# Supplementary material for: Revision of the Exechiaparva group (Diptera: Mycetophilidae)
Source: Biodivers Data J. 2021 Sep 24;9:e67134. doi: 10.3897/BDJ.9.e67134 (PMC8486760; doi:10.3897/BDJ.9.e67134)
Supplement: Supplementary material 3 — R script [file bdj-09-e67134-s003.zip]

Archive with 31 entries (25 files):
- jonpeder-The-Exechia-parva-group-b70767c/
- jonpeder-The-Exechia-parva-group-b70767c/.gitignore
- jonpeder-The-Exechia-parva-group-b70767c/CO1_tree/
- jonpeder-The-Exechia-parva-group-b70767c/CO1_tree/Parva_tree.Rmd
- jonpeder-The-Exechia-parva-group-b70767c/CO1_tree/ancestor_traits.R
- jonpeder-The-Exechia-parva-group-b70767c/CO1_tree/beast_run/
- jonpeder-The-Exechia-parva-group-b70767c/CO1_tree/beast_run/run1/
- jonpeder-The-Exechia-parva-group-b70767c/CO1_tree/beast_run/run1/parvagr.log
- jonpeder-The-Exechia-parva-group-b70767c/CO1_tree/beast_run/run1/parvagr.trees
- jonpeder-The-Exechia-parva-group-b70767c/CO1_tree/beast_run/run1/parvagr.xml
- jonpeder-The-Exechia-parva-group-b70767c/CO1_tree/beast_run/run1/parvagr.xml.state
- jonpeder-The-Exechia-parva-group-b70767c/CO1_tree/beast_run/run2/
- jonpeder-The-Exechia-parva-group-b70767c/CO1_tree/beast_run/run2/parvagr.log
- jonpeder-The-Exechia-parva-group-b70767c/CO1_tree/beast_run/run2/parvagr.trees
- jonpeder-The-Exechia-parva-group-b70767c/CO1_tree/beast_run/run2/parvagr.xml
- jonpeder-The-Exechia-parva-group-b70767c/CO1_tree/beast_run/run2/parvagr.xml.state
- jonpeder-The-Exechia-parva-group-b70767c/CO1_tree/co1.tree.pdf
- jonpeder-The-Exechia-parva-group-b70767c/CO1_tree/parvagr.fas
- jonpeder-The-Exechia-parva-group-b70767c/CO1_tree/parvagr.linsi.fas
- jonpeder-The-Exechia-parva-group-b70767c/CO1_tree/parvagr.linsi.trim.fas
- jonpeder-The-Exechia-parva-group-b70767c/CO1_tree/parvagr.tree
- jonpeder-The-Exechia-parva-group-b70767c/CO1_tree/parvagr.trees
- jonpeder-The-Exechia-parva-group-b70767c/README.md
- jonpeder-The-Exechia-parva-group-b70767c/The-Exechia-parva-group.Rproj
- jonpeder-The-Exechia-parva-group-b70767c/genetic_distances/
- jonpeder-The-Exechia-parva-group-b70767c/genetic_distances/inter.dist
- jonpeder-The-Exechia-parva-group-b70767c/genetic_distances/intra.dist
- jonpeder-The-Exechia-parva-group-b70767c/genetic_distances/pairwise_distances.Rmd
- jonpeder-The-Exechia-parva-group-b70767c/genetic_distances/parvagr.fas
- jonpeder-The-Exechia-parva-group-b70767c/genetic_distances/parvagr.linsi.fas
- jonpeder-The-Exechia-parva-group-b70767c/species_names_region.csv
