# Supplementary material for: Revision of the Exechiaparva group (Diptera: Mycetophilidae)
Source: Biodivers Data J. 2021 Sep 24;9:e67134. doi: 10.3897/BDJ.9.e67134 (PMC8486760; doi:10.3897/BDJ.9.e67134)
Supplement: Supplementary material 3 — R script [file bdj-09-e67134-s003.zip › jonpeder-The-Exechia-parva-group-b70767c/CO1_tree/beast_run/run1/parvagr.log]

#
#model:
#
#<?xml version="1.0" encoding="UTF-8" standalone="no"?><input id="posterior" spec="beast.core.util.CompoundDistribution">
#    <distribution id="prior" spec="beast.core.util.CompoundDistribution">
#        <distribution id="YuleModel.t:parvagr" spec="beast.evolution.speciation.YuleModel">
#            <parameter id="birthRate.t:parvagr" name="birthDiffRate">1.0</parameter>
#            <tree id="Tree.t:parvagr">
#                <taxonset id="TaxonSet.parvagr" spec="beast.evolution.alignment.TaxonSet">
#                </taxonset>
#            </tree>
#        </distribution>
#        <prior id="YuleBirthRatePrior.t:parvagr" name="distribution" x="@birthRate.t:parvagr">
#            <Uniform id="Uniform.1" name="distr" upper="Infinity"/>
#        </prior>
#        <prior id="KappaPrior.s:parvagr" name="distribution">
#            <parameter id="kappa.s:parvagr" lower="0.0" name="x">2.0</parameter>
#            <LogNormal id="LogNormalDistributionModel.0" name="distr">
#                <parameter estimate="false" id="RealParameter.1" name="M">1.0</parameter>
#                <parameter estimate="false" id="RealParameter.2" name="S">1.25</parameter>
#            </LogNormal>
#        </prior>
#    </distribution>
#    <distribution id="likelihood" spec="beast.core.util.CompoundDistribution" useThreads="true">
#        <distribution data="@parvagr" id="treeLikelihood.parvagr" spec="beast.evolution.likelihood.ThreadedTreeLikelihood" tree="@Tree.t:parvagr" useAmbiguities="true">
#            <siteModel id="SiteModel.s:parvagr" spec="beast.evolution.sitemodel.SiteModel">
#                <parameter estimate="false" id="mutationRate.s:parvagr" name="mutationRate">1.0</parameter>
#                <parameter estimate="false" id="gammaShape.s:parvagr" name="shape">1.0</parameter>
#                <parameter estimate="false" id="proportionInvariant.s:parvagr" lower="0.0" name="proportionInvariant" upper="1.0">0.0</parameter>
#                <substModel id="hky.s:parvagr" kappa="@kappa.s:parvagr" spec="beast.evolution.substitutionmodel.HKY">
#                    <frequencies id="estimatedFreqs.s:parvagr" spec="beast.evolution.substitutionmodel.Frequencies">
#                        <parameter dimension="4" id="freqParameter.s:parvagr" lower="0.0" name="frequencies" upper="1.0">0.25</parameter>
#                    </frequencies>
#                </substModel>
#            </siteModel>
#            <branchRateModel id="StrictClock.c:parvagr" spec="beast.evolution.branchratemodel.StrictClockModel">
#                <parameter estimate="false" id="clockRate.c:parvagr" name="clock.rate">1.0</parameter>
#            </branchRateModel>
#        </distribution>
#    </distribution>
#</input>
#
Sample	posterior	likelihood	prior	treeLikelihood	TreeHeight	YuleModel	birthRate	kappa	freqParameter.1	freqParameter.2	freqParameter.3	freqParameter.4
0	-17813.0162104077	-17798.703424563835	-14.312785843865207	-17798.703424563835	3.2156273578146486	-12.44742580989092	1.0	2.0	0.25	0.25	0.25	0.25
1000	-12653.380889816313	-12921.184434290328	267.80354447401476	-12921.184434290328	0.20006262141283448	270.05439352647517	10.67148197188753	3.019900565314998	0.25	0.25	0.25	0.25
2000	-11001.05289719217	-11356.445784927824	355.392887735654	-11356.445784927824	0.12749734253194153	357.64373678811444	46.074196906956836	3.019900565314998	0.25	0.25	0.25	0.25
3000	-10205.870780340985	-10582.110231322642	376.2394509816568	-10582.110231322642	0.09900969402284655	378.4903000341172	55.2026466878086	3.019900565314998	0.24269992976865237	0.2573000702313476	0.25	0.25
4000	-9888.10930206449	-10254.72903589109	366.61973382660193	-10254.72903589109	0.1020609743774486	368.87058287906234	48.23411240286408	3.019900565314998	0.24055074864999496	0.24868652996887952	0.2521491811186574	0.2586135402624681
5000	-9259.035755185641	-9632.315946433697	373.28019124805627	-9632.315946433697	0.09518222833581537	375.5310403005167	50.39504666461837	3.019900565314998	0.24055074864999496	0.24868652996887952	0.249095951117832	0.2616667702632935
6000	-8858.648656401305	-9246.336580988094	387.68792458679	-9246.336580988094	0.08828516417938173	389.9387736392504	56.670247794664576	3.019900565314998	0.24055074864999496	0.24868652996887952	0.249095951117832	0.2616667702632935
7000	-8499.919241962485	-8880.617605004185	380.69836304170025	-8880.617605004185	0.09868879770698949	382.94921209416066	47.47410853304948	3.019900565314998	0.23777074842978957	0.24868652996887952	0.249095951117832	0.26444677048349885
8000	-7882.449137047161	-8280.076232418813	397.6270953716523	-8280.076232418813	0.08711152666319051	399.8779444241127	60.09330633744061	3.019900565314998	0.23777074842978957	0.24868652996887952	0.249095951117832	0.26444677048349885
9000	-7440.906519237858	-7855.091391698623	414.18487246076427	-7855.091391698623	0.0752791235866051	416.4357215132247	67.10875951744067	3.019900565314998	0.23777074842978957	0.24868652996887952	0.249095951117832	0.26444677048349885
10000	-7003.27545893587	-7417.442188486543	414.1667295506735	-7417.442188486543	0.07486004811534641	416.43595822066794	63.744949776182956	3.0720831377658175	0.23777074842978957	0.254215064855651	0.24356741623106054	0.26444677048349885
11000	-6754.441956451189	-7179.891041817199	425.44908536600997	-7179.891041817199	0.07364158282209937	427.7183140360044	73.78398339707434	3.0720831377658175	0.23777074842978957	0.254215064855651	0.237789215019638	0.2702249716949214
12000	-6669.491411556293	-7087.454455411684	417.96304385539037	-7087.454455411684	0.08572174770015224	420.2322725253848	67.43040469157513	3.0720831377658175	0.23777074842978957	0.254215064855651	0.2360338133834909	0.2719803733310685
13000	-6536.819711721337	-6956.788357897772	419.96864617643513	-6956.788357897772	0.08107824255335262	422.2378748464296	70.96250965986403	3.0720831377658175	0.23777074842978957	0.254215064855651	0.2339813343570803	0.2740328523574791
14000	-6202.024361311238	-6630.090311590061	428.06595027882304	-6630.090311590061	0.11257950181766528	430.3351789488175	77.37339442526672	3.0720831377658175	0.23777074842978957	0.254215064855651	0.2339813343570803	0.2740328523574791
15000	-6004.934512192942	-6438.9886676137	434.0541554207585	-6438.9886676137	0.08411005859725755	436.32338409075294	77.97628169974634	3.0720831377658175	0.23777074842978957	0.254215064855651	0.2339813343570803	0.2740328523574791
16000	-5703.1506181926925	-6145.526589699873	442.3759715071798	-6145.526589699873	0.08139624460873916	444.6452001771743	84.2340553942469	3.0720831377658175	0.24408789695608665	0.2478979163293539	0.2339813343570803	0.2740328523574791
17000	-5550.625804818417	-5999.501588297263	448.87578347884534	-5999.501588297263	0.0719361488906181	451.1450121488398	80.7683366702594	3.0720831377658175	0.2525294982555687	0.24291705861357582	0.23052059077337636	0.2740328523574791
18000	-5477.450658405702	-5926.504763097469	449.05410469176684	-5926.504763097469	0.07477106967705467	451.3233333617613	89.37503361566422	3.0720831377658175	0.2525294982555687	0.24291705861357582	0.23052059077337636	0.2740328523574791
19000	-5422.108045138263	-5871.924729126529	449.81668398826605	-5871.924729126529	0.07679295649055957	452.389341570277	87.62239203876527	3.9888778000523684	0.2525294982555687	0.2511639683838933	0.2222736810030589	0.2740328523574791
20000	-5414.132069981419	-5854.662404078452	440.53033409703323	-5854.662404078452	0.07954020559501991	443.1029916790442	75.72911138635178	3.9888778000523684	0.2569724777476988	0.2511639683838933	0.21783070151092873	0.2740328523574791
21000	-5382.093475334918	-5836.014033808953	453.92055847403446	-5836.014033808953	0.07411055882339619	456.4932160560454	87.15769228085314	3.9888778000523684	0.2569724777476988	0.2511639683838933	0.21783070151092873	0.2740328523574791
22000	-5357.773293280266	-5813.184314905824	455.4110216255572	-5813.184314905824	0.07374369809148071	457.9836792075682	99.80432631085579	3.9888778000523684	0.26578801245060557	0.24793207626499802	0.2122470589269173	0.2740328523574791
23000	-5357.296494743655	-5804.7200841438225	447.4235894001676	-5804.7200841438225	0.08096296186705158	449.99624698217855	97.52396360179208	3.9888778000523684	0.26263104650268565	0.24154348287178584	0.22179261826804939	0.2740328523574791
24000	-5333.08471968446	-5775.069880241864	441.9851605574043	-5775.069880241864	0.08854914646876426	444.55781813941525	88.74999232177578	3.9888778000523684	0.25497599314673414	0.24919853622773733	0.22179261826804939	0.2740328523574791
25000	-5301.791035953494	-5751.013911426699	449.222875473205	-5751.013911426699	0.08495449748676663	451.79553305521597	83.06196143973341	3.9888778000523684	0.2723660214841411	0.24107529794375732	0.21252582821462246	0.2740328523574791
26000	-5274.6908193127965	-5735.386171575367	460.6953522625708	-5735.386171575367	0.0780458781997568	463.26800984458174	101.47687517154039	3.9888778000523684	0.2723660214841411	0.24107529794375732	0.21252582821462246	0.2740328523574791
27000	-5286.940184254946	-5741.394343532299	454.4541592773529	-5741.394343532299	0.07976837786265781	457.02681685936386	95.13905454335345	3.9888778000523684	0.2723660214841411	0.24107529794375732	0.21252582821462246	0.2740328523574791
28000	-5259.764046327147	-5713.957148037089	454.1931017099411	-5713.957148037089	0.07887030500548468	456.76575929195207	77.06426578905095	3.9888778000523684	0.27481789423885983	0.23674976788007465	0.20899350568825323	0.2794388321928122
29000	-5223.34307714645	-5682.7221000206	459.3790228741504	-5682.7221000206	0.07846456928066183	461.95168045616134	93.69625464285402	3.9888778000523684	0.27259208290804565	0.23809478285675573	0.20899350568825323	0.28031962854694525
30000	-5233.654349511075	-5684.478959195018	450.8246096839427	-5684.478959195018	0.09010229661955278	453.39726726595364	90.89919718803999	3.9888778000523684	0.27259208290804565	0.23809478285675573	0.20899350568825323	0.28031962854694525
31000	-5229.749404401557	-5680.08460933547	450.3352049339138	-5680.08460933547	0.08651424341942258	452.90786251592476	86.45059838818904	3.9888778000523684	0.27259208290804565	0.23809478285675573	0.20899350568825323	0.28031962854694525
32000	-5222.499852898316	-5680.0237184905745	457.52386559225874	-5680.0237184905745	0.07884725039230901	459.9357294587009	91.5327585690123	3.4896863852088287	0.27259208290804565	0.23809478285675573	0.20899350568825323	0.28031962854694525
33000	-5225.592046575114	-5677.54455797904	451.9525114039265	-5677.54455797904	0.08192264103866626	454.36437527036867	84.84354297374377	3.4896863852088287	0.27259208290804565	0.22972140936562066	0.20899350568825323	0.28869300203808035
34000	-5238.265367397201	-5692.636407842461	454.37104044526035	-5692.636407842461	0.08216668829426681	456.7829043117025	97.42764611454217	3.4896863852088287	0.28073729659996144	0.22972140936562066	0.20084829199633744	0.28869300203808035
35000	-5214.914386999675	-5669.030067527004	454.1156805273284	-5669.030067527004	0.08189153164264322	456.52754439377054	88.00778636355525	3.4896863852088287	0.28073729659996144	0.22972140936562066	0.20084829199633744	0.28869300203808035
36000	-5233.71667351225	-5679.973650349174	446.2569768369242	-5679.973650349174	0.08415666893386967	448.66884070336636	85.90131707635622	3.4896863852088287	0.274805833610277	0.22972140936562066	0.20084829199633744	0.2946244650277648
37000	-5210.41726748493	-5662.88675910047	452.4694916155401	-5662.88675910047	0.08607106351857395	454.88135548198227	89.24227563472238	3.4896863852088287	0.274805833610277	0.22972140936562066	0.20084829199633744	0.2946244650277648
38000	-5208.252633517877	-5661.101329736628	452.8486962187508	-5661.101329736628	0.07999982348770943	455.26056008519294	93.37908868128007	3.4896863852088287	0.274805833610277	0.22972140936562066	0.20084829199633744	0.2946244650277648
39000	-5194.496204504701	-5651.9624427329445	457.4662382282435	-5651.9624427329445	0.07929521460210286	459.8781020946857	96.97588288996513	3.4896863852088287	0.274805833610277	0.22972140936562066	0.20084829199633744	0.2946244650277648
40000	-5200.242861732353	-5652.967893327026	452.7250315946735	-5652.967893327026	0.08433084776509399	455.13689546111567	96.39295822772291	3.4896863852088287	0.274805833610277	0.22972140936562066	0.20084829199633744	0.2946244650277648
41000	-5192.562652531408	-5650.993835531699	458.43118300029096	-5650.993835531699	0.07867445119266869	461.03944446820367	92.42016421646609	4.103705068294048	0.2866007315048098	0.2380081965526758	0.17904398106833408	0.2963470908741802
42000	-5196.225759910582	-5648.8127898977245	452.5870299871418	-5648.8127898977245	0.08211787456279045	455.19529145505453	82.65058569133522	4.103705068294048	0.2866007315048098	0.2380081965526758	0.17904398106833408	0.2963470908741802
43000	-5194.808076262103	-5648.336222732035	453.52814646993187	-5648.336222732035	0.08309571021427525	455.98000985309056	86.94960373942857	3.6109676393723005	0.2866007315048098	0.21952321675951678	0.17904398106833408	0.3148320706673392
44000	-5187.086890714167	-5639.212407241976	452.12551652780934	-5639.212407241976	0.08501436457933004	454.57737991096803	89.33473957255458	3.6109676393723005	0.2866007315048098	0.21952321675951678	0.17904398106833408	0.3148320706673392
45000	-5180.575898488768	-5632.765380285859	452.18948179709093	-5632.765380285859	0.0859046027455559	454.64134518024963	95.62760885466867	3.6109676393723005	0.2866007315048098	0.21952321675951678	0.16384042169418186	0.3300356300414914
46000	-5194.265205039202	-5649.091274985086	454.82606994588394	-5649.091274985086	0.0839372014049387	457.27793332904264	97.70092397176973	3.6109676393723005	0.2866007315048098	0.21952321675951678	0.16384042169418186	0.3300356300414914
47000	-5187.0601748301315	-5634.241569901939	447.181395071808	-5634.241569901939	0.0886046135095063	449.6332584549667	103.59926919401407	3.6109676393723005	0.2651263409088349	0.21952321675951678	0.15865853035710223	0.3566919119745459
48000	-5176.52108656443	-5625.10415465643	448.5830680919999	-5625.10415465643	0.08939704094471083	451.0349314751586	87.68741986807048	3.6109676393723005	0.2651263409088349	0.21952321675951678	0.15865853035710223	0.3566919119745459
49000	-5166.913125706824	-5627.902653704265	460.98952799744114	-5627.902653704265	0.08302069927912781	463.4287801516652	100.04503855205837	3.5725265311138044	0.2651263409088349	0.21952321675951678	0.15865853035710223	0.3566919119745459
50000	-5177.250376341595	-5628.41045986314	451.160083521545	-5628.41045986314	0.08766717557912761	453.59933567576905	89.84012930841622	3.5725265311138044	0.2651263409088349	0.21952321675951678	0.15865853035710223	0.3566919119745459
51000	-5173.608409598098	-5628.66381268265	455.0554030845526	-5628.66381268265	0.08361240040284834	457.55039781969003	94.73373195724078	3.7438708323211154	0.2651263409088349	0.21952321675951678	0.15865853035710223	0.3566919119745459
52000	-5168.097668845891	-5624.61586427247	456.518195426579	-5624.61586427247	0.08457668852959603	459.0131901617164	91.69005084129384	3.7438708323211154	0.2651263409088349	0.21145320919588537	0.16672853792073364	0.3566919119745459
53000	-5158.42335214037	-5616.243863330497	457.8205111901267	-5616.243863330497	0.08722288712741698	460.3155059252641	84.76053683603033	3.7438708323211154	0.2651263409088349	0.21145320919588537	0.16672853792073364	0.3566919119745459
54000	-5163.725893600627	-5614.006527991516	450.2806343908892	-5614.006527991516	0.09176978837945386	452.76193808678534	97.24784325481929	3.701442237757192	0.2651263409088349	0.21145320919588537	0.16672853792073364	0.3566919119745459
55000	-5166.346017881045	-5620.142600899092	453.7965830180472	-5620.142600899092	0.08545759730769584	456.26439623222234	101.60163897716019	3.6598554879212006	0.2651263409088349	0.21145320919588537	0.16672853792073364	0.3566919119745459
56000	-5169.623729929738	-5621.160751871352	451.53702194161343	-5621.160751871352	0.0866003117843266	454.00483515578856	95.70908250254308	3.6598554879212006	0.264115237597887	0.21246431250683326	0.16672853792073364	0.3566919119745459
57000	-5160.769798567328	-5614.566930209718	453.7971316423903	-5614.566930209718	0.08972632904541633	456.2649448565654	97.24223205432635	3.6598554879212006	0.264115237597887	0.21246431250683326	0.16672853792073364	0.3566919119745459
58000	-5167.306618571361	-5617.5102091709105	450.20359059954984	-5617.5102091709105	0.09292991952715882	452.67140381372496	93.96188226868344	3.6598554879212006	0.25993713350730585	0.21246431250683326	0.16672853792073364	0.3608700160651271
59000	-5170.437929537358	-5623.377700561713	452.93977102435514	-5623.377700561713	0.09370304338132793	455.40758423853026	91.24436417422042	3.6598554879212006	0.24092830192906156	0.20522494849103118	0.16672853792073364	0.3871182116591735
60000	-5166.752443504247	-5617.951819992709	451.19937648846167	-5617.951819992709	0.08372435276918831	453.6671897026368	97.54145016857707	3.6598554879212006	0.24092830192906156	0.20522494849103118	0.16672853792073364	0.3871182116591735
61000	-5175.071786139978	-5618.071264829115	442.9994786891363	-5618.071264829115	0.08927369799737583	445.46499293331476	83.35294533281247	3.6527902258992953	0.25817943312358965	0.20522494849103118	0.16672853792073364	0.3698670804646454
62000	-5160.062589157728	-5614.857511530776	454.7949223730473	-5614.857511530776	0.08275428307655545	457.26043661722576	94.68954630888156	3.6527902258992953	0.24868663545611233	0.20522494849103118	0.16672853792073364	0.37935987813212274
63000	-5163.922200814286	-5622.575942634756	458.65374182046986	-5622.575942634756	0.08048976063688455	461.1192560646483	101.86362336734977	3.6527902258992953	0.2590935183562737	0.20522494849103118	0.1563216550205723	0.37935987813212274
64000	-5194.009634604053	-5645.504522255768	451.4948876517155	-5645.504522255768	0.08361787813860636	453.96040189589394	88.8794083257022	3.6527902258992953	0.2590935183562737	0.20522494849103118	0.1563216550205723	0.37935987813212274
65000	-5172.624819104909	-5624.892497148324	452.26767804341506	-5624.892497148324	0.08036034940910725	454.7331922875935	99.022827023591	3.6527902258992953	0.25245478916692676	0.20522494849103118	0.1563216550205723	0.3859986073214697
66000	-5162.816196985953	-5618.620774146814	455.8045771608614	-5618.620774146814	0.07929539284174036	458.27009140503986	97.17182364554917	3.6527902258992953	0.2509072188664686	0.20522494849103118	0.1563216550205723	0.38754617762192783
67000	-5176.31211988693	-5616.3750949389505	440.06297505202025	-5616.3750949389505	0.08768176839125855	442.5284892961987	74.36341920582225	3.6527902258992953	0.2509072188664686	0.20522494849103118	0.1563216550205723	0.38754617762192783
68000	-5179.574123918353	-5628.66322065842	449.08909674006736	-5628.66322065842	0.08192984020241345	451.5546109842458	92.83779167445759	3.6527902258992953	0.2387218065429339	0.21741036081456588	0.1563216550205723	0.38754617762192783
69000	-5185.922667913517	-5628.959792011417	443.03712409789995	-5628.959792011417	0.08696199981800648	445.5026383420784	94.82653208974098	3.6527902258992953	0.2387218065429339	0.21742625290027998	0.1563057629348582	0.38754617762192783
70000	-5171.5077453087715	-5626.767868527362	455.26012321859105	-5626.767868527362	0.08594683702871081	457.7256374627695	90.99876327623886	3.6527902258992953	0.2387218065429339	0.21742625290027998	0.1563057629348582	0.38754617762192783
71000	-5171.5605930207	-5619.103577953476	447.5429849327761	-5619.103577953476	0.09449462330776083	450.00849917695456	79.2291589432642	3.6527902258992953	0.2387218065429339	0.21742625290027998	0.1563057629348582	0.38754617762192783
72000	-5167.273156620344	-5614.32547689171	447.05232027136617	-5614.32547689171	0.08839360176211279	449.5178345155446	88.29286910252064	3.6527902258992953	0.22502820137842308	0.21742625290027998	0.16999936809936902	0.38754617762192783
73000	-5174.052416218343	-5621.238465677654	447.1860494593111	-5621.238465677654	0.09174054173742788	449.65156370348956	81.07374511819835	3.6527902258992953	0.22502820137842308	0.21742625290027998	0.16999936809936902	0.38754617762192783
74000	-5184.22333575859	-5631.874749921997	447.65141416340686	-5631.874749921997	0.08832560478221704	450.1169284075853	97.10808311484429	3.6527902258992953	0.21478814527399573	0.21742625290027998	0.16830447617092228	0.3994811256548019
75000	-5158.668969766494	-5618.250543503596	459.5815737371023	-5618.250543503596	0.08087270219884754	462.13438689382406	96.27904142974457	3.925566150651937	0.21478814527399573	0.21742625290027998	0.16830447617092228	0.3994811256548019
76000	-5159.478094321257	-5614.8316763006005	455.3535819793437	-5614.8316763006005	0.0794241715260658	457.90639513606544	107.08208266832197	3.925566150651937	0.21478814527399573	0.21742625290027998	0.16830447617092228	0.3994811256548019
77000	-5160.594319111825	-5612.481138367628	451.88681925580323	-5612.481138367628	0.0812091958615033	454.439632412525	88.01370361840864	3.925566150651937	0.21478814527399573	0.21742625290027998	0.16830447617092228	0.3994811256548019
78000	-5167.829031180265	-5619.178223071901	451.3491918916357	-5619.178223071901	0.08098058428519014	453.90200504835747	86.81145488440313	3.925566150651937	0.21478814527399573	0.21742625290027998	0.16830447617092228	0.3994811256548019
79000	-5161.694485136462	-5614.566662442716	452.8721773062533	-5614.566662442716	0.08533021588329191	455.4249904629751	101.38091573911308	3.925566150651937	0.21478814527399573	0.21742625290027998	0.17706737334133504	0.3907182284843892
80000	-5177.839515017284	-5624.385030921783	446.5455159045	-5624.385030921783	0.08919413118147754	449.20540030306717	80.60580314710947	4.273057618062431	0.21478814527399573	0.21742625290027998	0.17706737334133504	0.3907182284843892
81000	-5173.713979380847	-5629.1078979829845	455.39391860213755	-5629.1078979829845	0.08604024290853157	457.8106619766128	89.2832153992543	3.5043810309397125	0.21478814527399573	0.21742625290027998	0.17706737334133504	0.3907182284843892
82000	-5183.487654353459	-5636.44855048696	452.9608961335003	-5636.44855048696	0.08430502619620786	455.3776395079755	102.54169255294741	3.5043810309397125	0.21478814527399573	0.21742625290027998	0.17706737334133504	0.3907182284843892
83000	-5170.309426146746	-5636.127943822141	465.8185176753947	-5636.127943822141	0.07833461309762484	468.2352610498699	104.1816471193841	3.5043810309397125	0.21478814527399573	0.20280422114668364	0.17706737334133504	0.40534026023798553
84000	-5183.049077314863	-5637.747454671538	454.6983773566757	-5637.747454671538	0.08206423617219798	457.1151207311509	84.13010609761966	3.5043810309397125	0.21478814527399573	0.20280422114668364	0.17706737334133504	0.40534026023798553
85000	-5183.6946907368065	-5640.574125114552	456.87943437774516	-5640.574125114552	0.08663678429229234	459.2961777522204	104.0935151918136	3.5043810309397125	0.21478814527399573	0.20280422114668364	0.17706737334133504	0.40534026023798553
86000	-5198.310825590988	-5643.8772995663385	445.56647397535	-5643.8772995663385	0.09814228209361295	447.9832173498252	80.75180636595933	3.5043810309397125	0.20828904811213628	0.2093033183085431	0.17706737334133504	0.40534026023798553
87000	-5192.109932170708	-5644.521221244408	452.41128907370006	-5644.521221244408	0.0864291740552962	454.8280324481753	93.21360459563812	3.5043810309397125	0.20828904811213628	0.2093033183085431	0.18372392597335652	0.39868370760596405
88000	-5178.8548725334185	-5632.602505370128	453.7476328367096	-5632.602505370128	0.08490561814796538	456.2963735432291	82.71911119513969	3.9126339184131194	0.2348260560513744	0.2093033183085431	0.18372392597335652	0.3721466996667259
89000	-5172.272069131642	-5627.7928854347265	455.5208163030847	-5627.7928854347265	0.08590785207309669	458.0695570096042	88.47590411960562	3.9126339184131194	0.2348260560513744	0.2093033183085431	0.18372392597335652	0.3721466996667259
90000	-5161.996442327511	-5618.555806924996	456.5593645974854	-5618.555806924996	0.0850221078541934	459.1081053040049	102.98796631537125	3.9126339184131194	0.2348260560513744	0.2093033183085431	0.18372392597335652	0.3721466996667259
91000	-5168.896205582764	-5625.377150153149	456.4809445703851	-5625.377150153149	0.08568219061065574	459.02968527690456	87.55442887194805	3.9126339184131194	0.2348260560513744	0.2093033183085431	0.18372392597335652	0.3721466996667259
92000	-5172.518490769566	-5632.579194315249	460.06070354568357	-5632.579194315249	0.08138444650578588	462.60944425220305	92.86707132996858	3.9126339184131194	0.2481279054991515	0.2093033183085431	0.16023649032460965	0.3823322858676957
93000	-5194.380603867842	-5646.295295829926	451.91469196208385	-5646.295295829926	0.08823058303805556	454.46343266860333	98.82131731662551	3.9126339184131194	0.2481279054991515	0.2093033183085431	0.16023649032460965	0.3823322858676957
94000	-5177.628838639597	-5625.326233217705	447.69739457810715	-5625.326233217705	0.09259347971490643	450.24613528462663	96.42707956321391	3.9126339184131194	0.2481279054991515	0.2093033183085431	0.1617162762121149	0.38085249998019044
95000	-5180.121205570275	-5629.512160975986	449.39095540571117	-5629.512160975986	0.08931564681995566	451.93969611223065	89.10170022164526	3.9126339184131194	0.2481279054991515	0.2093033183085431	0.1617162762121149	0.38085249998019044
96000	-5171.300212318127	-5623.607545964551	452.30733364642435	-5623.607545964551	0.08243002704400837	454.8634877645531	76.24963091768873	3.9361908623288646	0.2446652320481996	0.212765991759495	0.1617162762121149	0.38085249998019044
97000	-5167.736968904796	-5624.584908816333	456.84793991153646	-5624.584908816333	0.08743246377719821	459.4040940296652	90.36119088915135	3.9361908623288646	0.2523947639810426	0.212765991759495	0.1539867442792719	0.38085249998019044
98000	-5168.527817586599	-5613.164558000352	444.63674041375367	-5613.164558000352	0.09166343839090457	447.1928945318824	98.77197031246999	3.9361908623288646	0.2523947639810426	0.212765991759495	0.1539867442792719	0.38085249998019044
99000	-5151.626162870708	-5606.76401246254	455.13784959183226	-5606.76401246254	0.08386369969658745	457.694003709961	91.62129065074164	3.9361908623288646	0.2523947639810426	0.21034811527830885	0.1539867442792719	0.38327037646137657
100000	-5155.860262332573	-5605.073707672085	449.21344533951236	-5605.073707672085	0.08652745685361736	451.6811026469272	94.84023505452856	3.6593761512657013	0.2523947639810426	0.21034811527830885	0.15102252083830958	0.3862345999023389
101000	-5163.467652433304	-5617.510201624354	454.0425491910497	-5617.510201624354	0.0848835594273286	456.5102064984645	99.2503877823825	3.6593761512657013	0.24787283644291974	0.2148700428164317	0.15102252083830958	0.3862345999023389
102000	-5163.1075809449485	-5617.707751659933	454.6001707149847	-5617.707751659933	0.08700864351154936	457.0286437691637	84.6358999087802	3.5398186343746905	0.24787283644291974	0.2148700428164317	0.15102252083830958	0.3862345999023389
103000	-5166.170594598568	-5620.913210863464	454.7426162648966	-5620.913210863464	0.08736908650664343	457.38787087909293	93.89823223404387	4.224716348154507	0.24787283644291974	0.2148700428164317	0.15102252083830958	0.3862345999023389
104000	-5180.912206718737	-5631.052853658261	450.1406469395236	-5631.052853658261	0.08924372284413838	452.78590155371995	93.14282766751319	4.224716348154507	0.24787283644291974	0.2148700428164317	0.15102252083830958	0.3862345999023389
105000	-5188.788390091527	-5636.986362583961	448.1979724924337	-5636.986362583961	0.093093713400367	450.66327067314955	86.42308924229602	3.652126537557709	0.24787283644291974	0.2206333698612691	0.14525919379347219	0.3862345999023389
106000	-5189.328705594839	-5635.488790920252	446.1600853254119	-5635.488790920252	0.09204359604939259	448.6253835061278	91.33455011791763	3.652126537557709	0.24787283644291974	0.2206333698612691	0.14525919379347219	0.3862345999023389
107000	-5172.560190057541	-5630.853164029471	458.29297397192994	-5630.853164029471	0.08408718425244596	460.7582721526458	101.11167299502871	3.652126537557709	0.24787283644291974	0.2206333698612691	0.14525919379347219	0.3862345999023389
108000	-5170.253477783456	-5617.811436324066	447.5579585406094	-5617.811436324066	0.09108981710829063	450.02325672132525	98.68240802224511	3.652126537557709	0.24787283644291974	0.2206333698612691	0.14525919379347219	0.3862345999023389
109000	-5172.26925795024	-5620.740739598431	448.47148164819055	-5620.740739598431	0.09200148426576767	450.9367798289064	99.6102174064722	3.652126537557709	0.24787283644291974	0.2206333698612691	0.14525919379347219	0.3862345999023389
110000	-5162.864610190285	-5611.6347183830085	448.7701081927239	-5611.6347183830085	0.08594463881230513	451.2354063734398	114.61595969752794	3.652126537557709	0.24787283644291974	0.2206333698612691	0.14525919379347219	0.3862345999023389
111000	-5169.953545983275	-5627.354736853418	457.40119087014335	-5627.354736853418	0.08194213210216211	459.86648905085923	114.61550835305366	3.652126537557709	0.24787283644291974	0.2206333698612691	0.14525919379347219	0.3862345999023389
112000	-5178.484760916083	-5629.1993947970695	450.71463388098584	-5629.1993947970695	0.0867575260046129	453.3648674599381	92.2006789711867	4.241137365603616	0.24787283644291974	0.19932727324896057	0.1620230174613585	0.3907768728467611
113000	-5166.29001037072	-5615.480244425544	449.1902340548239	-5615.480244425544	0.09320085043345537	451.8404676337762	91.25141820151194	4.241137365603616	0.24787283644291974	0.19932727324896057	0.1620230174613585	0.3907768728467611
114000	-5167.2146342146925	-5623.568806195768	456.3541719810759	-5623.568806195768	0.080989319141513	459.0044055600282	95.29894959799601	4.241137365603616	0.23488596253749083	0.2123141471543895	0.1620230174613585	0.3907768728467611
115000	-5174.075972882147	-5623.272874801815	449.19690191966816	-5623.272874801815	0.08731085481516213	451.7975930511994	89.46439370709051	4.079155916400043	0.23488596253749083	0.2123141471543895	0.1620230174613585	0.3907768728467611
116000	-5162.957748555579	-5611.315218863	448.35747030742084	-5611.315218863	0.08598275949497115	450.95816143895206	96.4979070772825	4.079155916400043	0.23488596253749083	0.2005076059847875	0.1620230174613585	0.4025834140163631
117000	-5156.626438951876	-5607.7921365826605	451.16569763078536	-5607.7921365826605	0.08488410197490935	453.7663887623166	99.76314876244216	4.079155916400043	0.23488596253749083	0.2005076059847875	0.1620230174613585	0.4025834140163631
118000	-5164.047918097264	-5615.780399021812	451.7324809245475	-5615.780399021812	0.08710626867867734	454.4173807741479	90.5635622667821	4.356358989655866	0.23488596253749083	0.2005076059847875	0.1620230174613585	0.4025834140163631
119000	-5181.16927908	-5629.7615897601145	448.59231068011457	-5629.7615897601145	0.08709319572485609	451.277210529715	92.65308582463953	4.356358989655866	0.23488596253749083	0.2005076059847875	0.16933105415506072	0.3952753773226609
120000	-5168.217437545234	-5618.041374047181	449.823936501947	-5618.041374047181	0.09431140071284176	452.2743208627818	82.0263620677419	3.606449598462594	0.23488596253749083	0.2005076059847875	0.16933105415506072	0.3952753773226609
121000	-5178.594619694719	-5630.346834006741	451.75221431202255	-5630.346834006741	0.0910914065435572	454.20259867285733	97.2606337365017	3.606449598462594	0.23488596253749083	0.2005076059847875	0.16933105415506072	0.3952753773226609
122000	-5177.239561050333	-5629.387090177687	452.1475291273548	-5629.387090177687	0.07790691882345696	454.5979134881896	85.97897159942485	3.606449598462594	0.23488596253749083	0.2005076059847875	0.16933105415506072	0.3952753773226609
123000	-5180.256509544233	-5632.236143370781	451.9796338265481	-5632.236143370781	0.07884128083257591	454.5390661163389	90.56765705431033	3.946629363870033	0.23488596253749083	0.2005076059847875	0.16933105415506072	0.3952753773226609
124000	-5167.068493355924	-5623.21956702659	456.15107367066634	-5623.21956702659	0.07823072368732167	458.71050596045717	101.1055817306907	3.946629363870033	0.2549906416846666	0.2005076059847875	0.16933105415506072	0.3751706981754851
125000	-5167.212086661312	-5623.031845405392	455.81975874408005	-5623.031845405392	0.08110864401079526	458.3791910338709	89.63471206348659	3.946629363870033	0.2666858049350619	0.2093220911542171	0.16051656898563113	0.3634755349250898
126000	-5173.917358574487	-5632.545952203933	458.6285936294462	-5632.545952203933	0.08196273415870983	461.188025919237	107.08560491328478	3.946629363870033	0.2666858049350619	0.2093220911542171	0.16051656898563113	0.3634755349250898
127000	-5159.420779846067	-5619.402810283582	459.98203043751545	-5619.402810283582	0.0800359317183993	462.5414627273063	89.59638896560358	3.946629363870033	0.2666858049350619	0.201507278503663	0.16051656898563113	0.3712903475756439
128000	-5172.47159297414	-5624.1214440346375	451.6498510604982	-5624.1214440346375	0.08575262260206627	454.209283350289	89.21420581435751	3.946629363870033	0.2666858049350619	0.1986302242872259	0.16339362320206824	0.3712903475756439
129000	-5170.166855468314	-5624.18727988516	454.0204244168461	-5624.18727988516	0.08322272807312936	456.67345784566976	88.47414605869245	4.250385529642287	0.2666858049350619	0.2048954677707125	0.15712837971858165	0.3712903475756439
130000	-5160.219811647114	-5618.403340303842	458.18352865672887	-5618.403340303842	0.07864166243430112	460.7790057600902	94.54033054423802	4.062289979718287	0.2666858049350619	0.206002443650626	0.15602140383866814	0.3712903475756439
131000	-5161.879729121147	-5617.965434848703	456.08570572755616	-5617.965434848703	0.08299767601607451	458.68118283091746	84.48371201954451	4.062289979718287	0.2666858049350619	0.206002443650626	0.15602140383866814	0.3712903475756439
132000	-5174.046727714954	-5622.223998375058	448.177270660104	-5622.223998375058	0.08899791129458155	450.6104353071194	98.29155705474314	3.5540379342521513	0.2666858049350619	0.206002443650626	0.15602140383866814	0.3712903475756439
133000	-5168.437449412994	-5623.269800317306	454.8323509043118	-5623.269800317306	0.07829570134864564	457.2655155513272	97.7924919704457	3.5540379342521513	0.2666858049350619	0.206002443650626	0.15602140383866814	0.3712903475756439
134000	-5165.578497251067	-5619.5323764040495	453.9538791529819	-5619.5323764040495	0.08168917669869735	456.38704379999734	92.33128034787144	3.5540379342521513	0.2666858049350619	0.206002443650626	0.15602140383866814	0.3712903475756439
135000	-5168.53844268931	-5629.006575938928	460.46813324961835	-5629.006575938928	0.07596197983073921	462.90129789663376	96.68207550271525	3.5540379342521513	0.2666858049350619	0.206002443650626	0.15602140383866814	0.3712903475756439
136000	-5182.193325539604	-5628.955277146892	446.761951607287	-5628.955277146892	0.08794058852465003	449.19511625430243	86.05680827107591	3.5540379342521513	0.2666858049350619	0.206002443650626	0.15602140383866814	0.3712903475756439
137000	-5159.099502989214	-5614.3752600211965	455.2757570319825	-5614.3752600211965	0.08051955604616857	457.7089216789979	86.87131353248685	3.5540379342521513	0.23154835361224818	0.206002443650626	0.15602140383866814	0.4064277988984576
138000	-5161.656134131943	-5621.089333458504	459.4331993265617	-5621.089333458504	0.08405044742446018	462.00546235809605	96.0172530202255	3.987614243059587	0.23154835361224818	0.206002443650626	0.15602140383866814	0.4064277988984576
139000	-5170.077676555946	-5623.972345483123	453.89466892717746	-5623.972345483123	0.08369861006996397	456.4669319587118	110.26631586138348	3.987614243059587	0.23154835361224818	0.2010965605099165	0.15602140383866814	0.4113336820391671
140000	-5166.7498972206095	-5625.015304258293	458.2654070376842	-5625.015304258293	0.08193691662402544	460.8273293323324	97.5345717969274	3.954567076553177	0.23154835361224818	0.2010965605099165	0.15602140383866814	0.4113336820391671
141000	-5171.065903990976	-5632.3706248314065	461.3047208404304	-5632.3706248314065	0.08479236082663662	463.86664313507856	95.41404680173275	3.954567076553177	0.23154835361224818	0.2010965605099165	0.15602140383866814	0.4113336820391671
142000	-5172.898697043695	-5620.349975896154	447.45127885245927	-5620.349975896154	0.08815093850449172	450.01320114710745	79.5902741131581	3.954567076553177	0.23154835361224818	0.2010965605099165	0.15602140383866814	0.4113336820391671
143000	-5160.217878247289	-5615.612092142017	455.3942138947282	-5615.612092142017	0.08063558866578135	457.95613618937637	83.03261826669645	3.954567076553177	0.23154835361224818	0.2010965605099165	0.15673768426523843	0.4106174016125968
144000	-5155.983047863557	-5607.039037484742	451.05598962118495	-5607.039037484742	0.08779354866968249	453.61791191583313	98.712266542411	3.954567076553177	0.23154835361224818	0.2010965605099165	0.15673768426523843	0.4106174016125968
145000	-5160.941575206153	-5613.315074826845	452.3734996206924	-5613.315074826845	0.08479059135722543	454.9354219153406	88.02536929079696	3.954567076553177	0.23154835361224818	0.2010965605099165	0.15673768426523843	0.4106174016125968
146000	-5160.356944096808	-5617.8411694729275	457.48422537612026	-5617.8411694729275	0.08351116745499008	460.04614767076845	105.18707875353414	3.954567076553177	0.23154835361224818	0.2010965605099165	0.15673768426523843	0.4106174016125968
147000	-5163.601683728254	-5619.735374937039	456.13369120878446	-5619.735374937039	0.0842435201229335	458.69561350343264	93.02150742675127	3.954567076553177	0.23154835361224818	0.2010965605099165	0.15673768426523843	0.4106174016125968
148000	-5163.233856000372	-5616.733841948882	453.499985948511	-5616.733841948882	0.08452953394149991	456.06190824315917	81.67879030426798	3.954567076553177	0.24298576594625887	0.18965914817590582	0.15673768426523843	0.4106174016125968
149000	-5162.618871919918	-5615.354196780626	452.73532486070786	-5615.354196780626	0.0852776505856528	455.29724715535605	98.56975819810225	3.954567076553177	0.24298576594625887	0.18965914817590582	0.15673768426523843	0.4106174016125968
150000	-5159.17370884173	-5609.850554216109	450.67684537437873	-5609.850554216109	0.08983180348781748	453.2387676690269	90.01524285994583	3.954567076553177	0.24298576594625887	0.18965914817590582	0.15673768426523843	0.4106174016125968
151000	-5151.282062946187	-5609.3158172459935	458.03375429980684	-5609.3158172459935	0.08493358462923634	460.595676594455	107.21093881819517	3.954567076553177	0.24298576594625887	0.18965914817590582	0.15673768426523843	0.4106174016125968
152000	-5160.911750704705	-5615.519678996527	454.6079282918217	-5615.519678996527	0.08716626757009892	457.16985058646986	85.38051229227648	3.954567076553177	0.24298576594625887	0.18965914817590582	0.15673768426523843	0.4106174016125968
153000	-5184.489074812615	-5628.6191623513405	444.13008753872475	-5628.6191623513405	0.09695794867850172	446.69200983337294	94.48446159792654	3.954567076553177	0.24298576594625887	0.18965914817590582	0.15673768426523843	0.4106174016125968
154000	-5160.608388591179	-5616.421673652276	455.81328506109634	-5616.421673652276	0.08387441319779922	458.3752073557445	92.37528451858842	3.954567076553177	0.24298576594625887	0.18965914817590582	0.15673768426523843	0.4106174016125968
155000	-5173.696044773507	-5630.178651145328	456.4826063718213	-5630.178651145328	0.08299279201605148	459.0445286664695	85.35701261696144	3.954567076553177	0.24298576594625887	0.19505721863307282	0.15133961380807143	0.4106174016125968
156000	-5189.322937471574	-5647.527174234939	458.2042367633653	-5647.527174234939	0.08805132317893609	460.7661590580135	85.84490527182373	3.954567076553177	0.24298576594625887	0.19505721863307282	0.15133961380807143	0.4106174016125968
157000	-5182.181302069041	-5633.507335597944	451.32603352890374	-5633.507335597944	0.09006113677136585	453.8879558235519	101.32079167771806	3.954567076553177	0.24298576594625887	0.21032936468184213	0.15133961380807143	0.3953452555638275
158000	-5180.649693993379	-5626.454884150339	445.8051901569609	-5626.454884150339	0.09001880339553406	448.3671124516091	97.11337714335542	3.954567076553177	0.24298576594625887	0.21032936468184213	0.15133961380807143	0.3953452555638275
159000	-5169.020494363577	-5621.716388122311	452.69589375873426	-5621.716388122311	0.08657123581514432	455.25781605338244	92.13388364948692	3.954567076553177	0.24298576594625887	0.21032936468184213	0.15133961380807143	0.3953452555638275
160000	-5176.868297946698	-5629.187533784873	452.319235838176	-5629.187533784873	0.08694623493434789	454.88115813282417	77.10752797559977	3.954567076553177	0.24298576594625887	0.21032936468184213	0.15133961380807143	0.3953452555638275
161000	-5177.158927522634	-5627.745205275057	450.5862777524227	-5627.745205275057	0.0872388066900114	453.1482000470709	83.49259078775852	3.954567076553177	0.24298576594625887	0.21032936468184213	0.15133961380807143	0.3953452555638275
162000	-5173.863635625193	-5629.164996962339	455.3013613371457	-5629.164996962339	0.08286551382700019	457.8632836317939	93.05412025655217	3.954567076553177	0.24298576594625887	0.21032936468184213	0.15133961380807143	0.3953452555638275
163000	-5174.484593741274	-5625.822536933662	451.33794319238905	-5625.822536933662	0.08620464570927774	453.89986548703723	107.66211431861231	3.954567076553177	0.24298576594625887	0.21032936468184213	0.15133961380807143	0.3953452555638275
164000	-5173.849248385192	-5626.970479289393	453.12123090420033	-5626.970479289393	0.08189196652736083	455.6831531988485	102.35503164525412	3.954567076553177	0.24298576594625887	0.21032936468184213	0.15133961380807143	0.3953452555638275
165000	-5178.162988171654	-5633.9815505039805	455.81856233232577	-5633.9815505039805	0.08272359533867978	458.38048462697395	97.41283701352782	3.954567076553177	0.24298576594625887	0.21032936468184213	0.15133961380807143	0.3953452555638275
166000	-5173.688545165315	-5622.718146600794	449.02960143547915	-5622.718146600794	0.08785019961716725	451.59152373012734	97.89445724506251	3.954567076553177	0.24298576594625887	0.21032936468184213	0.1738519709559249	0.37283289841597406
167000	-5160.780916979982	-5608.693284797542	447.91236781755975	-5608.693284797542	0.08724815048663774	450.47429011220794	89.60677407300099	3.954567076553177	0.24298576594625887	0.21032936468184213	0.1738519709559249	0.37283289841597406
168000	-5152.52797231049	-5614.887297015111	462.3593247046198	-5614.887297015111	0.08044941996399652	464.92124699926796	100.8178673040915	3.954567076553177	0.24298576594625887	0.21032936468184213	0.1738519709559249	0.37283289841597406
169000	-5166.757116813894	-5622.085210077619	455.3280932637255	-5622.085210077619	0.08570260441976106	457.8900155583737	95.79185670273291	3.954567076553177	0.24298576594625887	0.21032936468184213	0.1738519709559249	0.37283289841597406
170000	-5175.112576776539	-5624.171190078886	449.05861330234734	-5624.171190078886	0.08974501282632413	451.6205355969955	87.4246293058582	3.954567076553177	0.24298576594625887	0.21032936468184213	0.1738519709559249	0.37283289841597406
171000	-5183.353927644303	-5632.97959441002	449.62566676571623	-5632.97959441002	0.08904008786514458	452.1875890603644	92.72282218463258	3.954567076553177	0.24298576594625887	0.21032936468184213	0.1738519709559249	0.37283289841597406
172000	-5184.340617150133	-5646.070903326545	461.7302861764116	-5646.070903326545	0.07959768345256961	464.2922084710598	102.85490227264454	3.954567076553177	0.24298576594625887	0.23416942744340985	0.1738519709559249	0.34899283565440636
173000	-5191.003680331192	-5641.555282495768	450.55160216457523	-5641.555282495768	0.08580969682250941	453.1135244592234	92.18053999101076	3.954567076553177	0.24298576594625887	0.21950014709999974	0.1738519709559249	0.36366211599781645
174000	-5193.525629551122	-5644.0214271109	450.4957975597779	-5644.0214271109	0.08104307792028341	453.0532757126008	96.9598105463238	3.9404053059234903	0.24298576594625887	0.21959572117757384	0.1738519709559249	0.36356654192024235
175000	-5186.237204283831	-5634.323207150586	448.0860028667562	-5634.323207150586	0.08857390226677751	450.6434810195791	76.42884989921644	3.9404053059234903	0.23461179858215103	0.21959572117757384	0.15191214200252132	0.39388033823775376
176000	-5169.737612231126	-5621.507197448134	451.7695852170084	-5621.507197448134	0.08484508889448789	454.3270633698313	105.058000946354	3.9404053059234903	0.23461179858215103	0.21959572117757384	0.15191214200252132	0.39388033823775376
177000	-5189.974164658541	-5633.438467523208	443.4643028646667	-5633.438467523208	0.08796522984551831	446.15686243965786	83.04788491372682	4.382029023970295	0.23461179858215103	0.21959572117757384	0.15191214200252132	0.39388033823775376
178000	-5185.293519145403	-5633.567003512389	448.2734843669867	-5633.567003512389	0.0848986361448404	450.96604394197783	78.68557102054943	4.382029023970295	0.23461179858215103	0.21959572117757384	0.15191214200252132	0.39388033823775376
179000	-5180.68752161178	-5626.024487937736	445.3369663259566	-5626.024487937736	0.08893262430008414	448.02952590094776	81.80282912792603	4.382029023970295	0.23461179858215103	0.21959572117757384	0.15191214200252132	0.39388033823775376
180000	-5182.829784412224	-5633.758009855341	450.9282254431168	-5633.758009855341	0.08641715562735677	453.62078501810794	98.49147567370358	4.382029023970295	0.24570345566850044	0.20850406409122443	0.15762990092245033	0.3881625793178247
181000	-5156.285128615577	-5606.326529640217	450.0414010246394	-5606.326529640217	0.08903613917086917	452.76989334317017	83.98219138919137	4.503480463704545	0.24570345566850044	0.20850406409122443	0.17326500062303848	0.37252747961723653
182000	-5181.164952587279	-5623.53936427393	442.37441168665094	-5623.53936427393	0.09006846818662705	445.1029040051817	112.13683698673948	4.503480463704545	0.24570345566850044	0.20850406409122443	0.17918530898704013	0.3666071712532349
183000	-5159.944774885067	-5620.593241468651	460.64846658358414	-5620.593241468651	0.08549053414726282	463.3769589021149	94.44260767007157	4.503480463704545	0.24570345566850044	0.19922137692567662	0.17918530898704013	0.3758898584187827
184000	-5175.620080160554	-5624.226927755985	448.60684759543136	-5624.226927755985	0.09225806699306156	451.3353399139621	104.08552702073973	4.503480463704545	0.22384665277891658	0.22107817981526048	0.17918530898704013	0.3758898584187827
185000	-5178.125839716222	-5633.379043063766	455.25320334754446	-5633.379043063766	0.08749512637642107	457.9816956660752	92.6991452940434	4.503480463704545	0.2318929885084067	0.21303184408577036	0.17918530898704013	0.3758898584187827
186000	-5170.336582920069	-5624.64972703496	454.31314411489114	-5624.64972703496	0.0900382446928991	457.0416364334219	94.05943487888065	4.503480463704545	0.2618459018095006	0.21303184408577036	0.17918530898704013	0.34593694511768874
187000	-5181.461445229233	-5634.879087629154	453.41764239992165	-5634.879087629154	0.08614422389559093	456.1461347184524	99.17896061399611	4.503480463704545	0.2618459018095006	0.21303184408577036	0.17918530898704013	0.34593694511768874
188000	-5175.207705132023	-5627.179777410396	451.97207227837276	-5627.179777410396	0.08554586444236337	454.7005645969035	92.7812780945778	4.503480463704545	0.2618459018095006	0.21303184408577036	0.17918530898704013	0.34593694511768874
189000	-5187.169529549871	-5642.982727951153	455.81319840128134	-5642.982727951153	0.08471692980539769	458.5416907198121	97.61599346261427	4.503480463704545	0.2618459018095006	0.19389187083076237	0.17918530898704013	0.36507691837269673
190000	-5178.874283331208	-5630.155813105807	451.281529774599	-5630.155813105807	0.08889929125099641	454.01002209312975	95.33131689094763	4.503480463704545	0.2618459018095006	0.19389187083076237	0.17918530898704013	0.36507691837269673
191000	-5170.02869484419	-5627.072766192941	457.04407134875106	-5627.072766192941	0.08553547355932299	459.7725636672818	104.27556338276197	4.503480463704545	0.2753790118422531	0.20265596749870987	0.16565219895428768	0.3563128217047492
192000	-5179.824133196772	-5627.045786145757	447.2216529489853	-5627.045786145757	0.08763717797734462	449.657044909058	86.72487132569401	3.560797533148478	0.2753790118422531	0.20265596749870987	0.16565219895428768	0.3563128217047492
193000	-5166.790025478718	-5614.948943549888	448.1589180711699	-5614.948943549888	0.08682316678584232	450.5943100312426	87.17073569257126	3.560797533148478	0.2753790118422531	0.20265596749870987	0.16565219895428768	0.3563128217047492
194000	-5171.575712415019	-5629.346293309036	457.77058089401726	-5629.346293309036	0.08102276770098277	460.20597285408996	96.72939947902077	3.560797533148478	0.2753790118422531	0.20265596749870987	0.16565219895428768	0.3563128217047492
195000	-5181.652425115706	-5629.199048179896	447.54662306418993	-5629.199048179896	0.09083874860647125	449.98201502426264	93.73407884404948	3.560797533148478	0.2753790118422531	0.1899245945572735	0.16565219895428768	0.36904419464618554
196000	-5162.621351695204	-5619.009767829405	456.388416134201	-5619.009767829405	0.08496468964542078	458.8238080942737	91.60132984096903	3.560797533148478	0.2753790118422531	0.18788023228479556	0.16565219895428768	0.3710885569186635
197000	-5162.13309009144	-5617.592959085381	455.45986899394086	-5617.592959085381	0.08623995455426618	457.89526095401357	97.6161913640127	3.560797533148478	0.2753790118422531	0.18788023228479556	0.16565219895428768	0.3710885569186635
198000	-5157.127437428964	-5612.844505809021	455.7170683800564	-5612.844505809021	0.08717359536622847	458.1524603401291	94.97450056841053	3.560797533148478	0.2753790118422531	0.18788023228479556	0.16565219895428768	0.3710885569186635
199000	-5159.116993520177	-5609.223000258008	450.10600673783097	-5609.223000258008	0.08947260493167694	452.5413986979037	96.53000081484475	3.560797533148478	0.2753790118422531	0.18788023228479556	0.16565219895428768	0.3710885569186635
200000	-5160.85777610666	-5613.505222872329	452.6474467656689	-5613.505222872329	0.08783208593493447	455.0828387257416	96.13237296366246	3.560797533148478	0.2753790118422531	0.18788023228479556	0.16565219895428768	0.3710885569186635
201000	-5152.627442001647	-5606.114225566895	453.4867835652473	-5606.114225566895	0.08826342407193502	455.92217552532003	88.5787468914782	3.560797533148478	0.2753790118422531	0.20816783549728946	0.14690272846503966	0.3695504241954176
202000	-5159.174962736487	-5605.14020360174	445.9652408652526	-5605.14020360174	0.09291656187850063	448.4006328253253	91.2021999591113	3.560797533148478	0.2753790118422531	0.20816783549728946	0.14690272846503966	0.3695504241954176
203000	-5157.2510304362895	-5612.043800384956	454.79276994866666	-5612.043800384956	0.08158648141563912	457.22816190873937	107.8006300629344	3.560797533148478	0.2753790118422531	0.20816783549728946	0.14690272846503966	0.3695504241954176
204000	-5171.267522250575	-5621.513020520739	450.245498270164	-5621.513020520739	0.08783975566591216	452.710131855404	101.0853513992663	3.650085429594857	0.2753790118422531	0.20816783549728946	0.14618015626089634	0.37027299639956096
205000	-5156.017867047698	-5614.864461278913	458.84659423121474	-5614.864461278913	0.07747038139829324	461.31122781645473	85.98756715389962	3.650085429594857	0.27183015760642065	0.20816783549728946	0.14972901049672876	0.37027299639956096
206000	-5180.91202555689	-5629.115736763346	448.2037112064561	-5629.115736763346	0.08330195527019771	450.6683447916961	91.8347043632296	3.650085429594857	0.27183015760642065	0.20816783549728946	0.14972901049672876	0.37027299639956096
207000	-5184.692020297733	-5632.138698823811	447.44667852607876	-5632.138698823811	0.08691048102991843	450.01626985193246	92.68971142293321	3.979063162178864	0.27183015760642065	0.20816783549728946	0.14972901049672876	0.37027299639956096
208000	-5159.058021618763	-5617.399632954585	458.3416113358222	-5617.399632954585	0.08120156229852192	460.91120266167593	92.99146206381818	3.979063162178864	0.27183015760642065	0.20816783549728946	0.14972901049672876	0.37027299639956096
209000	-5166.380619971063	-5617.596613164454	451.2159931933906	-5617.596613164454	0.08589417401218967	453.7855845192443	86.07393916454338	3.979063162178864	0.27183015760642065	0.20816783549728946	0.14972901049672876	0.37027299639956096
210000	-5165.565805441651	-5617.311271549088	451.7454661074367	-5617.311271549088	0.08269111716211683	454.3150574332904	77.96141692721525	3.979063162178864	0.27183015760642065	0.20816783549728946	0.15488138831453033	0.3651206185817594
211000	-5168.657784686138	-5625.2275235461175	456.569738859979	-5625.2275235461175	0.08484433532643623	459.1393301858327	82.97378715925736	3.979063162178864	0.27183015760642065	0.19142659956992147	0.15488138831453033	0.3818618545091274
212000	-5162.394430608251	-5619.872168555512	457.4777379472607	-5619.872168555512	0.08588633573396695	460.0473292731144	98.9161344071395	3.979063162178864	0.27183015760642065	0.19142659956992147	0.15488138831453033	0.3818618545091274
213000	-5155.750180857957	-5609.942912682285	454.1927318243279	-5609.942912682285	0.08687003051720942	456.7623231501816	88.7851500780194	3.979063162178864	0.27183015760642065	0.19142659956992147	0.15488138831453033	0.3818618545091274
214000	-5156.928669558637	-5608.499280314971	451.57061075633385	-5608.499280314971	0.08813271717016066	454.14020208218756	103.63693900005245	3.979063162178864	0.27183015760642065	0.19142659956992147	0.15488138831453033	0.3818618545091274
215000	-5165.979082122611	-5620.557978528506	454.57889640589525	-5620.557978528506	0.08774726865548713	457.14848773174896	105.31148374366569	3.979063162178864	0.2428032181140175	0.22045353906232462	0.15488138831453033	0.3818618545091274
216000	-5164.160986528394	-5616.128622121902	451.9676355935083	-5616.128622121902	0.08996250171568512	454.537226919362	92.9543081906366	3.979063162178864	0.2428032181140175	0.22045353906232462	0.15488138831453033	0.3818618545091274
217000	-5162.902351586957	-5614.002255574484	451.09990398752666	-5614.002255574484	0.09287856124688457	453.66949531338037	80.7442928423788	3.979063162178864	0.2428032181140175	0.22045353906232462	0.15488138831453033	0.3818618545091274
218000	-5186.865316057709	-5634.828536718513	447.9632206608043	-5634.828536718513	0.08820469057218172	450.53281198665803	83.29587934580549	3.979063162178864	0.23507932122898725	0.22817743594735487	0.15488138831453033	0.3818618545091274
219000	-5188.315660695904	-5633.807764375463	445.4921036795599	-5633.807764375463	0.08905040080607843	448.0616950054136	82.13803614887507	3.979063162178864	0.23507932122898725	0.22817743594735487	0.15488138831453033	0.3818618545091274
220000	-5189.53128101891	-5635.678083616184	446.1468025972741	-5635.678083616184	0.08737903623094109	448.7163939231278	83.89667616501417	3.979063162178864	0.23507932122898725	0.2200342149693919	0.1630246092924933	0.3818618545091274
221000	-5186.042114800663	-5633.511090263989	447.46897546332593	-5633.511090263989	0.0887768157023944	449.9105096594897	91.59561857053407	3.5794686519211822	0.2226899164232698	0.2200342149693919	0.17541401409821075	0.3818618545091274
222000	-5167.868217476362	-5624.216975258442	456.3487577820807	-5624.216975258442	0.08158872920561676	458.7902919782445	103.63282796221476	3.5794686519211822	0.2226899164232698	0.2200342149693919	0.17541401409821075	0.3818618545091274
223000	-5169.870818636869	-5620.959168738569	451.08835010169923	-5620.959168738569	0.0896688250904576	453.529884297863	85.34610631036237	3.5794686519211822	0.2226899164232698	0.2305098576136886	0.16493837145391405	0.3818618545091274
224000	-5171.221145477139	-5621.823758907786	450.60261343064764	-5621.823758907786	0.08960777632667388	453.0441476268114	91.19955919923585	3.5794686519211822	0.2226899164232698	0.2305098576136886	0.16493837145391405	0.3818618545091274
225000	-5178.6291402536535	-5627.238258085926	448.60911783227266	-5627.238258085926	0.08851668108938514	451.10316498636905	104.74837493236367	3.740926990276571	0.23009746050834673	0.2305098576136886	0.1575308273688371	0.3818618545091274
226000	-5177.658795442158	-5633.946915348969	456.2881199068106	-5633.946915348969	0.08374635442321249	458.782167060907	100.54629322841407	3.740926990276571	0.23009746050834673	0.2305098576136886	0.1575308273688371	0.3818618545091274
227000	-5174.237404355161	-5623.668801785708	449.43139743054667	-5623.668801785708	0.08713527086386938	451.98019378780674	101.74655704191456	3.912810501203482	0.23009746050834673	0.2305098576136886	0.1575308273688371	0.3818618545091274
228000	-5170.332935186324	-5625.604073096037	455.2711379097131	-5625.604073096037	0.08470931388097726	457.8199342669732	90.48555065269514	3.912810501203482	0.23009746050834673	0.2305098576136886	0.1575308273688371	0.3818618545091274
229000	-5176.845142145454	-5621.076637050399	444.23149490494495	-5621.076637050399	0.09119224017979045	446.780291262205	76.08503058180426	3.912810501203482	0.23009746050834673	0.2305098576136886	0.1575308273688371	0.3818618545091274
230000	-5166.478045380679	-5616.985844123265	450.5077987425863	-5616.985844123265	0.0835922279285678	453.0565950998464	98.04698454682169	3.912810501203482	0.2501343523001816	0.2305098576136886	0.1575308273688371	0.36182496271729253
231000	-5165.444145031221	-5614.812974363578	449.3688293323574	-5614.812974363578	0.0843534713786488	451.91762568961747	101.52661689553695	3.912810501203482	0.2501343523001816	0.20406471090249553	0.1575308273688371	0.3882701094284856
232000	-5166.070819223415	-5620.218704283624	454.14788506020864	-5620.218704283624	0.08510882973954068	456.6966814174687	112.30964089032663	3.912810501203482	0.2501343523001816	0.20406471090249553	0.1575308273688371	0.3882701094284856
233000	-5177.800633145995	-5623.2339604587005	445.43332731270584	-5623.2339604587005	0.0912574719965587	447.9821236699659	89.81943152352744	3.912810501203482	0.2501343523001816	0.20406471090249553	0.1575308273688371	0.3882701094284856
234000	-5172.248063561465	-5621.513214451032	449.2651508895674	-5621.513214451032	0.08713578770997481	451.81394724682747	82.12549426224284	3.912810501203482	0.2501343523001816	0.20406471090249553	0.1575308273688371	0.3882701094284856
235000	-5158.73402993342	-5615.81906713292	457.0850371995005	-5615.81906713292	0.08624077404945331	459.6338335567606	93.43838682326454	3.912810501203482	0.2501343523001816	0.20406471090249553	0.1575308273688371	0.3882701094284856
236000	-5176.479474589104	-5618.78244898468	442.3029743955761	-5618.78244898468	0.09363911090321585	444.85177075283616	76.99314443520376	3.912810501203482	0.2501343523001816	0.20406471090249553	0.1575308273688371	0.3882701094284856
237000	-5154.3923669019805	-5608.289439603155	453.89707270117475	-5608.289439603155	0.08814522044770685	456.4458690584348	94.72664587318738	3.912810501203482	0.2460082979478951	0.20819076525478203	0.1575308273688371	0.3882701094284856
238000	-5147.896080214885	-5612.201819876629	464.30573966174376	-5612.201819876629	0.07909384280027931	466.85453601900383	90.4143881895741	3.912810501203482	0.24586379595620436	0.20833526724647278	0.1575308273688371	0.3882701094284856
239000	-5157.193433619637	-5611.953699150494	454.76026553085643	-5611.953699150494	0.0855064598483879	457.3090618881165	89.21579722920201	3.912810501203482	0.24586379595620436	0.20833526724647278	0.1575308273688371	0.3882701094284856
240000	-5171.655964126074	-5620.976708942517	449.32074481644327	-5620.976708942517	0.08751340270436726	451.86954117370334	77.81311684061198	3.912810501203482	0.24586379595620436	0.21743996262501994	0.1575308273688371	0.3791654140499385
241000	-5159.66190955678	-5615.7144567264795	456.05254716969904	-5615.7144567264795	0.08650239405052926	458.6013435269591	86.40252754944025	3.912810501203482	0.24586379595620436	0.21743996262501994	0.1575308273688371	0.3791654140499385
242000	-5164.9880035607985	-5613.777126792546	448.78912323174814	-5613.777126792546	0.08797552188081566	451.3379195890082	75.25390137827087	3.912810501203482	0.2457057922427361	0.21743996262501994	0.1547500732664379	0.382104171865806
243000	-5159.16639811932	-5607.190866463994	448.0244683446746	-5607.190866463994	0.09233548061481991	450.57326470193465	87.60708394610569	3.912810501203482	0.2457057922427361	0.21743996262501994	0.1547500732664379	0.382104171865806
244000	-5162.078594941976	-5609.252247375615	447.17365243363946	-5609.252247375615	0.09031542842439554	449.72244879089953	94.98444979826523	3.912810501203482	0.2457057922427361	0.21743996262501994	0.1547500732664379	0.382104171865806
245000	-5171.070257028182	-5626.084337056005	455.01408002782347	-5626.084337056005	0.08803456646703622	457.56287638508354	92.67033842209777	3.912810501203482	0.2457057922427361	0.21743996262501994	0.1547500732664379	0.382104171865806
246000	-5165.258315393256	-5619.586845777846	454.3285303845893	-5619.586845777846	0.08103119739144544	456.8773267418494	93.72625242850667	3.912810501203482	0.2457057922427361	0.21743996262501994	0.15885977007694932	0.37799447505529454
247000	-5171.378044206833	-5627.117037501462	455.7389932946291	-5627.117037501462	0.0839134997111024	458.28778965188917	115.73634521974077	3.912810501203482	0.2457057922427361	0.21743996262501994	0.15885977007694932	0.37799447505529454
248000	-5153.793311013696	-5609.349090578381	455.5557795646849	-5609.349090578381	0.08458927147357413	458.10457592194496	98.21669756886591	3.912810501203482	0.2457057922427361	0.21743996262501994	0.15885977007694932	0.37799447505529454
249000	-5170.2997916485	-5617.506740907407	447.206949258907	-5617.506740907407	0.08798822356164167	449.6873883641059	85.57977506376021	3.6987704427455768	0.2457057922427361	0.21743996262501994	0.15885977007694932	0.37799447505529454
250000	-5176.45419332134	-5625.476878969332	449.0226856479914	-5625.476878969332	0.09091796385563003	451.5031247531903	92.8286880433226	3.6987704427455768	0.2457057922427361	0.21743996262501994	0.15885977007694932	0.37799447505529454
251000	-5172.93150315682	-5621.692360807865	448.7608576510443	-5621.692360807865	0.0885218033607684	451.24129675624323	83.87568476635856	3.6987704427455768	0.2457057922427361	0.21743996262501994	0.15885977007694932	0.37799447505529454
252000	-5163.63514442505	-5625.132133964672	461.49698953962127	-5625.132133964672	0.07776716845106255	463.9774286448202	93.41383522229505	3.6987704427455768	0.2457057922427361	0.21743996262501994	0.15885977007694932	0.37799447505529454
253000	-5187.447931254499	-5634.134410910555	446.6864796560558	-5634.134410910555	0.08787515718736816	449.1669187612547	101.57779415227249	3.6987704427455768	0.2457057922427361	0.21743996262501994	0.15885977007694932	0.37799447505529454
254000	-5166.485814947773	-5619.205303257822	452.7194883100496	-5619.205303257822	0.0821989264976412	455.1999274152485	105.38649435790768	3.6987704427455768	0.24264732711531783	0.21743996262501994	0.15885977007694932	0.3810529401827128
255000	-5174.235832849463	-5627.812963701986	453.57713085252266	-5627.812963701986	0.08686836082543531	456.05756995772157	87.89672899005177	3.6987704427455768	0.24264732711531783	0.20797556937634026	0.168324163325629	0.3810529401827128
256000	-5185.159042292213	-5632.761577300634	447.60253500842134	-5632.761577300634	0.09170244890136224	450.08297411362025	86.97642466461211	3.6987704427455768	0.24264732711531783	0.20797556937634026	0.168324163325629	0.3810529401827128
257000	-5185.988304913605	-5635.435790539417	449.447485625812	-5635.435790539417	0.08548673752873562	451.92792473101093	89.33097300045985	3.6987704427455768	0.2466878085561144	0.20797556937634026	0.168324163325629	0.3770124587419162
258000	-5165.632308714829	-5620.08983876079	454.4575300459608	-5620.08983876079	0.0799605765774692	456.93796915115973	93.76656045271363	3.6987704427455768	0.2466878085561144	0.20797556937634026	0.168324163325629	0.3770124587419162
259000	-5170.255390328913	-5625.6890267280205	455.4336363991081	-5625.6890267280205	0.08172919700036683	457.914075504307	100.5231394568541	3.6987704427455768	0.2466878085561144	0.20797556937634026	0.168324163325629	0.3770124587419162
260000	-5167.927666655569	-5624.101207283972	456.17354062840315	-5624.101207283972	0.07777744668301964	458.65397973360206	93.64504713153866	3.6987704427455768	0.2466878085561144	0.20797556937634026	0.168324163325629	0.3770124587419162
261000	-5164.073021040904	-5625.051402438	460.9783813970963	-5625.051402438	0.0761245672976709	463.4588205022952	96.94904019793346	3.6987704427455768	0.2466878085561144	0.20797556937634026	0.168324163325629	0.3770124587419162
262000	-5168.7534557281715	-5620.456510706869	451.70305497869754	-5620.456510706869	0.08375132035207944	454.18349408389645	87.32431679365256	3.6987704427455768	0.2466878085561144	0.21447633399403285	0.168324163325629	0.37051169412422363
263000	-5165.224496328853	-5614.497868024215	449.27337169536185	-5614.497868024215	0.08952469448223975	451.75381080056076	91.96545300909193	3.6987704427455768	0.23062099700485222	0.21447633399403285	0.168324163325629	0.3865785056754858
264000	-5166.956584401512	-5617.620056797093	450.6634723955805	-5617.620056797093	0.09073955259603406	453.07682027855435	97.34278760915208	3.4941525708438936	0.23062099700485222	0.21447633399403285	0.168324163325629	0.3865785056754858
265000	-5176.904736954629	-5634.607623011576	457.70288605694685	-5634.607623011576	0.08372518913210107	460.25357069303226	95.89689551702322	3.9188043835675233	0.23062099700485222	0.21447633399403285	0.168324163325629	0.3865785056754858
266000	-5189.843630088606	-5638.975171960055	449.13154187144943	-5638.975171960055	0.08943514133951119	451.68222650753484	71.7833478032109	3.9188043835675233	0.23062099700485222	0.21447633399403285	0.168324163325629	0.3865785056754858
267000	-5192.096696249728	-5645.821491920292	453.7247956705644	-5645.821491920292	0.08705507719143207	456.2754803066498	105.74725811089611	3.9188043835675233	0.24676359136277742	0.21447633399403285	0.1521815689677038	0.3865785056754858
268000	-5179.232789130109	-5634.866417565676	455.6336284355667	-5634.866417565676	0.08888401546766253	458.1843130716521	97.73647587523025	3.9188043835675233	0.24676359136277742	0.21447633399403285	0.1521815689677038	0.3865785056754858
269000	-5169.624031715671	-5629.243548574953	459.61951685928256	-5629.243548574953	0.08348707291050897	462.17020149536796	103.9479290836206	3.9188043835675233	0.24676359136277742	0.21447633399403285	0.1521815689677038	0.3865785056754858
270000	-5186.5112736645115	-5636.79726255178	450.2859888872683	-5636.79726255178	0.0864845469008567	452.7012771390449	86.39164113898927	3.49999602609042	0.23944067814296988	0.21447633399403285	0.15950448218751134	0.3865785056754858
271000	-5166.734897215576	-5619.870004013996	453.13510679841954	-5619.870004013996	0.08907611145344836	455.5503950501962	94.44934807317328	3.49999602609042	0.2360929028859506	0.21447633399403285	0.15950448218751134	0.3899262809325051
272000	-5169.179952717575	-5624.6290293486	455.44907663102447	-5624.6290293486	0.08809262309076774	457.9375705196908	86.9874304929419	3.723696507051315	0.2360929028859506	0.21447633399403285	0.15950448218751134	0.3899262809325051
273000	-5180.008941926668	-5630.643178029422	450.63423610275464	-5630.643178029422	0.08898230142909176	453.12272999142095	88.17849945142429	3.723696507051315	0.2360929028859506	0.21447633399403285	0.15950448218751134	0.3899262809325051
274000	-5165.557770405094	-5624.190738702928	458.6329682978341	-5624.190738702928	0.08091002699127307	461.1214621865004	95.51834744303478	3.723696507051315	0.2360929028859506	0.21447633399403285	0.15950448218751134	0.3899262809325051
275000	-5185.865345553419	-5640.821246257637	454.9559007042179	-5640.821246257637	0.0892585066874296	457.7398463987033	96.01460877874737	4.694284304281332	0.2360929028859506	0.20202527963372446	0.15701912489694006	0.40486269258338475
276000	-5182.326652762365	-5631.696216217209	449.36956345484447	-5631.696216217209	0.0912504365684758	452.15350914932986	85.04450206542248	4.694284304281332	0.2360929028859506	0.20202527963372446	0.15701912489694006	0.40486269258338475
277000	-5183.453035862517	-5637.848422654796	454.39538679227877	-5637.848422654796	0.0870640908244996	457.17933248676417	103.56627472136601	4.694284304281332	0.2360929028859506	0.20202527963372446	0.15701912489694006	0.40486269258338475
278000	-5192.07696053746	-5639.148092268469	447.0711317310084	-5639.148092268469	0.09258037959756835	449.8550774254938	94.14141562922275	4.694284304281332	0.2360929028859506	0.2206481607763039	0.15701912489694006	0.3862398114408053
279000	-5182.592762611145	-5633.526971976967	450.9342093658213	-5633.526971976967	0.0864540626077251	453.7181550603067	85.6508322005093	4.694284304281332	0.2360929028859506	0.2206481607763039	0.15701912489694006	0.3862398114408053
280000	-5186.525120982715	-5628.604476890478	442.0793559077626	-5628.604476890478	0.08843858997795812	444.43858010033796	74.91862506047883	3.332907986407721	0.2360929028859506	0.2206481607763039	0.15701912489694006	0.3862398114408053
281000	-5175.011271505461	-5624.4836331272145	449.4723616217532	-5624.4836331272145	0.09157348295261751	451.83158581432855	94.01487162104591	3.332907986407721	0.2360929028859506	0.2206481607763039	0.15701912489694006	0.3862398114408053
282000	-5186.571065864623	-5636.665103648173	450.09403778354937	-5636.665103648173	0.0860172558476063	452.9798067058812	86.42806218177999	5.055546416529615	0.2360929028859506	0.2206481607763039	0.15701912489694006	0.3862398114408053
283000	-5197.307507915629	-5642.319278789813	445.0117708741842	-5642.319278789813	0.09020540291983631	447.897539796516	90.68540216244668	5.055546416529615	0.2360929028859506	0.2206481607763039	0.15701912489694006	0.3862398114408053
284000	-5166.29117691209	-5620.029999370389	453.73882245829947	-5620.029999370389	0.08274485396074008	456.6245913806313	88.54103046765275	5.055546416529615	0.2360929028859506	0.2206481607763039	0.16038759026855737	0.382871346069188
285000	-5163.696695331195	-5619.310955897853	455.6142605666584	-5619.310955897853	0.0800045079452991	458.4800886903976	90.87848310987046	4.983667635254019	0.2360929028859506	0.2206481607763039	0.16038759026855737	0.382871346069188
286000	-5171.599872502325	-5625.789098348676	454.189225846351	-5625.789098348676	0.0902135634055008	456.84026148684086	87.44101419096586	4.243785615684506	0.2360929028859506	0.2206481607763039	0.16038759026855737	0.382871346069188
287000	-5190.771717139345	-5643.1640732910455	452.39235615170077	-5643.1640732910455	0.08697095250552361	455.0433917921906	84.53587123285132	4.243785615684506	0.2360929028859506	0.2206481607763039	0.16038759026855737	0.382871346069188
288000	-5172.636188582506	-5626.54626596162	453.91007737911355	-5626.54626596162	0.08999636694117473	456.5611130196034	82.18296394251314	4.243785615684506	0.2360929028859506	0.2206481607763039	0.16038759026855737	0.382871346069188
289000	-5178.505813489963	-5622.867482366233	444.36166887626996	-5622.867482366233	0.09605423534421449	447.0127045167598	80.07598854262578	4.243785615684506	0.2360929028859506	0.2206481607763039	0.16038759026855737	0.382871346069188
290000	-5164.422482295121	-5621.431917984326	457.0094356892051	-5621.431917984326	0.08529395018042557	459.57163303031905	117.54644751703185	3.9554443510879778	0.2360929028859506	0.2206481607763039	0.16038759026855737	0.382871346069188
291000	-5173.818855456895	-5621.525718948174	447.7068634912781	-5621.525718948174	0.09408855558272362	450.2037729393052	77.78384874521277	3.749822568317619	0.2360929028859506	0.2206481607763039	0.16038759026855737	0.382871346069188
292000	-5169.818814521618	-5622.847986362749	453.02917184113124	-5622.847986362749	0.08999680579510261	455.52608128915836	93.22240689986319	3.749822568317619	0.2360929028859506	0.22516105922720522	0.16038759026855737	0.3783584476182867
293000	-5166.842905975423	-5621.1808484928715	454.33794251744877	-5621.1808484928715	0.08389205820136081	456.8348519654759	87.71594422492794	3.749822568317619	0.2360929028859506	0.22516105922720522	0.16038759026855737	0.3783584476182867
294000	-5176.761208249059	-5627.244788407118	450.48358015805894	-5627.244788407118	0.0878372432715155	452.98048960608605	96.120580832936	3.749822568317619	0.2360929028859506	0.22516105922720522	0.16038759026855737	0.3783584476182867
295000	-5190.197481279613	-5638.539525034896	448.3420437552826	-5638.539525034896	0.08682511456489274	450.7176850856511	89.69003000075931	3.3814631291419683	0.2360929028859506	0.22516105922720522	0.16038759026855737	0.3783584476182867
296000	-5180.72599387486	-5630.484085293218	449.75809141835845	-5630.484085293218	0.0868942827000535	452.13373274872697	90.24993239798887	3.3814631291419683	0.2360929028859506	0.22516105922720522	0.16038759026855737	0.3783584476182867
297000	-5178.728704376684	-5627.756776161642	449.0280717849582	-5627.756776161642	0.08536200318768498	451.4037131153267	72.93645745107492	3.3814631291419683	0.2360929028859506	0.22516105922720522	0.16038759026855737	0.3783584476182867
298000	-5184.581176031798	-5641.511610746247	456.93043471444867	-5641.511610746247	0.0813405547556734	459.3060760448172	96.78363123840722	3.3814631291419683	0.23407025710563237	0.22718370500752347	0.16038759026855737	0.3783584476182867
299000	-5188.423554124989	-5632.14050748823	443.7169533632401	-5632.14050748823	0.08968117998661247	446.1840666851253	100.6487265051046	3.6577038904508883	0.23407025710563237	0.22718370500752347	0.16038759026855737	0.3783584476182867
300000	-5170.5246483428045	-5622.618369932867	452.0937215900623	-5622.618369932867	0.088004399152231	454.56083491194744	90.99544431362237	3.6577038904508883	0.25391350359523257	0.20734045851792327	0.16038759026855737	0.3783584476182867
301000	-5181.752093717829	-5627.398294695535	445.64620097770614	-5627.398294695535	0.09421589843838239	448.18110523106486	88.13482368392896	3.8688488278616964	0.2492518485710689	0.21200211354208692	0.16038759026855737	0.3783584476182867
302000	-5179.877826345984	-5634.401670145441	454.5238437994566	-5634.401670145441	0.09378647559796147	457.0587480528153	83.93363253643348	3.8688488278616964	0.2492518485710689	0.21125547684625623	0.16113422696438806	0.3783584476182867
303000	-5204.468573490229	-5648.3162048935865	443.8476314033581	-5648.3162048935865	0.09871661540306126	446.3825356567168	100.20425507568505	3.8688488278616964	0.2492518485710689	0.21125547684625623	0.16003724235750658	0.3794554322251682
304000	-5190.447452450853	-5643.391518710215	452.9440662593618	-5643.391518710215	0.08205183455359905	455.47897051272054	87.59397500106213	3.8688488278616964	0.2492518485710689	0.21125547684625623	0.16003724235750658	0.3794554322251682
305000	-5169.836384846035	-5621.119145265258	451.2827604192232	-5621.119145265258	0.08347480845625815	453.81766467258194	98.6349753225948	3.8688488278616964	0.2492518485710689	0.21125547684625623	0.16003724235750658	0.3794554322251682
306000	-5163.622485272708	-5620.143781324261	456.5212960515529	-5620.143781324261	0.07728067531137618	459.0562003049116	85.92779743431463	3.8688488278616964	0.2492518485710689	0.21125547684625623	0.16003724235750658	0.3794554322251682
307000	-5170.829543788553	-5620.395354894428	449.56581110587587	-5620.395354894428	0.08491190329242602	452.1007153592346	90.81278381106915	3.8688488278616964	0.2492518485710689	0.18759904507154013	0.18369367413222268	0.3794554322251682
308000	-5160.347172430636	-5617.575714053616	457.2285416229799	-5617.575714053616	0.0779250279372395	459.7634458763386	100.3845003872901	3.8688488278616964	0.2492518485710689	0.21303125597509406	0.15826146322866874	0.3794554322251682
309000	-5171.21893837639	-5623.282555215217	452.06361683882704	-5623.282555215217	0.08210412223464852	454.59852109218576	94.86553312090608	3.8688488278616964	0.2492518485710689	0.21303125597509406	0.15826146322866874	0.3794554322251682
310000	-5183.315893821113	-5638.012501559493	454.69660773838046	-5638.012501559493	0.08992577505543159	457.2315119917392	95.08596304009019	3.8688488278616964	0.2492518485710689	0.21303125597509406	0.15826146322866874	0.3794554322251682
311000	-5181.163448808235	-5631.892207527007	450.72875871877136	-5631.892207527007	0.08262784218173409	453.2636629721301	90.33722976456124	3.8688488278616964	0.2492518485710689	0.2195705861487192	0.15172213305504362	0.3794554322251682
312000	-5198.604278163412	-5643.127711331664	444.5234331682515	-5643.127711331664	0.08769943838787331	447.0583374216102	105.01806151839916	3.8688488278616964	0.2492518485710689	0.2195705861487192	0.15172213305504362	0.3794554322251682
313000	-5184.182890758977	-5637.37478504247	453.1918942834926	-5637.37478504247	0.08267360680426007	455.72679853685133	96.66692487307095	3.8688488278616964	0.25890879172076137	0.2195705861487192	0.14206518990535114	0.3794554322251682
314000	-5172.611241844504	-5626.888334832815	454.27709298831195	-5626.888334832815	0.08885869717291324	456.81199724167067	96.4770236550174	3.8688488278616964	0.25890879172076137	0.2195705861487192	0.14206518990535114	0.3794554322251682
315000	-5168.297385925391	-5621.217336352643	452.9199504272517	-5621.217336352643	0.08274901031978801	455.4548546806104	88.00637749539067	3.8688488278616964	0.25890879172076137	0.2195705861487192	0.14206518990535114	0.3794554322251682
316000	-5168.294371453282	-5626.564887173777	458.2705157204948	-5626.564887173777	0.07801778263926125	460.80541997385353	86.91357120052604	3.8688488278616964	0.25890879172076137	0.2195705861487192	0.14206518990535114	0.3794554322251682
317000	-5188.0769650957145	-5637.6822532387405	449.60528814302626	-5637.6822532387405	0.08350661464112555	452.140192396385	84.99406409182396	3.8688488278616964	0.25890879172076137	0.2195705861487192	0.14206518990535114	0.3794554322251682
318000	-5186.103968314905	-5637.566768192112	451.46279987720783	-5637.566768192112	0.08398039168076082	453.99770413056655	81.61747850534395	3.8688488278616964	0.23729388178877375	0.2195705861487192	0.16368009983733875	0.3794554322251682
319000	-5195.592339844154	-5651.294094539522	455.701754695368	-5651.294094539522	0.0857714696536564	458.2366589487267	86.38602888085668	3.8688488278616964	0.23729388178877375	0.2195705861487192	0.16368009983733875	0.3794554322251682
320000	-5187.800222430621	-5641.020773590142	453.2205511595213	-5641.020773590142	0.08717607908457721	455.75545541288	96.00156542108593	3.8688488278616964	0.23729388178877375	0.2195705861487192	0.16368009983733875	0.3794554322251682
321000	-5186.651154378872	-5641.601550574407	454.95039619553546	-5641.601550574407	0.08677603285198018	457.4853004488942	97.16301663525766	3.8688488278616964	0.23729388178877375	0.2195705861487192	0.16368009983733875	0.3794554322251682
322000	-5167.2949496946985	-5620.86450497036	453.5695552756619	-5620.86450497036	0.08714662453149181	456.10445952902063	99.42608878388789	3.8688488278616964	0.23729388178877375	0.2195705861487192	0.16368009983733875	0.3794554322251682
323000	-5178.87291381148	-5626.964221291625	448.0913074801444	-5626.964221291625	0.08755709344203048	450.6262117335031	98.47276477792204	3.8688488278616964	0.23729388178877375	0.2195705861487192	0.16368009983733875	0.3794554322251682
324000	-5181.879686644493	-5636.511962408204	454.6322757637118	-5636.511962408204	0.08594761243042945	457.1671800170705	96.38616108795743	3.8688488278616964	0.2406434542090262	0.21622101372846675	0.16368009983733875	0.3794554322251682
325000	-5171.847312783064	-5622.876712382129	451.0293995990653	-5622.876712382129	0.08639469472166114	453.57674172759425	80.74367066174251	3.9081974136720596	0.2406434542090262	0.21622101372846675	0.16368009983733875	0.3794554322251682
326000	-5177.724294207196	-5627.37814569111	449.6538514839139	-5627.37814569111	0.08928797688722981	452.20119361244286	96.38645680871404	3.9081974136720596	0.2406434542090262	0.21622101372846675	0.16368009983733875	0.3794554322251682
327000	-5170.3531812762685	-5621.190845897284	450.8376646210153	-5621.190845897284	0.09132311202605685	453.38500674954423	116.28726330460428	3.9081974136720596	0.2406434542090262	0.21622101372846675	0.16368009983733875	0.3794554322251682
328000	-5161.155817086863	-5607.883033808985	446.72721672212145	-5607.883033808985	0.09591634288052668	449.2745588506504	76.93731846828484	3.9081974136720596	0.2406434542090262	0.21622101372846675	0.16578282102798464	0.37735271103452234
329000	-5160.273550545381	-5608.175958694846	447.9024081494641	-5608.175958694846	0.09550772149813157	450.4497502779931	86.11937187899292	3.9081974136720596	0.2406434542090262	0.21622101372846675	0.16578282102798464	0.37735271103452234
330000	-5175.157053480807	-5627.728621732927	452.57156825212064	-5627.728621732927	0.09813093802836832	455.1189103806496	80.19294560440564	3.9081974136720596	0.2406434542090262	0.22602391426137722	0.15597992049507417	0.37735271103452234
331000	-5166.412277322657	-5618.24911100608	451.8368336834232	-5618.24911100608	0.09075472337991235	454.38417581195216	98.6978960311464	3.9081974136720596	0.2406434542090262	0.22602391426137722	0.15597992049507417	0.37735271103452234
332000	-5150.007113935837	-5615.77153582887	465.76442189303236	-5615.77153582887	0.08309035341542576	468.3117640215613	106.03488340450097	3.9081974136720596	0.2406434542090262	0.22602391426137722	0.15597992049507417	0.37735271103452234
333000	-5156.275204791288	-5616.4896882284975	460.2144834372091	-5616.4896882284975	0.08842647396336148	462.76182556573804	97.08019829360292	3.9081974136720596	0.2436621081545696	0.22300526031583381	0.15597992049507417	0.37735271103452234
334000	-5152.430365395273	-5608.363400977292	455.9330355820195	-5608.363400977292	0.08873207861605	458.48037771054845	90.08252524613549	3.9081974136720596	0.2436621081545696	0.22300526031583381	0.15597992049507417	0.37735271103452234
335000	-5159.0467101552895	-5607.598705830929	448.55199567564	-5607.598705830929	0.09160199832043585	451.09933780416895	88.50102128929272	3.9081974136720596	0.2436621081545696	0.22300526031583381	0.15597992049507417	0.37735271103452234
336000	-5154.04654801884	-5612.579959553895	458.5334115350543	-5612.579959553895	0.0869977988965746	461.1727050964609	81.0235792585276	4.205098288787923	0.2436621081545696	0.22300526031583381	0.15597992049507417	0.37735271103452234
337000	-5184.609079658055	-5627.613346163393	443.004266505338	-5627.613346163393	0.09172465274837319	445.6435600667446	98.81960889467997	4.205098288787923	0.25755482598232887	0.20911254248807454	0.15597992049507417	0.37735271103452234
338000	-5160.712673205557	-5613.798172683477	453.0854994779198	-5613.798172683477	0.08675790195108776	455.7247930393264	101.23850095425348	4.205098288787923	0.25755482598232887	0.20911254248807454	0.15597992049507417	0.37735271103452234
339000	-5157.718276201999	-5612.64703068253	454.92875448053076	-5612.64703068253	0.0852223487729664	457.56804804193735	103.85944580916109	4.205098288787923	0.25755482598232887	0.20911254248807454	0.15597992049507417	0.37735271103452234
340000	-5161.901914765809	-5615.843808045342	453.94189327953256	-5615.843808045342	0.08894919785225297	456.58118684093915	100.82744426433243	4.205098288787923	0.25755482598232887	0.20911254248807454	0.1608526447660656	0.3724799867635309
341000	-5154.7612103781485	-5609.270711203995	454.5095008258469	-5609.270711203995	0.08884398368910902	457.1487943872535	109.32137501730189	4.205098288787923	0.2597124969065949	0.20911254248807454	0.1608526447660656	0.37032231583926484
342000	-5165.870077849399	-5619.194538841779	453.3244609923793	-5619.194538841779	0.08783675677498905	455.96375455378586	107.95956860407004	4.205098288787923	0.2597124969065949	0.20911254248807454	0.1608526447660656	0.37032231583926484
343000	-5155.774806629549	-5615.212822013781	459.4380153842319	-5615.212822013781	0.08394439417289103	462.0773089456385	104.30436498054247	4.205098288787923	0.2597124969065949	0.20911254248807454	0.1608526447660656	0.37032231583926484
344000	-5164.893746098645	-5619.168429270245	454.27468317159963	-5619.168429270245	0.08736797402876369	456.9139767330062	97.47284805289365	4.205098288787923	0.2597124969065949	0.20911254248807454	0.1608526447660656	0.37032231583926484
345000	-5169.392107711266	-5614.289418373866	444.89731066260026	-5614.289418373866	0.09319787333624101	447.53660422400685	94.45489469917563	4.205098288787923	0.2597124969065949	0.20911254248807454	0.1608526447660656	0.37032231583926484
346000	-5147.825606477087	-5607.466320658745	459.64071418165804	-5607.466320658745	0.08518495377298362	462.28000774306463	102.17780974878119	4.205098288787923	0.2585862698837805	0.210238769510889	0.1608526447660656	0.37032231583926484
347000	-5154.381590451737	-5614.606610699307	460.22502024756955	-5614.606610699307	0.08108871071843829	462.86431380897614	95.81333807512975	4.205098288787923	0.24769025779066867	0.21000047832422583	0.17198694804584058	0.37032231583926484
348000	-5174.783884468314	-5630.162287176236	455.3784027079223	-5630.162287176236	0.08416342126971668	458.0176962693289	110.54517259360746	4.205098288787923	0.24757644245628763	0.21000047832422583	0.17210076338022162	0.37032231583926484
349000	-5165.54307656944	-5627.0279665565495	461.4848899871098	-5627.0279665565495	0.07941198785400441	464.1241835485164	100.60769924101366	4.205098288787923	0.24757644245628763	0.21000047832422583	0.17210076338022162	0.37032231583926484
350000	-5163.86230801079	-5617.906713593426	454.04440558263553	-5617.906713593426	0.08733996246514436	456.6836991440421	101.75798098268703	4.205098288787923	0.24757644245628763	0.21000047832422583	0.17210076338022162	0.37032231583926484
351000	-5167.691933632255	-5625.202682427548	457.5107487952927	-5625.202682427548	0.08413940720596023	460.16393808506984	102.34790154127789	4.250900650095469	0.24757644245628763	0.21000047832422583	0.17210076338022162	0.37032231583926484
352000	-5158.03642041634	-5622.307536447425	464.27111603108574	-5622.307536447425	0.08206978843090752	466.92430532086286	98.9560714460078	4.250900650095469	0.24757644245628763	0.21000047832422583	0.17210076338022162	0.37032231583926484
353000	-5164.954932138486	-5610.05470290618	445.09977076769474	-5610.05470290618	0.09254510212702886	447.75296005747185	76.8334913181446	4.250900650095469	0.24757644245628763	0.21000047832422583	0.17210076338022162	0.37032231583926484
354000	-5178.565276895282	-5623.4710953399535	444.90581844467164	-5623.4710953399535	0.08926303458735232	447.55900773444876	86.17803453302486	4.250900650095469	0.24757644245628763	0.21000047832422583	0.17210076338022162	0.37032231583926484
355000	-5174.834908251229	-5629.755944287823	454.92103603659456	-5629.755944287823	0.08150308518790692	457.5203168794553	93.44699184354832	4.074590634581471	0.24757644245628763	0.21000047832422583	0.17210076338022162	0.37032231583926484
356000	-5153.637792986708	-5613.383371893293	459.7455789065854	-5613.383371893293	0.07838359450028631	462.3448597494462	92.41185971026427	4.074590634581471	0.24757644245628763	0.19379457577354853	0.17210076338022162	0.3865282183899421
357000	-5167.71035921826	-5614.100504843873	446.39014562561266	-5614.100504843873	0.08297640256467796	448.9894264684734	86.38002521341485	4.074590634581471	0.24757644245628763	0.21311120521085922	0.17210076338022162	0.3672115889526314
358000	-5167.856858791539	-5622.443900483694	454.58704169215525	-5622.443900483694	0.07660675508466737	457.13120113149165	88.9849482061187	3.8981104489171248	0.24757644245628763	0.21311120521085922	0.17210076338022162	0.3672115889526314
359000	-5180.379685003459	-5630.469401840569	450.0897168371101	-5630.469401840569	0.07612395970704806	452.6338762764465	80.11448344336021	3.8981104489171248	0.24757644245628763	0.21311120521085922	0.17210076338022162	0.3672115889526314
360000	-5171.083973361529	-5620.611109056325	449.5271356947956	-5620.611109056325	0.08580438740336475	452.09751493484845	81.39980278484956	3.9815840391485957	0.2415596830987134	0.22214411440459023	0.16908461354406484	0.3672115889526314
361000	-5166.5494528545805	-5623.953422986208	457.4039701316281	-5623.953422986208	0.07942742737130955	459.97434937168094	104.09524515141733	3.9815840391485957	0.2415596830987134	0.22214411440459023	0.16908461354406484	0.3672115889526314
362000	-5179.374763732631	-5630.215254911226	450.8404911785943	-5630.215254911226	0.08162856668171073	453.396458540574	103.74581786339498	3.935596586878626	0.2415596830987134	0.22214411440459023	0.16908461354406484	0.3672115889526314
363000	-5197.471124371527	-5644.007177169632	446.5360527981049	-5644.007177169632	0.08719074222221927	449.12253772592516	87.42438092776123	4.033283339634937	0.2415596830987134	0.22214411440459023	0.16908461354406484	0.3672115889526314
364000	-5179.98523877552	-5635.762462483221	455.77722370770033	-5635.762462483221	0.08054111366789925	458.3637086355206	95.36909705778572	4.033283339634937	0.2415596830987134	0.22214411440459023	0.16908461354406484	0.3672115889526314
365000	-5178.4842110013715	-5627.265956562397	448.7817455610259	-5627.265956562397	0.0803037874276327	451.36823048884617	96.42823701304616	4.033283339634937	0.2415596830987134	0.22214411440459023	0.16908461354406484	0.3672115889526314
366000	-5173.087080474782	-5628.04330846356	454.95622798877747	-5628.04330846356	0.07931181435234891	457.54271291659774	83.71607794175188	4.033283339634937	0.2415596830987134	0.22214411440459023	0.16772384609947472	0.3685723563972215
367000	-5165.488256443388	-5618.104590499415	452.6163340560268	-5618.104590499415	0.08180320418941052	455.14649718991325	90.75686742870312	3.853899936282051	0.25779649598114573	0.2059073015221579	0.16772384609947472	0.3685723563972215
368000	-5158.827760150695	-5610.812833080689	451.985072929994	-5610.812833080689	0.08140898833451743	454.5152360638804	92.16838046858274	3.853899936282051	0.25779649598114573	0.2059073015221579	0.16772384609947472	0.3685723563972215
369000	-5162.0621218212145	-5613.190719354224	451.1285975330091	-5613.190719354224	0.08271541969861931	453.65876066689555	96.17794599107356	3.853899936282051	0.2589479391045768	0.2047558583987268	0.16772384609947472	0.3685723563972215
370000	-5167.757158506414	-5623.752497508888	455.99533900247377	-5623.752497508888	0.07936809954494539	458.5255021363602	100.50489901873607	3.853899936282051	0.2589479391045768	0.2047558583987268	0.16772384609947472	0.3685723563972215
371000	-5171.871037756503	-5620.291657973413	448.42062021690987	-5620.291657973413	0.08428840117179054	450.9507833507963	96.75267607530006	3.853899936282051	0.2581830683843999	0.2047558583987268	0.16848871681965158	0.3685723563972215
372000	-5179.099317851326	-5623.515793697871	444.4164758465451	-5623.515793697871	0.08707697055658711	446.94663898043154	86.29314042610031	3.853899936282051	0.24283503405654633	0.21446595781184305	0.16643996465868915	0.3762590434729213
373000	-5174.967548521532	-5622.9034854265965	447.9359369050645	-5622.9034854265965	0.08926168913327379	450.46610003895097	95.65477976106291	3.853899936282051	0.24283503405654633	0.19841531282857947	0.16643996465868915	0.39230968845618486
374000	-5170.726377563392	-5623.8923799244085	453.1660023610167	-5623.8923799244085	0.0855853798092768	455.67498007054394	99.85230395136433	3.7874380756753236	0.24283503405654633	0.19841531282857947	0.16643996465868915	0.39230968845618486
375000	-5177.48895598343	-5638.164458102646	460.6755021192159	-5638.164458102646	0.08240740219545006	463.1844798287431	94.69660188001346	3.7874380756753236	0.2477247885972777	0.19841531282857947	0.16643996465868915	0.3874199339154535
376000	-5178.781886373236	-5637.185112874137	458.4032265009011	-5637.185112874137	0.07706855276751527	460.94837149757075	83.10717012410866	3.9012326585888535	0.2477247885972777	0.19841531282857947	0.16643996465868915	0.3874199339154535
377000	-5186.783140337379	-5636.981548999803	450.1984086624237	-5636.981548999803	0.08427925489831184	452.7435536590933	81.0231048803078	3.9012326585888535	0.2477247885972777	0.19668292715444963	0.16643996465868915	0.38915231958958335
378000	-5168.51750001861	-5623.113901701763	454.5964016831532	-5623.113901701763	0.08358730996124242	457.14154667982285	97.77473015432317	3.9012326585888535	0.24886918048305434	0.19668292715444963	0.16643996465868915	0.3880079277038067
379000	-5165.958919157163	-5625.432910775289	459.47399161812643	-5625.432910775289	0.07963596460611722	462.0191366147961	95.62397432855059	3.9012326585888535	0.24886918048305434	0.19668292715444963	0.16643996465868915	0.3880079277038067
380000	-5160.918533971478	-5609.554628876675	448.63609490519775	-5609.554628876675	0.08527870532938882	451.1812399018674	105.44629015903553	3.9012326585888535	0.24886918048305434	0.21221834367816936	0.15090454813496942	0.3880079277038067
381000	-5150.419188193736	-5606.312830422849	455.8936422291133	-5606.312830422849	0.07862429067142297	458.43878722578296	97.39497676513544	3.9012326585888535	0.24886918048305434	0.21221834367816936	0.15090454813496942	0.3880079277038067
382000	-5149.055215435328	-5600.207836107444	451.1526206721155	-5600.207836107444	0.0885257837678728	453.69776566878517	90.06451174536595	3.9012326585888535	0.24886918048305434	0.21221834367816936	0.15090454813496942	0.3880079277038067
383000	-5154.7335798403565	-5602.829315954151	448.0957361137939	-5602.829315954151	0.09445632224929794	450.64088111046357	90.75579555882477	3.9012326585888535	0.24886918048305434	0.21221834367816936	0.15090454813496942	0.3880079277038067
384000	-5169.256325511322	-5620.628843385421	451.37251787409855	-5620.628843385421	0.09256399969532803	453.9176628707682	88.89062503473953	3.9012326585888535	0.2325303199532413	0.21221834367816936	0.1655881710971981	0.3896631652713911
385000	-5158.979669319358	-5609.105285855405	450.12561653604615	-5609.105285855405	0.08477248199972949	452.6707615327158	99.44849436169417	3.9012326585888535	0.2325303199532413	0.21221834367816936	0.1655881710971981	0.3896631652713911
386000	-5163.356193642458	-5619.307915342145	455.9517216996876	-5619.307915342145	0.08116232433465291	458.49686669635724	103.96018020545976	3.9012326585888535	0.2325303199532413	0.21221834367816936	0.1655881710971981	0.3896631652713911
387000	-5158.756989289725	-5612.7142761212845	453.9572868315593	-5612.7142761212845	0.08292899862281335	456.50243182822896	108.00431603632909	3.9012326585888535	0.2325303199532413	0.21486158742617117	0.16294492734919627	0.3896631652713911
388000	-5161.205896537253	-5611.482663609851	450.27676707259906	-5611.482663609851	0.0849962716570696	452.8219120692687	80.89950434281451	3.9012326585888535	0.2504803387805689	0.21486158742617117	0.14499490852186867	0.3896631652713911
389000	-5177.496083093072	-5628.498218409868	451.00213531679594	-5628.498218409868	0.08702204963685682	453.5472803134656	101.97970347119694	3.9012326585888535	0.2504803387805689	0.21486158742617117	0.14499490852186867	0.3896631652713911
390000	-5172.626237189162	-5623.808189683633	451.18195249447086	-5623.808189683633	0.08404955179499657	453.59581100215314	104.38249790537972	3.4956899013684892	0.2504803387805689	0.21486158742617117	0.14499490852186867	0.3896631652713911
391000	-5168.172096368958	-5617.715123700968	449.54302733201115	-5617.715123700968	0.09049831871270168	451.9568858396934	95.51018296365498	3.4956899013684892	0.2504803387805689	0.21486158742617117	0.14499490852186867	0.3896631652713911
392000	-5163.162776247726	-5616.730108321286	453.5673320735608	-5616.730108321286	0.0866887247928857	455.9811905812431	87.40354453830805	3.4956899013684892	0.2535748002980049	0.21964911846405372	0.14499490852186867	0.3817811727160726
393000	-5158.341474291289	-5610.92806563163	452.5865913403404	-5610.92806563163	0.09024029146540706	455.0004498480227	90.37885246987481	3.4956899013684892	0.2535748002980049	0.21964911846405372	0.14499490852186867	0.3817811727160726
394000	-5159.846256056882	-5611.6835755751235	451.83731951824086	-5611.6835755751235	0.08986638670403055	454.25117802592314	101.40072444938421	3.4956899013684892	0.2535748002980049	0.21964911846405372	0.14499490852186867	0.3817811727160726
395000	-5179.472069088416	-5626.747317890457	447.2752488020417	-5626.747317890457	0.09143056737723415	449.68910730972397	90.73938181537645	3.4956899013684892	0.24272055273867796	0.21964911846405372	0.14499490852186867	0.39263542027539955
396000	-5186.014739512704	-5632.520139043505	446.50539953080084	-5632.520139043505	0.09589124197875132	448.9192580384831	95.31582091016283	3.4956899013684892	0.24272055273867796	0.21964911846405372	0.14499490852186867	0.39263542027539955
397000	-5176.910385429928	-5635.266852552033	458.3564671221052	-5635.266852552033	0.0861545090025319	460.77032562978746	95.92261797479918	3.4956899013684892	0.24272055273867796	0.21964911846405372	0.15982408276926308	0.37780624602800517
398000	-5194.096384707267	-5645.52353850829	451.42715380102226	-5645.52353850829	0.0859937793521408	453.84101230870453	87.49207181168558	3.4956899013684892	0.24272055273867796	0.21964911846405372	0.15982408276926308	0.37780624602800517
399000	-5186.135738108767	-5640.41517540431	454.27943729554215	-5640.41517540431	0.08268312118254807	456.69329580322443	88.28662522786526	3.4956899013684892	0.249581099934398	0.21964911846405372	0.15296353557354303	0.37780624602800517
400000	-5175.7441086587105	-5637.696746027104	461.95263736839377	-5637.696746027104	0.08390597195368113	464.36649587607604	89.54670801104545	3.4956899013684892	0.249581099934398	0.2118954193984687	0.16071723463912804	0.37780624602800517
401000	-5180.854712674711	-5628.353728435745	447.4990157610348	-5628.353728435745	0.09687953824293835	449.9128742687171	92.94733960888352	3.4956899013684892	0.249581099934398	0.2118954193984687	0.16071723463912804	0.37780624602800517
402000	-5184.66257362759	-5629.94553161696	445.2829579893699	-5629.94553161696	0.0940549281786175	447.69681649705217	78.08947389374175	3.4956899013684892	0.249581099934398	0.2118954193984687	0.16071723463912804	0.37780624602800517
403000	-5176.062266069795	-5627.396256739858	451.33399067006206	-5627.396256739858	0.08620079256738598	453.6981003790201	76.2983916062688	3.3473253403710586	0.249581099934398	0.2118954193984687	0.16071723463912804	0.37780624602800517
404000	-5168.51704560876	-5622.225760466037	453.7087148572775	-5622.225760466037	0.08401033585738758	456.07282456623557	105.79942912218164	3.3473253403710586	0.249581099934398	0.2118954193984687	0.16071723463912804	0.37780624602800517
405000	-5173.57001551737	-5623.582769664465	450.0127541470946	-5623.582769664465	0.0867396726410054	452.37686385605264	91.9468430871655	3.3473253403710586	0.2666209720684149	0.2118954193984687	0.16071723463912804	0.3607663738939883
406000	-5178.110859597378	-5639.168931211328	461.0580716139495	-5639.168931211328	0.08030412024393266	463.42218132290753	94.36004947087685	3.3473253403710586	0.27293462471171187	0.20558176675517176	0.16071723463912804	0.3607663738939883
407000	-5180.115665666468	-5633.0952505370105	452.97958487054217	-5633.0952505370105	0.08749460756214895	455.41422005588356	100.8916319088237	3.558500168384704	0.27293462471171187	0.20558176675517176	0.16071723463912804	0.3607663738939883
408000	-5166.227770652915	-5622.669813720357	456.44204306744206	-5622.669813720357	0.0859904644480524	459.06872310671287	98.56615118010654	4.163736982656271	0.27293462471171187	0.20558176675517176	0.16071723463912804	0.3607663738939883
409000	-5179.362120569371	-5632.4873261363755	453.1252055670052	-5632.4873261363755	0.08882102417889882	455.7867070873176	100.92976127933495	4.278418056706503	0.27021293655517903	0.20558176675517176	0.16071723463912804	0.36348806205052114
410000	-5159.6366184420685	-5616.160064688578	456.5234462465096	-5616.160064688578	0.08318507015434447	459.184947766822	93.56946583734666	4.278418056706503	0.27021293655517903	0.20558176675517176	0.16071723463912804	0.36348806205052114
411000	-5174.279470785337	-5618.066692264579	443.7872214792419	-5618.066692264579	0.09455562247817602	446.4487229995543	90.02284301922359	4.278418056706503	0.27021293655517903	0.20558176675517176	0.16071723463912804	0.36348806205052114
412000	-5166.643189229404	-5621.547577256056	454.90438802665165	-5621.547577256056	0.08710408842140184	457.56588954696406	99.65135626480208	4.278418056706503	0.27021293655517903	0.20558176675517176	0.16071723463912804	0.36348806205052114
413000	-5173.234224012307	-5620.97145109769	447.73722708538264	-5620.97145109769	0.09204937208539218	450.39872860569506	89.11150030186849	4.278418056706503	0.2511085880795147	0.22468611523083606	0.16071723463912804	0.36348806205052114
414000	-5172.551829565662	-5625.2867236814545	452.7348941157927	-5625.2867236814545	0.08608279258228553	455.28065755819057	110.3150276533851	3.903192484999389	0.2511085880795147	0.19796200217900117	0.15401202066189107	0.396917389079593
415000	-5176.545263237672	-5633.700211196584	457.15494795891175	-5633.700211196584	0.08409396133353647	459.7007114013096	89.82994050707391	3.903192484999389	0.2511085880795147	0.19796200217900117	0.15401202066189107	0.396917389079593
416000	-5184.940534408545	-5641.240562865063	456.30002845651796	-5641.240562865063	0.0817120205316487	458.8457918989158	99.75061964324857	3.903192484999389	0.2511085880795147	0.19796200217900117	0.15401202066189107	0.396917389079593
417000	-5197.1652729178295	-5645.5001815500045	448.33490863217537	-5645.5001815500045	0.0893150386232189	450.8806720745732	103.42548008434252	3.903192484999389	0.2511085880795147	0.19796200217900117	0.15155861465321027	0.39937079508827383
418000	-5186.768416966826	-5640.917645333427	454.1492283666005	-5640.917645333427	0.08695509381714113	456.69499180899834	102.34604290171619	3.903192484999389	0.2511085880795147	0.19796200217900117	0.15155861465321027	0.39937079508827383
419000	-5184.162424760265	-5637.419185844094	453.2567610838282	-5637.419185844094	0.08419261524557675	455.8025245262261	90.42906929164812	3.903192484999389	0.2279558473611773	0.19796200217900117	0.1561945918811856	0.4178875585786359
420000	-5195.289089980113	-5647.491679206381	452.2025892262679	-5647.491679206381	0.08757087666796104	454.74835266866575	92.72041033179353	3.903192484999389	0.2279558473611773	0.19796200217900117	0.1561945918811856	0.4178875585786359
421000	-5185.743894508393	-5635.945287478305	450.2013929699116	-5635.945287478305	0.08668870920517083	452.74715641230944	101.5517844121616	3.903192484999389	0.2279558473611773	0.19666710461287926	0.1561945918811856	0.4191824561447578
422000	-5173.425652331208	-5625.464569198709	452.03891686750103	-5625.464569198709	0.08366188442015043	454.5846803098989	90.67902550953922	3.903192484999389	0.2279558473611773	0.18626258044463467	0.16374177433829135	0.4220397978558966
423000	-5168.398048786334	-5622.638262470829	454.24021368449604	-5622.638262470829	0.08486175924416757	456.7859771268939	90.42396848329263	3.903192484999389	0.2279558473611773	0.23100960463034323	0.16374177433829135	0.3772927736701881
424000	-5164.39534694616	-5619.088947105659	454.6936001594989	-5619.088947105659	0.0867252658572263	457.19688578855636	88.05347078533713	3.7696744373338666	0.2279558473611773	0.23100960463034323	0.16374177433829135	0.3772927736701881
425000	-5177.579471184138	-5625.343786939603	447.76431575546445	-5625.343786939603	0.08898866238028334	450.2676013845219	84.89398382674253	3.7696744373338666	0.2279558473611773	0.23100960463034323	0.16374177433829135	0.3772927736701881
426000	-5180.841991287501	-5632.929317344672	452.087326057172	-5632.929317344672	0.08617973156293456	454.59061168622947	91.70450346179182	3.7696744373338666	0.2279558473611773	0.23100960463034323	0.16374177433829135	0.3772927736701881
427000	-5172.926142915208	-5626.839036889225	453.9128939740171	-5626.839036889225	0.08737986930319132	456.41617960307457	81.6650233127367	3.7696744373338666	0.2279558473611773	0.23100960463034323	0.16374177433829135	0.3772927736701881
428000	-5173.350440233281	-5623.204055899414	449.8536156661327	-5623.204055899414	0.08552287085027713	452.3569012951902	96.8530250958727	3.7696744373338666	0.22043147632107601	0.23100960463034323	0.16374177433829135	0.3848171447102894
429000	-5163.087397892129	-5616.262618939313	453.1752210471839	-5616.262618939313	0.08459539826577314	455.746665909733	99.50663269136174	3.9849946580838136	0.22043147632107601	0.23100960463034323	0.16374177433829135	0.3848171447102894
430000	-5168.205948768928	-5619.640017257155	451.43406848822696	-5619.640017257155	0.08555777157714879	454.005513350776	95.13544041729844	3.9849946580838136	0.24150453359954377	0.20993654735187547	0.16374177433829135	0.3848171447102894
431000	-5162.2783811545	-5623.798258923367	461.5198777688675	-5623.798258923367	0.07693721923301701	464.0913226314166	96.31920944892221	3.9849946580838136	0.24150453359954377	0.20993654735187547	0.16374177433829135	0.3848171447102894
432000	-5156.078891462894	-5606.853320422617	450.77442895972337	-5606.853320422617	0.08930893995410029	453.34587382227244	95.69156053460912	3.9849946580838136	0.24150453359954377	0.20993654735187547	0.16374177433829135	0.3848171447102894
433000	-5173.55141387075	-5622.679360505242	449.1279466344912	-5622.679360505242	0.08028390709816395	451.69939149704027	97.80914834166234	3.9849946580838136	0.24150453359954377	0.20993654735187547	0.16374177433829135	0.3848171447102894
434000	-5161.335189867158	-5614.241367395753	452.9061775285949	-5614.241367395753	0.08335162990127967	455.477622391144	90.89116509178322	3.9849946580838136	0.24150453359954377	0.20993654735187547	0.16374177433829135	0.3848171447102894
435000	-5169.480867121858	-5617.517470765179	448.0366036433204	-5617.517470765179	0.08763664075132446	450.6080485058695	83.61675682330181	3.9849946580838136	0.24150453359954377	0.20993654735187547	0.16374177433829135	0.3848171447102894
436000	-5156.810573399737	-5609.23355392958	452.4229805298429	-5609.23355392958	0.08951436665624134	454.994425392392	90.31345307163917	3.9849946580838136	0.2491057555821341	0.20993654735187547	0.16374177433829135	0.37721592272769905
437000	-5151.614222041482	-5603.257706072721	451.643484031239	-5603.257706072721	0.0912548292701578	454.21492889378806	87.03863442978803	3.9849946580838136	0.2491057555821341	0.20993654735187547	0.16374177433829135	0.37721592272769905
438000	-5152.017236140964	-5604.631597375339	452.6143612343747	-5604.631597375339	0.08906918920089105	455.1858060969238	94.13065676268437	3.9849946580838136	0.2491057555821341	0.20993654735187547	0.16374177433829135	0.37721592272769905
439000	-5161.12127996552	-5608.627521051419	447.5062410858986	-5608.627521051419	0.09402576386540906	450.07768594844765	88.81870811149523	3.9849946580838136	0.2491057555821341	0.20993654735187547	0.16374177433829135	0.37721592272769905
440000	-5163.696509236227	-5616.806853270967	453.11034403473997	-5616.806853270967	0.0904514145205181	455.5512959760891	100.18521721926936	3.577696811254985	0.2491057555821341	0.20993654735187547	0.16374177433829135	0.37721592272769905
441000	-5170.5856221988715	-5616.441914981596	445.8562927827244	-5616.441914981596	0.09247759323068687	448.53711122965854	81.69618942885056	4.3427123113492545	0.2491057555821341	0.20993654735187547	0.16374177433829135	0.37721592272769905
442000	-5167.453278931093	-5616.841740279706	449.38846134861245	-5616.841740279706	0.08938274474963674	452.0692797955466	90.01075796752711	4.3427123113492545	0.2491057555821341	0.20993654735187547	0.16374177433829135	0.37721592272769905
443000	-5173.481230698145	-5627.682748066485	454.20151736834003	-5627.682748066485	0.09265972456233215	456.8100921572291	102.29488877175481	4.104722673253394	0.2491057555821341	0.20993654735187547	0.16374177433829135	0.37721592272769905
444000	-5168.23589680574	-5616.100121019063	447.86422421332395	-5616.100121019063	0.09235258539597184	450.47279900221304	95.07269046170885	4.104722673253394	0.2491057555821341	0.20993654735187547	0.16374177433829135	0.37721592272769905
445000	-5162.071121232742	-5619.177758778733	457.1066375459906	-5619.177758778733	0.08929028005232877	459.7152123348797	98.85918317075101	4.104722673253394	0.2491057555821341	0.20993654735187547	0.16374177433829135	0.37721592272769905
446000	-5172.986627594734	-5628.771455644718	455.7848280499835	-5628.771455644718	0.08453840778440168	458.3934028388726	103.30280325304712	4.104722673253394	0.2491057555821341	0.20993654735187547	0.16374177433829135	0.37721592272769905
447000	-5166.257657363577	-5615.887580200571	449.62992283699435	-5615.887580200571	0.08766919336950031	452.23849762588344	94.92910631911333	4.104722673253394	0.2491057555821341	0.20993654735187547	0.16374177433829135	0.37721592272769905
448000	-5166.355630864339	-5620.672911652539	454.31728078820004	-5620.672911652539	0.08184383005823977	456.9258555770891	105.60190802328985	4.104722673253394	0.2491057555821341	0.20993654735187547	0.16374177433829135	0.37721592272769905
449000	-5191.572116431508	-5628.243213177585	436.67109674607696	-5628.243213177585	0.10238689593981361	439.27967153496604	90.25573280679264	4.104722673253394	0.2491057555821341	0.20993654735187547	0.16374177433829135	0.37721592272769905
450000	-5172.3817743977015	-5626.8648173047595	454.4830429070581	-5626.8648173047595	0.08582784639607646	457.0916176959472	95.27484577272074	4.104722673253394	0.2491057555821341	0.20993654735187547	0.16374177433829135	0.37721592272769905
451000	-5165.623977858402	-5621.47761317674	455.8536353183379	-5621.47761317674	0.08578621636680309	458.462210107227	99.8181569058691	4.104722673253394	0.2491057555821341	0.20993654735187547	0.16374177433829135	0.37721592272769905
452000	-5160.019393336865	-5606.232501067505	446.21310773064044	-5606.232501067505	0.09152720459257596	448.82168251952953	105.84896575562065	4.104722673253394	0.2491057555821341	0.20993654735187547	0.16374177433829135	0.37721592272769905
453000	-5164.711482818027	-5617.979303735774	453.2678209177467	-5617.979303735774	0.08921742606082703	455.8763957066358	90.32320423958419	4.104722673253394	0.2491057555821341	0.20993654735187547	0.16374177433829135	0.37721592272769905
454000	-5149.342371631749	-5601.337529360606	451.9951577288562	-5601.337529360606	0.0894401164772031	454.6037325177453	93.90094024058159	4.104722673253394	0.2491057555821341	0.20993654735187547	0.16374177433829135	0.37721592272769905
455000	-5144.366717093032	-5595.874830875085	451.5081137820523	-5595.874830875085	0.0903249254927289	454.1166885709414	96.64533441666806	4.104722673253394	0.2491057555821341	0.20993654735187547	0.16374177433829135	0.37721592272769905
456000	-5162.054016079146	-5610.175473665713	448.1214575865666	-5610.175473665713	0.09338738086165778	450.73003237545566	84.56734745048587	4.104722673253394	0.2491057555821341	0.20993654735187547	0.16374177433829135	0.37721592272769905
457000	-5152.524136840919	-5607.63456068068	455.1104238397611	-5607.63456068068	0.08834213302650705	457.7189986286502	87.72743069267219	4.104722673253394	0.2491057555821341	0.20993654735187547	0.16473476563501552	0.3762229314309749
458000	-5162.982602116877	-5611.530974743233	448.5483726263551	-5611.530974743233	0.09069005275441293	451.1569474152442	94.44263450184755	4.104722673253394	0.2491057555821341	0.20993654735187547	0.16473476563501552	0.3762229314309749
459000	-5171.297973958752	-5613.400619215163	442.10264525641134	-5613.400619215163	0.09679955860319643	444.7112200453004	106.68486216499194	4.104722673253394	0.2491057555821341	0.20993654735187547	0.16473476563501552	0.3762229314309749
460000	-5168.7736609663	-5624.246606652431	455.47294568613165	-5624.246606652431	0.0862661947124648	458.08152047502074	89.13050689033874	4.104722673253394	0.2656906360685515	0.19335166686545813	0.16473476563501552	0.3762229314309749
461000	-5171.427073577109	-5622.339967893547	450.91289431643776	-5622.339967893547	0.09902319689971519	453.52146910532684	109.95816125722482	4.104722673253394	0.2656906360685515	0.20866645350820354	0.16473476563501552	0.3609081447882295
462000	-5175.244492438122	-5627.325142826326	452.080650388204	-5627.325142826326	0.09733738450761052	454.6892251770931	87.43389654063026	4.104722673253394	0.2656906360685515	0.20866645350820354	0.16473476563501552	0.3609081447882295
463000	-5173.629041777538	-5626.825242926975	453.19620114943706	-5626.825242926975	0.09324514766657017	455.80477593832615	96.60487987128361	4.104722673253394	0.2656906360685515	0.20866645350820354	0.16473476563501552	0.3609081447882295
464000	-5161.883049974471	-5610.187138434784	448.3040884603138	-5610.187138434784	0.09161616650324485	450.91266324920286	91.20939779830978	4.104722673253394	0.24138165028444017	0.2086143330232897	0.16473476563501552	0.3852692510572547
465000	-5167.784019072001	-5615.854225632178	448.070206560177	-5615.854225632178	0.09152012604130813	450.67878134906607	89.4852368067915	4.104722673253394	0.24588533843301452	0.2086143330232897	0.16023107748644116	0.3852692510572547
466000	-5155.91644840025	-5615.014959307613	459.09851090736277	-5615.014959307613	0.07802453713946972	461.70708569625185	100.01067023985242	4.104722673253394	0.24588533843301452	0.2086143330232897	0.17497800669370991	0.37052232184998596
467000	-5165.891861551787	-5617.343247053011	451.4513855012239	-5617.343247053011	0.08378177117494	454.059960290113	96.82686817526367	4.104722673253394	0.24588533843301452	0.2086143330232897	0.17497800669370991	0.37052232184998596
468000	-5166.854500318896	-5619.912846775103	453.0583464562081	-5619.912846775103	0.08241640735295562	455.66692124509717	81.47032193572453	4.104722673253394	0.24588533843301452	0.2086143330232897	0.17497800669370991	0.37052232184998596
469000	-5172.305892487589	-5630.559067360741	458.253174873153	-5630.559067360741	0.08229448762261038	460.8617496620421	102.58202421535123	4.104722673253394	0.26378991132853075	0.2086143330232897	0.15707343379819366	0.37052232184998596
470000	-5167.363823009933	-5621.540406338491	454.1765833285582	-5621.540406338491	0.08585323792809472	456.7851581174473	71.80045080427097	4.104722673253394	0.25729998938753873	0.2151042549642817	0.15707343379819366	0.37052232184998596
471000	-5168.428472250957	-5625.164280814109	456.73580856315107	-5625.164280814109	0.08715617045174151	459.34438335204015	105.45914743727994	4.104722673253394	0.25729998938753873	0.2027884507562015	0.15707343379819366	0.38283812605806616
472000	-5178.222557287634	-5634.8621147497915	456.6395574621578	-5634.8621147497915	0.09212973066442143	459.1665812536399	96.65653229900639	3.844016687800139	0.25729998938753873	0.2027884507562015	0.15707343379819366	0.38283812605806616
473000	-5178.9889467827325	-5629.607086762969	450.61813998023604	-5629.607086762969	0.0877004324977446	453.1451637717181	93.75419445415604	3.844016687800139	0.25729998938753873	0.2027884507562015	0.15707343379819366	0.38283812605806616
474000	-5190.459671855894	-5638.460225509304	448.00055365341024	-5638.460225509304	0.08413532321694882	450.5275774448923	98.86607363867903	3.844016687800139	0.25729998938753873	0.2027884507562015	0.15707343379819366	0.38283812605806616
475000	-5189.813303117656	-5643.307486563432	453.494183445776	-5643.307486563432	0.0814459982674988	456.02120723725807	95.61635712166532	3.844016687800139	0.25729998938753873	0.22399779678983148	0.15707343379819366	0.3616287800244362
476000	-5194.872060843512	-5637.746620307158	442.8745594636461	-5637.746620307158	0.08847988283511506	445.4015832551282	83.33083037742279	3.844016687800139	0.25729998938753873	0.22399779678983148	0.15707343379819366	0.3616287800244362
477000	-5178.650401949808	-5627.367421395586	448.71701944577745	-5627.367421395586	0.08745149473876232	451.2440432372595	85.01590275346571	3.844016687800139	0.25729998938753873	0.22399779678983148	0.15707343379819366	0.3616287800244362
478000	-5188.461941159719	-5638.681383311773	450.2194421520543	-5638.681383311773	0.08669596648346156	452.78982886831477	91.00865601033948	3.9816079624708522	0.25729998938753873	0.22399779678983148	0.15707343379819366	0.3616287800244362
479000	-5162.397066765775	-5617.622309418025	455.2252426522503	-5617.622309418025	0.08583991519161925	457.7956293685108	113.24262132358699	3.9816079624708522	0.24957438079115618	0.22399779678983148	0.1647990423945762	0.3616287800244362
480000	-5177.072741508517	-5640.576373999258	463.5036324907415	-5640.576373999258	0.08024462942344422	466.074019207002	98.84074549065919	3.9816079624708522	0.24957438079115618	0.22399779678983148	0.1647990423945762	0.3616287800244362
481000	-5173.477609571755	-5631.545544354353	458.0679347825981	-5631.545544354353	0.08391715070240434	460.6383214988586	97.6981470993688	3.9816079624708522	0.24957438079115618	0.22399779678983148	0.149054155978933	0.3773736664400794
482000	-5188.265008187657	-5637.580219544819	449.3152113571617	-5637.580219544819	0.08971403419799742	451.88559807342216	87.88690500586645	3.9816079624708522	0.24957438079115618	0.22399779678983148	0.13249985831325642	0.39392796410575603
483000	-5167.9016215308875	-5619.58360926571	451.6819877348229	-5619.58360926571	0.08737213273108305	454.25237445108337	105.44236768164022	3.9816079624708522	0.24957438079115618	0.22399779678983148	0.13249985831325642	0.39392796410575603
484000	-5174.937082840628	-5626.67900071901	451.7419178783821	-5626.67900071901	0.08812188991863737	454.2856971666725	85.58099404440722	3.8969064649607277	0.24957438079115618	0.22399779678983148	0.13249985831325642	0.39392796410575603
485000	-5181.614113474659	-5633.992474291377	452.37836081671867	-5633.992474291377	0.08471697217264411	454.9221401050091	81.67382281865359	3.8969064649607277	0.23823179572772274	0.22399779678983148	0.14384244337668986	0.39392796410575603
486000	-5172.666657634857	-5625.204579656593	452.53792202173537	-5625.204579656593	0.08885520911407112	455.0817013100258	96.9259565364521	3.8969064649607277	0.23823179572772274	0.22399779678983148	0.14384244337668986	0.39392796410575603
487000	-5180.020773371619	-5637.541808282635	457.5210349110169	-5637.541808282635	0.08619863362487097	460.0648141993073	106.80354640474907	3.8969064649607277	0.23823179572772274	0.20384811311105522	0.14384244337668986	0.41407764778453227
488000	-5173.464839598486	-5627.295016986427	453.8301773879413	-5627.295016986427	0.08378167283057927	456.3739566762317	87.9948681264319	3.8969064649607277	0.23823179572772274	0.20384811311105522	0.14384244337668986	0.41407764778453227
489000	-5165.974821049093	-5621.9811119961105	456.0062909470171	-5621.9811119961105	0.08235404084130031	458.5500702353075	97.0010258628059	3.8969064649607277	0.23823179572772274	0.20384811311105522	0.14384244337668986	0.41407764778453227
490000	-5164.15591571583	-5623.48567995517	459.32976423933957	-5623.48567995517	0.07802231944775924	461.87354352763	97.96142934873542	3.8969064649607277	0.23823179572772274	0.21977820442463686	0.14384244337668986	0.3981475564709506
491000	-5152.941639452129	-5610.03395324971	457.0923137975812	-5610.03395324971	0.07642545209306457	459.6360930858716	95.43562844755778	3.8969064649607277	0.23823179572772274	0.21977820442463686	0.14401935008677236	0.39797064976086816
492000	-5179.600100188959	-5619.361163176584	439.7610629876251	-5619.361163176584	0.08591643043458218	442.3048422759155	97.52930227462892	3.8969064649607277	0.25385608538655174	0.21977820442463686	0.14401935008677236	0.38234636010203915
493000	-5176.931377158388	-5627.457885158618	450.52650800023014	-5627.457885158618	0.08063804816103178	453.07028728852055	87.44713373800506	3.8969064649607277	0.2654901820106667	0.2232637603899638	0.14401935008677236	0.3672267075125973
494000	-5163.486516881109	-5618.018192886368	454.5316760052585	-5618.018192886368	0.08589394981491488	457.0754552935489	102.01345114510687	3.8969064649607277	0.2654901820106667	0.2232637603899638	0.14401935008677236	0.3672267075125973
495000	-5189.763895785299	-5637.065598621007	447.30170283570766	-5637.065598621007	0.08687393959235105	449.84548212399807	84.41687865930197	3.8969064649607277	0.2654901820106667	0.2232637603899638	0.14401935008677236	0.3672267075125973
496000	-5176.168082539242	-5624.618324636885	448.45024209764273	-5624.618324636885	0.08418914427500147	450.99402138593314	91.35754295739306	3.8969064649607277	0.2654901820106667	0.2232637603899638	0.14401935008677236	0.3672267075125973
497000	-5166.141841645047	-5620.817443290699	454.6756016456521	-5620.817443290699	0.08358332286069863	457.2193809339425	94.16538956330548	3.8969064649607277	0.2654901820106667	0.21022833404719216	0.157054776429544	0.3672267075125973
498000	-5181.828876963919	-5631.125216942895	449.2963399789757	-5631.125216942895	0.08621167406484254	451.8401192672661	93.98543371995558	3.8969064649607277	0.2654901820106667	0.21022833404719216	0.157054776429544	0.3672267075125973
499000	-5171.735648773159	-5621.917486462426	450.18183768926673	-5621.917486462426	0.08531141979285617	452.72561697755714	93.18697295619029	3.8969064649607277	0.2654901820106667	0.21022833404719216	0.157054776429544	0.3672267075125973
500000	-5167.704703479303	-5620.910100688166	453.20539720886273	-5620.910100688166	0.08474393751189915	455.74917649715314	102.98409756389225	3.8969064649607277	0.2654901820106667	0.21022833404719216	0.157054776429544	0.3672267075125973
501000	-5175.7928265573055	-5632.104453104853	456.3116265475472	-5632.104453104853	0.08111388101727227	458.8554058358376	125.28738249801866	3.8969064649607277	0.2654901820106667	0.21022833404719216	0.157054776429544	0.3672267075125973
502000	-5172.346600157185	-5619.96987722842	447.6232770712352	-5619.96987722842	0.08876536435765672	450.1670563595256	82.06521198090283	3.8969064649607277	0.2694700514188911	0.21022833404719216	0.157054776429544	0.3632468381043729
503000	-5181.065101786868	-5632.1557371693725	451.0906353825053	-5632.1557371693725	0.08778112278981302	453.6344146707957	87.18079772257167	3.8969064649607277	0.2694700514188911	0.21022833404719216	0.157054776429544	0.3632468381043729
504000	-5168.700385668584	-5622.09972028725	453.3993346186659	-5622.09972028725	0.08970168893392182	455.9431139069563	103.56809250500604	3.8969064649607277	0.2694700514188911	0.21022833404719216	0.157054776429544	0.3632468381043729
505000	-5174.760565706018	-5627.647019602806	452.8864538967879	-5627.647019602806	0.08727034905244989	455.4302331850783	78.79477403273738	3.8969064649607277	0.25921445528880943	0.2204839301772738	0.13970953105105105	0.3805920834828659
506000	-5170.404007846209	-5628.054891882124	457.6508840359148	-5628.054891882124	0.08342191532876547	460.19466332420524	95.0144882504523	3.8969064649607277	0.23952799870605368	0.2204839301772738	0.1593959876338068	0.3805920834828659
507000	-5168.454781434901	-5614.796125427067	446.34134399216634	-5614.796125427067	0.08699029839352297	448.88512328045675	84.62062361045565	3.8969064649607277	0.24458822695797044	0.2204839301772738	0.17580962201222625	0.35911822085252965
508000	-5164.817960604395	-5614.637450860453	449.8194902560578	-5614.637450860453	0.07946976976685718	452.3632695443482	114.13279031878363	3.8969064649607277	0.24458822695797044	0.2204839301772738	0.17580962201222625	0.35911822085252965
509000	-5155.335305279902	-5613.013688032887	457.6783827529849	-5613.013688032887	0.08031726509603467	460.2221620412753	111.55554731298281	3.8969064649607277	0.24458822695797044	0.2204839301772738	0.17580962201222625	0.35911822085252965
510000	-5170.755102537612	-5627.019658644199	456.2645561065868	-5627.019658644199	0.0758250533158915	458.8083353948772	106.75494778246455	3.8969064649607277	0.24458822695797044	0.2204839301772738	0.17580962201222625	0.35911822085252965
511000	-5179.568070962493	-5626.51283379389	446.9447628313971	-5626.51283379389	0.08453871173997662	449.3140662287114	77.02189268283492	3.3626818176190545	0.24458822695797044	0.2204839301772738	0.17580962201222625	0.35911822085252965
512000	-5164.246908444817	-5618.932947787442	454.68603934262484	-5618.932947787442	0.07973525589952403	457.1619315799287	95.97405080516651	3.684734286693373	0.24458822695797044	0.2204839301772738	0.17580962201222625	0.35911822085252965
513000	-5161.828782267523	-5614.676888587019	452.8481063194963	-5614.676888587019	0.0823818435980993	455.37644514711207	93.57620437688759	3.8481552004822945	0.24458822695797044	0.2204839301772738	0.17580962201222625	0.35911822085252965
514000	-5178.464475358864	-5633.284484352816	454.8200089939524	-5633.284484352816	0.0796027079038233	457.34834782156815	83.78860611305754	3.8481552004822945	0.266154909742696	0.215047152758792	0.1542429392275007	0.36455499827101145
515000	-5183.924989779559	-5629.6829587224265	445.7579689428675	-5629.6829587224265	0.08715191615839242	448.28630777048323	81.47997509110087	3.8481552004822945	0.266154909742696	0.215047152758792	0.1542429392275007	0.36455499827101145
516000	-5162.698273499719	-5616.861990609692	454.16371710997254	-5616.861990609692	0.08465763092787301	456.6920559375883	87.026458164451	3.8481552004822945	0.24794761773550966	0.22418373957755655	0.1633136444159225	0.36455499827101145
517000	-5160.3764112886165	-5611.339844451313	450.9634331626969	-5611.339844451313	0.08629268329250496	453.49177199031266	82.81338634359233	3.8481552004822945	0.24794761773550966	0.22418373957755655	0.1633136444159225	0.36455499827101145
518000	-5173.82738423996	-5622.5652136287235	448.73782938876354	-5622.5652136287235	0.08137005881975844	451.2661682163793	72.41300227703101	3.8481552004822945	0.24794761773550966	0.22418373957755655	0.1633136444159225	0.36455499827101145
519000	-5170.34489436849	-5623.285164414871	452.94027004638116	-5623.285164414871	0.08470272847473019	455.4686088739969	102.81164244769587	3.8481552004822945	0.24794761773550966	0.22418373957755655	0.14748729162451824	0.3803813510624157
520000	-5164.100195105926	-5620.955781642886	456.85558653696	-5620.955781642886	0.07973132144215905	459.38392536457576	108.77533321570384	3.8481552004822945	0.24794761773550966	0.22418373957755655	0.14748729162451824	0.3803813510624157
521000	-5174.124973856823	-5621.579576652525	447.4546027957023	-5621.579576652525	0.09173515476879948	449.9829416233181	99.11832142476183	3.8481552004822945	0.24794761773550966	0.22418373957755655	0.14748729162451824	0.3803813510624157
522000	-5175.813373260747	-5623.757976468252	447.94460320750574	-5623.757976468252	0.09462794759588561	450.4729420351215	77.40196046500168	3.8481552004822945	0.24794761773550966	0.22418373957755655	0.14748729162451824	0.3803813510624157
523000	-5167.42358405978	-5621.888130740136	454.4645466803561	-5621.888130740136	0.08988335962541846	456.99288550797183	98.00926226332417	3.8481552004822945	0.24794761773550966	0.22418373957755655	0.14748729162451824	0.3803813510624157
524000	-5151.745919213147	-5611.53289004784	459.78697083469285	-5611.53289004784	0.08662302305174693	462.3153096623086	98.42725388830077	3.8481552004822945	0.24794761773550966	0.22418373957755655	0.14748729162451824	0.3803813510624157
525000	-5165.157596603772	-5607.300392799851	442.1427961960792	-5607.300392799851	0.09613949025515857	444.6359856973681	80.50519582580917	3.738263463102942	0.24794761773550966	0.22418373957755655	0.17454544346262996	0.353323199224304
526000	-5161.892197374383	-5612.972514599879	451.08031722549623	-5612.972514599879	0.09047475892680057	453.5735067267851	91.57288185701401	3.738263463102942	0.24794761773550966	0.22418373957755655	0.17454544346262996	0.353323199224304
527000	-5162.164886907199	-5615.91570273103	453.75081582383194	-5615.91570273103	0.08669608579268928	456.24400532512084	116.42311051242372	3.738263463102942	0.24794761773550966	0.22418373957755655	0.17454544346262996	0.353323199224304
528000	-5179.037037910655	-5619.925396274262	440.8883583636066	-5619.925396274262	0.0964207308771001	443.3815478648955	90.45569275002151	3.738263463102942	0.24794761773550966	0.22418373957755655	0.17454544346262996	0.353323199224304
529000	-5176.169947894025	-5624.487326026762	448.31737813273674	-5624.487326026762	0.09126821084453633	450.81056763402563	99.64367193489755	3.738263463102942	0.24794761773550966	0.22418373957755655	0.17454544346262996	0.353323199224304
530000	-5192.033052551928	-5639.479092438466	447.44603988653796	-5639.479092438466	0.08975262812710974	449.84027161866493	85.06018599265491	3.4368174425148768	0.24794761773550966	0.22299960390663234	0.17572957913355416	0.353323199224304
531000	-5173.455916442934	-5628.409296748263	454.95338030532935	-5628.409296748263	0.0900940149500616	457.4288766696689	105.62914780217139	3.6835134024791722	0.24794761773550966	0.22299960390663234	0.17572957913355416	0.353323199224304
532000	-5177.508404434263	-5629.44640579833	451.9380013640665	-5629.44640579833	0.09281161360327142	454.41349772840607	83.42382650372781	3.6835134024791722	0.24794761773550966	0.22299960390663234	0.14734441863211034	0.38170835972574785
533000	-5160.185259046739	-5613.630586842829	453.4453277960901	-5613.630586842829	0.08715748959631565	455.9208241604297	98.53986330079213	3.6835134024791722	0.24794761773550966	0.21716701863272325	0.14734441863211034	0.3875409449996569
534000	-5149.455159253601	-5605.421067152145	455.96590789854383	-5605.421067152145	0.086770274898696	458.4414042628834	94.46469926416046	3.6835134024791722	0.24794761773550966	0.21716701863272325	0.14734441863211034	0.3875409449996569
535000	-5160.632790239811	-5607.591301793477	446.95851155366694	-5607.591301793477	0.08730899113200008	449.4340079180065	89.05036335982214	3.6835134024791722	0.2579775724501237	0.21716701863272325	0.14734441863211034	0.37751099028504287
536000	-5160.322563803677	-5611.437702337259	451.1151385335816	-5611.437702337259	0.08954809594251696	453.5906348979212	94.30726462510461	3.6835134024791722	0.2579775724501237	0.21716701863272325	0.14734441863211034	0.37751099028504287
537000	-5178.970929512455	-5629.559003199202	450.5880736867475	-5629.559003199202	0.09056252780118206	453.0635700510871	88.08024698184319	3.6835134024791722	0.2579775724501237	0.21716701863272325	0.14734441863211034	0.37751099028504287
538000	-5166.679219747122	-5613.367308633803	446.68808888668127	-5613.367308633803	0.09590193277093985	449.16358525102083	101.48600210557468	3.6835134024791722	0.25775637440907473	0.21716701863272325	0.14756561667315934	0.37751099028504287
539000	-5169.462868836438	-5616.436331322986	446.9734624865474	-5616.436331322986	0.09075812086670468	449.448958850887	85.41428851593062	3.6835134024791722	0.25775637440907473	0.21716701863272325	0.14756561667315934	0.37751099028504287
540000	-5156.509729799996	-5608.750247510127	452.2405177101305	-5608.750247510127	0.09357948072963751	454.7160140744701	85.59497639504835	3.6835134024791722	0.25775637440907473	0.21716701863272325	0.14756561667315934	0.37751099028504287
541000	-5169.408481830778	-5618.0069199732025	448.5984381424242	-5618.0069199732025	0.08905691187356965	451.1387162499998	76.70645172955003	3.885826193797992	0.25573493534177705	0.21918845770002093	0.14756561667315934	0.37751099028504287
542000	-5169.302580682698	-5621.283646150253	451.98106546755446	-5621.283646150253	0.08616645936607105	454.52134357513006	99.21868590497667	3.885826193797992	0.25573493534177705	0.21918845770002093	0.14756561667315934	0.37751099028504287
543000	-5175.078470323997	-5627.362599649546	452.284129325549	-5627.362599649546	0.09011824581670397	454.8244074331246	98.1674601956191	3.885826193797992	0.25959884474804634	0.2095623024139043	0.15332786255300665	0.37751099028504287
544000	-5177.053627801306	-5626.163933578992	449.110305777686	-5626.163933578992	0.09175816052920026	451.6505838852616	93.74582719786348	3.885826193797992	0.2643312731218867	0.2095623024139043	0.14859543417916632	0.37751099028504287
545000	-5161.124381005749	-5615.018058492203	453.8936774864539	-5615.018058492203	0.09053044624038359	456.4339555940295	87.37740469603506	3.885826193797992	0.2643312731218867	0.2095623024139043	0.14859543417916632	0.37751099028504287
546000	-5177.725635400374	-5628.600503900259	450.8748684998851	-5628.600503900259	0.09108623627176034	453.4151466074607	81.65986603672718	3.885826193797992	0.25671902241036454	0.2095623024139043	0.15620768489068848	0.37751099028504287
547000	-5175.6419329433065	-5625.6718487995595	450.0299158562534	-5625.6718487995595	0.08930008111402041	452.570193963829	94.47943171639592	3.885826193797992	0.25671902241036454	0.2095623024139043	0.15620768489068848	0.37751099028504287
548000	-5179.29264685162	-5628.005896833111	448.7132499814916	-5628.005896833111	0.08653453325055659	451.2535280890672	90.4717764004883	3.885826193797992	0.25671902241036454	0.20601218567302573	0.15975780163156705	0.37751099028504287
549000	-5195.861742810269	-5638.26414154189	442.4023987316212	-5638.26414154189	0.09432100722716694	444.9426768391968	73.82562700063467	3.885826193797992	0.25671902241036454	0.20601218567302573	0.15975780163156705	0.37751099028504287
550000	-5173.333677075003	-5624.59350046454	451.25982338953645	-5624.59350046454	0.08682590313903937	453.82699471265306	93.91615469552112	3.9713253760289224	0.25671902241036454	0.21427807487306383	0.15149191243152896	0.37751099028504287
551000	-5179.518827953513	-5633.036704083219	453.51787612970526	-5633.036704083219	0.08388061591133739	456.08504745282187	99.0932866096117	3.9713253760289224	0.25671902241036454	0.21427807487306383	0.15149191243152896	0.37751099028504287
552000	-5181.220117013726	-5632.733401047202	451.5132840334762	-5632.733401047202	0.08107770447788497	454.08045535659284	93.47900201051735	3.9713253760289224	0.25671902241036454	0.21427807487306383	0.15149191243152896	0.37751099028504287
553000	-5182.233228295541	-5638.182960158644	455.9497318631026	-5638.182960158644	0.07925562389471107	458.5169031862192	97.89033506475728	3.9713253760289224	0.25671902241036454	0.20017707976960708	0.1655929075349857	0.37751099028504287
554000	-5182.765660223071	-5641.674346050071	458.9086858270003	-5641.674346050071	0.08150142736986768	461.4758571501169	91.28069830859253	3.9713253760289224	0.24199731309230071	0.20017707976960708	0.1803146168530495	0.37751099028504287
555000	-5187.575706425057	-5635.3103392890125	447.7346328639548	-5635.3103392890125	0.08761729055072309	450.3018041870714	93.28401388528698	3.9713253760289224	0.2498951442669533	0.20017707976960708	0.1724167856783969	0.37751099028504287
556000	-5180.7357665362215	-5636.197582430991	455.4618158947697	-5636.197582430991	0.08247440987299835	458.0289872178863	93.1943840303977	3.9713253760289224	0.2498951442669533	0.20017707976960708	0.1724167856783969	0.37751099028504287
557000	-5185.41949355906	-5645.9602777396885	460.5407841806278	-5645.9602777396885	0.08313243485897348	463.1079555037444	104.57708792216893	3.9713253760289224	0.2498951442669533	0.20017707976960708	0.1724167856783969	0.37751099028504287
558000	-5176.397623972489	-5632.502249108519	456.10462513603	-5632.502249108519	0.08604876362637795	458.6717964591466	90.82963163249548	3.9713253760289224	0.2498951442669533	0.20017707976960708	0.1724167856783969	0.37751099028504287
559000	-5182.369268143872	-5636.25112309635	453.88185495247734	-5636.25112309635	0.08633198294976158	456.44902627559395	86.15221323515732	3.9713253760289224	0.2498951442669533	0.20017707976960708	0.1724167856783969	0.37751099028504287
560000	-5176.216895685311	-5623.9534620973445	447.73656641203354	-5623.9534620973445	0.09242181361173528	450.23938080577904	80.18911852206283	3.76820558689321	0.2498951442669533	0.20017707976960708	0.1724167856783969	0.37751099028504287
561000	-5181.654469435825	-5625.664088532718	444.0096190968925	-5625.664088532718	0.09298899396624824	446.512433490638	91.2940442059009	3.76820558689321	0.2498951442669533	0.20017707976960708	0.1724167856783969	0.37751099028504287
562000	-5192.895197802107	-5638.525033332542	445.62983553043534	-5638.525033332542	0.09248969877649359	448.13264992418084	108.30240712637709	3.76820558689321	0.2498951442669533	0.20017707976960708	0.1724167856783969	0.37751099028504287
563000	-5170.055026535544	-5622.326949518069	452.2719229825248	-5622.326949518069	0.08543303707608554	454.7747373762703	78.04589180755274	3.76820558689321	0.2498951442669533	0.20017707976960708	0.1724167856783969	0.37751099028504287
564000	-5176.806875913334	-5629.477766726329	452.6708908129948	-5629.477766726329	0.08446864338142848	455.1737052067403	97.6715932515697	3.76820558689321	0.25251270857805397	0.20017707976960708	0.1724167856783969	0.3748934259739422
565000	-5174.937175190325	-5630.221546972674	455.28437178234856	-5630.221546972674	0.08305243431942536	457.78718617609405	87.87503902873291	3.76820558689321	0.2334735014884	0.20017707976960708	0.17669335749699328	0.3896560612449998
566000	-5191.12636718425	-5639.332259865813	448.2058926815631	-5639.332259865813	0.08840587236010863	450.7087070753086	110.00137454612278	3.76820558689321	0.2334735014884	0.20017707976960708	0.17669335749699328	0.3896560612449998
567000	-5181.8832375226	-5629.6802563752735	447.79701885267326	-5629.6802563752735	0.09141195524718852	450.29983324641876	87.05103212592451	3.76820558689321	0.25734220432907384	0.20017707976960708	0.1528246546563194	0.3896560612449998
568000	-5183.020394637216	-5633.963976754612	450.94358211739626	-5633.963976754612	0.0846821838771694	453.44639651114176	93.31197165781599	3.76820558689321	0.25734220432907384	0.20017707976960708	0.1528246546563194	0.3896560612449998
569000	-5172.813652956187	-5624.713703148386	451.9000501921992	-5624.713703148386	0.09043031016244052	454.4258726686907	85.69603923776938	3.8402379170981558	0.25734220432907384	0.20017707976960708	0.1528246546563194	0.3896560612449998
570000	-5171.145326685178	-5626.740634130804	455.59530744562636	-5626.740634130804	0.0883466707833049	458.12112992211786	90.87958987199441	3.8402379170981558	0.25734220432907384	0.20226263069105094	0.1528246546563194	0.38757051032355594
571000	-5182.30688242399	-5637.899488065663	455.5926056416728	-5637.899488065663	0.09224859002754836	457.9741487387778	81.13342650113677	3.3989931629079515	0.25734220432907384	0.20766272640597783	0.1474245589413925	0.38757051032355594
572000	-5167.475095935586	-5624.094141811213	456.61904587562765	-5624.094141811213	0.08943269524786457	459.00058897273266	98.96083240752017	3.3989931629079515	0.23863475443620596	0.20515435190215756	0.16613200883426038	0.39007888482737624
573000	-5169.925699506828	-5622.161681682223	452.23598217539495	-5622.161681682223	0.09203670934360801	454.6175252724999	91.68286717983047	3.3989931629079515	0.23863475443620596	0.20515435190215756	0.16613200883426038	0.39007888482737624
574000	-5174.225851229667	-5625.498699569354	451.27284833968815	-5625.498699569354	0.0911313010649561	453.65439143679316	92.03964344689541	3.3989931629079515	0.24361297022291983	0.2001761361154437	0.16613200883426038	0.39007888482737624
575000	-5178.095110440634	-5628.39168020773	450.29656976709657	-5628.39168020773	0.09346676746154338	452.75858292334533	91.52650789287812	3.6420426897071563	0.24361297022291983	0.2001761361154437	0.16613200883426038	0.39007888482737624
576000	-5174.725994242157	-5626.388500178246	451.66250593608964	-5626.388500178246	0.09340280745054662	454.1245190923384	100.8181061102817	3.6420426897071563	0.24361297022291983	0.2001761361154437	0.16613200883426038	0.39007888482737624
577000	-5181.070355332089	-5634.505808832809	453.43545350071963	-5634.505808832809	0.09011817522459711	455.8974666569684	96.64404407114095	3.6420426897071563	0.24361297022291983	0.2001761361154437	0.16613200883426038	0.39007888482737624
578000	-5168.916661406645	-5627.213766241534	458.2971048348894	-5627.213766241534	0.08201957393764248	460.8601205484465	106.56819437099618	3.9580551480838833	0.24361297022291983	0.2001761361154437	0.16613200883426038	0.39007888482737624
579000	-5179.167777975996	-5631.083458541636	451.9156805656402	-5631.083458541636	0.09092636479228915	454.47869627919727	98.36758634413732	3.9580551480838833	0.24361297022291983	0.2001761361154437	0.16613200883426038	0.39007888482737624
580000	-5178.620480202091	-5632.128101833755	453.50762163166416	-5632.128101833755	0.09543255824266	456.0757615525253	83.41021846876711	3.974421521094152	0.24361297022291983	0.2001761361154437	0.16613200883426038	0.39007888482737624
581000	-5179.433214645593	-5626.820881409772	447.3876667641789	-5626.820881409772	0.09283661580589186	449.95580668504005	84.30543034367123	3.974421521094152	0.24361297022291983	0.2001761361154437	0.16613200883426038	0.39007888482737624
582000	-5171.606258539894	-5624.510423663408	452.90416512351374	-5624.510423663408	0.09043086747697547	455.4723050443749	90.87002077801482	3.974421521094152	0.24361297022291983	0.2001761361154437	0.16613200883426038	0.39007888482737624
583000	-5158.742379911515	-5612.670494798216	453.92811488670145	-5612.670494798216	0.09093922801095872	456.4962548075626	88.28924477469221	3.974421521094152	0.24361297022291983	0.2001761361154437	0.16613200883426038	0.39007888482737624
584000	-5162.642982128843	-5609.186638490062	446.5436563612197	-5609.186638490062	0.09183024692796286	449.11179628208083	82.75705937059371	3.974421521094152	0.24361297022291983	0.196594562925434	0.16971358202427006	0.39007888482737624
585000	-5163.201402652727	-5620.241563040795	457.0401603880684	-5620.241563040795	0.08025306319703894	459.60830030892953	99.3419026573776	3.974421521094152	0.24361297022291983	0.196594562925434	0.16971358202427006	0.39007888482737624
586000	-5174.853225772756	-5618.8338637035495	443.9806379307936	-5618.8338637035495	0.08732141447115162	446.54877785165473	77.65932944729722	3.974421521094152	0.24361297022291983	0.196594562925434	0.16971358202427006	0.39007888482737624
587000	-5175.334828315882	-5624.4596185176615	449.1247902017798	-5624.4596185176615	0.08683390447681581	451.6929301226409	85.9009285871483	3.974421521094152	0.24361297022291983	0.196594562925434	0.16971358202427006	0.39007888482737624
588000	-5173.278077286198	-5628.487821629536	455.2097443433379	-5628.487821629536	0.08576128938019655	457.77788426419903	97.43033889280007	3.974421521094152	0.24361297022291983	0.196594562925434	0.16971358202427006	0.39007888482737624
589000	-5171.698003375302	-5625.142289844836	453.44428646953503	-5625.142289844836	0.08623672866003591	456.0124263903962	86.28085773779794	3.974421521094152	0.24361297022291983	0.196594562925434	0.16971358202427006	0.39007888482737624
590000	-5176.496567724095	-5630.696242804883	454.19967508078776	-5630.696242804883	0.08848721252845052	456.7678150016489	95.66315564685289	3.974421521094152	0.24361297022291983	0.21945093389136397	0.16582553428896488	0.3711105615967515
591000	-5173.800262637364	-5625.710745950578	451.91048331321446	-5625.710745950578	0.09292936596631968	454.4786232340756	81.34231475086074	3.974421521094152	0.24361297022291983	0.21945093389136397	0.16582553428896488	0.3711105615967515
592000	-5175.65475292491	-5635.224165975388	459.56941305047775	-5635.224165975388	0.08218879622911288	462.1375529713389	100.7544123304579	3.974421521094152	0.24361297022291983	0.21945093389136397	0.16582553428896488	0.3711105615967515
593000	-5162.210975777701	-5618.047980787503	455.8370050098022	-5618.047980787503	0.08817074334296723	458.40514493066337	86.78871403069954	3.974421521094152	0.24361297022291983	0.21945093389136397	0.16582553428896488	0.3711105615967515
594000	-5175.82164855728	-5624.545457899547	448.7238093422669	-5624.545457899547	0.090199789820476	451.29194926312806	79.2019682938948	3.974421521094152	0.24361297022291983	0.2003178013476704	0.17381470949827735	0.38225451893113255
595000	-5170.500324001575	-5622.061541145774	451.5612171441991	-5622.061541145774	0.08782291750697101	454.1293570650602	74.07703954436302	3.974421521094152	0.24361297022291983	0.2003178013476704	0.17381470949827735	0.38225451893113255
596000	-5180.5005114201695	-5635.6610935408535	455.16058212068407	-5635.6610935408535	0.08574303078388464	457.7287220415452	88.86530729836468	3.974421521094152	0.24361297022291983	0.20879969151075659	0.1625075676016458	0.3850797706646779
597000	-5177.555804153265	-5628.887681623571	451.3318774703061	-5628.887681623571	0.0901714132070595	453.90001739116724	88.9007635564966	3.974421521094152	0.24361297022291983	0.20879969151075659	0.1625075676016458	0.3850797706646779
598000	-5187.220856515316	-5639.412465982476	452.1916094671595	-5639.412465982476	0.09399554447332419	454.7597493880206	91.95431905768919	3.974421521094152	0.24361297022291983	0.20879969151075659	0.1625075676016458	0.3850797706646779
599000	-5180.595164771688	-5629.160451950467	448.56528717877836	-5629.160451950467	0.08911855049026084	451.1334270996395	79.74958405294855	3.974421521094152	0.24361297022291983	0.20879969151075659	0.1625075676016458	0.3850797706646779
600000	-5166.944390512043	-5620.417484936644	453.4730944246003	-5620.417484936644	0.0862218680535594	456.0412343454614	91.66357913751278	3.974421521094152	0.24361297022291983	0.20879969151075659	0.1625075676016458	0.3850797706646779
601000	-5174.836881353563	-5625.565970017924	450.729088664361	-5625.565970017924	0.0903807742352419	453.4076510469255	91.20434287930911	4.335178208748638	0.24361297022291983	0.20879969151075659	0.1625075676016458	0.3850797706646779
602000	-5171.79080251087	-5621.21607163886	449.42526912798985	-5621.21607163886	0.0959456258420067	452.10383151055436	81.90914996859843	4.335178208748638	0.24361297022291983	0.20879969151075659	0.1625075676016458	0.3850797706646779
603000	-5187.362432022755	-5630.972501049281	443.6100690265269	-5630.972501049281	0.09523208736972377	446.2886314090914	92.07745413665958	4.335178208748638	0.2594802575769957	0.19293240415668073	0.1625075676016458	0.3850797706646779
604000	-5168.159679776223	-5617.8858102551685	449.7261304789454	-5617.8858102551685	0.0846394252205733	452.3534880183019	103.06727792697856	4.165953414355263	0.2594802575769957	0.19293240415668073	0.1625075676016458	0.3850797706646779
605000	-5171.80306311765	-5621.256044250724	449.4529811330739	-5621.256044250724	0.08352308015440549	452.0803386724304	101.5251539622893	4.165953414355263	0.2594802575769957	0.19293240415668073	0.1625075676016458	0.3850797706646779
606000	-5168.944240472432	-5622.635849165703	453.6916086932705	-5622.635849165703	0.07708775846622397	456.318966232627	95.10416282619366	4.165953414355263	0.2594802575769957	0.19293240415668073	0.1625075676016458	0.3850797706646779
607000	-5161.512375314304	-5619.40322817368	457.89085285937585	-5619.40322817368	0.0810012824974402	460.4055930971994	118.56154860022814	3.8054617175145276	0.2594802575769957	0.19293240415668073	0.1625075676016458	0.3850797706646779
608000	-5154.7689491915535	-5607.817282475742	453.04833328418897	-5607.817282475742	0.08661556765748828	455.56307352201253	106.63492706248918	3.8054617175145276	0.2594802575769957	0.20606949375945316	0.14937047799887337	0.3850797706646779
609000	-5153.359917286437	-5606.952963370129	453.5930460836917	-5606.952963370129	0.08379027999938206	456.1077863215153	90.85222744528815	3.8054617175145276	0.2594802575769957	0.20356694102961073	0.1518730307287158	0.3850797706646779
610000	-5160.860436537829	-5612.378735558739	451.5182990209102	-5612.378735558739	0.0863621717130269	454.00107550824873	92.94506484546791	3.7059955890746843	0.2594802575769957	0.20356694102961073	0.1518730307287158	0.3850797706646779
611000	-5153.31507555113	-5609.52606793351	456.2109923823804	-5609.52606793351	0.08430570334568868	458.69376886971895	96.1868056069057	3.7059955890746843	0.2594802575769957	0.20356694102961073	0.164415272357064	0.37253752903632975
612000	-5171.71800087327	-5615.290383309926	443.57238243665614	-5615.290383309926	0.08723173780783937	446.05515892399467	72.92440906701702	3.7059955890746843	0.2594802575769957	0.20356694102961073	0.164415272357064	0.37253752903632975
613000	-5170.75241504822	-5622.365268347624	451.61285329940324	-5622.365268347624	0.08270371456170852	454.09562978674177	103.89737412031344	3.7059955890746843	0.2594802575769957	0.20356694102961073	0.164415272357064	0.37253752903632975
614000	-5164.100922373412	-5617.327240398321	453.2263180249089	-5617.327240398321	0.08277942691826605	455.7090945122474	85.56951178426448	3.7059955890746843	0.2594802575769957	0.20356694102961073	0.164415272357064	0.37253752903632975
615000	-5150.383483702069	-5609.2587207897905	458.8752370877215	-5609.2587207897905	0.08352714519379596	461.35801357506	85.03781073472342	3.7059955890746843	0.2594802575769957	0.20356694102961073	0.164415272357064	0.37253752903632975
616000	-5177.288489606879	-5625.007210393882	447.7187207870028	-5625.007210393882	0.09207511026857396	450.2014972743413	86.21594080334913	3.7059955890746843	0.24549538830127896	0.20356694102961073	0.164415272357064	0.3865223983120465
617000	-5160.042648708927	-5616.950163491992	456.90751478306447	-5616.950163491992	0.08634119974188863	459.390291270403	108.63646803955403	3.7059955890746843	0.24549538830127896	0.20356694102961073	0.164415272357064	0.3865223983120465
618000	-5163.102610109567	-5611.9233751696665	448.8207650600994	-5611.9233751696665	0.09475007094909325	451.30354154743793	97.22596333510518	3.7059955890746843	0.24549538830127896	0.20356694102961073	0.164415272357064	0.3865223983120465
619000	-5173.57429210531	-5622.495471904387	448.921179799077	-5622.495471904387	0.09652094321063229	451.4039562864155	93.89665927716113	3.7059955890746843	0.24214328390254208	0.2069190454283476	0.164415272357064	0.3865223983120465
620000	-5171.605892478487	-5630.317026824938	458.71113434645156	-5630.317026824938	0.08530869650857986	461.2946065220194	109.23037397410728	4.023587665058756	0.24214328390254208	0.2069190454283476	0.1631735669551949	0.38776410371391556
621000	-5167.943839295476	-5616.394542336716	448.45070304124005	-5616.394542336716	0.09338787478032261	451.0341752168079	84.9171288498168	4.023587665058756	0.2538493903453942	0.2069190454283476	0.1631735669551949	0.3760579972710634
622000	-5170.9760479743645	-5623.183028283337	452.2069803089729	-5623.183028283337	0.08885508756854302	454.79045248454076	90.6986035449049	4.023587665058756	0.2538493903453942	0.2069190454283476	0.1631735669551949	0.3760579972710634
623000	-5168.412703699979	-5621.142354396277	452.7296506962985	-5621.142354396277	0.08575303023546624	455.31312287186637	101.25405568260732	4.023587665058756	0.2538493903453942	0.2069190454283476	0.1631735669551949	0.3760579972710634
624000	-5171.391661394771	-5618.937818553465	447.5461571586936	-5618.937818553465	0.0935612473101622	450.12962933426144	85.42215877643267	4.023587665058756	0.2538493903453942	0.2069190454283476	0.1631735669551949	0.3760579972710634
625000	-5166.205281792462	-5612.95368052547	446.74839873300823	-5612.95368052547	0.08971068982989051	449.3318709085761	87.61266116222029	4.023587665058756	0.2538493903453942	0.2069190454283476	0.1631735669551949	0.3760579972710634
626000	-5154.967832285574	-5611.4888477035365	456.5210154179622	-5611.4888477035365	0.08552223786315608	459.10448759353005	87.25913784896333	4.023587665058756	0.2538493903453942	0.2069190454283476	0.1631735669551949	0.3760579972710634
627000	-5172.205947463856	-5615.942497689622	443.7365502257652	-5615.942497689622	0.09956205123759636	446.32002240133306	84.21651759003473	4.023587665058756	0.2538493903453942	0.2069190454283476	0.1631735669551949	0.3760579972710634
628000	-5149.728325449426	-5605.275886705149	455.54756125572277	-5605.275886705149	0.08812921328138124	458.13103343129063	89.19806913132874	4.023587665058756	0.2538493903453942	0.2069190454283476	0.1631735669551949	0.3760579972710634
629000	-5161.779291513874	-5613.601041440249	451.821749926375	-5613.601041440249	0.09009426274157066	454.40522210194285	91.7629327010982	4.023587665058756	0.2538493903453942	0.2069190454283476	0.1631735669551949	0.3760579972710634
630000	-5171.236937238171	-5617.7800186366385	446.54308139846745	-5617.7800186366385	0.09117675671281528	449.1508887153458	89.05649702011871	4.102230296023159	0.2538493903453942	0.2069190454283476	0.1631735669551949	0.3760579972710634
631000	-5168.896926875144	-5619.208095476316	450.311168601172	-5619.208095476316	0.08897171587262112	452.69171508687936	96.94789994697845	3.3960301302366016	0.2538493903453942	0.2069190454283476	0.1631735669551949	0.3760579972710634
632000	-5173.843582004004	-5628.069577844925	454.2259958409212	-5628.069577844925	0.08914675121076536	456.6065423266285	93.84289753299815	3.3960301302366016	0.24017410684898852	0.2069190454283476	0.1768488504516006	0.3760579972710634
633000	-5177.187950566785	-5632.317115543246	455.12916497646086	-5632.317115543246	0.08158691349861188	457.5097114621682	90.47792066413078	3.3960301302366016	0.24017410684898852	0.2069190454283476	0.1768488504516006	0.3760579972710634
634000	-5166.7573467484135	-5624.881645060665	458.1242983122515	-5624.881645060665	0.0793160695653263	460.5048447979588	98.45574976754075	3.3960301302366016	0.24017410684898852	0.2069190454283476	0.1768488504516006	0.3760579972710634
635000	-5189.19727441441	-5634.917729152739	445.7204547383297	-5634.917729152739	0.0858072885841838	448.4021720997663	95.60307780671491	4.34571607649057	0.23728539204642604	0.2069190454283476	0.1768488504516006	0.3789467120736259
636000	-5189.859675208653	-5640.77166708091	450.91199187225743	-5640.77166708091	0.08268072928534777	453.593709233694	99.13361295741828	4.34571607649057	0.23728539204642604	0.2069190454283476	0.1768488504516006	0.3789467120736259
637000	-5180.073449105043	-5639.0064727738645	458.93302366882085	-5639.0064727738645	0.08292635899892056	461.2214030866661	93.7919689629745	3.1268410632619514	0.23728539204642604	0.23239603111954876	0.15137186476039943	0.3789467120736259
638000	-5184.763709172469	-5638.683322720328	453.919613547859	-5638.683322720328	0.0836069331659568	456.20799296570425	91.84986774964021	3.1268410632619514	0.2400372617272919	0.23239603111954876	0.15137186476039943	0.3761948423927601
639000	-5168.532676980967	-5628.400254567613	459.867577586646	-5628.400254567613	0.08025506352963345	462.15595700449126	82.44970700598793	3.1268410632619514	0.2400372617272919	0.23239603111954876	0.15137186476039943	0.3761948423927601
640000	-5189.51117152842	-5636.141356048871	446.63018452045117	-5636.141356048871	0.08594315286682508	448.9185639382964	107.08667042813954	3.1268410632619514	0.2400372617272919	0.23239603111954876	0.15137186476039943	0.3761948423927601
641000	-5182.548594251222	-5631.665750366889	449.1171561156673	-5631.665750366889	0.08361603411800402	451.40553553351253	81.50308657100886	3.1268410632619514	0.2400372617272919	0.23239603111954876	0.15137186476039943	0.3761948423927601
642000	-5192.26717144297	-5634.047306871081	441.78013542811135	-5634.047306871081	0.09193185375691058	444.17634580655533	92.77335015455165	3.442732394365378	0.2400372617272919	0.2193624002806385	0.1644054955993097	0.3761948423927601
643000	-5167.520635428044	-5616.895710935352	449.3750755073079	-5616.895710935352	0.08650587979638061	451.77128588575187	93.59559334852194	3.442732394365378	0.2400372617272919	0.2193624002806385	0.1644054955993097	0.3761948423927601
644000	-5175.226131433124	-5629.726187360752	454.50005592762886	-5629.726187360752	0.0827562526983432	456.89626630607285	106.6391356978716	3.442732394365378	0.2400372617272919	0.2193624002806385	0.1644054955993097	0.3761948423927601
645000	-5178.598212101733	-5627.49536204253	448.89714994079674	-5627.49536204253	0.08440188937791843	451.2933603192407	96.21649680389291	3.442732394365378	0.2400372617272919	0.2012241320218907	0.18391153626469336	0.37482706998612414
646000	-5189.432047111602	-5640.320762338234	450.88871522663277	-5640.320762338234	0.08196028329625221	453.460655666736	89.23332909608467	3.9865812811494066	0.2400372617272919	0.2012241320218907	0.18391153626469336	0.37482706998612414
647000	-5167.772211444948	-5618.73642591759	450.96421447264197	-5618.73642591759	0.07917641988857652	453.5361549127452	99.66472813650013	3.9865812811494066	0.2400372617272919	0.2012241320218907	0.15437317309941168	0.40436543315140583
648000	-5154.937092736875	-5609.510851704147	454.5737589672726	-5609.510851704147	0.08092641970240615	457.14569940737584	87.90241880004261	3.9865812811494066	0.2400372617272919	0.2012241320218907	0.1590649903285301	0.3996736159222874
649000	-5170.115407956976	-5623.507842364662	453.39243440768604	-5623.507842364662	0.08345722086257286	455.799893271521	89.78464044175534	3.4764444904042744	0.2400372617272919	0.2012241320218907	0.17775485634570026	0.38098374990511724
650000	-5157.986518166328	-5616.089024869613	458.10250670328526	-5616.089024869613	0.08059868188952674	460.5099655671202	96.4635071080525	3.4764444904042744	0.2400372617272919	0.2012241320218907	0.17775485634570026	0.38098374990511724
651000	-5169.852667682904	-5627.776825597397	457.9241579144927	-5627.776825597397	0.07803485418835054	460.33161677832766	92.27129581104329	3.4764444904042744	0.2400372617272919	0.2012241320218907	0.17775485634570026	0.38098374990511724
652000	-5189.353954375007	-5642.423049693368	453.0690953183611	-5642.423049693368	0.08458982798700403	455.4765541821961	99.02144714792496	3.4764444904042744	0.2400372617272919	0.2012241320218907	0.17775485634570026	0.38098374990511724
653000	-5179.305095071673	-5632.112407350963	452.8073122792892	-5632.112407350963	0.08144318344348997	455.21477114312415	111.10361169455227	3.4764444904042744	0.2400372617272919	0.2012241320218907	0.17775485634570026	0.38098374990511724
654000	-5172.832960410306	-5626.211245227433	453.3782848171271	-5626.211245227433	0.08106311291384982	455.78574368096207	82.0779139435434	3.4764444904042744	0.2400372617272919	0.2012241320218907	0.17775485634570026	0.38098374990511724
655000	-5175.915420125837	-5629.531035594204	453.6156154683664	-5629.531035594204	0.08302039803446071	456.02307433220136	106.31026143479033	3.4764444904042744	0.2400372617272919	0.2012241320218907	0.17775485634570026	0.38098374990511724
656000	-5193.910824970367	-5632.956178648296	439.04535367792937	-5632.956178648296	0.09461783842293205	441.45281254176433	94.14397773624025	3.4764444904042744	0.2400372617272919	0.2012241320218907	0.17775485634570026	0.38098374990511724
657000	-5170.774926805651	-5629.88862479588	459.11369799022845	-5629.88862479588	0.08318001416291544	461.5211568540634	94.45376287420765	3.4764444904042744	0.2400372617272919	0.2012241320218907	0.17775485634570026	0.38098374990511724
658000	-5174.052012614709	-5626.578957019099	452.5269444043902	-5626.578957019099	0.08758186169245136	454.93440326822514	100.33825002310408	3.4764444904042744	0.2400372617272919	0.2012241320218907	0.17775485634570026	0.38098374990511724
659000	-5173.09964044811	-5623.868731281209	450.76909083309846	-5623.868731281209	0.08733760185661511	453.1765496969334	94.19219232160792	3.4764444904042744	0.2400372617272919	0.2012241320218907	0.17775485634570026	0.38098374990511724
660000	-5177.561761467454	-5628.771341641431	451.209580173977	-5628.771341641431	0.08668641052286846	453.61703903781194	97.02196661783995	3.4764444904042744	0.2450797234275252	0.2012241320218907	0.17271239464546695	0.38098374990511724
661000	-5169.802717593025	-5621.629707784937	451.826990191912	-5621.629707784937	0.08526973605179723	454.34919582342883	107.65012503386087	3.828871702749886	0.2450797234275252	0.2012241320218907	0.1715311918920346	0.38216495265854955
662000	-5174.7790453126045	-5628.596913263154	453.81786795054984	-5628.596913263154	0.08727829951260295	456.3400735820667	96.29390137381402	3.828871702749886	0.2450797234275252	0.2012241320218907	0.1715311918920346	0.38216495265854955
663000	-5176.465322978568	-5627.170764369138	450.70544139056955	-5627.170764369138	0.08883459775951419	453.2276470220864	95.38722654004042	3.828871702749886	0.2450797234275252	0.2012241320218907	0.1715311918920346	0.38216495265854955
664000	-5176.2677476238005	-5626.140653970853	449.8729063470526	-5626.140653970853	0.08807103911144434	452.39511197856945	102.59712742768333	3.828871702749886	0.24604770686615343	0.2012241320218907	0.1715311918920346	0.38119696921992136
665000	-5184.165402288953	-5635.385232533006	451.21983024405273	-5635.385232533006	0.08820031069773705	453.8551461851609	95.31051710519317	4.192033171388084	0.24604770686615343	0.2133627486840322	0.16434296604388576	0.37624657840592873
666000	-5162.9480623318805	-5622.602757111157	459.65469477927655	-5622.602757111157	0.08525367962005664	462.2900107203847	104.24277449614819	4.192033171388084	0.24604770686615343	0.2133627486840322	0.15494912067428085	0.38564042377553365
667000	-5173.235655049318	-5638.678717696875	465.4430626475568	-5638.678717696875	0.08194513251668445	468.078378588665	102.22111954387901	4.192033171388084	0.24604770686615343	0.2133627486840322	0.15494912067428085	0.38564042377553365
668000	-5180.912933355268	-5628.634645785581	447.7217124303129	-5628.634645785581	0.0917271809155133	450.35702837142105	84.18574525483038	4.192033171388084	0.25644109530688636	0.2029693602432993	0.15494912067428085	0.38564042377553365
669000	-5183.684195753991	-5633.612803871315	449.9286081173245	-5633.612803871315	0.09080141076096006	452.56392405843263	89.45000396254943	4.192033171388084	0.25644109530688636	0.2029693602432993	0.15494912067428085	0.38564042377553365
670000	-5164.435489625941	-5617.797368970762	453.36187934482166	-5617.797368970762	0.08659831745289437	455.9971952859298	95.69306904512034	4.192033171388084	0.25644109530688636	0.2029693602432993	0.15494912067428085	0.38564042377553365
671000	-5158.777422958071	-5620.689515053433	461.9120920953616	-5620.689515053433	0.0817350214047602	464.54740803646973	100.52994409788099	4.192033171388084	0.25644109530688636	0.2131351814122958	0.15494912067428085	0.3754746026065372
672000	-5180.789870850296	-5632.590223117867	451.80035226757076	-5632.590223117867	0.09254351521640006	454.56758994163675	87.11780018539314	4.6363605549160205	0.25644109530688636	0.2131351814122958	0.15494912067428085	0.3754746026065372
673000	-5173.41413772069	-5624.461688192163	451.0475504714734	-5624.461688192163	0.0889887805956379	453.8147881455394	82.03078097551642	4.6363605549160205	0.25644109530688636	0.2131351814122958	0.15494912067428085	0.3754746026065372
674000	-5170.097738297325	-5623.053360007725	452.9556217104	-5623.053360007725	0.08243487471295445	455.722859384466	104.79376571081245	4.6363605549160205	0.25644109530688636	0.2131351814122958	0.1499707872405413	0.38045293604027675
675000	-5166.448643768961	-5622.436944590019	455.9883008210578	-5622.436944590019	0.08159862434504547	458.7555384951238	82.98090405443487	4.6363605549160205	0.25644109530688636	0.2131351814122958	0.1499707872405413	0.38045293604027675
676000	-5178.700655278078	-5630.275690652144	451.57503537406575	-5630.275690652144	0.08960390010528557	454.34227304813174	110.71051234434717	4.6363605549160205	0.25644109530688636	0.2131351814122958	0.1499707872405413	0.38045293604027675
677000	-5172.62906692432	-5625.846966761077	453.21789983675745	-5625.846966761077	0.08541477305015657	455.98513751082345	86.02810136235027	4.6363605549160205	0.25644109530688636	0.2131351814122958	0.1499707872405413	0.38045293604027675
678000	-5179.824883365193	-5631.201302466665	451.376419101472	-5631.201302466665	0.08285093416957505	454.143656775538	95.12606512417044	4.6363605549160205	0.25644109530688636	0.19889694509540204	0.1499707872405413	0.3946911723571705
679000	-5183.405382971906	-5634.48892417651	451.08354120460416	-5634.48892417651	0.0919540742169865	453.85077887867016	94.5739396234685	4.6363605549160205	0.25644109530688636	0.19889694509540204	0.1499707872405413	0.3946911723571705
680000	-5178.52648158539	-5626.474728207538	447.9482466221481	-5626.474728207538	0.09481835865903386	450.67072617128247	90.36693868824744	4.48303865441839	0.25644109530688636	0.19889694509540204	0.1499707872405413	0.3946911723571705
681000	-5170.078382093951	-5622.766553462964	452.68817136901293	-5622.766553462964	0.09245848004835393	455.4106509181473	85.70136504898632	4.48303865441839	0.25644109530688636	0.19889694509540204	0.1499707872405413	0.3946911723571705
682000	-5165.141003783704	-5618.654089334861	453.51308555115685	-5618.654089334861	0.09345627638195037	456.23556510029124	88.49464636958213	4.48303865441839	0.25644109530688636	0.19889694509540204	0.1499707872405413	0.3946911723571705
683000	-5182.529985549655	-5631.115556860675	448.5855713110198	-5631.115556860675	0.08670590088402956	451.3080508601542	83.92441973774825	4.48303865441839	0.25644109530688636	0.19889694509540204	0.14740125879406468	0.3972607008036471
684000	-5168.586565411075	-5620.542977440971	451.95641202989606	-5620.542977440971	0.08889216582024623	454.67889157903045	96.03812659876999	4.48303865441839	0.25644109530688636	0.2125181746942592	0.14740125879406468	0.38363947120479
685000	-5188.632544352452	-5634.25908065566	445.62653630320784	-5634.25908065566	0.08764092364918886	448.34901585234223	93.8281977927772	4.48303865441839	0.25644109530688636	0.2125181746942592	0.14740125879406468	0.38363947120479
686000	-5184.966453152134	-5637.679249991212	452.71279683907744	-5637.679249991212	0.08237070072538626	455.43527638821183	113.55996743492939	4.48303865441839	0.25644109530688636	0.2125181746942592	0.14740125879406468	0.38363947120479
687000	-5181.72406302382	-5632.773047941701	451.04898491788106	-5632.773047941701	0.08497478431630714	453.77146446701545	110.99151386120893	4.48303865441839	0.25644109530688636	0.2125181746942592	0.14740125879406468	0.38363947120479
688000	-5190.014699775342	-5641.296060769153	451.28136099381095	-5641.296060769153	0.08570505473024352	454.00384054294534	97.84935061143193	4.48303865441839	0.25644109530688636	0.2125181746942592	0.14740125879406468	0.38363947120479
689000	-5186.839388979761	-5634.714401471142	447.8750124913814	-5634.714401471142	0.09061600315657699	450.5974920405158	97.31011898614543	4.48303865441839	0.24545734560386295	0.2125181746942592	0.15549254168026683	0.3865319380216112
690000	-5168.272965379513	-5621.791370160548	453.518404781034	-5621.791370160548	0.08049563277447971	456.2408843301684	87.7918505446527	4.48303865441839	0.24545734560386295	0.2125181746942592	0.15549254168026683	0.3865319380216112
691000	-5176.215945702198	-5635.876887116891	459.6609414146933	-5635.876887116891	0.07932459278138393	462.3834209638277	110.69215920603448	4.48303865441839	0.24545734560386295	0.2125181746942592	0.15549254168026683	0.3865319380216112
692000	-5191.423770155277	-5643.020423620633	451.596653465355	-5643.020423620633	0.08202789591230304	454.05165358074737	104.50808212983776	3.6205581500118993	0.2502028886967667	0.20777263160135545	0.15549254168026683	0.3865319380216112
693000	-5185.015510399263	-5642.9866326144065	457.9711222151437	-5642.9866326144065	0.07878780889695015	460.42612233053603	112.73184071286562	3.6205581500118993	0.2502028886967667	0.21750778460027526	0.15549254168026683	0.37679678502269137
694000	-5173.408541314707	-5628.098041498543	454.6895001838365	-5628.098041498543	0.07871335338954785	457.4120407099051	103.61971230079232	4.483245719043393	0.2502028886967667	0.21750778460027526	0.15549254168026683	0.37679678502269137
695000	-5187.184658139496	-5630.009385066268	442.82472692677203	-5630.009385066268	0.08800605400328596	445.54726745284063	81.51582542716527	4.483245719043393	0.2502028886967667	0.21750778460027526	0.15549254168026683	0.37679678502269137
696000	-5174.942916775531	-5625.434656377798	450.4917396022675	-5625.434656377798	0.08542340952004372	452.8083195571354	88.38577477399392	3.2082020229272463	0.23104280088201581	0.20947217691649928	0.1635281493640428	0.3959568728374423
697000	-5160.687807688301	-5625.599192885629	464.9113851973282	-5625.599192885629	0.07518713097822302	467.3138608641734	112.82858633694617	3.461491617453943	0.25454948685432144	0.20947217691649928	0.16536040838617028	0.37061792784300923
698000	-5168.742786167091	-5625.60357104616	456.8607848790693	-5625.60357104616	0.07800001904430369	459.26326054591453	111.0920218312388	3.461491617453943	0.25454948685432144	0.20947217691649928	0.16536040838617028	0.37061792784300923
699000	-5176.5560056282875	-5628.912425649471	452.35642002118294	-5628.912425649471	0.08360471849752042	454.7588956880282	100.92721037207404	3.461491617453943	0.25454948685432144	0.20947217691649928	0.16536040838617028	0.37061792784300923
700000	-5182.45973387786	-5635.117292596994	452.65755871913393	-5635.117292596994	0.08447094574762207	455.0600343859792	109.56306347908685	3.461491617453943	0.25454948685432144	0.20947217691649928	0.16536040838617028	0.37061792784300923
701000	-5187.502738285948	-5632.85696345916	445.3542251732127	-5632.85696345916	0.08859797393231637	447.75670084005793	114.73424374402288	3.461491617453943	0.25454948685432144	0.20947217691649928	0.16536040838617028	0.37061792784300923
702000	-5181.431849137404	-5631.365360210358	449.93351107295376	-5631.365360210358	0.0894256424031226	452.335986739799	99.00182251473507	3.461491617453943	0.25454948685432144	0.20947217691649928	0.16536040838617028	0.37061792784300923
703000	-5167.084521462701	-5622.493423395905	455.408901933204	-5622.493423395905	0.08508646672115512	457.81137760004924	86.64641509767276	3.461491617453943	0.25454948685432144	0.2007153474063959	0.16536040838617028	0.3793747573531126
704000	-5189.0306797357025	-5639.221661544456	450.1909818087533	-5639.221661544456	0.088030764541399	452.8506981884246	83.3715026347013	4.272500862815075	0.25454948685432144	0.21445718406630443	0.16536040838617028	0.3656329206932041
705000	-5170.662750288199	-5627.787872974407	457.12512268620776	-5627.787872974407	0.08236612963749058	459.7741622611071	99.13535195109824	4.237196534733426	0.25454948685432144	0.21445718406630443	0.16536040838617028	0.3656329206932041
706000	-5179.326427869087	-5628.636934182658	449.3105063135706	-5628.636934182658	0.08894006466974964	451.95954588846996	96.60434112785317	4.237196534733426	0.25895930583402105	0.21445718406630443	0.16095058940647064	0.3656329206932041
707000	-5187.987196463956	-5630.974985415865	442.9877889519094	-5630.974985415865	0.09401634680635144	445.63682852680876	89.17143577759738	4.237196534733426	0.2589245420550594	0.21445718406630443	0.16098535318543228	0.3656329206932041
708000	-5183.139341960713	-5626.41909712904	443.27975516832703	-5626.41909712904	0.09352759465568586	445.9287947432264	94.2915147027308	4.237196534733426	0.2589245420550594	0.21445718406630443	0.16098535318543228	0.3656329206932041
709000	-5168.050965132862	-5618.297923543329	450.2469584104667	-5618.297923543329	0.09120641984668398	452.66586439302273	104.32699633282344	3.5109025990578133	0.2589245420550594	0.21445718406630443	0.16098535318543228	0.3656329206932041
710000	-5161.72320066762	-5617.3202159949005	455.59701532728025	-5617.3202159949005	0.08670194533996438	458.0159213098363	90.11708073880976	3.5109025990578133	0.2589245420550594	0.21445718406630443	0.16098535318543228	0.3656329206932041
711000	-5179.780033635277	-5630.46561085849	450.6855772232136	-5630.46561085849	0.08908000695128451	453.10448320576967	91.72301046695206	3.5109025990578133	0.2589245420550594	0.21445718406630443	0.16098535318543228	0.3656329206932041
712000	-5179.916107015746	-5628.094045215593	448.17793819984627	-5628.094045215593	0.09035364246171462	450.6685138050508	83.83162646835606	3.7301512253255487	0.2589245420550594	0.21445718406630443	0.16098535318543228	0.3656329206932041
713000	-5170.196804891949	-5622.833363080768	452.6365581888193	-5622.833363080768	0.08921020564169464	455.12713379402385	116.77444134882262	3.7301512253255487	0.2589245420550594	0.21445718406630443	0.16098535318543228	0.3656329206932041
714000	-5169.412123544894	-5622.82499809752	453.4128745526255	-5622.82499809752	0.08673792775015846	455.90345015783004	96.64189279973915	3.7301512253255487	0.2589245420550594	0.21445718406630443	0.16098535318543228	0.3656329206932041
715000	-5164.000657117696	-5617.645329951447	453.64467283375046	-5617.645329951447	0.08670348840005172	456.135248438955	102.49367365536621	3.7301512253255487	0.2589245420550594	0.21445718406630443	0.16098535318543228	0.3656329206932041
716000	-5157.845944585998	-5610.197513377334	452.35156879133586	-5610.197513377334	0.08902237778445679	454.8421443965404	98.63196539947555	3.7301512253255487	0.2589245420550594	0.21445718406630443	0.16098535318543228	0.3656329206932041
717000	-5180.041457450674	-5619.336323576145	439.2948661254712	-5619.336323576145	0.09895606166706068	441.7854417306757	84.35163805661908	3.7301512253255487	0.2589245420550594	0.21445718406630443	0.16098535318543228	0.3656329206932041
718000	-5172.644182834823	-5620.95581674839	448.3116339135664	-5620.95581674839	0.0928378880123688	450.74636592070743	81.38899319825036	3.558794055789193	0.2589245420550594	0.21445718406630443	0.16098535318543228	0.3656329206932041
719000	-5173.856999098601	-5623.508850405965	449.65185130736404	-5623.508850405965	0.0930710461159684	452.08658331450505	125.18786013547397	3.558794055789193	0.2589245420550594	0.21445718406630443	0.16098535318543228	0.3656329206932041
720000	-5167.618229984993	-5614.790339232623	447.1721092476299	-5614.790339232623	0.09868914402224996	449.6068412547709	80.28677748228486	3.558794055789193	0.2589245420550594	0.21445718406630443	0.16098535318543228	0.3656329206932041
721000	-5158.378497258906	-5612.162472316133	453.7839750572277	-5612.162472316133	0.09539503126852185	456.2187070643687	95.01600435298117	3.558794055789193	0.2551610429763093	0.19164534677170023	0.16098535318543228	0.3922082570665583
722000	-5169.214715359982	-5623.238165555873	454.02345019589166	-5623.238165555873	0.0893046020971044	456.45818220303266	88.91350988623857	3.558794055789193	0.2551610429763093	0.19164534677170023	0.16098535318543228	0.3922082570665583
723000	-5192.954069462861	-5640.264628481385	447.31055901852426	-5640.264628481385	0.08998944798048752	449.74529102566527	67.27382183609033	3.558794055789193	0.2551610429763093	0.19164534677170023	0.16098535318543228	0.3922082570665583
724000	-5182.309798001672	-5633.023719309349	450.7139213076766	-5633.023719309349	0.09099222105265566	453.14865331481764	84.80934367713778	3.558794055789193	0.2551610429763093	0.19164534677170023	0.16098535318543228	0.3922082570665583
725000	-5190.190448566949	-5639.77750388513	449.5870553181805	-5639.77750388513	0.09031438451183592	452.0217873253215	106.05298360672073	3.558794055789193	0.2551610429763093	0.19164534677170023	0.16098535318543228	0.3922082570665583
726000	-5181.517011970027	-5640.841970113357	459.32495814333015	-5640.841970113357	0.08296382905555642	461.78228536094724	103.2276854317682	3.6276807753117106	0.2551610429763093	0.19164534677170023	0.16098535318543228	0.3922082570665583
727000	-5179.439464395672	-5630.168420917508	450.72895652183655	-5630.168420917508	0.08606564781209107	453.45738459535113	94.22271379228279	4.503261794216764	0.2551610429763093	0.19164534677170023	0.16098535318543228	0.3922082570665583
728000	-5182.733943079196	-5637.767397545667	455.03345446647126	-5637.767397545667	0.08041308923214777	457.47473398856073	106.13181565945317	3.578693612342113	0.2551610429763093	0.19164534677170023	0.16098535318543228	0.3922082570665583
729000	-5170.826595564165	-5626.034827435197	455.20823187103235	-5626.034827435197	0.07967285921085113	457.6495113931218	87.40543332767649	3.578693612342113	0.24765471456542765	0.20945559577629994	0.15068143259171424	0.3922082570665583
730000	-5178.217079078018	-5633.890291247845	455.67321216982685	-5633.890291247845	0.08761399168107463	458.1144916919163	95.5881128675552	3.578693612342113	0.24765471456542765	0.20945559577629994	0.15068143259171424	0.3922082570665583
731000	-5181.708698885803	-5631.938670027952	450.2299711421492	-5631.938670027952	0.08960566328576543	452.6712506642387	94.41833143967068	3.578693612342113	0.24765471456542765	0.21094768058943114	0.15068143259171424	0.3907161722534271
732000	-5187.5337198023535	-5638.538561495171	451.00484169281737	-5638.538561495171	0.08808667839519853	453.5073464727833	86.9941083720201	3.7672406608553413	0.24765471456542765	0.21094768058943114	0.15068143259171424	0.3907161722534271
733000	-5177.832643737907	-5637.023416786159	459.1907730482517	-5637.023416786159	0.08446037884027631	461.6932778282176	95.03401103480105	3.7672406608553413	0.24765471456542765	0.21094768058943114	0.15068143259171424	0.3907161722534271
734000	-5163.048821579492	-5616.9484893865365	453.8996678070441	-5616.9484893865365	0.0861121424039871	456.40217258701006	93.7230843524024	3.7672406608553413	0.24765471456542765	0.21094768058943114	0.15068143259171424	0.3907161722534271
735000	-5191.011402315485	-5646.497147986428	455.485745670943	-5646.497147986428	0.08446437854439519	458.0763821748868	95.60290342029556	4.046662690756034	0.250732908202321	0.21094768058943114	0.15068143259171424	0.3876379786165337
736000	-5178.591275079898	-5633.107812040505	454.51653696060754	-5633.107812040505	0.08790102345445706	457.10717346455135	110.54471088203653	4.046662690756034	0.250732908202321	0.21094768058943114	0.15068143259171424	0.3876379786165337
737000	-5189.632601478705	-5640.196142406537	450.563540927832	-5640.196142406537	0.09627042077476902	453.1314374144497	100.13355938561219	3.9736432677950746	0.250732908202321	0.21094768058943114	0.15068143259171424	0.3876379786165337
738000	-5190.631837796362	-5633.516424784324	442.8845869879625	-5633.516424784324	0.0987953344434936	445.4524834745802	78.2220817839284	3.9736432677950746	0.250732908202321	0.21094768058943114	0.15068143259171424	0.3876379786165337
739000	-5180.879634764699	-5637.461229020515	456.5815942558159	-5637.461229020515	0.08767062568620494	459.1494907424336	99.68829751553973	3.9736432677950746	0.250732908202321	0.21094768058943114	0.15068143259171424	0.3876379786165337
740000	-5185.239630831452	-5639.348208325463	454.10857749401123	-5639.348208325463	0.0904280832609667	456.67647398062894	102.31352488758236	3.9736432677950746	0.250732908202321	0.21233691049096792	0.15068143259171424	0.3862487487149969
741000	-5185.029696560924	-5638.5418110653645	453.51211450444066	-5638.5418110653645	0.09096959112316969	456.0800109910584	86.71913305822017	3.9736432677950746	0.2430824167130738	0.21233691049096792	0.15068143259171424	0.39389924020424416
742000	-5182.148495343942	-5635.426839275269	453.278343931327	-5635.426839275269	0.09172613400087413	455.765612692728	97.42113256114291	3.7199002326644983	0.2430824167130738	0.21233691049096792	0.15068143259171424	0.39389924020424416
743000	-5181.763513507289	-5628.191377925463	446.4278644181742	-5628.191377925463	0.08643188900466203	448.91513317957515	92.7241383027461	3.7199002326644983	0.2430824167130738	0.21233691049096792	0.15068143259171424	0.39389924020424416
744000	-5186.890411593231	-5639.2190169591595	452.32860536592875	-5639.2190169591595	0.08339071359327388	454.8158741273297	98.96764834936732	3.7199002326644983	0.2430824167130738	0.21233691049096792	0.15068143259171424	0.39389924020424416
745000	-5178.709371806817	-5631.839655586961	453.1302837801438	-5631.839655586961	0.08266929386124601	455.6175525415448	105.4817639516489	3.7199002326644983	0.2430824167130738	0.21233691049096792	0.15068143259171424	0.39389924020424416
746000	-5172.905412457158	-5629.177611951885	456.27219949472743	-5629.177611951885	0.08158945386704095	458.8506192632971	97.64792755016089	4.007353526468305	0.2430824167130738	0.21233691049096792	0.15068143259171424	0.39389924020424416
747000	-5172.361943062811	-5626.415244452393	454.0533013895815	-5626.415244452393	0.07967517276858418	456.6317211581512	83.63678866836686	4.007353526468305	0.2430824167130738	0.21233691049096792	0.15068143259171424	0.39389924020424416
748000	-5174.497213580378	-5630.899717184051	456.4025036036732	-5630.899717184051	0.07831131145252103	458.9809233722429	96.43250980341318	4.007353526468305	0.2430824167130738	0.21233691049096792	0.15068143259171424	0.39389924020424416
749000	-5184.963643240852	-5638.038237971636	453.07459473078285	-5638.038237971636	0.08226683260278593	455.39509663729626	92.94572572107657	3.219586467737675	0.2430824167130738	0.21233691049096792	0.15068143259171424	0.39389924020424416
750000	-5193.775732699559	-5647.774549809649	453.9988171100903	-5647.774549809649	0.08350982487867031	456.3193190166037	81.44693280780989	3.219586467737675	0.2430824167130738	0.21233691049096792	0.15068143259171424	0.39389924020424416
751000	-5189.695146839858	-5637.33941949234	447.6442726524816	-5637.33941949234	0.08827320278059088	449.96477455899503	81.96149494379263	3.219586467737675	0.2430824167130738	0.21233691049096792	0.15068143259171424	0.39389924020424416
752000	-5186.747085635931	-5638.089807102957	451.3427214670251	-5638.089807102957	0.08968255032358996	453.7001449980057	88.69060723023243	3.32760097735256	0.2430824167130738	0.2412407318571714	0.15068143259171424	0.3649954188380407
753000	-5181.544788397209	-5643.087680302694	461.54289190548496	-5643.087680302694	0.07888511025735603	463.9003154364656	102.66587334834809	3.32760097735256	0.22832891235796732	0.2412407318571714	0.1654349369468207	0.3649954188380407
754000	-5190.813345407589	-5647.732992565698	456.9196471581086	-5647.732992565698	0.08193822690614701	459.2770706890892	86.8130709472906	3.32760097735256	0.22832891235796732	0.2412407318571714	0.1654349369468207	0.3649954188380407
755000	-5186.535779029059	-5643.035873304965	456.5000942759061	-5643.035873304965	0.0810310389839807	458.85751780688673	110.8856361854866	3.32760097735256	0.22832891235796732	0.2412407318571714	0.1654349369468207	0.3649954188380407
756000	-5169.092693261777	-5619.9266952123535	450.8340019505768	-5619.9266952123535	0.0858292505132472	453.1914254815574	96.74412685598136	3.32760097735256	0.22832891235796732	0.2412407318571714	0.1654349369468207	0.3649954188380407
757000	-5184.705057528056	-5632.594718255415	447.88966072735826	-5632.594718255415	0.08344210199871141	450.2176929326117	108.49597813063467	3.2414928296418424	0.22832891235796732	0.2412407318571714	0.1654349369468207	0.3649954188380407
758000	-5179.896005770311	-5633.333242495483	453.4372367251729	-5633.333242495483	0.08755953692194304	455.7652689304264	96.52967014093608	3.2414928296418424	0.22832891235796732	0.2412407318571714	0.1654349369468207	0.3649954188380407
759000	-5194.420565855306	-5644.980658242768	450.5600923874614	-5644.980658242768	0.08391061284899352	452.88812459271486	87.16779028206828	3.2414928296418424	0.22832891235796732	0.2412407318571714	0.1654349369468207	0.3649954188380407
760000	-5207.566893080814	-5653.23213384955	445.6652407687357	-5653.23213384955	0.0883528729145597	447.9932729739892	97.6096235361136	3.2414928296418424	0.22832891235796732	0.2412407318571714	0.1654349369468207	0.3649954188380407
761000	-5205.363251984632	-5659.2698862742045	453.90663428957254	-5659.2698862742045	0.07842590232047897	456.234666494826	82.05059289382949	3.2414928296418424	0.22832891235796732	0.2412407318571714	0.1654349369468207	0.3649954188380407
762000	-5191.024080604165	-5642.159692329834	451.1356117256691	-5642.159692329834	0.08019576963604806	453.46364393092256	92.9364867888958	3.2414928296418424	0.2346749015450066	0.2412407318571714	0.1654349369468207	0.35864942965100144
763000	-5197.098998711738	-5644.246161475439	447.1471627637011	-5644.246161475439	0.08093597441192228	449.47519496895455	89.09378548094024	3.2414928296418424	0.2346749015450066	0.2412407318571714	0.14060251012774588	0.38348185647007627
764000	-5196.361765831234	-5650.18482829412	453.82306246288584	-5650.18482829412	0.0796917559117699	456.1510946681393	81.61190037392583	3.2414928296418424	0.2346749015450066	0.23517262784201345	0.14060251012774588	0.3895499604852342
765000	-5204.627181660508	-5650.74510344457	446.1179217840623	-5650.74510344457	0.0934701202635563	448.44595398931574	87.67739484388481	3.2414928296418424	0.2346749015450066	0.20081677206738996	0.17495836590236938	0.3895499604852342
766000	-5204.051066820646	-5652.153001515347	448.1019346947009	-5652.153001515347	0.08352313610280596	450.42996689995437	86.9715262428544	3.2414928296418424	0.2568198039291484	0.20081677206738996	0.15281346351822758	0.3895499604852342
767000	-5173.037672974346	-5626.414974864483	453.3773018901378	-5626.414974864483	0.07989511165885128	455.70533409539127	104.49966849201236	3.2414928296418424	0.2568198039291484	0.20081677206738996	0.15281346351822758	0.3895499604852342
768000	-5177.086549273125	-5627.296847052069	450.2102977789444	-5627.296847052069	0.08611101523357872	453.0025077807292	87.68524562831111	4.723074878894338	0.2568198039291484	0.20081677206738996	0.15281346351822758	0.3895499604852342
769000	-5194.968331043864	-5640.724944454161	445.7566134102974	-5640.724944454161	0.08712250404754049	448.384681074255	100.67630931189798	4.168277206375432	0.2568198039291484	0.20081677206738996	0.15281346351822758	0.3895499604852342
770000	-5187.350118761962	-5634.478471750344	447.12835298838246	-5634.478471750344	0.08679747477557251	449.75642065234007	94.32712055718027	4.168277206375432	0.2568198039291484	0.20081677206738996	0.15281346351822758	0.3895499604852342
771000	-5179.495847673721	-5633.199136710438	453.70328903671754	-5633.199136710438	0.08354644063530448	456.2043856508554	95.22476752504068	3.762853512193138	0.2568198039291484	0.20081677206738996	0.15281346351822758	0.3895499604852342
772000	-5190.459150705081	-5639.646426653721	449.1872759486405	-5639.646426653721	0.09425949048221863	451.68837256277834	102.39185577609909	3.762853512193138	0.26061593885209655	0.20081677206738996	0.15281346351822758	0.38575382556228605
773000	-5195.284216860631	-5645.091908782539	449.80769192190706	-5645.091908782539	0.08724595508925824	452.3087885360449	85.62126363994882	3.762853512193138	0.2406036699594621	0.20081677206738996	0.17282573241086202	0.38575382556228605
774000	-5168.682778120217	-5624.991515170222	456.3087370500039	-5624.991515170222	0.07889411229656106	458.80983366414176	99.51169657216002	3.762853512193138	0.2406036699594621	0.20081677206738996	0.17282573241086202	0.38575382556228605
775000	-5160.700086343872	-5618.550568357643	457.85048201377094	-5618.550568357643	0.07504158747345095	460.3351060567506	87.61563580389982	3.711711267353914	0.2406036699594621	0.20081677206738996	0.17282573241086202	0.38575382556228605
776000	-5171.656452721806	-5621.273202642618	449.61674992081186	-5621.273202642618	0.08508556149918975	452.0112232877195	84.43105002757694	3.4375395419510153	0.24134762415400182	0.20081677206738996	0.1720817782163223	0.38575382556228605
777000	-5165.977051002725	-5620.859432443111	454.88238144038615	-5620.859432443111	0.08367929752717214	457.4845348690331	91.39532383637732	4.083892211980144	0.24134762415400182	0.20081677206738996	0.1720817782163223	0.38575382556228605
778000	-5173.026814132402	-5628.60848114644	455.5816670140378	-5628.60848114644	0.08015420721107987	458.18382044268475	95.28096196255137	4.083892211980144	0.24134762415400182	0.2043920167046625	0.1720817782163223	0.3821785809250135
779000	-5181.5112015402	-5629.411658663574	447.90045712337326	-5629.411658663574	0.08636711499485974	450.5026105520202	85.23682610597744	4.083892211980144	0.24134762415400182	0.2229718837046653	0.1720817782163223	0.3635987139250107
780000	-5164.760936644868	-5622.179965778985	457.4190291341175	-5622.179965778985	0.08136206609570336	460.02118256276447	93.97691986672157	4.083892211980144	0.24134762415400182	0.1929604549335364	0.1720817782163223	0.3936101426961396
781000	-5170.731129283215	-5615.380944326155	444.64981504294076	-5615.380944326155	0.09017479286759551	447.2519684715877	89.61565880149278	4.083892211980144	0.25783589546327895	0.1929604549335364	0.1720817782163223	0.37712187138686243
782000	-5168.566736758669	-5623.927195670576	455.3604589119071	-5623.927195670576	0.08074339315784494	457.962612340554	110.5935678751667	4.083892211980144	0.25783589546327895	0.1929604549335364	0.1720817782163223	0.37712187138686243
783000	-5170.275195477855	-5623.14499308675	452.8697976088955	-5623.14499308675	0.08478190608789873	455.47195103754245	118.12331390109435	4.083892211980144	0.25783589546327895	0.1929604549335364	0.1720817782163223	0.37712187138686243
784000	-5170.804505569624	-5626.930631297346	456.1261257277224	-5626.930631297346	0.08444694418410513	458.72827915636935	98.1869144486534	4.083892211980144	0.25783589546327895	0.1929604549335364	0.1720817782163223	0.37712187138686243
785000	-5175.168591717958	-5629.060477790949	453.8918860729905	-5629.060477790949	0.08377239334761495	456.4940395016374	89.82387516761521	4.083892211980144	0.25783589546327895	0.1929604549335364	0.1720817782163223	0.37712187138686243
786000	-5197.4396223084095	-5643.728327935564	446.2887056271546	-5643.728327935564	0.08227315844364147	448.89085905580157	74.63181647584452	4.083892211980144	0.25783589546327895	0.1929604549335364	0.1720817782163223	0.37712187138686243
787000	-5189.3322124892775	-5638.930323847527	449.5981113582494	-5638.930323847527	0.08779457997515148	452.20026478689635	101.49704581196556	4.083892211980144	0.25653533583467547	0.1929604549335364	0.1733823378449258	0.37712187138686243
788000	-5188.79624546108	-5642.105161774724	453.30891631364454	-5642.105161774724	0.08664071736786332	455.9110697422915	119.71302785981267	4.083892211980144	0.25653533583467547	0.1929604549335364	0.1733823378449258	0.37712187138686243
789000	-5203.720121699077	-5662.751392465174	459.03127076609695	-5662.751392465174	0.08434549695039678	461.6334241947439	108.69621169803365	4.083892211980144	0.25653533583467547	0.1929604549335364	0.1733823378449258	0.37712187138686243
790000	-5199.062709610397	-5651.234114415484	452.1714048050873	-5651.234114415484	0.08313511321975184	454.77355823373426	98.3946166060443	4.083892211980144	0.25653533583467547	0.1929604549335364	0.1733823378449258	0.37712187138686243
791000	-5204.087371181604	-5651.199350536449	447.11197935484506	-5651.199350536449	0.08101909481992582	449.714132783492	94.24829474213105	4.083892211980144	0.25653533583467547	0.1929604549335364	0.1733823378449258	0.37712187138686243
792000	-5177.035358821237	-5635.27176299674	458.2364041755026	-5635.27176299674	0.079494965794047	460.83855760414957	99.81766730537319	4.083892211980144	0.25653533583467547	0.1929604549335364	0.1733823378449258	0.37712187138686243
793000	-5190.807652926351	-5642.576869556065	451.7692166297138	-5642.576869556065	0.08305177596185594	454.40499159411	105.01849356586702	4.193539869389088	0.25653533583467547	0.1929604549335364	0.1733823378449258	0.37712187138686243
794000	-5191.148718449635	-5650.800714888333	459.65199643869715	-5650.800714888333	0.07903651806751212	462.28777140309336	88.9925516165824	4.193539869389088	0.26459979103243986	0.1929604549335364	0.1733823378449258	0.36905741618909804
795000	-5204.215802986717	-5653.743817120077	449.52801413336044	-5653.743817120077	0.08924251308151897	452.16378909775665	87.27077157510682	4.193539869389088	0.25823444087948366	0.1929604549335364	0.179747687997882	0.36905741618909804
796000	-5179.8962746001025	-5635.54294659327	455.6466719931678	-5635.54294659327	0.08109263778876358	458.282446957564	103.11999950560174	4.193539869389088	0.2453349874502409	0.20585990836277915	0.179747687997882	0.36905741618909804
797000	-5176.995465486939	-5634.474023689832	457.4785582028932	-5634.474023689832	0.07799182781003586	460.1457479623195	108.33161479753635	4.297300368191169	0.2453349874502409	0.20585990836277915	0.14159667505320112	0.4072084291337789
798000	-5182.288275580482	-5632.440906747879	450.15263116739703	-5632.440906747879	0.08249273874741372	452.8198209268233	81.44678328037101	4.297300368191169	0.2453349874502409	0.2112728833816214	0.13618370003435887	0.4072084291337789
799000	-5187.167148152891	-5633.341406812809	446.1742586599175	-5633.341406812809	0.08594666056842333	448.84144841934375	84.49773996515968	4.297300368191169	0.2453349874502409	0.2112728833816214	0.13618370003435887	0.4072084291337789
800000	-5173.859976413889	-5627.6047162507975	453.7447398369089	-5627.6047162507975	0.08486934065986874	456.31937155304837	103.21682868098249	3.995202933566636	0.2453349874502409	0.2112728833816214	0.13618370003435887	0.4072084291337789
801000	-5182.755312005834	-5629.233990754	446.4786787481662	-5629.233990754	0.08667281935363555	449.0533104643057	76.37377701204623	3.995202933566636	0.2453349874502409	0.20601673266548173	0.14143985075049853	0.4072084291337789
802000	-5173.419382716242	-5628.70425833148	455.2848756152384	-5628.70425833148	0.08179037852099559	457.85950733137787	84.09165813962025	3.995202933566636	0.2453349874502409	0.20601673266548173	0.1771325704374633	0.3715157094468141
803000	-5196.201259325301	-5641.497827466626	445.29656814132505	-5641.497827466626	0.09200265095505727	447.87119985746455	97.50927560464488	3.995202933566636	0.2453349874502409	0.20601673266548173	0.1771325704374633	0.3715157094468141
804000	-5195.394430387273	-5635.220377238148	439.8259468508752	-5635.220377238148	0.09613301314375082	442.4005785670147	86.89886446901782	3.995202933566636	0.2453349874502409	0.21784689831766196	0.16530240478528307	0.3715157094468141
805000	-5184.450287514856	-5631.691575817411	447.24128830255455	-5631.691575817411	0.09042546188428653	449.81592001869404	100.31382918880632	3.995202933566636	0.2453349874502409	0.21784689831766196	0.16530240478528307	0.3715157094468141
806000	-5186.763380415643	-5640.839799191001	454.0764187753576	-5640.839799191001	0.08162431265478977	456.6519877037552	81.59488233754385	3.998207471983205	0.2453349874502409	0.21784689831766196	0.16530240478528307	0.3715157094468141
807000	-5181.575026878785	-5631.6740268901785	450.0990000113934	-5631.6740268901785	0.08315954667623868	452.674568939791	80.89375057872077	3.998207471983205	0.2453349874502409	0.2065165310104647	0.16530240478528307	0.3828460767540114
808000	-5177.401670321942	-5627.043308319662	449.6416379977197	-5627.043308319662	0.08406001116117166	452.21720692611734	102.16085769929546	3.998207471983205	0.2453349874502409	0.2065165310104647	0.16530240478528307	0.3828460767540114
809000	-5182.196310352964	-5633.53998308263	451.34367272966574	-5633.53998308263	0.08239681589311956	453.91924165806336	109.87132657816622	3.998207471983205	0.2453349874502409	0.2065165310104647	0.16530240478528307	0.3828460767540114
810000	-5185.516611204204	-5639.922682101693	454.40607089748835	-5639.922682101693	0.08379196768846911	456.98163982588596	114.63314162479963	3.998207471983205	0.2453349874502409	0.2065165310104647	0.16530240478528307	0.3828460767540114
811000	-5187.033574036819	-5639.43951996849	452.4059459316703	-5639.43951996849	0.07893189348946006	454.98151486006793	113.78869837017335	3.998207471983205	0.2453349874502409	0.2281313535492964	0.16530240478528307	0.36123125421517965
812000	-5183.184146556539	-5633.081633723151	449.8974871666111	-5633.081633723151	0.08756159807164361	452.4730560950087	95.69627723133335	3.998207471983205	0.2453349874502409	0.2281313535492964	0.16530240478528307	0.36123125421517965
813000	-5206.018119913583	-5648.35128271858	442.3331628049961	-5648.35128271858	0.09374960869555327	444.91578978879954	76.9458688303116	4.020869706862404	0.2453349874502409	0.2281313535492964	0.16530240478528307	0.36123125421517965
814000	-5197.386073371999	-5650.060184601696	452.6741112296967	-5650.060184601696	0.08529575937673498	455.2567382135001	101.98096783597784	4.020869706862404	0.2453349874502409	0.2281313535492964	0.16530240478528307	0.36123125421517965
815000	-5194.149309448598	-5639.636695414653	445.4873859660555	-5639.636695414653	0.09361473304658915	448.07001294985895	77.25879389127009	4.020869706862404	0.2453349874502409	0.2281313535492964	0.16530240478528307	0.36123125421517965
816000	-5173.3407332766865	-5630.1475728110845	456.8068395343976	-5630.1475728110845	0.08194550966601223	459.29275794674146	110.8223155242747	3.7157180314119356	0.2453349874502409	0.2281313535492964	0.16530240478528307	0.36123125421517965
817000	-5180.557483999143	-5629.4650638617095	448.9075798625667	-5629.4650638617095	0.08906301287926265	451.39349827491054	88.05398072538557	3.7157180314119356	0.2453349874502409	0.2281313535492964	0.16530240478528307	0.36123125421517965
818000	-5191.279665445853	-5643.542017795254	452.26235234940066	-5643.542017795254	0.08870508369481604	454.7482707617445	91.1912698013688	3.7157180314119356	0.2339070329274874	0.2281313535492964	0.16530240478528307	0.3726592087379332
819000	-5183.043979607983	-5635.106681559818	452.06270195183544	-5635.106681559818	0.08775246941858138	454.78339122218176	88.0434051102623	4.4769614462290335	0.2642462904853567	0.1977920959914271	0.14271650563028795	0.3952451078929283
820000	-5173.9378905075055	-5629.352440256929	455.41454974942405	-5629.352440256929	0.08807016440757247	458.1352390197704	95.5314857435375	4.4769614462290335	0.2642462904853567	0.1977920959914271	0.14271650563028795	0.3952451078929283
821000	-5171.982329766898	-5625.860115638662	453.8777858717643	-5625.860115638662	0.08710270338553687	456.5984751421106	96.06514804903522	4.4769614462290335	0.2642462904853567	0.1977920959914271	0.14271650563028795	0.3952451078929283
822000	-5179.092654636409	-5629.418262278681	450.3256076422722	-5629.418262278681	0.08760485028459297	453.0462969126185	85.16724934075901	4.4769614462290335	0.2642462904853567	0.1977920959914271	0.14271650563028795	0.3952451078929283
823000	-5180.521290763269	-5634.27644096016	453.75515019689084	-5634.27644096016	0.0825014039696145	456.47583946723717	95.30715833472622	4.4769614462290335	0.2642462904853567	0.1977920959914271	0.14271650563028795	0.3952451078929283
824000	-5175.722168272582	-5632.391525983998	456.6693577114158	-5632.391525983998	0.08005701752609937	459.3900469817621	111.69270760381328	4.4769614462290335	0.2833399475379196	0.1977920959914271	0.14271650563028795	0.37615145084036544
825000	-5181.561609118228	-5630.288052872752	448.726443754524	-5630.288052872752	0.08411444713219708	451.4471330248703	94.4671106223803	4.4769614462290335	0.28567279888451896	0.1979875368799877	0.14252106474172735	0.37381859949376606
826000	-5174.397656895853	-5628.098224621924	453.70056772607	-5628.098224621924	0.08479597563780322	456.42125699641633	98.00736134837635	4.4769614462290335	0.28567279888451896	0.1979875368799877	0.14252106474172735	0.37381859949376606
827000	-5176.813761692303	-5629.173496665711	452.35973497340814	-5629.173496665711	0.08429755087157179	455.08042424375446	94.85186725807186	4.4769614462290335	0.28567279888451896	0.1979875368799877	0.14252106474172735	0.37381859949376606
828000	-5154.49053524543	-5608.774172690682	454.28363744525166	-5608.774172690682	0.08179987534067673	456.76791423755185	104.77747163092087	3.710636684211296	0.2728917535075472	0.1979875368799877	0.15530211011869915	0.37381859949376606
829000	-5165.284181628373	-5617.3335821749215	452.0494005465486	-5617.3335821749215	0.08036201295065058	454.680260582731	69.59605540076046	4.17742114102212	0.2728917535075472	0.1979875368799877	0.15530211011869915	0.37381859949376606
830000	-5157.315186297085	-5611.246900775771	453.9317144786857	-5611.246900775771	0.08501046966610251	456.4224043220245	100.09962166809458	3.730505591512855	0.2728917535075472	0.1979875368799877	0.15530211011869915	0.37381859949376606
831000	-5168.644198140578	-5624.9505380101655	456.3063398695878	-5624.9505380101655	0.08293193684722039	458.7970297129266	82.2822154751285	3.730505591512855	0.2465537494041119	0.19271972213120653	0.16056992486748034	0.40015660359720134
832000	-5178.464439596625	-5628.61686136594	450.1524217693152	-5628.61686136594	0.08849437718586062	452.64311161265397	83.58295556609747	3.730505591512855	0.2465537494041119	0.19271972213120653	0.16056992486748034	0.40015660359720134
833000	-5179.2043404802225	-5633.365519340983	454.16117886076063	-5633.365519340983	0.08544715831919693	456.6518687040994	96.21317294997111	3.730505591512855	0.2465537494041119	0.21414416108000395	0.13914548591868292	0.40015660359720134
834000	-5177.73245425822	-5627.85839537749	450.12594111926927	-5627.85839537749	0.08887961422782634	452.61663096260804	87.881808004683	3.730505591512855	0.2465537494041119	0.21414416108000395	0.13914548591868292	0.40015660359720134
835000	-5184.724059276354	-5630.779225231531	446.055165955177	-5630.779225231531	0.09697966474524948	448.5458557985158	86.36781876999808	3.730505591512855	0.2640186428436548	0.21414416108000395	0.13914548591868292	0.38269171015765846
836000	-5160.537275724071	-5613.296177011375	452.7589012873041	-5613.296177011375	0.09020610072895027	455.2495911306429	101.87310872901463	3.730505591512855	0.2640186428436548	0.1936109688147114	0.15967867818397546	0.38269171015765846
837000	-5161.776909176284	-5614.941876993304	453.1649678170198	-5614.941876993304	0.08831479710776416	455.65565766035854	113.24273269329882	3.730505591512855	0.2640186428436548	0.1936109688147114	0.15967867818397546	0.38269171015765846
838000	-5170.071139475029	-5623.789455717845	453.71831624281646	-5623.789455717845	0.09101492318180562	456.27795950299054	99.25622487025899	3.9473016026329977	0.2640186428436548	0.1936109688147114	0.15259818911670248	0.38977219922493145
839000	-5164.70421645228	-5621.699140621812	456.9949241695321	-5621.699140621812	0.08542684183262324	459.5545674297062	103.4974207306867	3.9473016026329977	0.2640186428436548	0.1936109688147114	0.15259818911670248	0.38977219922493145
840000	-5154.2651532941545	-5610.175429070109	455.9102757759548	-5610.175429070109	0.08250136529094128	458.4699190361289	94.49616983511463	3.9473016026329977	0.26032335780604515	0.19934396087045603	0.15629347415431208	0.3840392071691868
841000	-5164.086060688305	-5619.7574048328015	455.67134414449635	-5619.7574048328015	0.08446019259681685	458.23098740467043	94.02566160660736	3.9473016026329977	0.26032335780604515	0.19934396087045603	0.15629347415431208	0.3840392071691868
842000	-5169.634332591772	-5621.138433761295	451.5041011695226	-5621.138433761295	0.0873668335684156	454.0405782275214	104.47081401871044	3.873814034421548	0.26032335780604515	0.19934396087045603	0.15629347415431208	0.3840392071691868
843000	-5164.3075913247085	-5621.788930674417	457.4813393497085	-5621.788930674417	0.07811675876521469	460.0178164077073	107.61408247301027	3.873814034421548	0.26032335780604515	0.19934396087045603	0.15629347415431208	0.3840392071691868
844000	-5173.694625946502	-5636.070794215992	462.37616826948965	-5636.070794215992	0.07581018024341399	464.91264532748846	97.64503934433102	3.873814034421548	0.2617543029585636	0.21093712474996576	0.14470031027480235	0.3826082620166684
845000	-5174.743390429525	-5623.591748140278	448.84835771075257	-5623.591748140278	0.08343445029979073	451.3848347687514	82.12011987248276	3.873814034421548	0.2617543029585636	0.21093712474996576	0.14470031027480235	0.3826082620166684
846000	-5167.327771179614	-5620.0832220609245	452.75545088131076	-5620.0832220609245	0.0822411428614248	455.2406418988814	77.05637666841564	3.7134661081143365	0.2617543029585636	0.21093712474996576	0.14470031027480235	0.3826082620166684
847000	-5176.152981692794	-5629.284186777218	453.13120508442375	-5629.284186777218	0.0864270571647163	455.7675615017067	104.4316915078966	4.195448818187739	0.2547517393181146	0.21093712474996576	0.14470031027480235	0.3896108256571174
848000	-5162.5374000554375	-5624.602177380851	462.06477732541305	-5624.602177380851	0.08256693653183134	464.701133742696	113.65460368979662	4.195448818187739	0.2547517393181146	0.21093712474996576	0.14470031027480235	0.3896108256571174
849000	-5167.056110554349	-5619.016221017299	451.96011046295035	-5619.016221017299	0.08797964788847804	454.5892846008966	96.80093746760457	4.171899286009145	0.2547517393181146	0.21093712474996576	0.14470031027480235	0.3896108256571174
850000	-5173.349152375131	-5624.407722895008	451.05857051987766	-5624.407722895008	0.09187785515152404	453.6877446578239	100.41781819292456	4.171899286009145	0.2547517393181146	0.21093712474996576	0.14470031027480235	0.3896108256571174
851000	-5182.5355751588295	-5629.312349152846	446.776773994016	-5629.312349152846	0.09157030591521084	449.40594813196225	86.39081896988964	4.171899286009145	0.2547517393181146	0.21093712474996576	0.14470031027480235	0.3896108256571174
852000	-5174.324002050843	-5623.531466850615	449.2074647997728	-5623.531466850615	0.08726408285261276	451.83663893771904	108.23177638720247	4.171899286009145	0.2547517393181146	0.21093712474996576	0.14470031027480235	0.3896108256571174
853000	-5164.226244817207	-5610.553264957665	446.3270201404581	-5610.553264957665	0.08773990395883202	448.9561942784043	83.95436454870605	4.171899286009145	0.2547517393181146	0.21302585321700848	0.14470031027480235	0.3875220971900747
854000	-5172.388049099118	-5621.950846366398	449.5627972672804	-5621.950846366398	0.08550069497021735	452.19197140522664	100.94161528901112	4.171899286009145	0.2547517393181146	0.21302585321700848	0.14470031027480235	0.3875220971900747
855000	-5157.514927645713	-5611.95525574143	454.4403280957171	-5611.95525574143	0.08770388469914539	456.96623254708226	84.11537571286568	3.8404957151717993	0.2547517393181146	0.21302585321700848	0.14470031027480235	0.3875220971900747
856000	-5152.429270648479	-5606.5953920893535	454.1661214408745	-5606.5953920893535	0.08741418286432151	456.70830087329284	100.86477494048698	3.891841485367739	0.2547517393181146	0.21302585321700848	0.14470031027480235	0.3875220971900747
857000	-5166.558297466981	-5611.952007447477	445.3937099804962	-5611.952007447477	0.08669379469322944	447.93588941291455	100.33193615459444	3.891841485367739	0.24271764047618843	0.21302585321700848	0.14470031027480235	0.3995561960320009
858000	-5169.033905194798	-5614.066949096498	445.033043901701	-5614.066949096498	0.08794639351899432	447.5752233341193	80.56179321704572	3.891841485367739	0.24271764047618843	0.21302585321700848	0.14470031027480235	0.3995561960320009
859000	-5154.95007190234	-5607.914833599111	452.96476169677146	-5607.914833599111	0.08484362256083543	455.5069411291898	95.66893248726312	3.891841485367739	0.26018329964447307	0.21426498330010646	0.14346118019170437	0.38209053686371625
860000	-5161.88052991909	-5616.486187155058	454.6056572359689	-5616.486187155058	0.08462599051450197	457.14783666838724	99.40052414767774	3.891841485367739	0.26018329964447307	0.21426498330010646	0.14346118019170437	0.38209053686371625
861000	-5180.963946974364	-5624.94685391224	443.98290693787567	-5624.94685391224	0.085925658277253	446.525086370294	88.71792342483873	3.891841485367739	0.26018329964447307	0.21426498330010646	0.14346118019170437	0.38209053686371625
862000	-5163.246763573776	-5616.336606452195	453.08984287841923	-5616.336606452195	0.08234948934629054	455.63202231083756	98.80401594019591	3.891841485367739	0.26018329964447307	0.21426498330010646	0.14346118019170437	0.38209053686371625
863000	-5180.000273056213	-5626.798691048238	446.79841799202524	-5626.798691048238	0.08205250859808148	449.34059742444356	110.8501790887055	3.891841485367739	0.26018329964447307	0.21426498330010646	0.14346118019170437	0.38209053686371625
864000	-5163.188367986505	-5623.065157541561	459.8767895550563	-5623.065157541561	0.07762000184031494	462.3306303437654	89.6050405892345	3.6170121667037987	0.23064427060440346	0.21426498330010646	0.14346118019170437	0.41162956590378585
865000	-5170.934230316636	-5627.880513378985	456.94628306234864	-5627.880513378985	0.07673071984202258	459.40012385105774	91.40530860569665	3.6170121667037987	0.23064427060440346	0.21426498330010646	0.14346118019170437	0.41162956590378585
866000	-5179.046773008162	-5630.073459243883	451.0266862357215	-5630.073459243883	0.08040215215139197	453.4805270244306	91.77954356249668	3.6170121667037987	0.23064427060440346	0.21426498330010646	0.14346118019170437	0.41162956590378585
867000	-5175.945887230945	-5624.741903097388	448.796015866443	-5624.741903097388	0.08420871423099172	451.2498566551521	82.19224567285845	3.6170121667037987	0.23064427060440346	0.22196089392107546	0.14346118019170437	0.40393365528281683
868000	-5172.211676038203	-5630.504251656194	458.2925756179916	-5630.504251656194	0.07739556997217634	460.86397074982295	99.49275351982168	3.984835458970698	0.23064427060440346	0.22196089392107546	0.13770651655987035	0.40968831891465085
869000	-5163.691766507326	-5622.188467741867	458.4967012345405	-5622.188467741867	0.07877121777219794	461.0680963663719	101.80481074367445	3.984835458970698	0.23064427060440346	0.22196089392107546	0.13770651655987035	0.40968831891465085
870000	-5165.2706486691995	-5622.370805825122	457.1001571559223	-5622.370805825122	0.08240322520837651	459.6715522877537	84.96559120451734	3.984835458970698	0.23064427060440346	0.22196089392107546	0.13770651655987035	0.40968831891465085
871000	-5172.686815710819	-5628.374471782101	455.68765607128154	-5628.374471782101	0.09131315153757248	458.2590512031129	90.93874906020791	3.984835458970698	0.23064427060440346	0.22196089392107546	0.13770651655987035	0.40968831891465085
872000	-5168.953711898945	-5621.601884319119	452.64817242017375	-5621.601884319119	0.08909523905216002	455.2155219309955	102.68811024209	3.9718948692965386	0.23064427060440346	0.22196089392107546	0.13770651655987035	0.40968831891465085
873000	-5167.0720583594375	-5624.853518191396	457.78145983195844	-5624.853518191396	0.08788700370276734	460.1929830297777	105.78817849077933	3.4886614957204123	0.23064427060440346	0.22196089392107546	0.13770651655987035	0.40968831891465085
874000	-5176.182546855476	-5626.610628414024	450.42808155854806	-5626.610628414024	0.09005296186829033	452.8866114174855	92.33089116790093	3.631364254365978	0.22714236138679267	0.22196089392107546	0.14120842577748113	0.40968831891465085
875000	-5164.058743087659	-5620.4680445943	456.40930150664116	-5620.4680445943	0.08416709913526603	458.8678313655786	90.36800665869242	3.631364254365978	0.22714236138679267	0.206539899903261	0.1566294197952956	0.40968831891465085
876000	-5172.415607756961	-5624.206725901174	451.7911181442124	-5624.206725901174	0.08473267819943302	454.24964800314984	72.45523314126994	3.631364254365978	0.2510581070313495	0.18262415425870415	0.1566294197952956	0.40968831891465085
877000	-5169.494613643384	-5621.510117256817	452.0155036134329	-5621.510117256817	0.08874257144704746	454.4751209838297	94.83017071320023	3.6346965915813305	0.2510581070313495	0.18262415425870415	0.1566294197952956	0.40968831891465085
878000	-5166.883339156991	-5615.123408089965	448.2400689329739	-5615.123408089965	0.09300564718856802	450.6996863033707	86.03656362906666	3.6346965915813305	0.22268351137282702	0.21099874991722664	0.1566294197952956	0.40968831891465085
879000	-5162.248599984403	-5615.653026010421	453.4044260260178	-5615.653026010421	0.08818196461829991	455.8640433964146	96.31639914566729	3.6346965915813305	0.22268351137282702	0.21099874991722664	0.1566294197952956	0.40968831891465085
880000	-5159.504870027348	-5615.932494346545	456.4276243191972	-5615.932494346545	0.09062882573264244	458.887241689594	97.50468001694026	3.6346965915813305	0.22268351137282702	0.21099874991722664	0.1566294197952956	0.40968831891465085
881000	-5156.8002419007835	-5611.846675280184	455.04643337940064	-5611.846675280184	0.08651085177106095	457.50605074979745	94.3784548049131	3.6346965915813305	0.22268351137282702	0.21099874991722664	0.1566294197952956	0.40968831891465085
882000	-5170.759698436173	-5629.788120921599	459.02842248542686	-5629.788120921599	0.08522159842107538	461.4880398558237	87.63231760325641	3.6346965915813305	0.22268351137282702	0.21099874991722664	0.1566294197952956	0.40968831891465085
883000	-5166.951213570326	-5618.222740475114	451.27152690478783	-5618.222740475114	0.08944908979101604	453.73114427518465	84.60948467875946	3.6346965915813305	0.22268351137282702	0.21099874991722664	0.1566294197952956	0.40968831891465085
884000	-5192.941340937147	-5638.02474323117	445.0834022940227	-5638.02474323117	0.09520583318847378	447.5628635893272	80.00891728135082	3.6957498548641756	0.21319962243868087	0.21099874991722664	0.16611330872944174	0.40968831891465085
885000	-5180.247877336898	-5626.1358100315965	445.8879326946993	-5626.1358100315965	0.10213353577047493	448.3145091636129	97.85658159896715	3.5340777820080045	0.21319962243868087	0.21099874991722664	0.16611330872944174	0.40968831891465085
886000	-5186.044226784062	-5632.234839405195	446.19061262113314	-5632.234839405195	0.09658698011651888	448.66745763718546	85.61034077819558	3.687673455393013	0.23496388140603972	0.21099874991722664	0.1443490497620829	0.40968831891465085
887000	-5166.920603689936	-5619.2798715822655	452.3592678923296	-5619.2798715822655	0.08249052020195129	454.83611290838195	96.95585557325876	3.687673455393013	0.23496388140603972	0.21099874991722664	0.1443490497620829	0.40968831891465085
888000	-5153.4880919891	-5610.451347988264	456.9632559991643	-5610.451347988264	0.07960997279829833	459.4401010152166	92.35868211813906	3.687673455393013	0.24366593545385573	0.21099874991722664	0.1443490497620829	0.40098626486683486
889000	-5169.471750545017	-5618.910542993456	449.4387924484388	-5618.910542993456	0.08133964731702459	451.9156374644911	106.30599328797037	3.687673455393013	0.24366593545385573	0.21099874991722664	0.1443490497620829	0.40098626486683486
890000	-5160.685712995766	-5624.5046198914915	463.8189068957256	-5624.5046198914915	0.07202129086640033	466.2957519117779	94.55390970068233	3.687673455393013	0.24366593545385573	0.21099874991722664	0.1443490497620829	0.40098626486683486
891000	-5161.56084514494	-5620.716966486426	459.15612134148574	-5620.716966486426	0.08076414124799382	461.63296635753807	93.38433408842408	3.687673455393013	0.24366593545385573	0.21099874991722664	0.1443490497620829	0.40098626486683486
892000	-5172.4559714472125	-5628.629439880683	456.1734684334708	-5628.629439880683	0.0842040730183171	458.65031344952314	95.77437076021639	3.687673455393013	0.24366593545385573	0.21099874991722664	0.1443490497620829	0.40098626486683486
893000	-5177.077118510683	-5634.95294577811	457.87582726742636	-5634.95294577811	0.08481189485740545	460.3526722834787	96.86603842296418	3.687673455393013	0.2249557133279159	0.21099874991722664	0.1443490497620829	0.41969648699277473
894000	-5190.603077839084	-5638.565825626511	447.9627477874261	-5638.565825626511	0.08853088150661124	450.43959280347843	85.67238398992725	3.687673455393013	0.2249557133279159	0.21099874991722664	0.1443490497620829	0.41969648699277473
895000	-5194.1649673904	-5637.498084093713	443.3331167033129	-5637.498084093713	0.09133995359683077	445.8099617193652	86.7671954587149	3.687673455393013	0.2249557133279159	0.21099874991722664	0.1443490497620829	0.41969648699277473
896000	-5187.6603429282795	-5640.266201537231	452.60585860895105	-5640.266201537231	0.08443975546853619	455.0827036250034	106.44888837920315	3.687673455393013	0.2249557133279159	0.21099874991722664	0.1443490497620829	0.41969648699277473
897000	-5183.026766312832	-5633.285755325848	450.25898901301696	-5633.285755325848	0.08884908313808934	452.7358340290693	94.30694805399976	3.687673455393013	0.2249557133279159	0.21099874991722664	0.1443490497620829	0.41969648699277473
898000	-5197.0071515152285	-5648.880436544051	451.87328502882264	-5648.880436544051	0.08717839754841898	454.3278401074915	93.1905706181776	3.6191967464457506	0.2249557133279159	0.2126986453080524	0.1443490497620829	0.41799659160194896
899000	-5185.391113534868	-5642.253301748923	456.8621882140553	-5642.253301748923	0.08204396823580633	459.3167432927242	98.55273727232006	3.6191967464457506	0.2249557133279159	0.2126986453080524	0.1443490497620829	0.41799659160194896
900000	-5169.810002853119	-5621.619979412773	451.8099765596548	-5621.619979412773	0.08288939487737623	454.4228858324252	75.8244226457616	4.11881300989392	0.2249557133279159	0.2126986453080524	0.1443490497620829	0.41799659160194896
901000	-5188.52493404073	-5626.95975810363	438.43482406289945	-5626.95975810363	0.09582943745944009	441.0477333356699	86.74360040180694	4.11881300989392	0.22919258680701657	0.20846177182895173	0.1443490497620829	0.41799659160194896
902000	-5169.793347684124	-5622.07119634158	452.27784865745656	-5622.07119634158	0.08328966085863239	454.890757930227	85.43424409769453	4.11881300989392	0.22919258680701657	0.20846177182895173	0.1443490497620829	0.41799659160194896
903000	-5160.971252369447	-5613.904311611219	452.9330592417718	-5613.904311611219	0.0848549490661409	455.5459685145422	90.1314614130789	4.11881300989392	0.22919258680701657	0.20846177182895173	0.1659558968852958	0.3963897444787361
904000	-5168.51181515174	-5612.625178708431	444.11336355669073	-5612.625178708431	0.09267764189636692	446.72627282946115	93.70806291638571	4.11881300989392	0.22919258680701657	0.20846177182895173	0.1659558968852958	0.3963897444787361
905000	-5148.410765785658	-5604.1564050952165	455.7456393095581	-5604.1564050952165	0.08346556963000394	458.3585485823285	90.84278861213829	4.11881300989392	0.22919258680701657	0.20846177182895173	0.1659558968852958	0.3963897444787361
906000	-5158.823670497219	-5609.435794559112	450.61212406189316	-5609.435794559112	0.09379546180358461	453.2250333346636	85.79657427862496	4.11881300989392	0.22919258680701657	0.20846177182895173	0.1659558968852958	0.3963897444787361
907000	-5169.006980470032	-5619.820693988893	450.8137135188613	-5619.820693988893	0.09141214121732331	453.4266227916317	98.86943254195788	4.11881300989392	0.22919258680701657	0.19238491728577967	0.18203275142846786	0.3963897444787361
908000	-5172.282076692982	-5623.511906145989	451.229829453007	-5623.511906145989	0.08809557771034078	453.84273872577745	94.11370539719726	4.11881300989392	0.22919258680701657	0.19238491728577967	0.18203275142846786	0.3963897444787361
909000	-5156.10046066805	-5605.946792041431	449.8463313733807	-5605.946792041431	0.09114057547934257	452.4592406461511	98.44475002571936	4.11881300989392	0.22919258680701657	0.19238491728577967	0.18203275142846786	0.3963897444787361
910000	-5162.357342878189	-5613.7030993683165	451.34575649012777	-5613.7030993683165	0.09019506414268763	453.9586657628982	90.65071228892	4.11881300989392	0.22919258680701657	0.19561097821158638	0.17880669050266115	0.3963897444787361
911000	-5154.952430019145	-5612.654217534756	457.7017875156104	-5612.654217534756	0.08241453662120644	460.35784490449066	97.79420494739831	4.2603853181716955	0.22919258680701657	0.19561097821158638	0.17880669050266115	0.3963897444787361
912000	-5186.844671158066	-5629.4958775238065	442.6512063657398	-5629.4958775238065	0.09137221953374616	445.30726375462007	97.77667358629158	4.2603853181716955	0.22919258680701657	0.19561097821158638	0.17880669050266115	0.3963897444787361
913000	-5157.441940986383	-5610.978692132522	453.5367511461393	-5610.978692132522	0.08311407667031513	456.19280853501954	100.98021464414292	4.2603853181716955	0.22919258680701657	0.2202257597516605	0.17880669050266115	0.371774962938662
914000	-5162.4550737450745	-5616.355625434479	453.9005516894045	-5616.355625434479	0.08305566755188812	456.55660907828474	105.34905285675723	4.2603853181716955	0.22919258680701657	0.2202257597516605	0.17880669050266115	0.371774962938662
915000	-5167.43476031003	-5620.59014000939	453.1553796993607	-5620.59014000939	0.08518894242366586	455.81143708824095	94.50325675889972	4.2603853181716955	0.22919258680701657	0.2202257597516605	0.17880669050266115	0.371774962938662
916000	-5172.594120662476	-5618.391433489095	445.79731282661953	-5618.391433489095	0.08697468896971072	448.2608561468978	106.6984253649899	3.646738144668044	0.2655997360635712	0.20325152516848474	0.1541069243772323	0.37704181439071205
917000	-5185.062029541467	-5635.582044039043	450.52001449757535	-5635.582044039043	0.08182258236708029	452.98355781785364	101.31149909675955	3.646738144668044	0.2655997360635712	0.21897860916641787	0.1541069243772323	0.36131473039277895
918000	-5187.201166646367	-5633.911514446172	446.71034779980533	-5633.911514446172	0.08509303015762619	449.1738911200836	99.44006512033172	3.646738144668044	0.24197304451119472	0.21897860916641787	0.1541069243772323	0.3849414219451554
919000	-5168.671479785106	-5624.154823600791	455.4833438156844	-5624.154823600791	0.08050269226626833	457.9468871359627	93.12890570645835	3.646738144668044	0.24197304451119472	0.21897860916641787	0.1541069243772323	0.3849414219451554
920000	-5169.971190952645	-5623.773008027345	453.80181707469956	-5623.773008027345	0.081325789582273	456.26536039497785	103.7508741059164	3.646738144668044	0.24197304451119472	0.20988027216232935	0.1639389624695125	0.3842077208569637
921000	-5171.622158688804	-5624.687745893918	453.0655872051138	-5624.687745893918	0.07936241692847663	455.5291305253921	82.83513356991992	3.646738144668044	0.24197304451119472	0.20988027216232935	0.1639389624695125	0.3842077208569637
922000	-5173.916552582344	-5627.306328290757	453.389775708413	-5627.306328290757	0.08091605899647357	455.8533190286913	95.66902434765582	3.646738144668044	0.24197304451119472	0.20988027216232935	0.1639389624695125	0.3842077208569637
923000	-5169.583143939755	-5618.925926948092	449.3427830083368	-5618.925926948092	0.08341244978722778	451.8063263286151	95.73147140428554	3.646738144668044	0.24197304451119472	0.20988027216232935	0.1639389624695125	0.3842077208569637
924000	-5147.733431785456	-5600.860622436604	453.1271906511483	-5600.860622436604	0.07979867283087796	455.5907339714266	95.8530148164397	3.646738144668044	0.24197304451119472	0.20988027216232935	0.1639389624695125	0.3842077208569637
925000	-5158.113971355563	-5607.030525921712	448.91655456614916	-5607.030525921712	0.08595312932736499	451.38009788642745	91.78430109685766	3.646738144668044	0.24197304451119472	0.20988027216232935	0.1639389624695125	0.3842077208569637
926000	-5148.653746892129	-5606.279547249425	457.62580035729627	-5606.279547249425	0.08164846841086693	460.08934367757456	101.02535235260673	3.646738144668044	0.24197304451119472	0.20988027216232935	0.1639389624695125	0.3842077208569637
927000	-5158.63543981057	-5613.128900646291	454.4934608357214	-5613.128900646291	0.08376274421065465	456.9570041559997	93.13903545414851	3.646738144668044	0.24197304451119472	0.20988027216232935	0.1639389624695125	0.3842077208569637
928000	-5180.258110788608	-5624.94912218781	444.6910113992018	-5624.94912218781	0.08716826235330896	447.1545547194801	72.27177367072467	3.646738144668044	0.24197304451119472	0.20988027216232935	0.1639389624695125	0.3842077208569637
929000	-5169.849753539329	-5625.481960546903	455.6322070075736	-5625.481960546903	0.07786899188008231	458.0957503278519	106.92467366400074	3.646738144668044	0.24197304451119472	0.20988027216232935	0.1639389624695125	0.3842077208569637
930000	-5171.9771622196	-5622.602484334817	450.62532211521636	-5622.602484334817	0.08771217232102639	453.08886543549465	97.08154306949798	3.646738144668044	0.24197304451119472	0.20988027216232935	0.1639389624695125	0.3842077208569637
931000	-5170.5559001280135	-5622.345762274132	451.7898621461183	-5622.345762274132	0.08497262767559513	454.2534054663966	87.30122995848745	3.646738144668044	0.24197304451119472	0.20988027216232935	0.1639389624695125	0.3842077208569637
932000	-5165.19140393789	-5616.918762122094	451.7273581842049	-5616.918762122094	0.09641572180131147	454.1909015044832	83.86907182168501	3.646738144668044	0.24197304451119472	0.20988027216232935	0.1639389624695125	0.3842077208569637
933000	-5179.1821087442095	-5629.155770830764	449.97366208655455	-5629.155770830764	0.10184384618113751	452.43720540683285	84.97098932950719	3.646738144668044	0.24197304451119472	0.20988027216232935	0.1639389624695125	0.3842077208569637
934000	-5163.457812977446	-5623.902281357394	460.44446837994747	-5623.902281357394	0.08883873471753154	462.90801170022576	94.22966228865079	3.646738144668044	0.24197304451119472	0.20988027216232935	0.1639389624695125	0.3842077208569637
935000	-5163.209589516993	-5623.085094550248	459.87550503325434	-5623.085094550248	0.08475762202411885	462.33904835353263	89.05872077909319	3.646738144668044	0.24197304451119472	0.20988027216232935	0.1639389624695125	0.3842077208569637
936000	-5165.918266764659	-5625.642755811808	459.72448904714815	-5625.642755811808	0.08645296515552839	462.18803236742644	94.6481869290517	3.646738144668044	0.24197304451119472	0.20988027216232935	0.1639389624695125	0.3842077208569637
937000	-5155.616115311501	-5605.891211480095	450.27509616859453	-5605.891211480095	0.09116929292008459	452.7386394888728	93.2151742723947	3.646738144668044	0.24197304451119472	0.20502275039743895	0.1639389624695125	0.3890652426218541
938000	-5156.451893689796	-5605.662968011288	449.21107432149245	-5605.662968011288	0.08899137125285479	451.67461764177074	80.88010476502657	3.646738144668044	0.24278533980800368	0.20502275039743895	0.16312666717270355	0.3890652426218541
939000	-5158.9574163095	-5617.159169322624	458.2017530131232	-5617.159169322624	0.08434666556721604	460.6652963334015	81.06987290812248	3.646738144668044	0.2236860584392448	0.22412203176619783	0.16312666717270355	0.3890652426218541
940000	-5171.996238667851	-5619.90260014256	447.906361474709	-5619.90260014256	0.09697616362581545	450.3699047949873	86.38881069687628	3.646738144668044	0.2236860584392448	0.22412203176619783	0.16312666717270355	0.3890652426218541
941000	-5163.012828685338	-5613.596160509776	450.5833318244387	-5613.596160509776	0.09351669182852453	452.99087082413774	83.99497322083472	3.476685185941877	0.2236860584392448	0.22412203176619783	0.16312666717270355	0.3890652426218541
942000	-5158.223186028233	-5614.055775169974	455.83258914174127	-5614.055775169974	0.08291194376399191	458.2401281414403	98.03686731861767	3.476685185941877	0.2236860584392448	0.2253729125871138	0.16312666717270355	0.38781436180093815
943000	-5171.4667503457695	-5623.766163759091	452.2994134133219	-5623.766163759091	0.08462084249125885	454.70695241302093	80.21437280876954	3.476685185941877	0.2236860584392448	0.2253729125871138	0.16312666717270355	0.38781436180093815
944000	-5168.42273347856	-5619.848206966708	451.42547348814765	-5619.848206966708	0.08673123760352346	453.8330124878467	94.30837803617149	3.476685185941877	0.24920510685132194	0.19985386417503667	0.16312666717270355	0.38781436180093815
945000	-5166.2818461066845	-5618.323637373854	452.04179126716895	-5618.323637373854	0.08432564220702912	454.54142160400164	79.88805743814918	3.758287871742032	0.24920510685132194	0.19985386417503667	0.16312666717270355	0.38781436180093815
946000	-5176.613907289002	-5625.662763744522	449.04885645551974	-5625.662763744522	0.08915685799219703	451.54848679235243	91.37920489390014	3.758287871742032	0.24920510685132194	0.2101066901131086	0.16312666717270355	0.3775615358628662
947000	-5171.472396414251	-5628.472881296216	457.00048488196404	-5628.472881296216	0.08328604636830318	459.50011521879674	96.8483622479956	3.758287871742032	0.24920510685132194	0.2101066901131086	0.16312666717270355	0.3775615358628662
948000	-5171.1830760569355	-5621.221134653116	450.0380585961798	-5621.221134653116	0.0816450875326365	452.487585704563	78.3072301863047	3.6038320942915036	0.24920510685132194	0.2101066901131086	0.16312666717270355	0.3775615358628662
949000	-5157.776542312592	-5614.355376322623	456.5788340100306	-5614.355376322623	0.08330188864801817	459.02836111841384	94.25231635449752	3.6038320942915036	0.24920510685132194	0.2101066901131086	0.16312666717270355	0.3775615358628662
950000	-5158.276831839234	-5611.192908430448	452.91607659121485	-5611.192908430448	0.07988716915359506	455.36560369959807	112.68848284092907	3.6038320942915036	0.24920510685132194	0.2101066901131086	0.16312666717270355	0.3775615358628662
951000	-5172.652556739286	-5616.066364342653	443.4138076033668	-5616.066364342653	0.0941788740332045	445.86333471175004	83.35476642632298	3.6038320942915036	0.24920510685132194	0.2101066901131086	0.16312666717270355	0.3775615358628662
952000	-5157.639022216495	-5611.7931754377305	454.15415322123596	-5611.7931754377305	0.08225924661642624	456.7098034219976	91.16615224803424	3.9345874495644577	0.24920510685132194	0.2101066901131086	0.16312666717270355	0.3775615358628662
953000	-5152.582831677855	-5611.344559102342	458.76172742448665	-5611.344559102342	0.07965190860055858	461.3173776252483	92.15759231272098	3.9345874495644577	0.24920510685132194	0.2101066901131086	0.15929579568557178	0.381392407349998
954000	-5156.7325862820535	-5615.131960850798	458.3993745687451	-5615.131960850798	0.08329904048034682	461.0822326005805	97.13551641187975	4.349529198664515	0.24920510685132194	0.2101066901131086	0.15929579568557178	0.381392407349998
955000	-5171.349110483832	-5616.950216685166	445.60110620133446	-5616.950216685166	0.08797311810290019	448.28396423316985	87.1312071441547	4.349529198664515	0.24920510685132194	0.2101066901131086	0.15929579568557178	0.381392407349998
956000	-5158.602442392193	-5618.476598724617	459.8741563324249	-5618.476598724617	0.07955180927430862	462.5570143642603	99.24424665796514	4.349529198664515	0.24920510685132194	0.2101066901131086	0.15929579568557178	0.381392407349998
957000	-5160.87437665358	-5611.493429520645	450.61905286706525	-5611.493429520645	0.08642329687654082	453.0324350511501	104.92299613848867	3.4942558312036103	0.24920510685132194	0.2101066901131086	0.15929579568557178	0.381392407349998
958000	-5155.3163197039885	-5607.918465084198	452.60214538021	-5607.918465084198	0.0871063823847851	455.1073294986285	89.5863885524951	3.7755947992069636	0.24920510685132194	0.2101066901131086	0.15929579568557178	0.381392407349998
959000	-5164.8630269779205	-5615.077488792089	450.2144618141683	-5615.077488792089	0.08734209784611359	452.7196459325868	105.72906513173105	3.7755947992069636	0.24920510685132194	0.1931265451802346	0.154830024017991	0.4028383239504528
960000	-5153.511847645489	-5614.83285870794	461.32101106245165	-5614.83285870794	0.08494308860901376	463.8261951808701	101.36985430207588	3.7755947992069636	0.2449510718151675	0.1931265451802346	0.15908405905414544	0.4028383239504528
961000	-5173.32960768215	-5626.267054815179	452.93744713302965	-5626.267054815179	0.09183492881814166	455.4426312514481	94.39991624175593	3.7755947992069636	0.2449510718151675	0.1931265451802346	0.15908405905414544	0.4028383239504528
962000	-5165.899758223912	-5614.9909815502815	449.0912233263701	-5614.9909815502815	0.09378775394128326	451.59640744478855	96.76840141854169	3.7755947992069636	0.2449510718151675	0.20783567560422841	0.15908405905414544	0.388129193526459
963000	-5158.2212100625	-5610.721330813536	452.5001207510359	-5610.721330813536	0.08843978285513408	455.0053048694544	103.76382459298526	3.7755947992069636	0.2449510718151675	0.20783567560422841	0.15908405905414544	0.388129193526459
964000	-5170.033238058537	-5621.222690207153	451.1894521486164	-5621.222690207153	0.08542127181992093	453.69463626703487	104.49284181208736	3.7755947992069636	0.2449510718151675	0.20783567560422841	0.15908405905414544	0.388129193526459
965000	-5157.039867111855	-5617.640415831397	460.6005487195421	-5617.640415831397	0.079570179555493	463.10573283796055	100.29756349350752	3.7755947992069636	0.2449510718151675	0.20783567560422841	0.15908405905414544	0.388129193526459
966000	-5189.108980117127	-5632.5070074297	443.39802731257294	-5632.5070074297	0.09131315911227915	445.9032114309914	110.93529940967835	3.7755947992069636	0.2449510718151675	0.20783567560422841	0.15908405905414544	0.388129193526459
967000	-5183.632663520049	-5635.038927528129	451.4062640080788	-5635.038927528129	0.08279905850848071	454.0040197625933	105.39327057428153	4.0696565605706665	0.2449510718151675	0.20783567560422841	0.15908405905414544	0.388129193526459
968000	-5175.059101167511	-5624.744754543002	449.68565337549137	-5624.744754543002	0.08813242418288156	452.2834091300059	95.38986033019754	4.0696565605706665	0.2449510718151675	0.20783567560422841	0.15908405905414544	0.388129193526459
969000	-5166.316857993391	-5624.0518498247975	457.7349918314063	-5624.0518498247975	0.08277180705549277	460.39346458093877	85.76570454933828	4.268381047944401	0.2449510718151675	0.20783567560422841	0.15908405905414544	0.388129193526459
970000	-5177.4647282045735	-5622.460983783079	444.9962555785063	-5622.460983783079	0.09077671378061833	447.6650808685437	84.37688734579967	4.3027373399296405	0.2449510718151675	0.20783567560422841	0.15908405905414544	0.388129193526459
971000	-5182.638875377595	-5629.681224194922	447.0423488173276	-5629.681224194922	0.08942608762058234	449.5102343279174	84.7178980773816	3.660077773711632	0.2449510718151675	0.20783567560422841	0.15908405905414544	0.388129193526459
972000	-5169.15073114304	-5628.865938341022	459.7152071979826	-5628.865938341022	0.07999460256077363	462.18309270857236	102.21485887914564	3.660077773711632	0.2449510718151675	0.20783567560422841	0.15908405905414544	0.388129193526459
973000	-5163.706244744375	-5621.381657253475	457.6754125091003	-5621.381657253475	0.08411861154145636	460.14329801969006	95.35951675810776	3.660077773711632	0.2449510718151675	0.20783567560422841	0.15908405905414544	0.388129193526459
974000	-5163.949632473346	-5622.721311834875	458.7716793615293	-5622.721311834875	0.08284126737462709	461.2958734391012	99.42661018933063	3.8351185651718076	0.2449510718151675	0.20783567560422841	0.15908405905414544	0.388129193526459
975000	-5155.235381951071	-5607.776594608232	452.54121265716105	-5607.776594608232	0.08942021121890804	455.0654067347329	88.10554186598202	3.8351185651718076	0.2449510718151675	0.20783567560422841	0.15908405905414544	0.388129193526459
976000	-5156.782238661483	-5607.2574881446335	450.4752494831509	-5607.2574881446335	0.09429837186537698	452.99944356072274	84.2184450007811	3.8351185651718076	0.2449510718151675	0.20783567560422841	0.15908405905414544	0.388129193526459
977000	-5152.582830326933	-5607.894592833478	455.31176250654545	-5607.894592833478	0.09213456453535968	457.8359565841173	94.53095734270238	3.8351185651718076	0.2449510718151675	0.20783567560422841	0.15908405905414544	0.388129193526459
978000	-5167.451736727648	-5614.5247755466635	447.0730388190156	-5614.5247755466635	0.09432717470840055	449.59723289658746	85.91508732437012	3.8351185651718076	0.2541552512547731	0.20783567560422841	0.15908405905414544	0.3789250140868534
979000	-5171.955634014433	-5618.298745361533	446.3431113471009	-5618.298745361533	0.0946399174407699	448.9509789292142	103.58588006465175	4.102425981279004	0.2541552512547731	0.20783567560422841	0.15908405905414544	0.3789250140868534
980000	-5157.521657278939	-5602.387249157003	444.8655918780645	-5602.387249157003	0.09201385307807432	447.4734594601778	100.71581521225042	4.102425981279004	0.2541552512547731	0.20783567560422841	0.15908405905414544	0.3789250140868534
981000	-5163.21590834337	-5623.142874296825	459.92696595345456	-5623.142874296825	0.08621122401825548	462.2996302802197	104.52425488580351	3.372635619735881	0.2541552512547731	0.20783567560422841	0.1597676701722675	0.3782414029687314
982000	-5156.640447096477	-5614.065082490638	457.4246353941603	-5614.065082490638	0.08334948636613804	460.0617799722534	97.12176899318277	4.198037095234343	0.2541552512547731	0.20783567560422841	0.1597676701722675	0.3782414029687314
983000	-5178.605804008161	-5624.90973650984	446.3039325016788	-5624.90973650984	0.09134723653950168	448.78170609668325	89.89225319802243	3.6905390190911764	0.2541552512547731	0.20783567560422841	0.1597676701722675	0.3782414029687314
984000	-5170.87051737455	-5626.375132924174	455.50461554962413	-5626.375132924174	0.09010798251228148	457.9823891446286	108.14682556174316	3.6905390190911764	0.2541552512547731	0.20783567560422841	0.1597676701722675	0.3782414029687314
985000	-5162.922333089002	-5617.469582944893	454.54724985589127	-5617.469582944893	0.08651989050213937	457.02502345089573	98.74154476733926	3.6905390190911764	0.2541552512547731	0.20783567560422841	0.15870429694829488	0.379304776192704
986000	-5170.514740731684	-5619.412229531353	448.8974887996691	-5619.412229531353	0.09263590231537132	451.37526239467354	75.67717019679613	3.6905390190911764	0.2541552512547731	0.20783567560422841	0.15870429694829488	0.379304776192704
987000	-5173.003256276775	-5623.645291045866	450.64203476909125	-5623.645291045866	0.09180397707822821	453.1198083640957	97.06576573434694	3.6905390190911764	0.2541552512547731	0.20783567560422841	0.15870429694829488	0.379304776192704
988000	-5160.561834901149	-5609.123377434594	448.56154253344454	-5609.123377434594	0.09071105385097857	451.039316128449	78.04543338111887	3.6905390190911764	0.2541552512547731	0.20783567560422841	0.15870429694829488	0.379304776192704
989000	-5164.048307403747	-5619.427448217987	455.3791408142402	-5619.427448217987	0.0832237535156308	457.95305239475914	128.89732805111305	3.9928950514946866	0.2541552512547731	0.20783567560422841	0.15870429694829488	0.379304776192704
990000	-5182.035749372874	-5633.245756063151	451.2100066902771	-5633.245756063151	0.08735045730501302	453.63937376163244	107.71757728439694	3.5425262338899084	0.2541552512547731	0.20783567560422841	0.15870429694829488	0.379304776192704
991000	-5171.947769593752	-5622.388451175689	450.4406815819367	-5622.388451175689	0.08734079477917052	452.87004865329203	90.02284560816825	3.5425262338899084	0.2541552512547731	0.20783567560422841	0.15870429694829488	0.379304776192704
992000	-5166.083654730026	-5618.960106172544	452.8764514425184	-5618.960106172544	0.08496434448403324	455.3058185138737	104.35488013870035	3.5425262338899084	0.2541552512547731	0.20783567560422841	0.15870429694829488	0.379304776192704
993000	-5150.523898533572	-5609.443238690205	458.91934015663315	-5609.443238690205	0.08555113751571071	461.3487072279885	97.72745924420717	3.5425262338899084	0.2550324320361264	0.20783567560422841	0.1578271161669416	0.379304776192704
994000	-5156.224856186858	-5610.109715650576	453.88485946371736	-5610.109715650576	0.0874971258272872	456.78449789867716	101.51764500372353	5.105869451576251	0.2550324320361264	0.20783567560422841	0.1578271161669416	0.379304776192704
995000	-5168.418801742437	-5615.748944254767	447.33014251233027	-5615.748944254767	0.0904230120789442	449.7357241762344	82.92664625920173	3.470808276090559	0.2550324320361264	0.20783567560422841	0.1578271161669416	0.379304776192704
996000	-5156.706250256561	-5607.082296892461	450.37604663590025	-5607.082296892461	0.08502900426131689	452.9953525659631	106.22820574448444	4.139650589095908	0.2550324320361264	0.22105555223620507	0.1578271161669416	0.3660848995607273
997000	-5158.283374815191	-5618.532994951742	460.2496201365513	-5618.532994951742	0.08409291703086265	462.86892606661416	101.11832711765521	4.139650589095908	0.2550324320361264	0.22105555223620507	0.1578271161669416	0.3660848995607273
998000	-5181.953354532656	-5628.797393935415	446.84403940275905	-5628.797393935415	0.09164916363886774	449.4633453328219	89.28756642591958	4.139650589095908	0.2550324320361264	0.22105555223620507	0.1578271161669416	0.3660848995607273
999000	-5166.7193471719165	-5618.155614707765	451.43626753584874	-5618.155614707765	0.08804514317029587	454.0555734659116	94.07086396597346	4.139650589095908	0.2745858297414543	0.20150215453087716	0.1578271161669416	0.3660848995607273
1000000	-5171.605988202894	-5624.535233771147	452.92924556825363	-5624.535233771147	0.0809000016774034	455.3062628816529	84.03498402409753	3.3855466567971764	0.26883726522870643	0.207250719043625	0.16215103857976038	0.36176097714790856
1001000	-5171.498802764399	-5624.350091551972	452.8512887875718	-5624.350091551972	0.08573501708372692	455.22830610097105	101.19050332878497	3.3855466567971764	0.2618627840166304	0.21422520025570102	0.16215103857976038	0.36176097714790856
1002000	-5168.482281670638	-5625.486248583676	457.00396691303723	-5625.486248583676	0.0833291185507153	459.3809842264365	96.070292544142	3.3855466567971764	0.2618627840166304	0.21422520025570102	0.16215103857976038	0.36176097714790856
1003000	-5165.99406414137	-5619.8306014495565	453.8365373081873	-5619.8306014495565	0.08573924243764072	456.2135546215866	84.72675522146919	3.3855466567971764	0.2618627840166304	0.21422520025570102	0.16215103857976038	0.36176097714790856
1004000	-5171.188283989005	-5628.751150826099	457.56286683709334	-5628.751150826099	0.08099134289838669	459.9398841504926	104.55256500512782	3.3855466567971764	0.2618627840166304	0.21422520025570102	0.16215103857976038	0.36176097714790856
1005000	-5176.231086622549	-5627.3331596879825	451.1020730654333	-5627.3331596879825	0.0853342631016743	453.47909037883255	95.81315223645356	3.3855466567971764	0.2618627840166304	0.21422520025570102	0.16215103857976038	0.36176097714790856
1006000	-5170.763995337654	-5619.171269701523	448.40727436386885	-5619.171269701523	0.0879378145985489	450.78429167726813	83.51334959249554	3.3855466567971764	0.2618627840166304	0.21422520025570102	0.16215103857976038	0.36176097714790856
1007000	-5153.980235252214	-5607.659101337534	453.6788660853196	-5607.659101337534	0.08562032082302512	456.1349982037865	91.09284823623985	3.6240220992985543	0.2618627840166304	0.21422520025570102	0.16215103857976038	0.36176097714790856
1008000	-5152.0086605448405	-5612.67779467057	460.6691341257288	-5612.67779467057	0.0822108290032818	463.30924041299414	108.135043818241	4.207770312828374	0.2618627840166304	0.21422520025570102	0.16215103857976038	0.36176097714790856
1009000	-5173.349174336282	-5622.776876621601	449.4277022853193	-5622.776876621601	0.09008242816505763	452.04480359071414	86.07856845042258	4.132462982624848	0.2618627840166304	0.21422520025570102	0.16215103857976038	0.36176097714790856
1010000	-5171.594651428168	-5626.822319991131	455.22766856296346	-5626.822319991131	0.0871615635615344	457.8447698683583	94.5195893388626	4.132462982624848	0.2667996247926804	0.20928835947965102	0.16215103857976038	0.36176097714790856
1011000	-5154.429850381692	-5609.241874468309	454.81202408661744	-5609.241874468309	0.08728607666792094	457.4291253920123	89.13675641086074	4.132462982624848	0.2667996247926804	0.20509095108218903	0.16215103857976038	0.3659583855453706
1012000	-5164.5946431874345	-5616.500306905737	451.9056637183025	-5616.500306905737	0.08820320583384812	454.52276502369733	85.94709774573634	4.132462982624848	0.2667996247926804	0.20509095108218903	0.16215103857976038	0.3659583855453706
1013000	-5164.848395305061	-5618.128176655921	453.2797813508604	-5618.128176655921	0.08761804414985623	455.89688265625523	85.74332660954482	4.132462982624848	0.2667996247926804	0.20509095108218903	0.16215103857976038	0.3659583855453706
1014000	-5155.605429111353	-5612.062527753907	456.4570986425532	-5612.062527753907	0.0796562245755743	459.07419994794805	99.54026843371393	4.132462982624848	0.2667996247926804	0.20509095108218903	0.16215103857976038	0.3659583855453706
1015000	-5160.268604388275	-5614.44170030937	454.173095921095	-5614.44170030937	0.08086663860884619	456.79019722648985	100.43087523405683	4.132462982624848	0.26172172756359674	0.20509095108218903	0.16215103857976038	0.3710362827744542
1016000	-5169.688795232627	-5617.997770085722	448.30897485309436	-5617.997770085722	0.08450302878422444	450.9260761584892	100.61980987326031	4.132462982624848	0.26172172756359674	0.1918984009654734	0.16334528555891728	0.38303458591201295
1017000	-5164.076036034236	-5624.724219384692	460.64818335045675	-5624.724219384692	0.07859195622592399	463.2652846558516	90.01968001159693	4.132462982624848	0.25196510097315866	0.20165502755591144	0.16334528555891728	0.38303458591201295
1018000	-5166.579819056359	-5616.796997121099	450.2171780647398	-5616.796997121099	0.08425777692852525	453.00549900174957	81.54406665182296	4.7095149009068304	0.25196510097315866	0.20165502755591144	0.16334528555891728	0.38303458591201295
1019000	-5153.847077113361	-5611.603123142444	457.75604602908294	-5611.603123142444	0.0842998801371344	460.12798763935984	95.40050899069567	3.3704941211218644	0.25196510097315866	0.20165502755591144	0.16334528555891728	0.38303458591201295
1020000	-5169.195785615222	-5618.828729412764	449.63294379754234	-5618.828729412764	0.09173297391081361	452.00488540781924	94.9074914600057	3.3704941211218644	0.25196510097315866	0.20165502755591144	0.16334528555891728	0.38303458591201295
1021000	-5170.3108305402975	-5619.521105855739	449.2102753154411	-5619.521105855739	0.08563678903791731	451.582216925718	92.87322677062674	3.3704941211218644	0.25196510097315866	0.19722226213049124	0.16777805098433748	0.38303458591201295
1022000	-5163.510213884442	-5618.430982335067	454.9207684506247	-5618.430982335067	0.08375762153969	457.6611544264092	95.97806441696265	4.544057253856833	0.25196510097315866	0.19722226213049124	0.16777805098433748	0.38303458591201295
1023000	-5165.524862796018	-5615.672472268009	450.1476094719914	-5615.672472268009	0.08932287119606237	452.6059587701496	90.70657584824099	3.6308111187285177	0.25669426305831194	0.19722226213049124	0.16777805098433748	0.37830542382685967
1024000	-5174.5697398989905	-5628.292464056841	453.7227241578499	-5628.292464056841	0.08642134404319585	456.18107345600805	99.5735467098921	3.6308111187285177	0.25669426305831194	0.2133624915062414	0.1662006816021207	0.36374256383332626
1025000	-5174.416971950032	-5629.037527762046	454.62055581201366	-5629.037527762046	0.08546101529653745	457.07890511017183	99.61407846375072	3.6308111187285177	0.25669426305831194	0.2133624915062414	0.1662006816021207	0.36374256383332626
1026000	-5169.582970447323	-5621.589832148833	452.0068617015102	-5621.589832148833	0.0892803257549644	454.6249968522815	92.04970717149882	4.135832796442091	0.25669426305831194	0.2133624915062414	0.1662006816021207	0.36374256383332626
1027000	-5175.364389363648	-5622.934244490118	447.5698551264696	-5622.934244490118	0.08533652216220303	450.1879902772409	78.48180374272715	4.135832796442091	0.25669426305831194	0.2133624915062414	0.1662006816021207	0.36374256383332626
1028000	-5185.2240281625955	-5632.045329395182	446.82130123258696	-5632.045329395182	0.08786113424791074	449.43943638335827	76.31155288584667	4.135832796442091	0.25669426305831194	0.2133624915062414	0.1662006816021207	0.36374256383332626
1029000	-5173.81679955775	-5631.322486120932	457.5056865631827	-5631.322486120932	0.07993752927999694	460.123821713954	86.48402472819298	4.135832796442091	0.25606446944414607	0.21399228512040727	0.1662006816021207	0.36374256383332626
1030000	-5183.23060993788	-5637.393835167473	454.16322522959337	-5637.393835167473	0.07872422876959081	456.7813603803647	121.95977285112394	4.135832796442091	0.25606446944414607	0.21399228512040727	0.1662006816021207	0.36374256383332626
1031000	-5177.148502931542	-5633.4715195080935	456.3230165765517	-5633.4715195080935	0.083355544207334	458.941151727323	94.45501062484867	4.135832796442091	0.26864359716209923	0.21399228512040727	0.15362155388416754	0.36374256383332626
1032000	-5183.620038112847	-5633.341994369184	449.7219562563369	-5633.341994369184	0.08616424992954072	452.3400914071082	95.49763549780037	4.135832796442091	0.26864359716209923	0.21399228512040727	0.15362155388416754	0.36374256383332626
1033000	-5186.697176029253	-5633.153141077563	446.4559650483103	-5633.153141077563	0.08772585730158863	448.93948463454336	85.71885053789924	3.7082939784340097	0.26864359716209923	0.21399228512040727	0.15362155388416754	0.36374256383332626
1034000	-5194.9094159658325	-5652.891903725411	457.98248775957836	-5652.891903725411	0.07525550492121282	460.4660073458114	83.3482915735505	3.7082939784340097	0.26864359716209923	0.21399228512040727	0.15362155388416754	0.36374256383332626
1035000	-5198.110430842037	-5648.898530540375	450.7880996983378	-5648.898530540375	0.08452883178930223	453.2716192845709	96.75588312116454	3.7082939784340097	0.26864359716209923	0.20944293625612498	0.15362155388416754	0.3682919126976086
1036000	-5192.839148519826	-5639.962443487181	447.1232949673549	-5639.962443487181	0.08572100924620292	449.606814553588	87.35315299889723	3.7082939784340097	0.26864359716209923	0.20944293625612498	0.15362155388416754	0.3682919126976086
1037000	-5178.955192781118	-5631.530541734825	452.57534895370725	-5631.530541734825	0.08292314966105234	455.0588685399403	90.1369478225029	3.7082939784340097	0.26864359716209923	0.20944293625612498	0.15362155388416754	0.3682919126976086
1038000	-5189.105731897491	-5639.8977671715675	450.7920352740769	-5639.8977671715675	0.08726621292915386	453.27555486030997	83.12751847937507	3.7082939784340097	0.26864359716209923	0.20944293625612498	0.15362155388416754	0.3682919126976086
1039000	-5179.480008814425	-5637.542443099118	458.0624342846928	-5637.542443099118	0.08605047897135791	460.54595387092587	94.11679733818804	3.7082939784340097	0.2604923387881698	0.20944293625612498	0.15362155388416754	0.376443171071538
1040000	-5176.0376282941	-5636.517360377269	460.4797320831699	-5636.517360377269	0.08511745351109083	462.96325166940295	96.04949698317566	3.7082939784340097	0.2604923387881698	0.20944293625612498	0.15362155388416754	0.376443171071538
1041000	-5188.0929771795945	-5638.047830881047	449.95485370145275	-5638.047830881047	0.09418801720470169	452.4383732876858	92.05994877304705	3.7082939784340097	0.2604923387881698	0.20944293625612498	0.15362155388416754	0.376443171071538
1042000	-5199.591780999714	-5646.74740669268	447.155625692966	-5646.74740669268	0.09591718474165908	449.7416423069091	73.43917306219248	4.031775457721084	0.2604923387881698	0.20944293625612498	0.15362155388416754	0.376443171071538
1043000	-5162.529651281104	-5624.694968665025	462.1653173839211	-5624.694968665025	0.08111014201998266	464.7513339978642	102.52199416108668	4.031775457721084	0.2604923387881698	0.20944293625612498	0.15362155388416754	0.376443171071538
1044000	-5182.619835071106	-5630.481177018946	447.8613419478407	-5630.481177018946	0.09343747975353711	450.4473585617838	84.30506572941341	4.031775457721084	0.2604923387881698	0.20944293625612498	0.15362155388416754	0.376443171071538
1045000	-5168.672235909456	-5621.904926008366	453.2326900989098	-5621.904926008366	0.08294280228191714	455.81870671285293	99.67595463826261	4.031775457721084	0.2604923387881698	0.20944293625612498	0.15362155388416754	0.376443171071538
1046000	-5163.985635878824	-5612.64179847195	448.6561625931258	-5612.64179847195	0.09042829499351247	451.24217920706894	89.47534924702299	4.031775457721084	0.2604923387881698	0.20944293625612498	0.15362155388416754	0.376443171071538
1047000	-5178.416682229909	-5633.680319476945	455.2636372470361	-5633.680319476945	0.08242347653757567	457.7169724503194	85.74482026473578	3.615466253429612	0.2604923387881698	0.20944293625612498	0.15362155388416754	0.376443171071538
1048000	-5177.22955667265	-5628.890874250121	451.6613175774708	-5628.890874250121	0.07920212693002233	454.1146527807541	103.59653836978539	3.615466253429612	0.2604923387881698	0.20944293625612498	0.15362155388416754	0.376443171071538
1049000	-5176.517046308195	-5629.0387665412545	452.5217202330594	-5629.0387665412545	0.07843387352233738	454.9750554363427	88.44296233920613	3.615466253429612	0.2604923387881698	0.20944293625612498	0.15362155388416754	0.376443171071538
1050000	-5170.253185761729	-5625.299137064548	455.0459513028186	-5625.299137064548	0.07645750466776412	457.4992865061019	100.77832094469015	3.615466253429612	0.2604923387881698	0.20944293625612498	0.15362155388416754	0.376443171071538
1051000	-5170.492043591277	-5631.281154827006	460.78911123572834	-5631.281154827006	0.07625628738758744	463.24244643901164	100.05008460502852	3.615466253429612	0.2604923387881698	0.20944293625612498	0.15362155388416754	0.376443171071538
1052000	-5183.103676447964	-5634.90229134415	451.7986148961865	-5634.90229134415	0.07770892482923306	454.3794767492975	86.72644817785996	4.015196310868557	0.2604923387881698	0.20944293625612498	0.15362155388416754	0.376443171071538
1053000	-5167.541003105825	-5622.654153473359	455.11315036753365	-5622.654153473359	0.07878069902595877	457.69401222064465	91.4117762836667	4.015196310868557	0.2604923387881698	0.20944293625612498	0.15362155388416754	0.376443171071538
1054000	-5186.5408067323815	-5636.4996625099275	449.95885577754626	-5636.4996625099275	0.08423518423028374	452.53971763065726	93.89162646350513	4.015196310868557	0.2604923387881698	0.20944293625612498	0.15362155388416754	0.376443171071538
1055000	-5175.573556879855	-5625.524561877837	449.951004997983	-5625.524561877837	0.08422933817577236	452.531866851094	94.22866870034544	4.015196310868557	0.2604923387881698	0.20944293625612498	0.15362155388416754	0.376443171071538
1056000	-5170.19757504908	-5615.531146992631	445.3335719435508	-5615.531146992631	0.09482162411856764	447.9144337966618	79.82232428623867	4.015196310868557	0.2604923387881698	0.20944293625612498	0.15362155388416754	0.376443171071538
1057000	-5165.500971831898	-5620.805111038299	455.3041392064012	-5620.805111038299	0.0828469530099701	457.8850010595122	96.36303844615014	4.015196310868557	0.2604923387881698	0.21220451104516092	0.1508599790951316	0.376443171071538
1058000	-5164.441711489604	-5616.920952197366	452.47924070776196	-5616.920952197366	0.08711278157536508	455.15971757283404	88.52841585693801	4.3415711759244555	0.24068188980861438	0.2111200027074842	0.1519444874328083	0.39625362005109344
1059000	-5172.680193433754	-5623.865893384496	451.1856999507427	-5623.865893384496	0.0886141979783198	453.86617681581475	87.69343306993078	4.3415711759244555	0.24068188980861438	0.2111200027074842	0.1519444874328083	0.39625362005109344
1060000	-5174.103265492512	-5627.575129145057	453.4718636525449	-5627.575129145057	0.0848237726810291	456.152340517617	98.70893260026338	4.3415711759244555	0.24068188980861438	0.2111200027074842	0.1519444874328083	0.39625362005109344
1061000	-5177.734254836054	-5628.310345513009	450.57609067695523	-5628.310345513009	0.09152381382305078	453.2565675420273	86.88148757216709	4.3415711759244555	0.2397349434280596	0.19865343989832276	0.1519444874328083	0.4096671292408096
1062000	-5169.158833266824	-5629.061051986459	459.90221871963445	-5629.061051986459	0.07921628884399425	462.5826955847065	98.68258531667597	4.3415711759244555	0.23644394752195827	0.2019444358044241	0.1519444874328083	0.4096671292408096
1063000	-5180.235154690301	-5633.93743462558	453.7022799352788	-5633.93743462558	0.08110123895014583	456.3827568003509	80.84029346611625	4.3415711759244555	0.23644394752195827	0.2019444358044241	0.1519444874328083	0.4096671292408096
1064000	-5197.705340170798	-5650.419931373515	452.7145912027168	-5650.419931373515	0.08293133968641057	455.4772933704095	93.32367210911323	4.620701741698927	0.23644394752195827	0.2019444358044241	0.1519444874328083	0.4096671292408096
1065000	-5178.395136394138	-5629.669169640497	451.27403324635924	-5629.669169640497	0.08497454365998246	454.0367354140519	81.2214838633684	4.620701741698927	0.23644394752195827	0.2019444358044241	0.1519444874328083	0.4096671292408096
1066000	-5173.238210579955	-5625.581136986451	452.3429264064965	-5625.581136986451	0.09744083601046241	455.10562857418915	94.10231053257935	4.620701741698927	0.23644394752195827	0.2019444358044241	0.1519444874328083	0.4096671292408096
1067000	-5183.446789167184	-5633.158157844779	449.71136867759583	-5633.158157844779	0.09716978254456364	452.4740708452885	88.58814259930689	4.620701741698927	0.23644394752195827	0.19082368045334158	0.1630652427838908	0.4096671292408096
1068000	-5170.680982182631	-5620.207343009998	449.5263608273674	-5620.207343009998	0.088524004308703	452.2890629950601	86.25177508479027	4.620701741698927	0.2440725675271936	0.19082368045334158	0.15543662277865547	0.4096671292408096
1069000	-5181.775801520145	-5632.8230672386135	451.0472657184681	-5632.8230672386135	0.08474995551488175	453.5739805684661	82.00940961677728	3.8430447345235486	0.24814485305743214	0.19082368045334158	0.15136433724841694	0.4096671292408096
1070000	-5183.991883335909	-5633.725214827905	449.7333314919963	-5633.725214827905	0.09092336331861195	452.26004634199427	99.47813604191961	3.8430447345235486	0.24814485305743214	0.19082368045334158	0.15136433724841694	0.4096671292408096
1071000	-5167.684289546252	-5626.603970714085	458.9196811678327	-5626.603970714085	0.0878719185749424	461.41116343421294	92.91465474804411	3.732964117818489	0.24814485305743214	0.19082368045334158	0.15136433724841694	0.4096671292408096
1072000	-5176.272934005231	-5626.7814053447355	450.50847133950424	-5626.7814053447355	0.08810835422409968	452.99995360588446	98.4602404581557	3.732964117818489	0.24814485305743214	0.19082368045334158	0.15136433724841694	0.4096671292408096
1073000	-5174.254228832921	-5625.27752035327	451.0232915203487	-5625.27752035327	0.08894840295492151	453.5423772612369	98.57695702978107	3.8190800660451276	0.24814485305743214	0.19082368045334158	0.15136433724841694	0.4096671292408096
1074000	-5175.869147503853	-5622.8133442133185	446.9441967094654	-5622.8133442133185	0.09078338486606613	449.4632824503536	96.71925509472764	3.8190800660451276	0.24814485305743214	0.19082368045334158	0.15136433724841694	0.4096671292408096
1075000	-5167.875591208175	-5622.993962427105	455.11837121892955	-5622.993962427105	0.08015480850839157	457.8733733889519	106.7343534014074	4.594180861893106	0.24814485305743214	0.19082368045334158	0.15136433724841694	0.4096671292408096
1076000	-5170.834151570397	-5627.126086339712	456.2919347693147	-5627.126086339712	0.08394591030669418	459.04693693933706	97.48790716690172	4.594180861893106	0.24814485305743214	0.19082368045334158	0.15136433724841694	0.4096671292408096
1077000	-5175.651276500731	-5630.58858693938	454.93731043864835	-5630.58858693938	0.07424313048864459	457.6923126086707	99.46167835875666	4.594180861893106	0.24814485305743214	0.19082368045334158	0.15136433724841694	0.4096671292408096
1078000	-5171.709269709478	-5626.469964887023	454.7606951775453	-5626.469964887023	0.07395252347213414	457.51569734756765	108.79569894253682	4.594180861893106	0.24814485305743214	0.19082368045334158	0.15136433724841694	0.4096671292408096
1079000	-5181.740677209469	-5635.169731005664	453.42905379619503	-5635.169731005664	0.07794117114320595	455.92509490781094	90.4560066599497	3.7471228626444226	0.24814485305743214	0.19082368045334158	0.15136433724841694	0.4096671292408096
1080000	-5190.539221470997	-5632.116452162096	441.57723069109863	-5632.116452162096	0.0856949585388786	444.0960561952254	64.95987870706584	3.818263862327874	0.24814485305743214	0.19771390980831105	0.14447410789344747	0.4096671292408096
1081000	-5173.202237922252	-5621.305805285539	448.1035673632871	-5621.305805285539	0.0833609577623326	450.6740341880938	90.5432570528862	3.9818643083892313	0.24814485305743214	0.19771390980831105	0.15850709820265266	0.39563413893160443
1082000	-5156.435718858847	-5608.667463875961	452.2317450171137	-5608.667463875961	0.08125235608185709	454.80221184192044	95.85333958985078	3.9818643083892313	0.24814485305743214	0.19771390980831105	0.15850709820265266	0.39563413893160443
1083000	-5156.995991921689	-5613.393450140594	456.3974582189052	-5613.393450140594	0.08140392128772378	458.9679250437119	86.04561567290405	3.9818643083892313	0.2605847962883016	0.19771390980831105	0.15850709820265266	0.383194195700735
1084000	-5164.0269054283635	-5622.724077566438	458.6971721380744	-5622.724077566438	0.08266847352970684	461.2676389628811	84.9416844947735	3.9818643083892313	0.2605847962883016	0.19771390980831105	0.15850709820265266	0.383194195700735
1085000	-5166.399394642856	-5622.319346604886	455.91995196203015	-5622.319346604886	0.08285800786761634	458.49041878683687	90.1824849237035	3.9818643083892313	0.24799331725242396	0.19771390980831105	0.15850709820265266	0.39578567473661264
1086000	-5168.923870375446	-5620.317844986899	451.3939746114528	-5620.317844986899	0.08440222339711405	453.9644414362595	85.3238324124225	3.9818643083892313	0.24799331725242396	0.19771390980831105	0.15850709820265266	0.39578567473661264
1087000	-5158.35958492273	-5610.9156740234275	452.5560891006971	-5610.9156740234275	0.08251111229232876	455.1265559255038	81.51311530838451	3.9818643083892313	0.24799331725242396	0.19771390980831105	0.15850709820265266	0.39578567473661264
1088000	-5172.269168323495	-5619.008943472909	446.73977514941356	-5619.008943472909	0.08673113918334871	449.3102419742203	85.47452099702646	3.9818643083892313	0.24799331725242396	0.19771390980831105	0.15850709820265266	0.39578567473661264
1089000	-5188.417471335232	-5632.752550052633	444.3350787174008	-5632.752550052633	0.09466053639636343	446.9055455422075	77.23058152938255	3.9818643083892313	0.24799331725242396	0.19771390980831105	0.15850709820265266	0.39578567473661264
1090000	-5182.677928906992	-5632.73181270757	450.05388380057735	-5632.73181270757	0.09238800253669265	452.5182229226077	91.11482825772869	3.649181241537548	0.24799331725242396	0.19771390980831105	0.15850709820265266	0.39578567473661264
1091000	-5157.301646200343	-5616.006169273385	458.704523073042	-5616.006169273385	0.08137404406954923	461.1688621950724	96.4346519961489	3.649181241537548	0.24799331725242396	0.19771390980831105	0.15850709820265266	0.39578567473661264
1092000	-5161.048949023194	-5614.413855226504	453.3649062033101	-5614.413855226504	0.08365249924442042	455.8119913368092	92.93536175536501	3.596380623483075	0.24799331725242396	0.19771390980831105	0.15850709820265266	0.39578567473661264
1093000	-5183.277879613989	-5632.097009833386	448.819130219397	-5632.097009833386	0.09289861568731236	451.2662153528961	81.36223387057603	3.596380623483075	0.24799331725242396	0.19771390980831105	0.15850709820265266	0.39578567473661264
1094000	-5162.5074910517715	-5619.767598632262	457.2601075804907	-5619.767598632262	0.08308207800836838	460.04759489735494	117.73825389406751	4.706610995139598	0.24799331725242396	0.19771390980831105	0.15850709820265266	0.39578567473661264
1095000	-5160.603715873091	-5618.108035682811	457.5043198097204	-5618.108035682811	0.08435119594171338	460.2918071265847	102.5231454251562	4.706610995139598	0.24799331725242396	0.19771390980831105	0.15850709820265266	0.39578567473661264
1096000	-5164.031025573804	-5609.847936660558	445.8169110867536	-5609.847936660558	0.09054132170847996	448.51600526485436	82.18767833969508	4.4039892077240665	0.24799331725242396	0.19771390980831105	0.15850709820265266	0.39578567473661264
1097000	-5176.193978744435	-5623.29094888117	447.09697013673485	-5623.29094888117	0.08944591666633098	449.79606431483563	91.44235278426814	4.4039892077240665	0.24799331725242396	0.19771390980831105	0.15850709820265266	0.39578567473661264
1098000	-5161.417573799919	-5614.900015731068	453.48244193114857	-5614.900015731068	0.08542903110722812	456.18153610924935	94.70517441204926	4.4039892077240665	0.24799331725242396	0.19771390980831105	0.15850709820265266	0.39578567473661264
1099000	-5173.507833234203	-5620.5950912330445	447.0872579988418	-5620.5950912330445	0.08973673127395385	449.78635217694256	75.74594516474238	4.4039892077240665	0.24799331725242396	0.19771390980831105	0.15850709820265266	0.39578567473661264
1100000	-5164.910939956556	-5616.920714265008	452.0097743084527	-5616.920714265008	0.08912009174136719	454.70886848655346	94.36007663500548	4.4039892077240665	0.24799331725242396	0.19771390980831105	0.15850709820265266	0.39578567473661264
1101000	-5180.67151737522	-5631.9274089329065	451.2558915576864	-5631.9274089329065	0.09102725007284289	453.7820128519785	82.20206598828996	3.841177691751914	0.24287331367647896	0.19771390980831105	0.15850709820265266	0.40090567831255763
1102000	-5160.1952246383435	-5614.762477943727	454.56725330538416	-5614.762477943727	0.09174963326793703	457.0933745996762	98.276875474536	3.841177691751914	0.2351179647760663	0.2054692587087237	0.15850709820265266	0.40090567831255763
1103000	-5160.046994462168	-5614.216562529583	454.1695680674148	-5614.216562529583	0.08556818937361245	456.69568936170685	100.51302481252654	3.841177691751914	0.24495473574303955	0.2054692587087237	0.15850709820265266	0.3910689073455844
1104000	-5176.668974629998	-5627.2674035658465	450.59842893584835	-5627.2674035658465	0.08883014723327905	453.1245502301404	93.06948299803446	3.841177691751914	0.24495473574303955	0.2054692587087237	0.15850709820265266	0.3910689073455844
1105000	-5164.7640221207475	-5630.619252094929	465.85522997418104	-5630.619252094929	0.07907758975039113	468.3813512684731	103.62139834861209	3.841177691751914	0.24495473574303955	0.2054692587087237	0.15850709820265266	0.3910689073455844
1106000	-5168.834412315921	-5619.1263818299285	450.2919695140076	-5619.1263818299285	0.08604215409480148	452.81809080829964	114.70111876647196	3.841177691751914	0.24495473574303955	0.2054692587087237	0.15850709820265266	0.3910689073455844
1107000	-5172.6798085483515	-5626.8104475170985	454.1306389687467	-5626.8104475170985	0.08501703815942514	456.6567602630388	88.63537110007971	3.841177691751914	0.24495473574303955	0.2054692587087237	0.15850709820265266	0.3910689073455844
1108000	-5169.686754206029	-5618.850701022341	449.1639468163118	-5618.850701022341	0.08742559248800282	451.68373489202463	93.39833741852033	3.821283274357688	0.250965496949727	0.19945849750203626	0.15850709820265266	0.3910689073455844
1109000	-5155.144300033933	-5607.966296167929	452.8219961339952	-5607.966296167929	0.08581850850323795	455.47795585056264	96.07235206111335	4.260062145654266	0.250965496949727	0.19945849750203626	0.15850709820265266	0.3910689073455844
1110000	-5158.6934155631225	-5613.927192465675	455.2337769025528	-5613.927192465675	0.08519430695496842	457.88973661912024	88.22556062803727	4.260062145654266	0.250965496949727	0.19945849750203626	0.15850709820265266	0.3910689073455844
1111000	-5154.1752792688	-5606.630518443986	452.4552391751862	-5606.630518443986	0.08536442738586063	455.11119889175365	88.13273428067855	4.260062145654266	0.250965496949727	0.19945849750203626	0.15850709820265266	0.3910689073455844
1112000	-5153.697229311108	-5609.519379780168	455.8221504690604	-5609.519379780168	0.08775885403045422	458.500945425054	95.84754677170679	4.335954578353458	0.250965496949727	0.19945849750203626	0.15850709820265266	0.3910689073455844
1113000	-5168.949293176751	-5620.768137108791	451.81884393204047	-5620.768137108791	0.09056440849558856	454.4976388880341	106.49034592719278	4.335954578353458	0.250965496949727	0.19945849750203626	0.15850709820265266	0.3910689073455844
1114000	-5157.262619474042	-5616.297932185812	459.0353127117697	-5616.297932185812	0.08082112558219127	461.57424388404115	98.2574039018523	3.8815675428787384	0.250965496949727	0.19945849750203626	0.15850709820265266	0.3910689073455844
1115000	-5157.904922474871	-5610.38431628532	452.4793938104496	-5610.38431628532	0.08721297839079385	455.0183249827211	98.61091775347177	3.8815675428787384	0.250965496949727	0.19945849750203626	0.15850709820265266	0.3910689073455844
1116000	-5158.371535377711	-5619.302615431332	460.9310800536216	-5619.302615431332	0.08145192373850146	463.4700112258931	101.34452195682672	3.8815675428787384	0.250965496949727	0.19945849750203626	0.15850709820265266	0.3910689073455844
1117000	-5165.01114068717	-5614.1469927124035	449.13585202523353	-5614.1469927124035	0.09175927613301207	451.674783197505	80.38850378457165	3.8815675428787384	0.24224193230729507	0.19945849750203626	0.15850709820265266	0.3997924719880163
1118000	-5165.591508393537	-5618.0376376019685	452.44612920843167	-5618.0376376019685	0.08570757791003147	455.1375470178497	96.93102588796107	4.378197754327011	0.24224193230729507	0.19945849750203626	0.15850709820265266	0.3997924719880163
1119000	-5152.408578279072	-5611.032360455853	458.6237821767818	-5611.032360455853	0.08563155297599745	461.31519998619984	103.7341336655419	4.378197754327011	0.24224193230729507	0.19945849750203626	0.15850709820265266	0.3997924719880163
1120000	-5161.715274554127	-5610.643094834673	448.92782028054626	-5610.643094834673	0.08962702828330599	451.46204149678067	84.32379640336278	3.8666934874829155	0.24224193230729507	0.22336901804571282	0.15850709820265266	0.3758819514443397
1121000	-5174.2060242865555	-5618.292151093997	444.0861268074409	-5618.292151093997	0.09164973375624882	446.6203480236753	106.69651374056349	3.8666934874829155	0.24224193230729507	0.22336901804571282	0.15850709820265266	0.3758819514443397
1122000	-5162.871170244453	-5613.939510094336	451.06833984988236	-5613.939510094336	0.08613277075388252	453.6025610661168	78.81930430302481	3.8666934874829155	0.24224193230729507	0.22336901804571282	0.15850709820265266	0.3758819514443397
1123000	-5174.814930503066	-5622.595586196431	447.7806556933656	-5622.595586196431	0.09164890294563997	450.3148769096	100.43900705687145	3.8666934874829155	0.24224193230729507	0.22336901804571282	0.15850709820265266	0.3758819514443397
1124000	-5178.231027365069	-5625.67296809567	447.44194073060015	-5625.67296809567	0.08813394301759021	449.97616194683457	99.27423631893899	3.8666934874829155	0.24224193230729507	0.22336901804571282	0.15850709820265266	0.3758819514443397
1125000	-5175.5576982934235	-5625.511254338649	449.95355604522604	-5625.511254338649	0.0847916629063579	452.39645731083607	85.9980373831319	3.583630308316371	0.24224193230729507	0.22336901804571282	0.15850709820265266	0.3758819514443397
1126000	-5172.856693560462	-5629.090603258385	456.2339096979234	-5629.090603258385	0.08298836642088916	458.67681096353346	91.73808295240379	3.583630308316371	0.24224193230729507	0.22336901804571282	0.15850709820265266	0.3758819514443397
1127000	-5170.781633023975	-5625.162704302316	454.381071278342	-5625.162704302316	0.08143818365668724	457.0002732253822	96.83603280472998	4.1393114403450735	0.24224193230729507	0.21732637377327385	0.15850709820265266	0.38192459571677867
1128000	-5171.910486477468	-5631.606533574367	459.69604709689844	-5631.606533574367	0.08380314136237486	462.25291129887	86.49193149503267	3.9384508105697726	0.24224193230729507	0.21732637377327385	0.15850709820265266	0.38192459571677867
1129000	-5162.036435697205	-5618.702146449621	456.665710752416	-5618.702146449621	0.08568551344706617	459.22257495438754	84.24952839497188	3.9384508105697726	0.24224193230729507	0.21732637377327385	0.15850709820265266	0.38192459571677867
1130000	-5163.801074234192	-5617.552999524735	453.75192529054283	-5617.552999524735	0.09144516380219002	456.23841752813166	100.19951113744024	3.7174949721802455	0.24224193230729507	0.21732637377327385	0.15850709820265266	0.38192459571677867
1131000	-5159.4223783323005	-5612.29407895012	452.87170061781967	-5612.29407895012	0.08914896061608259	455.3581928554085	82.10649722941189	3.7174949721802455	0.24224193230729507	0.21732637377327385	0.15850709820265266	0.38192459571677867
1132000	-5179.065737703177	-5621.490718145224	442.42498044204734	-5621.490718145224	0.09588017349918057	444.9114726796362	79.41875837745984	3.7174949721802455	0.24224193230729507	0.21732637377327385	0.15850709820265266	0.38192459571677867
1133000	-5159.903076315817	-5616.229928573142	456.3268522573252	-5616.229928573142	0.08538110474998986	458.813344494914	92.26621050882275	3.7174949721802455	0.24224193230729507	0.21732637377327385	0.15850709820265266	0.38192459571677867
1134000	-5174.67938798261	-5618.573701546972	443.8943135643619	-5618.573701546972	0.0941453376139645	446.3808058019507	86.22587292029482	3.7174949721802455	0.24224193230729507	0.21732637377327385	0.15850709820265266	0.38192459571677867
1135000	-5173.19643475062	-5621.050303031078	447.8538682804583	-5621.050303031078	0.0889716871389788	450.34036051804713	91.3861331335092	3.7174949721802455	0.24224193230729507	0.21732637377327385	0.15850709820265266	0.38192459571677867
1136000	-5173.743863338825	-5627.527423961907	453.7835606230824	-5627.527423961907	0.08480357405454106	456.31538899733243	82.97380445605317	3.859147341434895	0.24224193230729507	0.21732637377327385	0.15850709820265266	0.38192459571677867
1137000	-5177.594155955455	-5629.921760206404	452.32760425094887	-5629.921760206404	0.08354748672739147	454.8594326251989	86.99135520398545	3.859147341434895	0.24277864166879554	0.2154846345629648	0.16034883741296174	0.3813878863552782
1138000	-5182.232986828263	-5629.32935215573	447.09636532746646	-5629.32935215573	0.09116751677850944	449.6281937017165	102.87377326995892	3.859147341434895	0.24277864166879554	0.2154846345629648	0.16034883741296174	0.3813878863552782
1139000	-5180.009882715162	-5633.26164491285	453.25176219768736	-5633.26164491285	0.08427316392684565	455.7835905719374	93.08651212002013	3.859147341434895	0.24277864166879554	0.2154846345629648	0.16034883741296174	0.3813878863552782
1140000	-5174.019302053352	-5630.001551331386	455.98224927803363	-5630.001551331386	0.07974315457235534	458.5140776522837	92.90491698427593	3.859147341434895	0.2614698086648591	0.19679346756690125	0.16034883741296174	0.3813878863552782
1141000	-5175.224763079878	-5626.093315875234	450.868552795356	-5626.093315875234	0.08103641795718186	453.3788068780161	90.53816464742697	3.7914267415477663	0.2571115150851695	0.19679346756690125	0.16470713099265136	0.3813878863552782
1142000	-5179.452966003306	-5629.597208520885	450.1442425175791	-5629.597208520885	0.08199814701899244	452.6544966002392	107.45809703812122	3.7914267415477663	0.2571115150851695	0.19679346756690125	0.16470713099265136	0.3813878863552782
1143000	-5191.114654021086	-5633.108520608599	441.9938665875132	-5633.108520608599	0.08770737321351017	444.50412067017334	91.17368349823154	3.7914267415477663	0.2571115150851695	0.19679346756690125	0.16470713099265136	0.3813878863552782
1144000	-5179.889884617079	-5627.804352437718	447.9144678206394	-5627.804352437718	0.08089539313364316	450.42472190329954	95.3603386811729	3.7914267415477663	0.2571115150851695	0.19679346756690125	0.16470713099265136	0.3813878863552782
1145000	-5190.731163325686	-5644.712961630688	453.9817983050023	-5644.712961630688	0.07736940118667557	456.49205238766245	95.52899384829011	3.7914267415477663	0.2571115150851695	0.19679346756690125	0.16470713099265136	0.3813878863552782
1146000	-5188.133669230479	-5639.013692160197	450.88002292971765	-5639.013692160197	0.08017948180355024	453.3902770123778	85.64946332810072	3.7914267415477663	0.2571115150851695	0.19679346756690125	0.16470713099265136	0.3813878863552782
1147000	-5188.433106843455	-5640.554943032663	452.121836189208	-5640.554943032663	0.07961567131627782	454.63209027186815	101.41821240348024	3.7914267415477663	0.2571115150851695	0.19679346756690125	0.16470713099265136	0.3813878863552782
1148000	-5183.2622834538715	-5638.5277007660325	455.26541731216076	-5638.5277007660325	0.07806854227995325	457.7756713948209	94.61264323761833	3.7914267415477663	0.2571115150851695	0.19679346756690125	0.16470713099265136	0.3813878863552782
1149000	-5184.414648855123	-5635.945421147428	451.5307722923041	-5635.945421147428	0.08093482891592793	454.04102637496425	95.05812913783063	3.7914267415477663	0.2571115150851695	0.19679346756690125	0.16470713099265136	0.3813878863552782
1150000	-5177.127117789876	-5627.524471588149	450.39735379827306	-5627.524471588149	0.07990886949293541	452.9076078809332	81.57972682458883	3.7914267415477663	0.2571115150851695	0.19679346756690125	0.16470713099265136	0.3813878863552782
1151000	-5176.538595462783	-5631.9932877930705	455.4546923302878	-5631.9932877930705	0.0774067409691129	457.96494641294794	93.01786165236274	3.7914267415477663	0.2571115150851695	0.19679346756690125	0.16470713099265136	0.3813878863552782
1152000	-5174.081736443071	-5635.862137655962	461.78040121289064	-5635.862137655962	0.07418540992089567	464.53252485167303	114.86070584326791	4.584286849552526	0.2571115150851695	0.19679346756690125	0.16470713099265136	0.3813878863552782
1153000	-5182.4230636664215	-5629.063660436357	446.6405967699358	-5629.063660436357	0.08315299319009493	449.3927204087182	90.78209044968337	4.584286849552526	0.26348443303079033	0.1904205496212804	0.16470713099265136	0.3813878863552782
1154000	-5176.105858083674	-5627.855247609965	451.7493895262903	-5627.855247609965	0.07916164307083612	454.5015131650727	95.8668098837609	4.584286849552526	0.26348443303079033	0.22648781220302075	0.16470713099265136	0.34532062377353784
1155000	-5178.548425528614	-5631.0491978459295	452.50077231731535	-5631.0491978459295	0.08097520066042821	455.25289595609775	103.73156511874375	4.584286849552526	0.2575235436854257	0.22648781220302075	0.16470713099265136	0.3512815131189025
1156000	-5182.1386851407115	-5635.8377909672445	453.6991058265333	-5635.8377909672445	0.08191833361807395	456.4512294653157	107.52769505810039	4.584286849552526	0.26025217408905676	0.23527134604536448	0.15319496674667654	0.3512815131189025
1157000	-5189.000624464788	-5637.35579697741	448.35517251262155	-5637.35579697741	0.08253656680669129	451.10729615140394	97.1773323265737	4.584286849552526	0.26025217408905676	0.23527134604536448	0.15319496674667654	0.3512815131189025
1158000	-5180.697560727733	-5628.977164705656	448.2796039779233	-5628.977164705656	0.0856249764600346	450.7600369736827	83.54031363421943	3.6987515662906096	0.28102835552895233	0.21449516460546894	0.15319496674667654	0.3512815131189025
1159000	-5176.7693101463565	-5624.262527102362	447.49321695600486	-5624.262527102362	0.08693873243564737	449.9736499517643	85.48711076437846	3.6987515662906096	0.28102835552895233	0.21449516460546894	0.15319496674667654	0.3512815131189025
1160000	-5176.664494658624	-5624.77009710251	448.1056024438858	-5624.77009710251	0.08322224805382789	450.58603543964523	88.83837591529324	3.6987515662906096	0.25400000574020026	0.21449516460546894	0.15319496674667654	0.37830986290765456
1161000	-5156.631217608852	-5611.599736362586	454.96851875373346	-5611.599736362586	0.08322132209558342	457.4489517494929	85.67379596546067	3.6987515662906096	0.24934851994561874	0.21449516460546894	0.15784645254125806	0.37830986290765456
1162000	-5166.195529578498	-5618.557997648198	452.3624680696998	-5618.557997648198	0.08271837832518603	454.8429010654592	94.73454502438886	3.6987515662906096	0.24934851994561874	0.21449516460546894	0.15784645254125806	0.37830986290765456
1163000	-5173.113404584008	-5622.783790661217	449.67038607720906	-5622.783790661217	0.08869985377212167	452.1508190729685	86.65566485416177	3.6987515662906096	0.24934851994561874	0.20515108280198008	0.16719053434474693	0.37830986290765456
1164000	-5159.768085051986	-5612.495041615432	452.72695656344484	-5612.495041615432	0.08613447776396253	455.2073895592043	108.34433470925282	3.6987515662906096	0.24934851994561874	0.2028527829018555	0.16948883424487152	0.37830986290765456
1165000	-5159.432054005184	-5618.024601111921	458.5925471067367	-5618.024601111921	0.08359143095844541	461.13972146526123	97.06345601149168	3.907665383937621	0.24934851994561874	0.2028527829018555	0.16948883424487152	0.37830986290765456
1166000	-5174.358024262401	-5621.940492502413	447.58246824001145	-5621.940492502413	0.09154567333366542	450.0988443122575	89.14954458990358	3.8105855446437618	0.24934851994561874	0.2028527829018555	0.16948883424487152	0.37830986290765456
1167000	-5159.40952489604	-5614.399291240564	454.9897663445238	-5614.399291240564	0.08535725760905018	457.5061424167698	90.80348072743865	3.8105855446437618	0.24934851994561874	0.2028527829018555	0.16948883424487152	0.37830986290765456
1168000	-5166.731098851966	-5620.039081783051	453.30798293108546	-5620.039081783051	0.0856536250809622	455.8243590033315	81.44631814049619	3.8105855446437618	0.24934851994561874	0.2028527829018555	0.16948883424487152	0.37830986290765456
1169000	-5180.227737059887	-5624.304495475759	444.076758415872	-5624.304495475759	0.09627641722388794	446.5852278059959	83.25215275300964	3.785850129511299	0.24401677995622434	0.2081845228912499	0.15288999706379458	0.3949087000887315
1170000	-5175.054531155249	-5627.580614730388	452.5260835751401	-5627.580614730388	0.08997518117764579	455.03455296526397	97.30192085253394	3.785850129511299	0.24401677995622434	0.21889997835767722	0.15288999706379458	0.3841932446223042
1171000	-5181.846485942377	-5635.923332717684	454.0768467753082	-5635.923332717684	0.08983805071314684	456.5783081659975	87.9592249524601	3.7639897448441277	0.24401677995622434	0.21889997835767722	0.15288999706379458	0.3841932446223042
1172000	-5184.460285362551	-5628.987589545469	444.527304182918	-5628.987589545469	0.09978924840150696	447.3192187716665	90.55349877990714	4.722044143089661	0.24401677995622434	0.21889997835767722	0.15288999706379458	0.3841932446223042
1173000	-5167.305075747843	-5621.703702724211	454.398626976368	-5621.703702724211	0.08073133134247483	457.1905415651165	81.97748193512459	4.722044143089661	0.24401677995622434	0.21889997835767722	0.15288999706379458	0.3841932446223042
1174000	-5162.967474658827	-5620.527703906007	457.56022924718064	-5620.527703906007	0.08374771948496841	460.35214383592916	92.18863586015497	4.722044143089661	0.24401677995622434	0.21889997835767722	0.15288999706379458	0.3841932446223042
1175000	-5153.288092239655	-5607.388329105646	454.10023686599095	-5607.388329105646	0.08339404699604423	456.89215145473946	90.60657177513067	4.722044143089661	0.24401677995622434	0.21889997835767722	0.15288999706379458	0.3841932446223042
1176000	-5167.822842979472	-5612.773746338047	444.9509033585751	-5612.773746338047	0.08956625176909218	447.7428179473236	104.65874823269324	4.722044143089661	0.24401677995622434	0.21889997835767722	0.15288999706379458	0.3841932446223042
1177000	-5172.8382475075205	-5624.064330022818	451.2260825152971	-5624.064330022818	0.08453442718828458	454.0179971040456	83.63185189276611	4.722044143089661	0.24401677995622434	0.21889997835767722	0.15288999706379458	0.3841932446223042
1178000	-5167.804266326183	-5620.450130765226	452.6458644390436	-5620.450130765226	0.08986752152773209	454.96958202237414	90.51378213496848	3.2289334815577564	0.24401677995622434	0.21889997835767722	0.15288999706379458	0.3841932446223042
1179000	-5175.75191343513	-5628.162958199154	452.41104476402387	-5628.162958199154	0.08904918006471033	454.73476234735443	98.43773614777712	3.2289334815577564	0.24401677995622434	0.21889997835767722	0.15288999706379458	0.3841932446223042
1180000	-5169.320819603861	-5622.46465518597	453.1438355821081	-5622.46465518597	0.08822036018703422	455.4675531654387	91.7337472150266	3.2289334815577564	0.24401677995622434	0.21889997835767722	0.15288999706379458	0.3841932446223042
1181000	-5171.3398136775795	-5620.1494011309815	448.80958745340195	-5620.1494011309815	0.08432333409818973	451.1333050367325	101.51379392379984	3.2289334815577564	0.24401677995622434	0.21889997835767722	0.15288999706379458	0.3841932446223042
1182000	-5171.682254537877	-5615.863239403881	444.1809848660037	-5615.863239403881	0.08919306916039854	446.80992194196233	77.3046320390748	4.171123123880891	0.24401677995622434	0.21889997835767722	0.15288999706379458	0.3841932446223042
1183000	-5162.970826987557	-5621.76056019365	458.7897332060929	-5621.76056019365	0.0858817269141788	461.4186702820515	100.51567550786255	4.171123123880891	0.24401677995622434	0.2029555996352387	0.1688343757862331	0.3841932446223042
1184000	-5183.599268325055	-5632.343850570507	448.7445822454521	-5632.343850570507	0.08971880210568868	451.3735193214107	85.58877474092674	4.171123123880891	0.24401677995622434	0.2029555996352387	0.1688343757862331	0.3841932446223042
1185000	-5155.720552168376	-5618.5086754395315	462.78812327115503	-5618.5086754395315	0.08148004871230877	465.41706034711365	97.11288968814148	4.171123123880891	0.24401677995622434	0.2029555996352387	0.1688343757862331	0.3841932446223042
1186000	-5155.102627718861	-5610.9193054329435	455.81667771408274	-5610.9193054329435	0.08619559975186097	458.44561479004136	94.00342897684186	4.171123123880891	0.24401677995622434	0.2029555996352387	0.1688343757862331	0.3841932446223042
1187000	-5151.062860762326	-5608.434756299242	457.37189553691604	-5608.434756299242	0.08380880429425194	460.00083261287466	109.30276094017698	4.171123123880891	0.24401677995622434	0.2029555996352387	0.1688343757862331	0.3841932446223042
1188000	-5156.853844817718	-5612.155886664524	455.30204184680605	-5612.155886664524	0.08524847474101711	457.93097892276467	83.17655473299736	4.171123123880891	0.24401677995622434	0.2029555996352387	0.1688343757862331	0.3841932446223042
1189000	-5162.9300329496655	-5619.216210950592	456.2861780009261	-5619.216210950592	0.0855128211396398	458.99367600307926	94.37104022805363	4.4323135790392545	0.23648638576154601	0.2029555996352387	0.1763647699809114	0.3841932446223042
1190000	-5176.828701906246	-5626.548970749383	449.72026884313743	-5626.548970749383	0.09189940043286492	452.4277668452906	91.60371276991545	4.4323135790392545	0.23648638576154601	0.2029555996352387	0.1763647699809114	0.3841932446223042
1191000	-5170.5158809245195	-5622.277966908054	451.76208598353423	-5622.277966908054	0.08926662320447303	454.4695839856874	105.90501229626774	4.4323135790392545	0.23648638576154601	0.2029555996352387	0.1763647699809114	0.3841932446223042
1192000	-5170.980912263916	-5621.9054866572915	450.9245743933752	-5621.9054866572915	0.0932211184726107	453.6320723955284	87.34934214860591	4.4323135790392545	0.23648638576154601	0.2090094599899284	0.17031090962622172	0.3841932446223042
1193000	-5157.651947731672	-5604.885019332689	447.23307160101615	-5604.885019332689	0.09625410751347371	449.9405696031693	81.1345259160309	4.4323135790392545	0.24980436441220175	0.19569148133927267	0.17031090962622172	0.3841932446223042
1194000	-5167.3259980662115	-5616.193220942394	448.8672228761829	-5616.193220942394	0.08807985823277009	451.57472087833605	102.58592015763769	4.4323135790392545	0.25922994395264887	0.19569148133927267	0.17031090962622172	0.3747676650818571
1195000	-5165.716817129388	-5620.154976056899	454.4381589275108	-5620.154976056899	0.08640663588560503	457.14565692966397	110.57297955390082	4.4323135790392545	0.25922994395264887	0.19569148133927267	0.17031090962622172	0.3747676650818571
1196000	-5171.1597478240865	-5624.9589478786165	453.79920005452976	-5624.9589478786165	0.09196140207212535	456.43240815218303	90.50493596367296	4.185117853810467	0.25922994395264887	0.19569148133927267	0.17031090962622172	0.3747676650818571
1197000	-5173.2122244745115	-5629.788147646851	456.5759231723394	-5629.788147646851	0.09153665393800695	459.20913126999267	96.4281385213521	4.185117853810467	0.23003647911553016	0.22488494617639138	0.17031090962622172	0.3747676650818571
1198000	-5169.748438469352	-5622.000991621547	452.2525531521947	-5622.000991621547	0.08554495538350212	454.885761249848	84.72747299203371	4.185117853810467	0.23003647911553016	0.22488494617639138	0.17031090962622172	0.3747676650818571
1199000	-5171.814333141714	-5623.658377011381	451.84404386966725	-5623.658377011381	0.08587214358436898	454.4772519673205	87.0359997988718	4.185117853810467	0.25863008809543536	0.19629133719648617	0.17031090962622172	0.3747676650818571
1200000	-5177.547692181396	-5627.131432297373	449.5837401159768	-5627.131432297373	0.08848750982786922	452.2169482136301	94.42878968687873	4.185117853810467	0.25863008809543536	0.19629133719648617	0.17031090962622172	0.3747676650818571
1201000	-5161.624010109708	-5615.073164085286	453.4491539755781	-5615.073164085286	0.08896009807905209	456.08236207323137	84.19755573992984	4.185117853810467	0.25863008809543536	0.19629133719648617	0.17031090962622172	0.3747676650818571
1202000	-5169.74778171602	-5620.212906813031	450.46512509701137	-5620.212906813031	0.088975477110237	453.09833319466463	95.33936798843054	4.185117853810467	0.2605917383563793	0.19629133719648617	0.1585770260127938	0.38453989843434105
1203000	-5159.693330063087	-5613.130140153561	453.4368100904741	-5613.130140153561	0.0836957096836071	456.0700181881274	96.56505583787914	4.185117853810467	0.2605917383563793	0.19629133719648617	0.1585770260127938	0.38453989843434105
1204000	-5168.856704865302	-5628.352261334849	459.4955564695464	-5628.352261334849	0.08108287947052964	462.0353971212296	115.33782017762245	3.884442829442645	0.2605917383563793	0.19629133719648617	0.1585770260127938	0.38453989843434105
1205000	-5180.4704692667065	-5639.268102891798	458.7976336250914	-5639.268102891798	0.08443022034299495	461.3374742767746	101.58210819073305	3.884442829442645	0.2605917383563793	0.19629133719648617	0.1585770260127938	0.38453989843434105
1206000	-5180.037077016485	-5627.647219090366	447.61014207388143	-5627.647219090366	0.08927972685792371	450.14998272556466	75.32342313712027	3.884442829442645	0.2605917383563793	0.19629133719648617	0.1585770260127938	0.38453989843434105
1207000	-5172.388712015405	-5632.4876169049285	460.09890488952317	-5632.4876169049285	0.08363927005810497	462.5141900786021	85.27216106756508	3.4999867992676075	0.2605917383563793	0.19980548413872115	0.15506287907055882	0.38453989843434105
1208000	-5186.451781096966	-5644.7612202032615	458.30943910629463	-5644.7612202032615	0.08474585359755506	460.72472429537356	101.91632345054965	3.4999867992676075	0.2605917383563793	0.19980548413872115	0.15506287907055882	0.38453989843434105
1209000	-5197.241464637108	-5643.928866023274	446.6874013861658	-5643.928866023274	0.09109327935100181	449.18249311320017	96.346443712147	3.7441722174711374	0.2605917383563793	0.19980548413872115	0.15506287907055882	0.38453989843434105
1210000	-5193.474781016227	-5636.795733152359	443.3209521361323	-5636.795733152359	0.0935953670612284	445.81604386316667	97.36403201993195	3.7441722174711374	0.2605917383563793	0.19980548413872115	0.15506287907055882	0.38453989843434105
1211000	-5179.6389372398235	-5637.7723614570095	458.13342421718625	-5637.7723614570095	0.07846122084064269	460.6285159442206	91.49143430108707	3.7441722174711374	0.2665228106197134	0.2332238986535853	0.15506287907055882	0.3451904116561427
1212000	-5188.483764658883	-5638.558750729944	450.07498607106095	-5638.558750729944	0.08354563947890219	452.5700777980953	88.55593650286141	3.7441722174711374	0.2665228106197134	0.2332238986535853	0.15506287907055882	0.3451904116561427
1213000	-5183.675759547195	-5629.908502229135	446.23274268193916	-5629.908502229135	0.08633278002514709	448.72783440897354	100.22408596497577	3.7441722174711374	0.2665228106197134	0.2332238986535853	0.15506287907055882	0.3451904116561427
1214000	-5177.534302811333	-5627.032816479397	449.4985136680645	-5627.032816479397	0.0892140312680701	451.9936053950989	79.07310031513046	3.7441722174711374	0.2665228106197134	0.2332238986535853	0.15506287907055882	0.3451904116561427
1215000	-5181.907537331653	-5631.309955241	449.4024179093473	-5631.309955241	0.09105018571919016	451.9308782380666	89.00597730946745	3.8485376801923703	0.24957522935931242	0.2332238986535853	0.1720104603309598	0.3451904116561427
1216000	-5166.067695991104	-5618.607441186513	452.53974519540856	-5618.607441186513	0.08406294610524521	455.06820552412785	109.60519637111202	3.8485376801923703	0.24957522935931242	0.2332238986535853	0.1720104603309598	0.3451904116561427
1217000	-5167.7849615770865	-5629.159757052105	461.3747954750189	-5629.159757052105	0.08260004125616238	463.9032558037382	96.75352210817469	3.8485376801923703	0.24957522935931242	0.2332238986535853	0.1720104603309598	0.3451904116561427
1218000	-5175.154576131257	-5627.195088615827	452.0405124845706	-5627.195088615827	0.09006841850705975	454.50152515603946	92.47638766406051	3.638974114135332	0.24957522935931242	0.2332238986535853	0.14637560465744973	0.37082526732965276
1219000	-5177.5523006224785	-5625.957312860414	448.4050122379361	-5625.957312860414	0.09285221717314683	450.8660249094049	97.84929253241192	3.638974114135332	0.24957522935931242	0.2332238986535853	0.14637560465744973	0.37082526732965276
1220000	-5196.261092854981	-5638.043822284514	441.7827294295333	-5638.043822284514	0.09799419916643784	444.25206016835483	78.8970704011014	3.6645226469474594	0.25093581621150546	0.2332238986535853	0.14003421895371765	0.37580606618119183
1221000	-5170.8123032545955	-5620.3362963232885	449.5239930686932	-5620.3362963232885	0.08930813357370981	451.99332380751474	83.86264200360561	3.6645226469474594	0.25093581621150546	0.2332238986535853	0.14003421895371765	0.37580606618119183
1222000	-5166.880208223633	-5628.639588599946	461.75938037631323	-5628.639588599946	0.08462936331445162	464.2287111151348	97.83105578123661	3.6645226469474594	0.25093581621150546	0.2332238986535853	0.14003421895371765	0.37580606618119183
1223000	-5191.3723074156405	-5643.28586592453	451.9135585088894	-5643.28586592453	0.08917592995561975	454.382889247711	106.60737830501196	3.6645226469474594	0.28039382382369316	0.2077114105243119	0.14003421895371765	0.37186054669827756
1224000	-5182.367014696161	-5636.8673739657315	454.5003592695699	-5636.8673739657315	0.08580220384756199	456.96969000839147	97.32546873843171	3.6645226469474594	0.28039382382369316	0.2077114105243119	0.14003421895371765	0.37186054669827756
1225000	-5192.167646154227	-5638.253489455829	446.085843301602	-5638.253489455829	0.09028708438110059	448.55517404042354	93.62321080446691	3.6645226469474594	0.28039382382369316	0.2077114105243119	0.14003421895371765	0.37186054669827756
1226000	-5202.789811749042	-5652.5457738811365	449.7559621320938	-5652.5457738811365	0.08822871694238885	452.2252928709154	79.47406970675632	3.6645226469474594	0.28039382382369316	0.2077114105243119	0.14003421895371765	0.37186054669827756
1227000	-5180.986782058923	-5636.695643796902	455.7088617379789	-5636.695643796902	0.0849041545532142	458.17819247680046	97.30242288397835	3.6645226469474594	0.28039382382369316	0.2077114105243119	0.14003421895371765	0.37186054669827756
1228000	-5178.191338703054	-5633.078542859799	454.88720415674567	-5633.078542859799	0.08802997267778778	457.3565348955672	97.6870647004945	3.6645226469474594	0.28039382382369316	0.2077114105243119	0.14003421895371765	0.37186054669827756
1229000	-5189.558413393135	-5643.080444998277	453.52203160514216	-5643.080444998277	0.09168541647623481	455.9913623439637	94.7801269347835	3.6645226469474594	0.28039382382369316	0.2077114105243119	0.14003421895371765	0.37186054669827756
1230000	-5175.280519343106	-5632.963708988842	457.6831896457357	-5632.963708988842	0.08480392682466971	460.15252038455725	85.99654893974065	3.6645226469474594	0.28039382382369316	0.2077114105243119	0.14003421895371765	0.37186054669827756
1231000	-5182.809997313847	-5630.064114684506	447.2541173706596	-5630.064114684506	0.0898880537868342	449.8179027649509	75.36717697123044	3.9605113682337576	0.28039382382369316	0.2077114105243119	0.14003421895371765	0.37186054669827756
1232000	-5175.136774777199	-5621.179299081565	446.04252430436594	-5621.179299081565	0.09245575354289672	448.6063096986572	94.28527194838128	3.9605113682337576	0.28039382382369316	0.2077114105243119	0.14003421895371765	0.37186054669827756
1233000	-5173.892951060092	-5635.824957393097	461.93200633300484	-5635.824957393097	0.08127188408731104	464.4957917272961	97.3344779000088	3.9605113682337576	0.28039382382369316	0.2077114105243119	0.14003421895371765	0.37186054669827756
1234000	-5188.33852221957	-5637.519124263908	449.1806020443384	-5637.519124263908	0.08558590270922102	451.74438743862964	95.1111679762681	3.9605113682337576	0.24301737495591585	0.2077114105243119	0.17741066782149495	0.37186054669827756
1235000	-5182.414730922026	-5635.997171075916	453.5824401538899	-5635.997171075916	0.08314320751150144	456.1462255481811	96.64719454925486	3.9605113682337576	0.24301737495591585	0.2077114105243119	0.17741066782149495	0.37186054669827756
1236000	-5174.03138782197	-5625.845467684195	451.8140798622246	-5625.845467684195	0.08418775068847324	454.37786525651586	91.87710540540267	3.9605113682337576	0.24301737495591585	0.2077114105243119	0.17741066782149495	0.37186054669827756
1237000	-5168.7205387729755	-5623.4836240251725	454.76308525219696	-5623.4836240251725	0.08282315613546969	457.3268706464882	113.63459454237834	3.9605113682337576	0.24301737495591585	0.2077114105243119	0.17741066782149495	0.37186054669827756
1238000	-5183.336463412295	-5629.44846266647	446.1119992541741	-5629.44846266647	0.08873073062121208	448.67578464846537	85.40124474564897	3.9605113682337576	0.238321493535826	0.2077114105243119	0.17741066782149495	0.3765564281183674
1239000	-5177.593793752083	-5626.527123810595	448.93333005851247	-5626.527123810595	0.08878674886761681	451.4971154528037	82.99992284307069	3.9605113682337576	0.238321493535826	0.2077114105243119	0.17741066782149495	0.3765564281183674
1240000	-5167.119846196226	-5617.340103692191	450.22025749596537	-5617.340103692191	0.08828835948618725	452.7840428902566	81.95441713471489	3.9605113682337576	0.25782054475511185	0.2077114105243119	0.15791161660220912	0.3765564281183674
1241000	-5161.446733516206	-5616.405398314856	454.9586647986496	-5616.405398314856	0.08467616043988518	457.5224501929408	94.41889348050042	3.9605113682337576	0.25782054475511185	0.21959655490911595	0.15791161660220912	0.3646712837335634
1242000	-5159.416218657203	-5610.578357035896	451.16213837869356	-5610.578357035896	0.08478410486549318	453.61433335282516	105.4897718132209	3.6119809220970245	0.25782054475511185	0.21665164677296514	0.15791161660220912	0.36761619186971417
1243000	-5176.99869347032	-5623.032033343972	446.03333987365204	-5623.032033343972	0.0894253503422202	448.48553484778364	96.39819420198036	3.6119809220970245	0.25782054475511185	0.22553575836411413	0.15791161660220912	0.3587320802785652
1244000	-5180.2865552567355	-5627.460725942668	447.1741706859326	-5627.460725942668	0.08510149898469334	449.6263656600642	106.73300988271097	3.6119809220970245	0.23866441372175612	0.22553575836411413	0.15791161660220912	0.3778882113119209
1245000	-5171.754597118652	-5619.008919600293	447.2543224816407	-5619.008919600293	0.08581895285583738	449.86611335278803	86.45904991369665	4.115175078729598	0.23866441372175612	0.22553575836411413	0.15791161660220912	0.3778882113119209
1246000	-5152.451458928491	-5601.639939928823	449.1884810003324	-5601.639939928823	0.09128535574160332	451.868624947081	91.53512105469957	4.34045912958533	0.23866441372175612	0.22553575836411413	0.17134352533825511	0.3644563025758749
1247000	-5156.996864206475	-5606.517914153225	449.5210499467503	-5606.517914153225	0.0926765528373289	452.2011938934989	92.03018176134961	4.34045912958533	0.2708467997043494	0.19335337238152087	0.160800446931955	0.374999380982175
1248000	-5156.897699731196	-5604.741203191317	447.84350346012167	-5604.741203191317	0.09461311194438163	450.5174455272941	96.91829183375535	4.319769418224178	0.2708467997043494	0.19335337238152087	0.160800446931955	0.374999380982175
1249000	-5150.187137344734	-5611.027972828591	460.8408354838571	-5611.027972828591	0.08602824158956643	463.2368077106715	99.27429864930323	3.4420202265166733	0.2708467997043494	0.19335337238152087	0.160800446931955	0.374999380982175
1250000	-5171.115710027903	-5620.661219203086	449.5455091751824	-5620.661219203086	0.09006534867991502	451.9414814019968	105.86315840273632	3.4420202265166733	0.2708467997043494	0.19335337238152087	0.160800446931955	0.374999380982175
1251000	-5161.911093279488	-5616.790887109362	454.87979382987436	-5616.790887109362	0.08672970688847247	457.59966178341125	89.29479758792516	4.4741748578129545	0.2708467997043494	0.19335337238152087	0.160800446931955	0.374999380982175
1252000	-5174.534355258475	-5622.286807680196	447.75245242172076	-5622.286807680196	0.09295709256594156	450.47232037525765	77.51670972246518	4.4741748578129545	0.25593751677406706	0.20826265531180319	0.160800446931955	0.374999380982175
1253000	-5162.582916303004	-5613.952456571964	451.3695402689598	-5613.952456571964	0.09003783749210748	454.0894082224967	86.11326251119148	4.4741748578129545	0.25593751677406706	0.20826265531180319	0.160800446931955	0.374999380982175
1254000	-5151.001865089285	-5607.627377500703	456.6255124114176	-5607.627377500703	0.09535569046146196	459.0704173588758	109.21335334088815	3.589733937496742	0.25593751677406706	0.20826265531180319	0.160800446931955	0.374999380982175
1255000	-5155.1000215202175	-5601.495690118446	446.3956685982287	-5601.495690118446	0.0943608550557349	448.8405735456869	74.30594232441825	3.589733937496742	0.25593751677406706	0.20826265531180319	0.160800446931955	0.374999380982175
1256000	-5147.7523815865625	-5604.973393965392	457.2210123788295	-5604.973393965392	0.08725952591461854	459.6659173262877	91.4871871441872	3.589733937496742	0.25593751677406706	0.20826265531180319	0.160800446931955	0.374999380982175
1257000	-5157.694560747959	-5609.991555690913	452.2969949429539	-5609.991555690913	0.09146856829299779	454.74189989041207	98.32214202742655	3.589733937496742	0.25593751677406706	0.20826265531180319	0.160800446931955	0.374999380982175
1258000	-5157.35087174705	-5606.974667910121	449.6237961630707	-5606.974667910121	0.09251580488824859	452.0687011105289	87.26112029543206	3.589733937496742	0.25593751677406706	0.20826265531180319	0.160800446931955	0.374999380982175
1259000	-5145.61904061025	-5603.611328265676	457.9922876554261	-5603.611328265676	0.08799112235552907	460.43719260288424	96.87808278186313	3.589733937496742	0.25593751677406706	0.20826265531180319	0.160800446931955	0.374999380982175
1260000	-5156.418689649988	-5610.923176947639	454.50448729765117	-5610.923176947639	0.09045113274878021	456.9493922451093	83.17393640180758	3.589733937496742	0.22784838068071953	0.20826265531180319	0.160800446931955	0.4030885170755225
1261000	-5157.550930759337	-5607.475476176473	449.9245454171369	-5607.475476176473	0.09303084171287014	452.4881711248169	106.70097159690924	3.9600017125559184	0.2388013658071695	0.20826265531180319	0.149847461805505	0.4030885170755225
1262000	-5153.190068100763	-5612.525367043555	459.33529894279195	-5612.525367043555	0.08350412665888025	461.89892465047194	95.83774779118517	3.9600017125559184	0.2388013658071695	0.20826265531180319	0.149847461805505	0.4030885170755225
1263000	-5155.049359002621	-5607.260991201631	452.21163219901104	-5607.260991201631	0.08716426632052009	454.775257906691	93.18360888719914	3.9600017125559184	0.2388013658071695	0.20826265531180319	0.149847461805505	0.4030885170755225
1264000	-5149.187045682255	-5611.249007554783	462.0619618725281	-5611.249007554783	0.07942779730830528	464.64772455407626	90.16997591525036	4.0309579588153	0.2388013658071695	0.20826265531180319	0.16233664656206023	0.3905993323189673
1265000	-5149.507216416456	-5605.245990695418	455.73877427896224	-5605.245990695418	0.08756738195579726	458.3245369605104	103.40789135377251	4.0309579588153	0.2388013658071695	0.20826265531180319	0.16233664656206023	0.3905993323189673
1266000	-5159.625837719105	-5606.294480157512	446.66864243840695	-5606.294480157512	0.09392814873438772	449.11961470317874	97.66716622594832	3.6082451866242553	0.2388013658071695	0.20826265531180319	0.16233664656206023	0.3905993323189673
1267000	-5165.107412292584	-5611.640477299469	446.53306500688495	-5611.640477299469	0.09333220954684242	449.20143278560056	88.21579806616924	4.301216091475655	0.2388013658071695	0.20826265531180319	0.16233664656206023	0.3905993323189673
1268000	-5175.7454048306245	-5620.6583958899255	444.9129910593014	-5620.6583958899255	0.09565009998124967	447.581358838017	91.73648482183106	4.301216091475655	0.2388013658071695	0.20826265531180319	0.16233664656206023	0.3905993323189673
1269000	-5157.240544806174	-5606.356385244809	449.11584043863485	-5606.356385244809	0.09266952198144655	451.78420821735045	101.46946099250992	4.301216091475655	0.2388013658071695	0.20826265531180319	0.16233664656206023	0.3905993323189673
1270000	-5153.351156683873	-5607.482916542264	454.1317598583907	-5607.482916542264	0.08185646334074596	456.6162516884464	102.27990356387318	3.71130211129555	0.22620334750404858	0.20826265531180319	0.17493466486518117	0.3905993323189673
1271000	-5175.527026735888	-5622.377046213831	446.85001947794296	-5622.377046213831	0.08490786487107446	449.3345113079987	101.94335580829738	3.71130211129555	0.22620334750404858	0.20826265531180319	0.17493466486518117	0.3905993323189673
1272000	-5165.067053242179	-5618.025848209963	452.9587949677844	-5618.025848209963	0.08341284409252812	455.44328679784013	93.5645740174851	3.71130211129555	0.23330284133275866	0.20826265531180319	0.17493466486518117	0.3834998384902572
1273000	-5176.159185979922	-5619.148802379833	442.98961639991114	-5619.148802379833	0.08842373425941447	445.4741082299669	81.34639704729692	3.71130211129555	0.23330284133275866	0.20826265531180319	0.17493466486518117	0.3834998384902572
1274000	-5174.823134673896	-5630.0581124720175	455.2349777981219	-5630.0581124720175	0.08280735363201933	457.71946962817765	104.25209451423258	3.71130211129555	0.23330284133275866	0.21470274357241348	0.16849457660457087	0.3834998384902572
1275000	-5176.122380349303	-5619.048621149632	442.9262408003292	-5619.048621149632	0.09198380051011162	445.4369752821611	78.62676045339362	3.792928502497498	0.23330284133275866	0.22923088700774802	0.17692893223407544	0.3605373394254181
1276000	-5166.579530259139	-5623.550565479273	456.97103522013464	-5623.550565479273	0.08046980106504961	459.6514245179045	85.7486820687476	4.341278661045033	0.2532599367032628	0.22923088700774802	0.1569718368635713	0.3605373394254181
1277000	-5173.132951066923	-5622.865036358464	449.7320852915405	-5622.865036358464	0.08411231035600185	452.41247458931036	83.86465127966262	4.341278661045033	0.2532599367032628	0.22923088700774802	0.1569718368635713	0.3605373394254181
1278000	-5171.835654582969	-5617.978162534754	446.1425079517847	-5617.978162534754	0.08871855131884779	448.70965835597906	84.41743852086081	3.9712585211213463	0.2532599367032628	0.22923088700774802	0.15793874350420034	0.35957043278478906
1279000	-5154.387217090002	-5603.844849591595	449.4576325015936	-5603.844849591595	0.08673969369755091	452.02478290578796	96.46018890545002	3.9712585211213463	0.2532599367032628	0.22923088700774802	0.1634358823352628	0.3540732939537266
1280000	-5150.545742727674	-5607.6886550798545	457.14291235218036	-5607.6886550798545	0.08470255597970894	459.54496355024963	102.24507176818466	3.4602192607058093	0.2532599367032628	0.22923088700774802	0.1634358823352628	0.3540732939537266
1281000	-5161.977257556451	-5616.091262088924	454.1140045324726	-5616.091262088924	0.08550211783179396	456.5160557305419	89.21375674178692	3.4602192607058093	0.2532599367032628	0.22923088700774802	0.1634358823352628	0.3540732939537266
1282000	-5174.334852519759	-5627.751216298451	453.41636377869247	-5627.751216298451	0.08657115323317308	455.793618098085	87.21701578697932	3.3862502416983817	0.2532599367032628	0.20218891197590272	0.1904778573671081	0.3540732939537266
1283000	-5189.624140029004	-5649.016822999428	459.3926829704239	-5649.016822999428	0.08083046172066588	461.7699372898164	99.62554980229228	3.3862502416983817	0.2532599367032628	0.20218891197590272	0.1904778573671081	0.3540732939537266
1284000	-5189.325581570562	-5637.779497079272	448.45391550871085	-5637.779497079272	0.09002295916700438	451.02370619895936	91.81859218207656	3.979700941508651	0.2532599367032628	0.20218891197590272	0.1904778573671081	0.3540732939537266
1285000	-5191.48862922241	-5641.55259684818	450.06396762577003	-5641.55259684818	0.08967143474968227	452.63375831601854	110.06337199917299	3.979700941508651	0.2532599367032628	0.20218891197590272	0.1904778573671081	0.3540732939537266
1286000	-5193.582617787226	-5642.64289224471	449.0602744574848	-5642.64289224471	0.08603518986311579	451.6300651477333	98.36632016844217	3.979700941508651	0.2532599367032628	0.20218891197590272	0.1904778573671081	0.3540732939537266
1287000	-5184.910551862383	-5639.20751193731	454.2969600749278	-5639.20751193731	0.08519695103008831	456.86675076517633	86.69461674897913	3.979700941508651	0.2532599367032628	0.20218891197590272	0.1904778573671081	0.3540732939537266
1288000	-5170.283167897168	-5625.9249497142555	455.641781817088	-5625.9249497142555	0.08730316144867925	458.22351041113154	97.10713854831961	4.017981658274805	0.2532599367032628	0.20218891197590272	0.1904778573671081	0.3540732939537266
1289000	-5187.932236030643	-5642.836180532858	454.9039445022145	-5642.836180532858	0.088393262514875	457.5500980855271	93.98002877041728	4.227678856895293	0.2532599367032628	0.20218891197590272	0.1904778573671081	0.3540732939537266
1290000	-5187.467092608856	-5640.816441264128	453.3493486552728	-5640.816441264128	0.0846137166960228	455.99550223858546	98.59507631686225	4.227678856895293	0.2510639742531568	0.2043848744260087	0.1904778573671081	0.3540732939537266
1291000	-5192.214148435746	-5643.2725338061655	451.0583853704193	-5643.2725338061655	0.08651628721334549	453.7045389537319	91.83877967463359	4.227678856895293	0.2510639742531568	0.2043848744260087	0.1904778573671081	0.3540732939537266
1292000	-5193.14225377571	-5650.7537253576365	457.61147158192693	-5650.7537253576365	0.0804726302808987	460.2576251652396	93.22344948111181	4.227678856895293	0.2510639742531568	0.2043848744260087	0.1904778573671081	0.3540732939537266
1293000	-5197.718031291124	-5648.506935540115	450.7889042489908	-5648.506935540115	0.08550807279121082	453.4350578323034	91.71207422501347	4.227678856895293	0.2510639742531568	0.2043848744260087	0.1828461061541476	0.3617050451666871
1294000	-5194.731024374858	-5647.631637282201	452.90061290734303	-5647.631637282201	0.08605629351340414	455.54676649065567	93.09090063151672	4.227678856895293	0.2510639742531568	0.2043848744260087	0.1828461061541476	0.3617050451666871
1295000	-5207.027348743721	-5656.51954972109	449.49220097736884	-5656.51954972109	0.0841675477301312	452.1383545606815	85.78693061572582	4.227678856895293	0.2510639742531568	0.2043848744260087	0.1828461061541476	0.3617050451666871
1296000	-5206.976784123635	-5660.893536872904	453.9167527492688	-5660.893536872904	0.07881836410412078	456.56290633258146	92.23374007129088	4.227678856895293	0.2582305970862944	0.19721825159287107	0.1828461061541476	0.3617050451666871
1297000	-5200.7348935694945	-5657.522580436376	456.7876868668819	-5657.522580436376	0.0759435915602594	459.43384045019457	112.4400364769737	4.227678856895293	0.2582305970862944	0.19721825159287107	0.1828461061541476	0.3617050451666871
1298000	-5203.889509138451	-5648.874467623697	444.98495848524533	-5648.874467623697	0.08570257210138979	447.63111206855797	90.58109940047039	4.227678856895293	0.2582305970862944	0.19721825159287107	0.1828461061541476	0.3617050451666871
1299000	-5185.904385929729	-5639.287378317793	453.3829923880636	-5639.287378317793	0.0778278823998804	455.87672194750803	102.88629720619035	3.739940564471624	0.2588661176316213	0.22678413182523674	0.15264470537645508	0.3617050451666871
1300000	-5202.533014264056	-5653.68637911107	451.153364847014	-5653.68637911107	0.08184288387472277	453.64709440645845	81.55443420660933	3.739940564471624	0.2588661176316213	0.22678413182523674	0.15264470537645508	0.3617050451666871
1301000	-5185.0648535289565	-5633.751081376985	448.686227848028	-5633.751081376985	0.08523128040992382	451.17995740747244	99.86171403713934	3.739940564471624	0.2588661176316213	0.22678413182523674	0.15264470537645508	0.3617050451666871
1302000	-5197.450652747656	-5645.049878592758	447.5992258451025	-5645.049878592758	0.08535297729978839	450.1641533568645	92.39568037523391	3.9641574756151785	0.2441305125015373	0.19241533182690035	0.15264470537645508	0.41080945029510746
1303000	-5177.493516891087	-5634.10803885804	456.61452196695325	-5634.10803885804	0.08750555278955763	459.17944947871524	99.33069893024059	3.9641574756151785	0.2441305125015373	0.19241533182690035	0.15264470537645508	0.41080945029510746
1304000	-5177.828604780272	-5626.3867281482535	448.55812336798124	-5626.3867281482535	0.09086175847075084	451.12305087974323	98.0245637553392	3.9641574756151785	0.2441305125015373	0.19241533182690035	0.15264470537645508	0.41080945029510746
1305000	-5180.331203211778	-5625.061544787151	444.73034157537313	-5625.061544787151	0.08751863556662409	447.2952690871351	90.1312002519966	3.9641574756151785	0.2441305125015373	0.19241533182690035	0.15264470537645508	0.41080945029510746
1306000	-5151.132130974019	-5610.01938864046	458.88725766644177	-5610.01938864046	0.07973470578554968	461.45218517820376	88.12543507805151	3.9641574756151785	0.2441305125015373	0.19241533182690035	0.15264470537645508	0.41080945029510746
1307000	-5171.426428652111	-5622.942468763958	451.5160401118463	-5622.942468763958	0.08421552612155835	454.0809676236083	107.65709688257688	3.9641574756151785	0.2441305125015373	0.19241533182690035	0.15264470537645508	0.41080945029510746
1308000	-5172.5260933415175	-5621.662360237081	449.13626689556327	-5621.662360237081	0.08869889670780033	451.70119440732526	84.39243207050296	3.9641574756151785	0.2441305125015373	0.19241533182690035	0.15264470537645508	0.41080945029510746
1309000	-5149.962323502607	-5609.80693963403	459.8446161314223	-5609.80693963403	0.08382457562824872	462.4095436431843	104.05157610149956	3.9641574756151785	0.2441305125015373	0.19241533182690035	0.15264470537645508	0.41080945029510746
1310000	-5173.157776250913	-5620.4509810322	447.2932047812867	-5620.4509810322	0.08947386264094609	449.85879961711885	99.55787893727971	3.9662886000157096	0.2441305125015373	0.19241533182690035	0.15264470537645508	0.41080945029510746
1311000	-5157.925111510299	-5617.777739432967	459.85262792266786	-5617.777739432967	0.0821132031000569	462.4182227585	97.4862857411009	3.9662886000157096	0.2441305125015373	0.19241533182690035	0.15264470537645508	0.41080945029510746
1312000	-5163.487977147189	-5618.551293878581	455.0633167313924	-5618.551293878581	0.084114714154108	457.6289115672245	89.95607156510542	3.9662886000157096	0.2441305125015373	0.19241533182690035	0.15264470537645508	0.41080945029510746
1313000	-5168.659090668687	-5621.145743456962	452.4866527882753	-5621.145743456962	0.08488922103941195	455.05224762410745	86.33203983330469	3.9662886000157096	0.2441305125015373	0.19241533182690035	0.15264470537645508	0.41080945029510746
1314000	-5173.462379157278	-5625.281019705774	451.8186405484967	-5625.281019705774	0.084380180766346	454.38423538432886	87.14674815252815	3.9662886000157096	0.2441305125015373	0.19241533182690035	0.15264470537645508	0.41080945029510746
1315000	-5175.100240675153	-5620.8803450987225	445.780104423569	-5620.8803450987225	0.09261158445632559	448.34569925940116	80.96990176311533	3.9662886000157096	0.22944771699535443	0.21076997092568936	0.16732750088263795	0.3924548111963185
1316000	-5170.703804723728	-5621.689708284496	450.98590356076744	-5621.689708284496	0.08721023640891491	453.5514983965996	86.8203500180318	3.9662886000157096	0.23618806621142394	0.20402962170961986	0.16732750088263795	0.3924548111963185
1317000	-5164.397207397338	-5621.1826001955105	456.78539279817187	-5621.1826001955105	0.0769509869131193	459.350987634004	87.95680325375595	3.9662886000157096	0.23618806621142394	0.20402962170961986	0.16732750088263795	0.3924548111963185
1318000	-5156.9092014348325	-5614.339396795363	457.4301953605311	-5614.339396795363	0.08605024645147316	459.99579019636326	98.90278308021557	3.9662886000157096	0.23618806621142394	0.20402962170961986	0.16732750088263795	0.3924548111963185
1319000	-5158.212822520582	-5607.6751074488575	449.46228492827544	-5607.6751074488575	0.08754592707364837	452.0278797641076	96.96349229770311	3.9662886000157096	0.23618806621142394	0.2171428827868465	0.162736081984893	0.38393296901683677
1320000	-5164.015225282119	-5613.714747748887	449.6995224667684	-5613.714747748887	0.08658310984435234	452.2651173026006	95.3180327920643	3.9662886000157096	0.23618806621142394	0.23366719657053134	0.162736081984893	0.3674086552331519
1321000	-5152.3998896066205	-5618.051882432987	465.6519928263665	-5618.051882432987	0.0750115539294239	468.21758766219864	93.95889085616369	3.9662886000157096	0.23618806621142394	0.23366719657053134	0.162736081984893	0.3674086552331519
1322000	-5151.283345080352	-5609.527869906171	458.24452482581916	-5609.527869906171	0.0828730758223949	460.8101196616513	101.79838181137771	3.9662886000157096	0.23618806621142394	0.23373658049279827	0.16266669806262607	0.3674086552331519
1323000	-5168.540664433354	-5617.545494248622	449.0048298152674	-5617.545494248622	0.08853973810740497	451.388727918931	96.610703466517	3.405999369719472	0.23618806621142394	0.23373658049279827	0.16266669806262607	0.3674086552331519
1324000	-5187.771799578883	-5632.7007407479805	444.9289411690975	-5632.7007407479805	0.09429525154007118	447.31283927276115	102.55440544328303	3.405999369719472	0.23618806621142394	0.23373658049279827	0.16266669806262607	0.3674086552331519
1325000	-5161.36161229741	-5620.295817218871	458.9342049214607	-5620.295817218871	0.08831084479152639	461.31810302512434	91.0052571478685	3.405999369719472	0.23618806621142394	0.23373658049279827	0.16266669806262607	0.3674086552331519
1326000	-5163.627314938331	-5616.421685766638	452.7943708283065	-5616.421685766638	0.09031818946788073	455.2930658564175	89.7759619981393	3.755376902603623	0.23618806621142394	0.23373658049279827	0.16266669806262607	0.3674086552331519
1327000	-5165.732358806013	-5611.749272482877	446.01691367686476	-5611.749272482877	0.09786055082463332	448.65793022163757	88.88724027330326	4.210764001969138	0.23618806621142394	0.23373658049279827	0.16266669806262607	0.3674086552331519
1328000	-5170.308652124893	-5625.714849254724	455.40619712983045	-5625.714849254724	0.09525932528565872	458.04721367460326	90.35759669441714	4.210764001969138	0.23618806621142394	0.23373658049279827	0.16266669806262607	0.3674086552331519
1329000	-5176.824776180939	-5621.077044786796	444.25226860585747	-5621.077044786796	0.09042532216950962	446.8932851506303	93.72981332672566	4.210764001969138	0.24235594144021438	0.23373658049279827	0.15649882283383562	0.3674086552331519
1330000	-5165.892385536256	-5619.271055559499	453.378670023242	-5619.271055559499	0.09376908236213886	455.9373083780348	83.8511190740491	3.9441000550162486	0.24235594144021438	0.23373658049279827	0.15649882283383562	0.3674086552331519
1331000	-5172.957205246986	-5615.995518436731	443.03831318974477	-5615.995518436731	0.09844279664028753	445.59695154453755	88.61214776207092	3.9441000550162486	0.24235594144021438	0.23373658049279827	0.15649882283383562	0.3674086552331519
1332000	-5161.883899556346	-5619.641135419671	457.7572358633247	-5619.641135419671	0.0866587278589898	460.24072624575797	97.60105434990936	3.7082036391543	0.24235594144021438	0.23373658049279827	0.15649882283383562	0.3674086552331519
1333000	-5158.944782553241	-5609.885125587895	450.9403430346548	-5609.885125587895	0.08830903646090059	453.4238334170881	108.36021539865837	3.7082036391543	0.24235594144021438	0.23373658049279827	0.15649882283383562	0.3674086552331519
1334000	-5173.792499089964	-5625.029413403233	451.23691431326876	-5625.029413403233	0.09064702364034646	453.72040469570203	91.95565890726355	3.7082036391543	0.24235594144021438	0.23373658049279827	0.15649882283383562	0.3674086552331519
1335000	-5167.944597617599	-5626.892959829746	458.94836221214655	-5626.892959829746	0.08316433461085825	461.4318525945798	101.34948491842711	3.7082036391543	0.24235594144021438	0.23373658049279827	0.15649882283383562	0.3674086552331519
1336000	-5178.4855082982685	-5624.729543983336	446.2440356850674	-5624.729543983336	0.0928293112901412	448.72752606750066	81.09335916994935	3.7082036391543	0.24235594144021438	0.23373658049279827	0.15649882283383562	0.3674086552331519
1337000	-5177.79353323455	-5620.283221273834	442.48968803928415	-5620.283221273834	0.09697925042649749	444.9731784217174	78.03826600809897	3.7082036391543	0.22740064423447068	0.23373658049279827	0.17145412003957933	0.3674086552331519
1338000	-5175.895358515005	-5631.3101029487025	455.4147444336975	-5631.3101029487025	0.08285753695349349	457.89823481613075	99.36280355380461	3.7082036391543	0.22740064423447068	0.23373658049279827	0.17145412003957933	0.3674086552331519
1339000	-5165.105929982404	-5620.544646601183	455.43871661877876	-5620.544646601183	0.08202557159026876	457.92220700121203	86.46481161481735	3.7082036391543	0.22740064423447068	0.23373658049279827	0.17145412003957933	0.3674086552331519
1340000	-5165.763591759671	-5615.914991186206	450.15139942653525	-5615.914991186206	0.08449011965695591	452.6348898089685	100.29047485088009	3.7082036391543	0.24075272472843334	0.23373658049279827	0.15810203954561666	0.3674086552331519
1341000	-5175.629543275964	-5625.77947662323	450.14993334726546	-5625.77947662323	0.0847319852103695	452.63342372969873	77.78698800713336	3.7082036391543	0.24075272472843334	0.23373658049279827	0.15810203954561666	0.3674086552331519
1342000	-5186.53679254065	-5636.960013173808	450.42322063315817	-5636.960013173808	0.08642763096552492	452.90671101559144	111.67779853270214	3.7082036391543	0.24075272472843334	0.21076187576384928	0.18107674427456566	0.3674086552331519
1343000	-5175.518775805514	-5636.2699161869195	460.75114038140515	-5636.2699161869195	0.08101078118748098	463.2346307638384	100.98958267344986	3.7082036391543	0.24075272472843334	0.21814509488295433	0.1736935251554606	0.3674086552331519
1344000	-5188.605501374108	-5641.298779892045	452.693278517937	-5641.298779892045	0.08658916653688646	455.1767689003703	93.27680042223501	3.7082036391543	0.24075272472843334	0.21814509488295433	0.1736935251554606	0.3674086552331519
1345000	-5188.647832835177	-5636.660341683273	448.01250884809633	-5636.660341683273	0.08385444088493123	450.4959992305296	91.6167697525513	3.7082036391543	0.24075272472843334	0.21814509488295433	0.1736935251554606	0.3674086552331519
1346000	-5163.10356011061	-5616.2389719641205	453.1354118535112	-5616.2389719641205	0.0839027038985156	455.6574736330649	96.38337089274343	3.8284199680146673	0.22565065854565322	0.21814509488295433	0.1736935251554606	0.38251072141593206
1347000	-5164.004902709302	-5615.349728156978	451.3448254476765	-5615.349728156978	0.08583455399895831	453.8026689678722	90.3252766361976	3.629261908777544	0.22565065854565322	0.21814509488295433	0.1736935251554606	0.38251072141593206
1348000	-5163.897616290755	-5613.332366620389	449.4347503296344	-5613.332366620389	0.08438694909931518	451.8925938498301	84.3047810892369	3.629261908777544	0.22565065854565322	0.21814509488295433	0.1736935251554606	0.38251072141593206
1349000	-5174.323203340114	-5630.1635376593385	455.8403343192251	-5630.1635376593385	0.07906323757014784	458.2981778394208	78.98293037927638	3.629261908777544	0.25069850627497353	0.193097247153634	0.16923665284052788	0.3869675937308648
1350000	-5159.449414125118	-5615.647883346794	456.19846922167545	-5615.647883346794	0.08112890184072587	458.65631274187115	101.87382793716465	3.629261908777544	0.25069850627497353	0.193097247153634	0.16923665284052788	0.3869675937308648
1351000	-5159.171854466034	-5614.2679983335665	455.09614386753196	-5614.2679983335665	0.08180041327731115	457.55398738772766	102.35725904607393	3.629261908777544	0.25069850627497353	0.2229946022173739	0.16923665284052788	0.3570702386671249
1352000	-5166.707868783844	-5620.856237563847	454.1483687800029	-5620.856237563847	0.08140323631174028	456.6062123001986	82.1202043699258	3.629261908777544	0.22828906490678866	0.21723708770018502	0.17499416735771678	0.37947968003530974
1353000	-5161.124033866753	-5625.531311127246	464.40727726049306	-5625.531311127246	0.07599060792131637	466.86512078068876	90.42251659434709	3.629261908777544	0.22828906490678866	0.21723708770018502	0.17499416735771678	0.37947968003530974
1354000	-5169.732341660934	-5619.221213303815	449.4888716428809	-5619.221213303815	0.08274553523456074	451.9467151630766	106.11064608662512	3.629261908777544	0.2500817551017288	0.21723708770018502	0.15320147716277663	0.37947968003530974
1355000	-5176.68106933753	-5624.786520135475	448.1054507979456	-5624.786520135475	0.09347182074038378	450.5632943181413	93.65948782103142	3.629261908777544	0.2500817551017288	0.21723708770018502	0.15320147716277663	0.37947968003530974
1356000	-5169.145855830434	-5619.205965054865	450.06010922443164	-5619.205965054865	0.0861829010047922	452.51795274462734	87.07350050955522	3.629261908777544	0.2500817551017288	0.21723708770018502	0.15320147716277663	0.37947968003530974
1357000	-5177.029145189673	-5631.612804299068	454.5836591093952	-5631.612804299068	0.07868538242026298	457.073633206258	113.74292905324812	3.728285608840202	0.2500817551017288	0.21723708770018502	0.15320147716277663	0.37947968003530974
1358000	-5181.19037314922	-5632.570892222522	451.38051907330197	-5632.570892222522	0.08650422320608614	453.87049317016476	91.35401788232207	3.728285608840202	0.2500817551017288	0.21723708770018502	0.15320147716277663	0.37947968003530974
1359000	-5176.491407229091	-5631.491349992847	454.9999427637554	-5631.491349992847	0.08310656686994486	457.6204928884087	101.66360594837985	4.143709695593452	0.2500817551017288	0.21723708770018502	0.15320147716277663	0.37947968003530974
1360000	-5174.389016353277	-5629.038156407044	454.6491400537672	-5629.038156407044	0.08432506317249112	457.24803673224966	88.21376713637366	4.073347481838322	0.2500817551017288	0.21723708770018502	0.15320147716277663	0.37947968003530974
1361000	-5191.212177907913	-5637.0594983371	445.8473204291865	-5637.0594983371	0.08960609648760384	448.44621710766893	81.18459990041927	4.073347481838322	0.2500817551017288	0.21723708770018502	0.15320147716277663	0.37947968003530974
1362000	-5179.048273792915	-5632.861186346129	453.81291255321423	-5632.861186346129	0.0808042665513734	456.4118092316967	81.22106296520285	4.073347481838322	0.2500817551017288	0.21723708770018502	0.15320147716277663	0.37947968003530974
1363000	-5161.729865882057	-5622.4740370639665	460.7441711819089	-5622.4740370639665	0.0768704022624556	463.34306786039133	93.73382322713235	4.073347481838322	0.2500817551017288	0.21723708770018502	0.15320147716277663	0.37947968003530974
1364000	-5169.808175090514	-5623.849355615213	454.04118052469926	-5623.849355615213	0.08061557939077373	456.6400772031817	95.66151118825864	4.073347481838322	0.23983170321403516	0.21723708770018502	0.16345152905047028	0.37947968003530974
1365000	-5179.320672302002	-5631.66694629152	452.346273989518	-5631.66694629152	0.08045086260471908	454.94517066800046	96.67345556088965	4.073347481838322	0.23983170321403516	0.21723708770018502	0.16345152905047028	0.37947968003530974
1366000	-5176.324756748669	-5623.556639015003	447.2318822663343	-5623.556639015003	0.08709983349140463	449.83077894481676	84.15651213891871	4.073347481838322	0.23983170321403516	0.21723708770018502	0.16345152905047028	0.37947968003530974
1367000	-5168.241706708674	-5624.623037866568	456.38133115789344	-5624.623037866568	0.08256144843572588	458.9802278363759	89.03555457264514	4.073347481838322	0.23983170321403516	0.21723708770018502	0.16345152905047028	0.37947968003530974
1368000	-5168.474284530325	-5620.014243242966	451.53995871264067	-5620.014243242966	0.08345001798196397	454.1388553911231	83.8008834088422	4.073347481838322	0.23983170321403516	0.21723708770018502	0.16345152905047028	0.37947968003530974
1369000	-5171.413299667569	-5624.648327724517	453.23502805694795	-5624.648327724517	0.08488507466912558	455.8339247354304	100.32079174314637	4.073347481838322	0.23983170321403516	0.21723708770018502	0.16345152905047028	0.37947968003530974
1370000	-5190.98352269521	-5635.484287532037	444.5007648368273	-5635.484287532037	0.09165102523561523	447.0996615153097	86.16583971657683	4.073347481838322	0.23888112383733795	0.21723708770018502	0.16345152905047028	0.3804302594120069
1371000	-5198.536037053529	-5649.090544880212	450.5545078266837	-5649.090544880212	0.08873338319214247	453.1534045051661	86.419144948031	4.073347481838322	0.23888112383733795	0.21723708770018502	0.16345152905047028	0.3804302594120069
1372000	-5210.208988682643	-5661.508306985746	451.29931830310187	-5661.508306985746	0.08450001840932461	453.8982149815843	112.91655143209476	4.073347481838322	0.23888112383733795	0.21723708770018502	0.16345152905047028	0.3804302594120069
1373000	-5218.02796234622	-5658.241892121217	440.21392977499653	-5658.241892121217	0.09618656981108907	442.812826453479	87.33628862155449	4.073347481838322	0.23888112383733795	0.21723708770018502	0.16345152905047028	0.3804302594120069
1374000	-5192.181208514305	-5643.633216670966	451.4520081566613	-5643.633216670966	0.08284457819493606	454.05090483514374	87.69620380610803	4.073347481838322	0.23888112383733795	0.21723708770018502	0.16345152905047028	0.3804302594120069
1375000	-5197.06879912124	-5644.867900708372	447.7991015871318	-5644.867900708372	0.09011238199208958	450.39799826561426	90.37784575324747	4.073347481838322	0.23385991316306892	0.21723708770018502	0.1684727397247393	0.3804302594120069
1376000	-5177.601590836598	-5632.446939345294	454.84534850869545	-5632.446939345294	0.09181410429813928	457.4442451871779	91.07880041506826	4.073347481838322	0.23385991316306892	0.21723708770018502	0.1684727397247393	0.3804302594120069
1377000	-5189.28411679549	-5642.127287781838	452.84317098634835	-5642.127287781838	0.09070887611879305	455.4420676648308	106.24973337738076	4.073347481838322	0.23385991316306892	0.21723708770018502	0.1684727397247393	0.3804302594120069
1378000	-5186.254665523239	-5638.9453434359175	452.6906779126787	-5638.9453434359175	0.09155008809072292	455.28957459116117	100.06475477247852	4.073347481838322	0.23385991316306892	0.21723708770018502	0.1684727397247393	0.3804302594120069
1379000	-5178.911821583129	-5630.748197686538	451.8363761034101	-5630.748197686538	0.09044688743428726	454.579172879325	91.54743179087477	4.552304992833784	0.25339763393570897	0.21723708770018502	0.14893501895209926	0.3804302594120069
1380000	-5189.825172024827	-5639.580076136412	449.75490411158455	-5639.580076136412	0.0905776614065259	452.3780115077173	94.53069385862965	4.1520588293455045	0.25339763393570897	0.21723708770018502	0.14893501895209926	0.3804302594120069
1381000	-5194.426295424861	-5651.442180495319	457.015885070458	-5651.442180495319	0.08258764079120935	459.59254945969656	107.16886420813893	4.001720721185499	0.25339763393570897	0.21723708770018502	0.14893501895209926	0.3804302594120069
1382000	-5183.588050171954	-5635.042151059561	451.454100887607	-5635.042151059561	0.08492678375648122	454.03076527684556	90.26723566797973	4.001720721185499	0.23229433960222506	0.21723708770018502	0.17003831328558316	0.3804302594120069
1383000	-5185.393565615004	-5642.09439462155	456.7008290065461	-5642.09439462155	0.08008138138361531	459.32939509701794	83.41286806526463	4.169908628487856	0.23229433960222506	0.21723708770018502	0.17003831328558316	0.3804302594120069
1384000	-5190.322178667853	-5641.950615391672	451.62843672381877	-5641.950615391672	0.08163748094872261	454.2570028142906	86.58582653753487	4.169908628487856	0.23229433960222506	0.21723708770018502	0.17003831328558316	0.3804302594120069
1385000	-5193.0521432839005	-5642.859187422902	449.80704413900185	-5642.859187422902	0.08306296228754585	452.29070025407395	100.52088294763685	3.7087163315010354	0.23229433960222506	0.21723708770018502	0.17003831328558316	0.3804302594120069
1386000	-5172.0399548183195	-5626.139700041369	454.0997452230493	-5626.139700041369	0.09354770590479936	456.5834013381214	105.61490968846599	3.7087163315010354	0.23229433960222506	0.21723708770018502	0.17003831328558316	0.3804302594120069
1387000	-5172.552626273678	-5626.962917228641	454.4102909549641	-5626.962917228641	0.08329200540013594	456.89394707003623	100.59178683470893	3.7087163315010354	0.23229433960222506	0.21723708770018502	0.17003831328558316	0.3804302594120069
1388000	-5172.331648364324	-5626.111451745961	453.7798033816371	-5626.111451745961	0.08521600471964279	456.26345949670923	86.72231776752315	3.7087163315010354	0.23229433960222506	0.21723708770018502	0.17003831328558316	0.3804302594120069
1389000	-5177.179106161676	-5629.898436501865	452.71933034018906	-5629.898436501865	0.08374428933447756	455.2937886414606	99.458557422313	3.994647116357593	0.23229433960222506	0.21723708770018502	0.17003831328558316	0.3804302594120069
1390000	-5194.746369018819	-5641.851210720174	447.1048417013557	-5641.851210720174	0.08929778306467666	449.67930000262726	81.65673238729892	3.994647116357593	0.23229433960222506	0.21723708770018502	0.17003831328558316	0.3804302594120069
1391000	-5176.100550976135	-5637.026121268515	460.92557029238026	-5637.026121268515	0.075993061792233	463.455039043626	98.75703809851412	3.8517128455918788	0.23229433960222506	0.21723708770018502	0.17003831328558316	0.3804302594120069
1392000	-5175.6542781691915	-5635.136131530738	459.48185336154665	-5635.136131530738	0.082234255890893	462.0113221127924	93.25090072281809	3.8517128455918788	0.23229433960222506	0.21723708770018502	0.17003831328558316	0.3804302594120069
1393000	-5194.322250473448	-5640.953486975429	446.63123650198105	-5640.953486975429	0.08861917324008162	449.13438214560614	80.3693382477593	3.7692380716452187	0.24617890260051634	0.21723708770018502	0.1561537502872919	0.3804302594120069
1394000	-5192.535061784197	-5639.614645851042	447.07958406684514	-5639.614645851042	0.08935671033237261	449.58272971047023	78.52261921472379	3.7692380716452187	0.24651596125872668	0.21723708770018502	0.1561537502872919	0.3800932007537966
1395000	-5181.901906894491	-5636.04164385277	454.13973695827923	-5636.04164385277	0.08503130506531648	456.6428826019043	116.49618508645442	3.7692380716452187	0.24651596125872668	0.21723708770018502	0.1561537502872919	0.3800932007537966
1396000	-5193.566026303019	-5648.541267664837	454.9752413618184	-5648.541267664837	0.080743601334475	457.4783870054435	86.63985640246271	3.7692380716452187	0.24651596125872668	0.21723708770018502	0.1561537502872919	0.3800932007537966
1397000	-5172.880314243706	-5623.947097070131	451.0667828264254	-5623.947097070131	0.08572174338293702	453.5699284700505	81.41349035024871	3.7692380716452187	0.24651596125872668	0.21723708770018502	0.1561537502872919	0.3800932007537966
1398000	-5187.166513166971	-5636.656614335921	449.4901011689509	-5636.656614335921	0.08615500631740618	451.993246812576	101.09480203114275	3.7692380716452187	0.24651596125872668	0.21723708770018502	0.1561537502872919	0.3800932007537966
1399000	-5195.552901258543	-5646.029853126493	450.47695186795056	-5646.029853126493	0.08287265559162432	452.98009751157565	97.12669201873436	3.7692380716452187	0.24651596125872668	0.21723708770018502	0.1561537502872919	0.3800932007537966
1400000	-5181.279105867518	-5629.844638149889	448.56553228237055	-5629.844638149889	0.08921922988296903	451.06867792599564	107.06160551655164	3.7692380716452187	0.24651596125872668	0.21723708770018502	0.1561537502872919	0.3800932007537966
1401000	-5184.50257895753	-5635.978198992648	451.4756200351177	-5635.978198992648	0.08829389145772328	453.9787656787428	88.22265582839958	3.7692380716452187	0.24651596125872668	0.21723708770018502	0.1561537502872919	0.3800932007537966
1402000	-5180.598743333152	-5639.068257804496	458.46951447134416	-5639.068257804496	0.08468734170882211	460.97266011496924	112.12135345562892	3.7692380716452187	0.24651596125872668	0.21723708770018502	0.1561537502872919	0.3800932007537966
1403000	-5166.864107089442	-5624.189471400152	457.3253643107102	-5624.189471400152	0.08312241610484393	459.8285099543353	95.2658104724872	3.7692380716452187	0.26428130299241676	0.21723708770018502	0.1561537502872919	0.3623278590201065
1404000	-5175.427530639127	-5628.415655886993	452.98812524786575	-5628.415655886993	0.08580249333007228	455.49127089149084	99.62610175656988	3.7692380716452187	0.26428130299241676	0.21723708770018502	0.1561537502872919	0.3623278590201065
1405000	-5190.970222002619	-5636.876222214382	445.9060002117634	-5636.876222214382	0.08716340801285345	448.4091458553885	101.29368343853929	3.7692380716452187	0.26428130299241676	0.20762361959956677	0.16576721838791014	0.3623278590201065
1406000	-5184.85168724271	-5643.512539191268	458.66085194855816	-5643.512539191268	0.08056394702689278	461.16399759218325	88.02637712607006	3.7692380716452187	0.26428130299241676	0.20762361959956677	0.16576721838791014	0.3623278590201065
1407000	-5183.557369532438	-5639.473784586395	455.91641505395665	-5639.473784586395	0.0835686646657616	458.41956069758174	88.07048199291353	3.7692380716452187	0.26428130299241676	0.20762361959956677	0.16576721838791014	0.3623278590201065
1408000	-5191.1914871801855	-5632.985480321409	441.79399314122384	-5632.985480321409	0.09506135115371409	444.2971387848489	81.44407737722108	3.7692380716452187	0.26428130299241676	0.20762361959956677	0.16576721838791014	0.3623278590201065
1409000	-5184.06715806953	-5632.66537803376	448.59821996423057	-5632.66537803376	0.09153966309094859	451.10136560785566	82.70716573017435	3.7692380716452187	0.26428130299241676	0.20762361959956677	0.16576721838791014	0.3623278590201065
1410000	-5172.785988285742	-5631.679736895112	458.8937486093703	-5631.679736895112	0.08320364365986548	461.39689425299537	95.2180847025786	3.7692380716452187	0.26428130299241676	0.20762361959956677	0.16576721838791014	0.3623278590201065
1411000	-5176.200691222915	-5627.446574175691	451.2458829527763	-5627.446574175691	0.08997776803416863	453.7490285964014	95.96773310281625	3.7692380716452187	0.26428130299241676	0.20762361959956677	0.16576721838791014	0.3623278590201065
1412000	-5182.652106739547	-5641.022999677139	458.3708929375915	-5641.022999677139	0.08178767499632741	460.8740385812166	92.43564496097771	3.7692380716452187	0.26428130299241676	0.20762361959956677	0.16576721838791014	0.3623278590201065
1413000	-5176.672100199864	-5633.14849134534	456.4763911454753	-5633.14849134534	0.08052581021274406	458.9795367891004	93.70136330779408	3.7692380716452187	0.26428130299241676	0.20762361959956677	0.16576721838791014	0.3623278590201065
1414000	-5205.255369639714	-5651.087208403404	445.83183876368935	-5651.087208403404	0.09373947724818318	448.33498440731444	84.61504527579538	3.7692380716452187	0.26428130299241676	0.20762361959956677	0.16576721838791014	0.3623278590201065
1415000	-5191.785556867438	-5643.782198012595	451.99664114515673	-5643.782198012595	0.08815393332777184	454.4997867887818	86.4121996659389	3.7692380716452187	0.2354106863152082	0.20762361959956677	0.16576721838791014	0.39119847569731503
1416000	-5199.284718711393	-5649.615682123603	450.33096341221	-5649.615682123603	0.08069681299116761	452.94007369138853	92.87730171687507	4.106462128786165	0.2349940189272962	0.20762361959956677	0.16618388577582213	0.39119847569731503
1417000	-5182.5517169536615	-5638.45052718196	455.898810228298	-5638.45052718196	0.07509055917234628	458.5079205074765	84.6215986459243	4.106462128786165	0.2349940189272962	0.20762361959956677	0.17281519279901023	0.38456716867412694
1418000	-5179.852710831241	-5639.150723621754	459.29801279051304	-5639.150723621754	0.0776581915619755	461.9071230696916	106.18123207301191	4.106462128786165	0.2349940189272962	0.20762361959956677	0.17281519279901023	0.38456716867412694
1419000	-5183.895647045416	-5638.137556656816	454.2419096114002	-5638.137556656816	0.07642902514144756	456.85101989057875	83.51137704005461	4.106462128786165	0.2349940189272962	0.20762361959956677	0.17281519279901023	0.38456716867412694
1420000	-5185.841735607382	-5632.86723238408	447.0254967766978	-5632.86723238408	0.09025705393478874	449.63460705587636	91.19632224668808	4.106462128786165	0.2349940189272962	0.20762361959956677	0.17281519279901023	0.38456716867412694
1421000	-5189.925852401795	-5631.577684996203	441.6518325944077	-5631.577684996203	0.09222141356506657	444.2171472738387	100.18238071367753	3.965393842469085	0.2349940189272962	0.20762361959956677	0.17281519279901023	0.38456716867412694
1422000	-5185.443807709229	-5637.488034876258	452.0442271670288	-5637.488034876258	0.08479024425978361	454.60954184645976	91.97235391939557	3.965393842469085	0.2349940189272962	0.20865537109505403	0.17178344130352297	0.38456716867412694
1423000	-5193.7722471933375	-5640.509674294939	446.73742710160127	-5640.509674294939	0.08465919438886196	449.2924707976682	90.44746503505729	3.9326580325509632	0.2349940189272962	0.20976005008617996	0.17067876231239704	0.38456716867412694
1424000	-5180.526528783799	-5634.675692532782	454.1491637489822	-5634.675692532782	0.08250238819435168	456.7042074450491	97.87173411360853	3.9326580325509632	0.2349940189272962	0.20976005008617996	0.17067876231239704	0.38456716867412694
1425000	-5182.467258885209	-5639.854432578932	457.3871736937224	-5639.854432578932	0.07927295577570441	459.94221738978933	102.18208060941048	3.9326580325509632	0.2349940189272962	0.20976005008617996	0.17067876231239704	0.38456716867412694
1426000	-5187.360118557476	-5642.441703806919	455.08158524944236	-5642.441703806919	0.08218571760976466	457.6366289455093	107.34639536012011	3.9326580325509632	0.2349940189272962	0.2210304924224381	0.15940831997613888	0.38456716867412694
1427000	-5187.019678645312	-5636.060984703496	449.0413060581844	-5636.060984703496	0.08720693686979873	451.5963497542513	87.43309676415834	3.9326580325509632	0.24341458153054052	0.2210304924224381	0.15098775737289458	0.38456716867412694
1428000	-5187.143350861044	-5639.035857340205	451.8925064791615	-5639.035857340205	0.08567412973940815	454.44755017522846	82.24690436961001	3.9326580325509632	0.24341458153054052	0.2210304924224381	0.15098775737289458	0.38456716867412694
1429000	-5195.095228665901	-5645.54789534079	450.4526666748885	-5645.54789534079	0.0850528187399269	453.00771037095546	82.24690436961001	3.9326580325509632	0.24341458153054052	0.2210304924224381	0.15098775737289458	0.38456716867412694
1430000	-5182.343452000411	-5636.879210733685	454.5357587332733	-5636.879210733685	0.0829397802069831	457.0908024293403	103.58339114651633	3.9326580325509632	0.24341458153054052	0.2210304924224381	0.15098775737289458	0.38456716867412694
1431000	-5177.180236895662	-5631.5451811392095	454.3649442435468	-5631.5451811392095	0.08086598160761149	456.91998793961375	99.85065656713033	3.9326580325509632	0.24341458153054052	0.2210304924224381	0.15098775737289458	0.38456716867412694
1432000	-5183.850249453398	-5636.706815472537	452.85656601913905	-5636.706815472537	0.08141924809623267	455.411609715206	94.12464346909044	3.9326580325509632	0.24341458153054052	0.2181586486893046	0.1538596011060281	0.38456716867412694
1433000	-5178.396634940736	-5631.471167716678	453.07453277594215	-5631.471167716678	0.08217626090451381	455.6295764720091	84.04531171967109	3.9326580325509632	0.2307642826430339	0.2181586486893046	0.1661609446398216	0.3849161240278401
1434000	-5175.746471460196	-5632.635575357895	456.8891038976994	-5632.635575357895	0.08212943857477269	459.44414759376633	93.12545208044925	3.9326580325509632	0.2307642826430339	0.2181586486893046	0.1661609446398216	0.3849161240278401
1435000	-5185.778774417275	-5640.958709100865	455.1799346835906	-5640.958709100865	0.08133114464033504	457.73497837965755	86.18408099179464	3.9326580325509632	0.2307642826430339	0.2181586486893046	0.1661609446398216	0.3849161240278401
1436000	-5171.736623598828	-5623.555159250203	451.8185356513754	-5623.555159250203	0.08929128688483905	454.43908942543106	87.5709174290987	4.143721604440738	0.2307642826430339	0.2181586486893046	0.1661609446398216	0.3849161240278401
1437000	-5190.027284508325	-5639.27847152094	449.2511870126152	-5639.27847152094	0.09029838204840174	451.8717407866709	83.73025621495665	4.143721604440738	0.2307642826430339	0.2181586486893046	0.1661609446398216	0.3849161240278401
1438000	-5177.368397960616	-5629.34684315184	451.97844519122503	-5629.34684315184	0.08765200043574314	454.5989989652807	101.98529903217006	4.143721604440738	0.2307642826430339	0.2181586486893046	0.1661609446398216	0.3849161240278401
1439000	-5179.583378603751	-5633.072725675201	453.4893470714499	-5633.072725675201	0.08767179365153145	456.1099008455056	91.89592975576583	4.143721604440738	0.2307642826430339	0.22020890947771257	0.1595434979334009	0.38948330994585284
1440000	-5180.751408621364	-5624.742065620875	443.99065699951115	-5624.742065620875	0.09332940085264453	446.5011031910856	98.31516537062951	3.792027253554331	0.2307642826430339	0.22020890947771257	0.1595434979334009	0.38948330994585284
1441000	-5174.84410104456	-5625.37416756979	450.53006652522987	-5625.37416756979	0.09143130978396073	453.0405127168043	89.7276029235691	3.792027253554331	0.2307642826430339	0.22020890947771257	0.1595434979334009	0.38948330994585284
1442000	-5190.336214066538	-5635.980451999741	445.6442379332033	-5635.980451999741	0.09979645125066565	448.15468412477776	93.17441050899242	3.792027253554331	0.24714790466204542	0.22020890947771257	0.14315987591438936	0.38948330994585284
1443000	-5179.209379354646	-5629.94211208244	450.73273272779335	-5629.94211208244	0.09561247712282436	453.2431789193678	88.43380041499738	3.792027253554331	0.2410477174827965	0.2263090966569615	0.14315987591438936	0.38948330994585284
1444000	-5172.344473152882	-5628.45168793545	456.1072147825683	-5628.45168793545	0.08513311648403772	458.6176609741427	108.1186704016902	3.792027253554331	0.2410477174827965	0.2263090966569615	0.14315987591438936	0.38948330994585284
1445000	-5180.114209011282	-5633.780761094354	453.66655208307236	-5633.780761094354	0.09195061486897736	456.14745571631	103.13835992157597	3.7002058354512757	0.27310766586817975	0.19424914827157824	0.14315987591438936	0.38948330994585284
1446000	-5184.597453671924	-5638.573161208933	453.9757075370094	-5638.573161208933	0.09225022939390122	456.456611170247	87.1373934367491	3.7002058354512757	0.27310766586817975	0.19424914827157824	0.17756625171593055	0.3550769341443117
1447000	-5195.649378409216	-5642.959404018282	447.31002560906535	-5642.959404018282	0.09721563563376509	449.790929242303	79.71026577803481	3.7002058354512757	0.27310766586817975	0.19424914827157824	0.17756625171593055	0.3550769341443117
1448000	-5187.154644108867	-5640.994553098433	453.839908989567	-5640.994553098433	0.09299337744129504	456.3208126228046	88.39965543946107	3.7002058354512757	0.27310766586817975	0.19424914827157824	0.17756625171593055	0.3550769341443117
1449000	-5188.117506907818	-5638.1643467145395	450.04683980672144	-5638.1643467145395	0.09027521411197045	452.52774343995907	83.82289117407298	3.7002058354512757	0.27310766586817975	0.19424914827157824	0.17756625171593055	0.3550769341443117
1450000	-5174.931307757555	-5629.213517458541	454.2822097009862	-5629.213517458541	0.08694397447675292	456.7631133342238	85.77351114148024	3.7002058354512757	0.27310766586817975	0.19424914827157824	0.17756625171593055	0.3550769341443117
1451000	-5172.87476336034	-5628.7594840880565	455.88472072771685	-5628.7594840880565	0.08722516413311894	458.3656243609545	98.03488098667232	3.7002058354512757	0.27310766586817975	0.20916729883976976	0.16264810114773903	0.3550769341443117
1452000	-5168.427649076698	-5627.5937229029905	459.166073826293	-5627.5937229029905	0.08551540731983553	461.6699842116268	97.02933902411665	3.771622231348686	0.2549031822143202	0.2273717824936293	0.16264810114773903	0.3550769341443117
1453000	-5158.011336927131	-5616.1848651671935	458.1735282400622	-5616.1848651671935	0.08631033938862433	460.677438625396	94.0649523256001	3.771622231348686	0.2549031822143202	0.2273717824936293	0.16264810114773903	0.3550769341443117
1454000	-5173.16277789582	-5619.361050274376	446.19827237855566	-5619.361050274376	0.094631100196307	448.7021827638895	91.7549798836689	3.771622231348686	0.2549031822143202	0.2273717824936293	0.16264810114773903	0.3550769341443117
1455000	-5182.1823292943745	-5623.923507429594	441.74117813521895	-5623.923507429594	0.09757325269975857	444.24508852055277	87.49712924723559	3.771622231348686	0.2549031822143202	0.2273717824936293	0.16264810114773903	0.3550769341443117
1456000	-5168.183233575762	-5619.401940145373	451.21870656961187	-5619.401940145373	0.09229287002916738	453.79912741279526	101.72234922593383	4.013779448825402	0.2549031822143202	0.21072769297779362	0.16264810114773903	0.37172102366014736
1457000	-5164.967083472748	-5621.65374269414	456.68665922139235	-5621.65374269414	0.08753991507784542	459.26708006457574	79.5677166379421	4.013779448825402	0.2549031822143202	0.21072769297779362	0.16264810114773903	0.37172102366014736
1458000	-5158.355137868395	-5606.9244400505995	448.5693021822046	-5606.9244400505995	0.0951119870174589	451.14972302538797	82.52044361137148	4.013779448825402	0.2549031822143202	0.21072769297779362	0.16264810114773903	0.37172102366014736
1459000	-5156.395873469263	-5617.486618335186	461.09074486592266	-5617.486618335186	0.08107415392435881	463.67116570910605	107.35364748822509	4.013779448825402	0.2549031822143202	0.21072769297779362	0.16264810114773903	0.37172102366014736
1460000	-5158.912372714583	-5612.969004660154	454.05663194557036	-5612.969004660154	0.08765218916983966	456.63705278875375	89.15116568016064	4.013779448825402	0.2549031822143202	0.21072769297779362	0.16264810114773903	0.37172102366014736
1461000	-5157.297436486325	-5611.243747369768	453.9463108834436	-5611.243747369768	0.0867642779290252	456.39306103331637	82.93763105465622	3.5953590007840694	0.2549031822143202	0.21072769297779362	0.16264810114773903	0.37172102366014736
1462000	-5163.791778412889	-5608.353187951514	444.5614095386252	-5608.353187951514	0.09983616982953193	447.008159688498	95.33039998857937	3.5953590007840694	0.24103071641007126	0.2198665855557169	0.16420038297806608	0.37490231505614596
1463000	-5157.336437706033	-5605.617779563363	448.28134185732966	-5605.617779563363	0.092908949415146	450.72809200720246	90.52719536801786	3.5953590007840694	0.24103071641007126	0.2198665855557169	0.16420038297806608	0.37490231505614596
1464000	-5151.386917175946	-5604.97153001349	453.58461283754394	-5604.97153001349	0.08776142530490379	456.03136298741674	83.69225230971222	3.5953590007840694	0.24103071641007126	0.2198665855557169	0.16420038297806608	0.37490231505614596
1465000	-5168.830867287642	-5617.295166030581	448.46429874293875	-5617.295166030581	0.0915211720631193	450.91104889281155	89.17386906978494	3.5953590007840694	0.24103071641007126	0.2198665855557169	0.16420038297806608	0.37490231505614596
1466000	-5167.646054451048	-5617.294176355105	449.6481219040572	-5617.294176355105	0.09463375627233199	452.09487205393	94.8439607528907	3.5953590007840694	0.24103071641007126	0.2198665855557169	0.16420038297806608	0.37490231505614596
1467000	-5166.1204010168485	-5616.919686252868	450.7992852360192	-5616.919686252868	0.08540724173065621	453.246035385892	88.83784705172218	3.5953590007840694	0.24103071641007126	0.2198665855557169	0.16420038297806608	0.37490231505614596
1468000	-5163.101686211487	-5616.071522091121	452.9698358796339	-5616.071522091121	0.0848903850801386	455.42157896379365	95.8943514327807	3.610600059361121	0.24103071641007126	0.2198665855557169	0.16420038297806608	0.37490231505614596
1469000	-5177.1721357253155	-5621.100520500199	443.92838477488385	-5621.100520500199	0.09190098348516676	446.3801278590436	81.67733052388438	3.610600059361121	0.24103071641007126	0.2217226186083559	0.16234434992542707	0.37490231505614596
1470000	-5162.6277630736895	-5610.055495174764	447.42773210107424	-5610.055495174764	0.09324428994219273	449.879475185234	80.24191319252506	3.610600059361121	0.24103071641007126	0.2217226186083559	0.16234434992542707	0.37490231505614596
1471000	-5172.429687977509	-5627.867093578444	455.4374056009344	-5627.867093578444	0.08687157977678293	457.8891486850942	107.08518624095504	3.610600059361121	0.24103071641007126	0.2114906339875451	0.16234434992542707	0.3851342996769568
1472000	-5174.270956341313	-5626.156438001461	451.88548166014783	-5626.156438001461	0.09096035254514391	454.3372247443076	98.52337003853678	3.610600059361121	0.24103071641007126	0.21081018905254298	0.16234434992542707	0.3858147446119589
1473000	-5163.737345632157	-5625.4842057654105	461.746860133254	-5625.4842057654105	0.08331711892413174	464.0852889029725	107.56150432264252	3.2718411393498195	0.24103071641007126	0.21081018905254298	0.16234434992542707	0.3858147446119589
1474000	-5179.8273635676405	-5627.4514396861005	447.62407611846015	-5627.4514396861005	0.09477520912292173	449.9625048881786	83.90850586493752	3.2718411393498195	0.24103071641007126	0.21081018905254298	0.16234434992542707	0.3858147446119589
1475000	-5155.9943924485015	-5608.11399862242	452.1196061739187	-5608.11399862242	0.0901863070285883	454.71451075591443	85.8842894782722	4.060440123239215	0.24103071641007126	0.21081018905254298	0.16234434992542707	0.3858147446119589
1476000	-5159.3085269429075	-5618.448058324558	459.13953138165004	-5618.448058324558	0.0816879111666687	461.73443596364575	96.05742419659904	4.060440123239215	0.24103071641007126	0.21081018905254298	0.16234434992542707	0.3858147446119589
1477000	-5165.362755017784	-5616.7147089756145	451.35195395782995	-5616.7147089756145	0.08654216023722748	453.8565741726928	103.25719865203703	3.773835832041956	0.25376190928320724	0.21081018905254298	0.16234434992542707	0.37308355173882296
1478000	-5173.307347410801	-5619.791577431037	446.4842300202354	-5619.791577431037	0.09027334597766518	448.9888502350982	81.94646572974881	3.773835832041956	0.25376190928320724	0.21081018905254298	0.16234434992542707	0.37308355173882296
1479000	-5161.980943039277	-5617.970486881788	455.98954384251135	-5617.970486881788	0.08865378052928316	458.4941640573742	88.95509975111727	3.773835832041956	0.2461471483172581	0.20420857062095807	0.16995911089137622	0.37968517017040787
1480000	-5175.853539594679	-5628.558889407463	452.70534981278325	-5628.558889407463	0.08566631126128975	455.2099700276461	84.99671762863808	3.773835832041956	0.2461471483172581	0.20420857062095807	0.16995911089137622	0.37968517017040787
1481000	-5173.8429154653595	-5623.354412907498	449.5114974421383	-5623.354412907498	0.09091419439237014	452.01611765700113	91.36539952217555	3.773835832041956	0.2461471483172581	0.20420857062095807	0.16995911089137622	0.37968517017040787
1482000	-5165.202649955863	-5617.689272995583	452.4866230397202	-5617.689272995583	0.08258729951011122	454.991243254583	95.96942101107463	3.773835832041956	0.2461471483172581	0.20420857062095807	0.16995911089137622	0.37968517017040787
1483000	-5170.678953566298	-5628.049644200789	457.37069063449036	-5628.049644200789	0.08392238969753632	459.8753108493532	93.78351609376156	3.773835832041956	0.2461471483172581	0.20420857062095807	0.16995911089137622	0.37968517017040787
1484000	-5168.609590803414	-5623.22122435584	454.6116335524261	-5623.22122435584	0.08979875257071229	457.1162537672889	101.8596122646807	3.773835832041956	0.2461471483172581	0.20420857062095807	0.16995911089137622	0.37968517017040787
1485000	-5162.559441749278	-5616.533581715303	453.974139966024	-5616.533581715303	0.0884263585221785	456.4787601808868	98.24724622073745	3.773835832041956	0.26476008062223755	0.20420857062095807	0.15134617858639676	0.37968517017040787
1486000	-5152.931011310045	-5608.516639918267	455.58562860822235	-5608.516639918267	0.08802854323664444	458.1791111232873	83.77610445190619	4.0558471147355455	0.26476008062223755	0.20420857062095807	0.15134617858639676	0.37968517017040787
1487000	-5155.8050114127245	-5605.205045366962	449.40003395423753	-5605.205045366962	0.09402148400730516	451.9935164693025	94.8480553660868	4.0558471147355455	0.26476008062223755	0.20420857062095807	0.15134617858639676	0.37968517017040787
1488000	-5151.794576071051	-5608.385145884832	456.5905698137814	-5608.385145884832	0.09062112083547355	459.1840523288464	102.19469902793551	4.0558471147355455	0.26476008062223755	0.20420857062095807	0.15134617858639676	0.37968517017040787
1489000	-5157.367429203453	-5606.021508122599	448.6540789191458	-5606.021508122599	0.09255822267905296	451.24756143421075	73.7399008835286	4.0558471147355455	0.24454617753733757	0.20420857062095807	0.15134617858639676	0.3998990732553079
1490000	-5165.477615561496	-5617.948665267224	452.4710497057281	-5617.948665267224	0.09264025840004195	455.06453222079307	98.31438054442337	4.0558471147355455	0.24454617753733757	0.20420857062095807	0.15134617858639676	0.3998990732553079
1491000	-5181.67466556292	-5629.602244323941	447.9275787610203	-5629.602244323941	0.09690545869212296	450.47887161177385	95.99983313632461	3.9207359535053663	0.24454617753733757	0.20420857062095807	0.15134617858639676	0.3998990732553079
1492000	-5163.422705655739	-5615.904339689071	452.4816340333319	-5615.904339689071	0.085866637881137	455.03292688408544	92.50831261966813	3.9207359535053663	0.25394483948534174	0.19950798435621436	0.15604676485114047	0.3905004113073037
1493000	-5157.759122027797	-5615.508831523115	457.7497094953179	-5615.508831523115	0.07934527034092198	460.30100234607147	99.97681992628841	3.9207359535053663	0.25394483948534174	0.19950798435621436	0.15604676485114047	0.3905004113073037
1494000	-5161.273723321355	-5609.634859213225	448.3611358918704	-5609.634859213225	0.08930557080712283	450.91242874262394	100.16483889385395	3.9207359535053663	0.25394483948534174	0.19950798435621436	0.15604676485114047	0.3905004113073037
1495000	-5163.833410186586	-5622.287610702299	458.4542005157133	-5622.287610702299	0.08186330017992283	460.8786099351725	95.33974617625701	3.527523406544833	0.25394483948534174	0.19950798435621436	0.15604676485114047	0.3905004113073037
1496000	-5183.0420972023185	-5631.547134653808	448.50503745148916	-5631.547134653808	0.08718002387920747	450.92944687094837	76.60796102753167	3.527523406544833	0.25797209786790576	0.19548072597365038	0.15604676485114047	0.3905004113073037
1497000	-5172.4288171358585	-5627.752913649086	455.3240965132273	-5627.752913649086	0.08064365204790681	457.91711741689255	88.26179266469383	4.0543567450438776	0.25797209786790576	0.19548072597365038	0.15604676485114047	0.3905004113073037
1498000	-5154.609593114247	-5619.46483103468	464.85523792043284	-5619.46483103468	0.07785070265395831	467.5155887852335	101.8502844154135	4.274603513874969	0.25797209786790576	0.19548072597365038	0.16383244612561432	0.3827147300328298
1499000	-5165.63734029192	-5619.456717845912	453.81937755399247	-5619.456717845912	0.07925429100278465	456.4797284187931	108.56432972036241	4.274603513874969	0.2570324038121804	0.19548072597365038	0.16383244612561432	0.38365442408855516
1500000	-5169.286752064331	-5619.390351969637	450.103599905306	-5619.390351969637	0.08237906334284117	452.76395077010665	81.37822225431964	4.274603513874969	0.2570324038121804	0.19548072597365038	0.16383244612561432	0.38365442408855516
1501000	-5187.999162674545	-5630.405237939041	442.4060752644961	-5630.405237939041	0.09022214258631883	444.76001535355806	82.80470537360681	3.317344786045755	0.2570324038121804	0.22492428833388697	0.16383244612561432	0.35421086172831856
1502000	-5183.4951794507115	-5629.550878194544	446.0556987438323	-5629.550878194544	0.0950742478803199	448.4529365162812	87.65172805598378	3.445805460048631	0.2570324038121804	0.22492428833388697	0.16383244612561432	0.35421086172831856
1503000	-5164.0315516670835	-5613.60249300869	449.5709413416062	-5613.60249300869	0.08978165872919444	451.96817911405515	96.58538765773606	3.445805460048631	0.2570324038121804	0.22492428833388697	0.16383244612561432	0.35421086172831856
1504000	-5149.028097747372	-5603.244438529433	454.21634078206046	-5603.244438529433	0.08525956391117964	456.6135785545094	87.10097152744599	3.445805460048631	0.2570324038121804	0.22492428833388697	0.16383244612561432	0.35421086172831856
1505000	-5168.613416891285	-5616.4389864328705	447.8255695415852	-5616.4389864328705	0.08793172568570741	450.2228073140341	96.12517240115929	3.445805460048631	0.2570324038121804	0.23291570439362622	0.16383244612561432	0.3462194456685793
1506000	-5164.953941942071	-5615.906089306181	450.9521473641099	-5615.906089306181	0.08600393206067976	453.5095761740525	96.79885971461617	3.9402482069422997	0.2570324038121804	0.23291570439362622	0.16383244612561432	0.3462194456685793
1507000	-5170.668094942826	-5617.175590513592	446.50749557076557	-5617.175590513592	0.09169588468187033	449.06492438070813	95.95752219377479	3.9402482069422997	0.2570324038121804	0.22843663462681166	0.13637491228467574	0.37815604927633245
1508000	-5164.37859563197	-5620.801320997482	456.42272536551275	-5620.801320997482	0.08499851809138328	458.9801541754553	91.48813292888471	3.9402482069422997	0.2570324038121804	0.22843663462681166	0.13637491228467574	0.37815604927633245
1509000	-5179.528667821465	-5630.9528331540905	451.4241653326256	-5630.9528331540905	0.08448164120326747	453.98159414256816	88.9284884018163	3.9402482069422997	0.2570324038121804	0.22843663462681166	0.13637491228467574	0.37815604927633245
1510000	-5181.604921815889	-5628.903411875659	447.29849005977013	-5628.903411875659	0.08587429827203089	449.8559188697127	82.52943420224737	3.9402482069422997	0.2570324038121804	0.22843663462681166	0.13637491228467574	0.37815604927633245
1511000	-5170.743518932674	-5622.1579869853485	451.4144680526744	-5622.1579869853485	0.08441700736817495	453.971896862617	90.53823336950886	3.9402482069422997	0.2570324038121804	0.17736192745871587	0.1792432813569463	0.38636238737215767
1512000	-5173.602116129826	-5627.351150645174	453.7490345153479	-5627.351150645174	0.08378368739210296	456.30646332529045	82.7330596695977	3.9402482069422997	0.2570324038121804	0.17736192745871587	0.1792432813569463	0.38636238737215767
1513000	-5173.652547717024	-5631.175846906112	457.52329918908805	-5631.175846906112	0.08469048002209341	460.0069692999217	93.13926827483446	3.7087596287694926	0.2570324038121804	0.17736192745871587	0.1792432813569463	0.38636238737215767
1514000	-5158.127272005316	-5618.987196319711	460.85992431439564	-5618.987196319711	0.08413979670774142	463.3435944252293	108.63581756241733	3.7087596287694926	0.2570324038121804	0.17736192745871587	0.18692645872244085	0.3786792100066631
1515000	-5167.097629847499	-5615.489736026101	448.39210617860255	-5615.489736026101	0.09380194145082411	450.8757762894362	98.57694637630931	3.7087596287694926	0.24535610142830322	0.1906004960715622	0.1853641924934717	0.3786792100066631
1516000	-5170.564146077153	-5616.527565401868	445.96341932471495	-5616.527565401868	0.09280921110729791	448.4470894355486	97.14298441715091	3.7087596287694926	0.24535610142830322	0.1906004960715622	0.1853641924934717	0.3786792100066631
1517000	-5169.966535264735	-5622.27866713767	452.31213187293446	-5622.27866713767	0.08521985070378474	454.7958019837681	88.8979948333061	3.7087596287694926	0.22394209816967806	0.21201449933018737	0.1853641924934717	0.3786792100066631
1518000	-5172.8192626737	-5625.866022948139	453.04676027443895	-5625.866022948139	0.08522527557905116	455.5304303852726	104.2262219661671	3.7087596287694926	0.22394209816967806	0.21201449933018737	0.1853641924934717	0.3786792100066631
1519000	-5172.961925131308	-5627.218175068903	454.2562499375955	-5627.218175068903	0.08253881974945476	456.73992004842916	99.33127506197296	3.7087596287694926	0.22394209816967806	0.21201449933018737	0.1853641924934717	0.3786792100066631
1520000	-5175.148789114659	-5631.040532897587	455.8917437829276	-5631.040532897587	0.0831150540751971	458.3754138937613	93.20000187598413	3.7087596287694926	0.22394209816967806	0.21890718348597135	0.1784715083376877	0.3786792100066631
1521000	-5200.220310527767	-5648.2421323011495	448.0218217733831	-5648.2421323011495	0.08974683989831915	450.5054918842168	82.79260208260467	3.7087596287694926	0.22394209816967806	0.21890718348597135	0.1784715083376877	0.3786792100066631
1522000	-5189.545251258346	-5640.908946132922	451.3636948745763	-5640.908946132922	0.08422728864161523	453.9505153185727	98.73831376265981	4.034363807659259	0.23672168878249528	0.21890718348597135	0.1784715083376877	0.3658996193938459
1523000	-5193.405495701859	-5643.135468089729	449.7299723878702	-5643.135468089729	0.08364531342786825	452.31679283186656	75.68420433385617	4.034363807659259	0.23672168878249528	0.21890718348597135	0.1784715083376877	0.3658996193938459
1524000	-5169.574735440206	-5625.188563991897	455.61382855169165	-5625.188563991897	0.0813407954443029	458.200648995688	89.2160402972421	4.034363807659259	0.23672168878249528	0.21890718348597135	0.1784715083376877	0.3658996193938459
1525000	-5168.738088973532	-5617.977816681703	449.23972770817056	-5617.977816681703	0.09170011358134698	451.82654815216694	100.1610988626774	4.034363807659259	0.23672168878249528	0.21890718348597135	0.1784715083376877	0.3658996193938459
1526000	-5166.634140908396	-5620.823679547211	454.1895386388149	-5620.823679547211	0.08542287102173507	456.77635908281127	106.69903294634527	4.034363807659259	0.23529606554883534	0.2203328067196313	0.1784715083376877	0.3658996193938459
1527000	-5187.037292093421	-5631.495846873559	444.45855478013794	-5631.495846873559	0.09107236253559428	447.2154935229802	88.95433837361462	4.600843451175887	0.23529606554883534	0.2203328067196313	0.1784715083376877	0.3658996193938459
1528000	-5195.672514581051	-5635.23714018496	439.5646256039094	-5635.23714018496	0.09450320141296092	442.32156434675164	76.61312842988009	4.600843451175887	0.23344195169603255	0.2203328067196313	0.1784715083376877	0.36775373324664873
1529000	-5171.220046542313	-5625.57547474872	454.3554282064073	-5625.57547474872	0.08231264026970614	457.1123669492495	107.97840891569209	4.600843451175887	0.2630011177507101	0.1907736406649537	0.1784715083376877	0.36775373324664873
1530000	-5173.530090930772	-5624.714074767817	451.1839838370453	-5624.714074767817	0.08958876871224082	453.9409225798875	86.40176972445092	4.600843451175887	0.2630011177507101	0.1907736406649537	0.1784715083376877	0.36775373324664873
1531000	-5181.047463403145	-5634.2685164636105	453.2210530604651	-5634.2685164636105	0.08265735925928172	455.97799180330736	81.28216779140159	4.600843451175887	0.2630011177507101	0.1907736406649537	0.1784715083376877	0.36775373324664873
1532000	-5172.374146075661	-5627.984680866188	455.610534790527	-5627.984680866188	0.08604675612336948	458.36747353336926	94.73097772914595	4.600843451175887	0.2630011177507101	0.1907736406649537	0.1784715083376877	0.36775373324664873
1533000	-5166.777671660637	-5621.311404512689	454.53373285205197	-5621.311404512689	0.08659138039676491	456.9198144248803	90.96444400396985	3.4125009278185723	0.2630011177507101	0.1907736406649537	0.1784715083376877	0.36775373324664873
1534000	-5167.799123562279	-5624.935244835639	457.1361212733598	-5624.935244835639	0.08560413687071723	459.8277001501003	97.35573041904776	4.378738122865764	0.2630011177507101	0.1907736406649537	0.1784715083376877	0.36775373324664873
1535000	-5167.959687500971	-5621.321117481246	453.36142998027447	-5621.321117481246	0.09294341182448038	456.053008857015	93.71738836491127	4.378738122865764	0.22868931698357406	0.22508544143208975	0.1784715083376877	0.36775373324664873
1536000	-5182.62378005387	-5627.364007330224	444.7402272763537	-5627.364007330224	0.09656370610565268	447.43180615309427	95.50400350306872	4.378738122865764	0.22868931698357406	0.22508544143208975	0.1784715083376877	0.36775373324664873
1537000	-5179.048215397192	-5628.393764552886	449.34554915569447	-5628.393764552886	0.097389958027308	451.80006709585575	86.62219089671545	3.619083147355101	0.22868931698357406	0.22508544143208975	0.1784715083376877	0.36775373324664873
1538000	-5172.202767391039	-5628.572805008142	456.3700376171031	-5628.572805008142	0.09086576476877939	458.8245555572644	96.76278698521023	3.619083147355101	0.22868931698357406	0.23182982193742105	0.1717271278323564	0.36775373324664873
1539000	-5193.036803781234	-5639.701896117763	446.66509233652874	-5639.701896117763	0.09795802726676701	449.0992384405659	110.10300729696908	3.557015807142225	0.2572427532945833	0.23182982193742105	0.1431736915213472	0.36775373324664873
1540000	-5183.6168198394735	-5635.087283715364	451.47046387589074	-5635.087283715364	0.10013758438252886	454.04048852723656	84.31595331107492	3.980449461175991	0.2572427532945833	0.23182982193742105	0.1431736915213472	0.36775373324664873
1541000	-5177.303698808829	-5629.396596140859	452.0928973320308	-5629.396596140859	0.09302644622002477	454.66292198337663	96.12477042461308	3.980449461175991	0.2572427532945833	0.23182982193742105	0.1431736915213472	0.36775373324664873
1542000	-5175.597450290905	-5633.607307389111	458.0098570982064	-5633.607307389111	0.08523645977072475	460.5798817495522	112.01323810253947	3.980449461175991	0.25317329879867406	0.2074406994153533	0.16756281404341494	0.37182318774255796
1543000	-5184.915790733268	-5635.106559970116	450.19076923684736	-5635.106559970116	0.09116991705987648	452.7607938881932	85.63629025326746	3.980449461175991	0.2595108995894282	0.2074406994153533	0.1612252132526608	0.37182318774255796
1544000	-5174.366162764075	-5627.738534602691	453.3723718386161	-5627.738534602691	0.09101808682198408	455.94239648996194	92.32172520940833	3.980449461175991	0.24947921853282198	0.21747238047195952	0.1612252132526608	0.37182318774255796
1545000	-5165.178419737145	-5621.343503642743	456.16508390559784	-5621.343503642743	0.08701221946829993	458.73510855694366	93.8025701686762	3.980449461175991	0.24947921853282198	0.21747238047195952	0.1612252132526608	0.37182318774255796
1546000	-5167.892390037563	-5614.082540111376	446.19015007381284	-5614.082540111376	0.097075198402261	448.77278758161674	79.17833584469278	4.02090354431128	0.22734307398791181	0.20364522025446158	0.1612252132526608	0.40778649250496607
1547000	-5163.9410763491605	-5620.1731332336	456.23205688444017	-5620.1731332336	0.08840219836963162	458.81469439224406	91.33071682286563	4.02090354431128	0.22734307398791181	0.20364522025446158	0.1612252132526608	0.40778649250496607
1548000	-5161.015097495908	-5616.5172925998795	455.50219510397136	-5616.5172925998795	0.08511656404991781	458.08483261177525	118.73289610767048	4.02090354431128	0.22734307398791181	0.19235565511226083	0.17251477839486154	0.40778649250496607
1549000	-5164.188367059005	-5618.688052858463	454.49968579945835	-5618.688052858463	0.08430220115404549	457.08232330726224	106.66640686076231	4.02090354431128	0.22734307398791181	0.19235565511226083	0.17251477839486154	0.40778649250496607
1550000	-5171.377760574791	-5622.8235275816305	451.4457670068396	-5622.8235275816305	0.08274846174351468	454.0284045146435	110.28472032420424	4.02090354431128	0.22734307398791181	0.19235565511226083	0.17251477839486154	0.40778649250496607
1551000	-5166.687327825031	-5623.049033406457	456.36170558142607	-5623.049033406457	0.08483233514318554	458.94434308922996	96.7818793882325	4.02090354431128	0.2285506250379585	0.21822238539737496	0.14544049705970072	0.40778649250496607
1552000	-5163.423901399486	-5616.3403319956315	452.916430596146	-5616.3403319956315	0.08402761085233909	455.49906810394987	106.07967509753541	4.02090354431128	0.2285506250379585	0.2068042418868658	0.15180336346184428	0.4128417696133317
1553000	-5163.018878065903	-5614.963786201512	451.94490813561015	-5614.963786201512	0.08911680428675504	454.52754564341404	109.38410795146325	4.02090354431128	0.2285506250379585	0.2068042418868658	0.17260052980983456	0.3920446032653414
1554000	-5164.556105310955	-5622.696888364205	458.1407830532495	-5622.696888364205	0.08401918875535334	460.7234205610534	94.03299557530478	4.02090354431128	0.2285506250379585	0.2068042418868658	0.17260052980983456	0.3920446032653414
1555000	-5178.180581379293	-5627.717663673201	449.53708229390855	-5627.717663673201	0.09117245464191787	452.11971980171245	89.5009956442882	4.02090354431128	0.2285506250379585	0.2068042418868658	0.17260052980983456	0.3920446032653414
1556000	-5164.651882636537	-5616.725929175363	452.07404653882554	-5616.725929175363	0.08920371428778248	454.65668404662944	92.27203240326364	4.02090354431128	0.26619017605960515	0.19172280498080094	0.17260052980983456	0.3694864891497596
1557000	-5173.174811124104	-5619.611731561256	446.43692043715225	-5619.611731561256	0.09012441336095764	449.01955794495615	87.41514038819196	4.02090354431128	0.2511153522004833	0.20679762883992275	0.17260052980983456	0.3694864891497596
1558000	-5168.617685235593	-5622.27480011072	453.65711487512687	-5622.27480011072	0.08178056026745349	456.1294043937022	82.60737297554812	3.6736303129805155	0.2511153522004833	0.20784740021181283	0.17155075843794448	0.3694864891497596
1559000	-5172.760279404268	-5623.540387120047	450.7801077157791	-5623.540387120047	0.08597063635108164	453.2523972343544	99.6039820267181	3.6736303129805155	0.2511153522004833	0.20784740021181283	0.17155075843794448	0.3694864891497596
1560000	-5161.980839422785	-5615.853118740741	453.872279317956	-5615.853118740741	0.08381984174315732	456.3445688365313	96.670016140305	3.6736303129805155	0.2511153522004833	0.20784740021181283	0.17155075843794448	0.3694864891497596
1561000	-5172.252459136136	-5622.636643003796	450.3841838676595	-5622.636643003796	0.08731441838022949	452.8564733862348	81.82713451185323	3.6736303129805155	0.2515520506451687	0.2074107017671274	0.17155075843794448	0.3694864891497596
1562000	-5177.794350460435	-5625.361107898739	447.5667574383032	-5625.361107898739	0.08672752769208515	450.03904695687856	90.88070135419349	3.6736303129805155	0.22661067187948022	0.22436781952706303	0.17155075843794448	0.37747075015551246
1563000	-5172.715337513629	-5618.427952475774	445.7126149621455	-5618.427952475774	0.09254254469752304	448.18490448072083	86.24644448773621	3.6736303129805155	0.23225899700083147	0.22436781952706303	0.17155075843794448	0.3718224250341612
1564000	-5167.106136714408	-5623.396108097116	456.28997138270694	-5623.396108097116	0.0838620371988433	458.7622609012823	103.68237720782842	3.6736303129805155	0.23225899700083147	0.22436781952706303	0.17155075843794448	0.3718224250341612
1565000	-5164.806334313275	-5615.711889995294	450.9055556820189	-5615.711889995294	0.08398600333948122	453.3813942649872	102.2904870215031	3.684568804093179	0.23225899700083147	0.20745818914757375	0.17155075843794448	0.38873205541365047
1566000	-5177.304206710529	-5620.759707351633	443.45550064110404	-5620.759707351633	0.08896229950375174	445.9313392240723	90.96037337690088	3.684568804093179	0.23225899700083147	0.20745818914757375	0.17155075843794448	0.38873205541365047
1567000	-5179.304372605244	-5634.50131534663	455.1969427413863	-5634.50131534663	0.08106157781150986	457.6324607214667	86.63311800370096	3.561180161448052	0.23519030553143178	0.20745818914757375	0.16861944990734418	0.38873205541365047
1568000	-5181.052948149074	-5632.512085781302	451.45913763222825	-5632.512085781302	0.08429694236038633	453.89465561230867	90.00401049324718	3.561180161448052	0.23519030553143178	0.20745818914757375	0.16861944990734418	0.38873205541365047
1569000	-5173.2141972725985	-5621.596502230658	448.38230495805965	-5621.596502230658	0.08668160430468964	450.81782293814007	104.16077794887649	3.561180161448052	0.23519030553143178	0.20745818914757375	0.16861944990734418	0.38873205541365047
1570000	-5169.437977656707	-5623.411324516298	453.97334685959135	-5623.411324516298	0.07845483743023159	456.40886483967176	86.91591599981923	3.561180161448052	0.23519030553143178	0.20745818914757375	0.16861944990734418	0.38873205541365047
1571000	-5166.310670566276	-5619.542031212084	453.2313606458082	-5619.542031212084	0.08075116736451295	455.6668786258886	81.92775152993953	3.561180161448052	0.23519030553143178	0.20745818914757375	0.16861944990734418	0.38873205541365047
1572000	-5170.232704188786	-5619.998011305031	449.7653071162448	-5619.998011305031	0.08107778080697481	452.2008250963252	102.87165766653489	3.561180161448052	0.23519030553143178	0.20745818914757375	0.16861944990734418	0.38873205541365047
1573000	-5167.4533570110725	-5620.666536768284	453.213179757211	-5620.666536768284	0.07904326174026381	455.6486977372914	111.35484729767708	3.561180161448052	0.23519030553143178	0.20745818914757375	0.16861944990734418	0.38873205541365047
1574000	-5165.68159596147	-5617.98211879954	452.30052283807044	-5617.98211879954	0.08304770211312332	455.07278058049906	92.54272851746677	4.653724624632505	0.23519030553143178	0.20745818914757375	0.16861944990734418	0.38873205541365047
1575000	-5170.425852102675	-5630.145531725652	459.71967962297754	-5630.145531725652	0.07703408416147356	462.49193736540616	114.34430742966157	4.653724624632505	0.23519030553143178	0.20745818914757375	0.16861944990734418	0.38873205541365047
1576000	-5182.336736035098	-5634.913288787151	452.57655275205343	-5634.913288787151	0.081939158687173	455.34881049448205	86.5187801962401	4.653724624632505	0.23519030553143178	0.20745818914757375	0.16861944990734418	0.38873205541365047
1577000	-5187.699309199273	-5640.773756971206	453.07444777193365	-5640.773756971206	0.08449889771338948	455.8110182881884	93.26533809992306	4.531019788913561	0.25715577299600584	0.20745818914757375	0.14665398244277011	0.38873205541365047
1578000	-5193.1502484652765	-5648.784079180899	455.6338307156226	-5648.784079180899	0.08041657248690605	458.37040123187734	99.64049694999022	4.531019788913561	0.25715577299600584	0.20745818914757375	0.14665398244277011	0.38873205541365047
1579000	-5191.605967545445	-5639.640987684947	448.0350201395012	-5639.640987684947	0.09330486904167323	450.65863026351985	90.16749494886344	4.153701146717831	0.25715577299600584	0.20745818914757375	0.14665398244277011	0.38873205541365047
1580000	-5195.452286742449	-5643.370861460418	447.9185747179689	-5643.370861460418	0.09125793329341476	450.43618403813565	79.36776024381182	3.8144505331586345	0.25715577299600584	0.20745818914757375	0.14665398244277011	0.38873205541365047
1581000	-5182.639000470492	-5634.688768544896	452.0497680744049	-5634.688768544896	0.09282509479872536	454.5673773945716	88.5060171077864	3.8144505331586345	0.25715577299600584	0.20745818914757375	0.14665398244277011	0.38873205541365047
1582000	-5173.427435244332	-5621.993404567076	448.56596932274397	-5621.993404567076	0.08460943377215778	451.0835786429107	80.04798612601724	3.8144505331586345	0.25715577299600584	0.20745818914757375	0.14665398244277011	0.38873205541365047
1583000	-5179.309177798636	-5630.634520945496	451.3253431468606	-5630.634520945496	0.08225726227164777	453.98089022293846	97.592576616947	4.258696960661756	0.25715577299600584	0.2043723516124597	0.14665398244277011	0.3918178929487645
1584000	-5170.974798019485	-5622.710120058933	451.73532203944757	-5622.710120058933	0.08074342199862129	454.39086911552545	92.34260537812095	4.258696960661756	0.25715577299600584	0.2043723516124597	0.14665398244277011	0.3918178929487645
1585000	-5179.2672119459485	-5637.661824326153	458.39461238020453	-5637.661824326153	0.07933149688597668	461.0501594562824	88.62303657886717	4.258696960661756	0.27790134814211576	0.2043723516124597	0.14665398244277011	0.3710723178026546
1586000	-5210.568813071395	-5655.685487260447	445.1166741890517	-5655.685487260447	0.09094462306909305	447.7722212651296	107.9452796480688	4.258696960661756	0.27790134814211576	0.2043723516124597	0.14665398244277011	0.3710723178026546
1587000	-5188.872158928576	-5639.618167246513	450.74600831793714	-5639.618167246513	0.0841469582839365	453.401555394015	96.6125018742162	4.258696960661756	0.27790134814211576	0.2043723516124597	0.14665398244277011	0.3710723178026546
1588000	-5181.729833351825	-5643.882676615619	462.152843263794	-5643.882676615619	0.07683002134694575	464.8083903398719	94.07580046785947	4.258696960661756	0.2366179958860114	0.2043723516124597	0.14665398244277011	0.41235567005875895
1589000	-5175.405145175681	-5629.436719160872	454.03157398519016	-5629.436719160872	0.08200695672621876	456.68712106126804	103.52576388317566	4.258696960661756	0.2366179958860114	0.2043723516124597	0.14665398244277011	0.41235567005875895
1590000	-5182.734157516672	-5631.164033813633	448.4298762969612	-5631.164033813633	0.0830421968015818	451.0854233730391	68.90375631491422	4.258696960661756	0.2366179958860114	0.2043723516124597	0.14665398244277011	0.41235567005875895
1591000	-5176.061774233858	-5625.820555899391	449.75878166553304	-5625.820555899391	0.0883318684102886	452.3006611952957	89.88552710280877	3.8908923759805587	0.24455709900300446	0.2043723516124597	0.16776565122181272	0.3833048981627233
1592000	-5161.250975964552	-5618.5438562412	457.29288027664853	-5618.5438562412	0.08338200048247134	459.9048814847006	100.36494103950086	4.115859140230546	0.24860464400315277	0.2043723516124597	0.1637181062216644	0.3833048981627233
1593000	-5170.461316145938	-5626.1724439044265	455.7111277584882	-5626.1724439044265	0.08513036309836133	458.32312896654025	103.61817577090031	4.115859140230546	0.2534580201989316	0.2043723516124597	0.1637181062216644	0.3784515219669444
1594000	-5165.697292712079	-5620.007065578613	454.309772866534	-5620.007065578613	0.08591359048868216	456.92177407458604	84.44977722494806	4.115859140230546	0.2534580201989316	0.2043723516124597	0.1637181062216644	0.3784515219669444
1595000	-5162.056710163297	-5616.160639069984	454.1039289066871	-5616.160639069984	0.08557665223149057	456.71593011473914	86.43115474720635	4.115859140230546	0.2534580201989316	0.2043723516124597	0.1637181062216644	0.3784515219669444
1596000	-5160.338203402589	-5607.884163357784	447.5459599551946	-5607.884163357784	0.09362752880292402	450.1579611632466	85.01692890524443	4.115859140230546	0.2534580201989316	0.2043723516124597	0.1637181062216644	0.3784515219669444
1597000	-5172.6859062996455	-5619.946995790138	447.2610894904928	-5619.946995790138	0.09451177431975297	449.87309069854484	90.4287095595645	4.115859140230546	0.2534580201989316	0.2043723516124597	0.1405792193646794	0.40159040882392943
1598000	-5164.012335199496	-5615.45468587365	451.44235067415394	-5615.45468587365	0.08814964696049753	454.054351882206	89.48979274147973	4.115859140230546	0.2534580201989316	0.20820602110213432	0.1405792193646794	0.3977567393342548
1599000	-5170.414460462859	-5620.265092186267	449.85063172340796	-5620.265092186267	0.0838540710633462	452.46263293146	88.6481703719331	4.115859140230546	0.2534580201989316	0.20820602110213432	0.1405792193646794	0.3977567393342548
1600000	-5172.009443549443	-5619.061861086326	447.0524175368825	-5619.061861086326	0.08682108002259846	449.66441874493455	96.14053930991555	4.115859140230546	0.2534580201989316	0.20820602110213432	0.1405792193646794	0.3977567393342548
1601000	-5179.314315147797	-5633.599486959491	454.2851718116934	-5633.599486959491	0.08087379953763313	456.8971730197454	107.95995049958715	4.115859140230546	0.2534580201989316	0.20820602110213432	0.1405792193646794	0.3977567393342548
1602000	-5185.576459408064	-5638.190073954709	452.6136145466451	-5638.190073954709	0.07723828258746056	455.2256157546972	102.21908893539073	4.115859140230546	0.2691870820867242	0.20820602110213432	0.1405792193646794	0.3820276774464622
1603000	-5177.121522660886	-5631.499770438936	454.37824777805014	-5631.499770438936	0.0762480414266068	456.987823281874	97.84492678278991	4.107973632834484	0.2691870820867242	0.1935708044227885	0.1405792193646794	0.396662894125808
1604000	-5194.609812548422	-5640.379013909033	445.7692013606114	-5640.379013909033	0.08333457813685352	448.3787768644353	99.18398813801441	4.107973632834484	0.2691870820867242	0.1935708044227885	0.1405792193646794	0.396662894125808
1605000	-5179.672939047414	-5633.010922370995	453.3379833235813	-5633.010922370995	0.08223580702542667	455.8419983213951	98.42744436360053	3.771948426539092	0.2691870820867242	0.1935708044227885	0.1405792193646794	0.396662894125808
1606000	-5172.5748570845535	-5631.783730052184	459.2088729676307	-5631.783730052184	0.08195978174917733	461.71288796544457	100.22422583216222	3.771948426539092	0.24245280092808624	0.21039103456848485	0.16731350052331737	0.3798426639801117
1607000	-5183.736471985056	-5633.726159692061	449.9896877070055	-5633.726159692061	0.08616644407158901	452.4937027048193	98.30304846833079	3.771948426539092	0.24245280092808624	0.21039103456848485	0.16731350052331737	0.3798426639801117
1608000	-5179.701109792704	-5627.467378854763	447.7662690620587	-5627.467378854763	0.09346254693666023	450.27028405987255	90.49876279256948	3.771948426539092	0.24245280092808624	0.21039103456848485	0.16731350052331737	0.3798426639801117
1609000	-5175.355366146373	-5627.712135936686	452.3567697903126	-5627.712135936686	0.09061533348282454	454.86078478812647	95.05473043859715	3.771948426539092	0.24245280092808624	0.21039103456848485	0.16731350052331737	0.3798426639801117
1610000	-5184.71193218828	-5642.563941656909	457.8520094686291	-5642.563941656909	0.0830218601868854	460.35602446644293	104.07691799040992	3.771948426539092	0.24245280092808624	0.21039103456848485	0.16731350052331737	0.3798426639801117
1611000	-5189.208282128784	-5638.460651230158	449.25236910137403	-5638.460651230158	0.08997908984077137	451.75638409918787	96.43743459453442	3.771948426539092	0.24245280092808624	0.21039103456848485	0.16731350052331737	0.3798426639801117
1612000	-5185.677299331741	-5631.84153295526	446.164233623519	-5631.84153295526	0.0869492922846363	448.66824862133285	83.76329473982467	3.771948426539092	0.23932872114066636	0.21351511435590473	0.16731350052331737	0.3798426639801117
1613000	-5167.698661878203	-5618.4824380833925	450.7837762051896	-5618.4824380833925	0.08425704360051495	453.28779120300345	93.48738137329948	3.771948426539092	0.25166225057715497	0.20118158491941612	0.16731350052331737	0.3798426639801117
1614000	-5168.734768203139	-5622.927389499194	454.19262129605556	-5622.927389499194	0.08237497133283794	456.6966362938694	103.06253711380259	3.771948426539092	0.25166225057715497	0.20118158491941612	0.16731350052331737	0.3798426639801117
1615000	-5175.596840411177	-5622.536130988105	446.93929057692714	-5622.536130988105	0.08587906792069326	449.443305574741	90.03407778019947	3.771948426539092	0.26093282803235773	0.20118158491941612	0.1580429230681146	0.3798426639801117
1616000	-5175.575755109914	-5628.001817152514	452.42606204260056	-5628.001817152514	0.08352085360070252	454.9300770404144	96.89251796510166	3.771948426539092	0.26093282803235773	0.20118158491941612	0.1580429230681146	0.3798426639801117
1617000	-5163.421225455825	-5620.193587370919	456.7723619150935	-5620.193587370919	0.08123616443126158	459.2763769129073	103.6622624853351	3.771948426539092	0.26093282803235773	0.20118158491941612	0.15239622029008293	0.3854893667581433
1618000	-5172.0445771354225	-5630.893612924183	458.8490357887608	-5630.893612924183	0.0840044894806373	461.3530507865746	93.08070631692732	3.771948426539092	0.26093282803235773	0.20118158491941612	0.15239622029008293	0.3854893667581433
1619000	-5180.408499365954	-5637.6055117257765	457.19701235982245	-5637.6055117257765	0.08143269026671145	459.9453979033263	85.70890383027441	4.5714549316865005	0.24725760002184471	0.21485681292992914	0.15239622029008293	0.3854893667581433
1620000	-5170.491730102759	-5634.330351378475	463.83862127571615	-5634.330351378475	0.07533324850933572	466.58700681922	101.07111847967283	4.5714549316865005	0.24725760002184471	0.21485681292992914	0.15239622029008293	0.3854893667581433
1621000	-5178.290471866732	-5630.694365580168	452.40389371343576	-5630.694365580168	0.08722600262148997	455.1522792569396	93.680541657358	4.5714549316865005	0.2560060537424777	0.20610835920929613	0.15239622029008293	0.3854893667581433
1622000	-5185.319835448152	-5640.754375920825	455.4345404726725	-5640.754375920825	0.0853778176951035	458.18292601617634	102.16823064779544	4.5714549316865005	0.2560060537424777	0.20610835920929613	0.15239622029008293	0.3854893667581433
1623000	-5184.884695709747	-5634.728195402905	449.8434996931587	-5634.728195402905	0.08680014288447319	452.59188523666256	92.48259633558982	4.5714549316865005	0.24839028757505424	0.20610835920929613	0.1600119864575064	0.3854893667581433
1624000	-5168.717135629757	-5627.002482065455	458.2853464356981	-5627.002482065455	0.08194449018120886	461.03373197920195	97.28046704795123	4.5714549316865005	0.24839028757505424	0.20610835920929613	0.16000419102462626	0.3854971621910234
1625000	-5170.681090228285	-5623.350194626672	452.6691043983873	-5623.350194626672	0.08433318857715182	455.19966536970145	89.11276763238497	3.8551532679731766	0.24176749651662038	0.20610835920929613	0.16662698208306012	0.3854971621910234
1626000	-5174.550643354736	-5626.927544197209	452.37690084247225	-5626.927544197209	0.08260554201736484	454.9074618137864	79.23575419253189	3.8551532679731766	0.24176749651662038	0.20610835920929613	0.16662698208306012	0.3854971621910234
1627000	-5168.491469059702	-5620.271306483392	451.7798374236909	-5620.271306483392	0.08855388486710743	454.48891331949636	97.70624576945735	4.4376421045784	0.24176749651662038	0.20610835920929613	0.16662698208306012	0.3854971621910234
1628000	-5171.580524673901	-5632.4431115379075	460.8625868640067	-5632.4431115379075	0.08279844493117464	463.57166275981217	102.04145967601387	4.4376421045784	0.24176749651662038	0.20610835920929613	0.16662698208306012	0.3854971621910234
1629000	-5175.635180054008	-5627.555334447736	451.9201543937283	-5627.555334447736	0.08397807019274936	454.6292302895338	96.41148967139682	4.4376421045784	0.24176749651662038	0.20982618235651307	0.16290915893584318	0.3854971621910234
1630000	-5167.407316250304	-5624.512475147853	457.1051588975501	-5624.512475147853	0.08474235432298184	459.8424446551034	98.06741835357803	4.53346229815864	0.24176749651662038	0.20982618235651307	0.16290915893584318	0.3854971621910234
1631000	-5175.653120089134	-5627.173455604836	451.5203355157016	-5627.173455604836	0.08106464952829566	454.2224267835103	93.11715606135812	4.414079983018006	0.24176749651662038	0.20982618235651307	0.16290915893584318	0.3854971621910234
1632000	-5184.188792835387	-5632.83624287442	448.64745003903323	-5632.83624287442	0.09358923359468123	451.3495413068419	103.01596230682198	4.414079983018006	0.24176749651662038	0.20982618235651307	0.16290915893584318	0.3854971621910234
1633000	-5173.07239912662	-5631.283490097912	458.21109097129147	-5631.283490097912	0.07952915759635097	460.9711549438317	91.18938142823676	4.611606114299793	0.24176749651662038	0.20982618235651307	0.16290915893584318	0.3854971621910234
1634000	-5178.291664604955	-5636.065337901065	457.77367329610973	-5636.065337901065	0.08446043669619147	460.53373726865	94.9729622528117	4.611606114299793	0.24176749651662038	0.20982618235651307	0.16408219774640367	0.3843241233804629
1635000	-5173.203892262619	-5627.244702522417	454.0408102597984	-5627.244702522417	0.08349242028058192	456.80087423233863	96.36943544603626	4.611606114299793	0.24176749651662038	0.20373877353908595	0.16408219774640367	0.39041153219789004
1636000	-5164.770422096773	-5619.51008413259	454.73966203581756	-5619.51008413259	0.08537754898685863	457.4997260083578	101.33487265961773	4.611606114299793	0.24176749651662038	0.20373877353908595	0.16408219774640367	0.39041153219789004
1637000	-5171.440686158742	-5628.996288396699	457.5556022379569	-5628.996288396699	0.08339452745931529	460.31566621049717	107.7637562553314	4.611606114299793	0.23657095858941024	0.2089353114662961	0.16408219774640367	0.39041153219789004
1638000	-5161.002725312643	-5612.50829223325	451.505566920608	-5612.50829223325	0.0848100375366648	454.2656308931482	76.36688560099482	4.611606114299793	0.23657095858941024	0.2089353114662961	0.16408219774640367	0.39041153219789004
1639000	-5159.607770010136	-5621.50068568152	461.8929156713841	-5621.50068568152	0.08355507623772587	464.65297964392437	89.9541080968901	4.611606114299793	0.23657095858941024	0.2089353114662961	0.16408219774640367	0.39041153219789004
1640000	-5159.510763875433	-5614.704609585822	455.19384571038864	-5614.704609585822	0.08612836245817423	457.9539096829289	95.09171465028368	4.611606114299793	0.23657095858941024	0.2089353114662961	0.16408219774640367	0.39041153219789004
1641000	-5169.455504196563	-5621.051205545872	451.5957013493089	-5621.051205545872	0.09025782390663703	454.32296231281515	94.41150291614998	4.499290279243406	0.23657095858941024	0.2089353114662961	0.16408219774640367	0.39041153219789004
1642000	-5157.942036024436	-5620.337246758317	462.39521073388096	-5620.337246758317	0.07858357889618585	465.09771151223066	99.90430940229028	4.415459663950478	0.23638286743897632	0.20812817105674472	0.16488933815595505	0.39059962334832393
1643000	-5173.744494869222	-5627.742084378414	453.99758950919227	-5627.742084378414	0.0815283103582676	456.70009028754197	97.96204839749538	4.415459663950478	0.23638286743897632	0.20812817105674472	0.16488933815595505	0.39059962334832393
1644000	-5181.165611100561	-5626.872099346907	445.70648824634543	-5626.872099346907	0.09114034179146724	448.3383014383272	86.79870330972791	4.180544640095568	0.23638286743897632	0.20812817105674472	0.16488933815595505	0.39059962334832393
1645000	-5183.964049315235	-5629.260709319243	445.2966600040085	-5629.260709319243	0.08900694757240098	447.9284731959903	80.47496691040489	4.180544640095568	0.23638286743897632	0.20812817105674472	0.16488933815595505	0.39059962334832393
1646000	-5182.150727389007	-5629.875372758663	447.724645369655	-5629.875372758663	0.08802750799696435	450.35645856163677	75.97619778985728	4.180544640095568	0.23638286743897632	0.20812817105674472	0.16488933815595505	0.39059962334832393
1647000	-5175.726016341975	-5628.650805197033	452.9247888550582	-5628.650805197033	0.08760685094888021	455.55660204704	105.40471336235355	4.180544640095568	0.23638286743897632	0.20812817105674472	0.16488933815595505	0.39059962334832393
1648000	-5176.315972646284	-5625.109929799992	448.7939571537085	-5625.109929799992	0.087603470539556	451.4257703456903	92.52322328019174	4.180544640095568	0.23638286743897632	0.20812817105674472	0.16488933815595505	0.39059962334832393
1649000	-5191.694985186179	-5634.519164662815	442.8241794766356	-5634.519164662815	0.09172873925421277	445.4559926686174	77.0951902774474	4.180544640095568	0.23638286743897632	0.20812817105674472	0.16488933815595505	0.39059962334832393
1650000	-5176.876648387247	-5628.846822250765	451.97017386351894	-5628.846822250765	0.08311182275453302	454.60198705550073	97.40876128450795	4.180544640095568	0.23638286743897632	0.20812817105674472	0.16488933815595505	0.39059962334832393
1651000	-5182.751097921312	-5629.05926406987	446.30816614855735	-5629.05926406987	0.08656237791934743	448.93997934053914	104.63236816601547	4.180544640095568	0.23638286743897632	0.20812817105674472	0.16488933815595505	0.39059962334832393
1652000	-5173.572828600305	-5630.758805355185	457.1859767548807	-5630.758805355185	0.08505521825785038	459.8409995001425	100.26084987154502	4.2569625754006974	0.23638286743897632	0.20812817105674472	0.16488933815595505	0.39059962334832393
1653000	-5167.605308517541	-5631.241753337214	463.6364448196723	-5631.241753337214	0.0798944319879058	466.30945098395756	96.21813174480369	4.316651559410949	0.23638286743897632	0.20812817105674472	0.16488933815595505	0.39059962334832393
1654000	-5174.726015516694	-5630.623087197804	455.8970716811097	-5630.623087197804	0.09063970478905449	458.36166372283236	94.43655996966991	3.64995785849061	0.23638286743897632	0.20812817105674472	0.16488933815595505	0.39059962334832393
1655000	-5171.265716309641	-5631.92549418755	460.65977787790894	-5631.92549418755	0.08462997449177559	463.1243699196316	89.16487374513724	3.64995785849061	0.23638286743897632	0.20812817105674472	0.16488933815595505	0.39059962334832393
1656000	-5184.162663287903	-5636.361162116477	452.19849882857443	-5636.361162116477	0.08761008547808556	454.80765238526857	99.68847316804624	4.106602724841875	0.23638286743897632	0.2076970493473311	0.16169905134068696	0.3942210318730056
1657000	-5174.0034778992085	-5624.587471450584	450.58399355137624	-5624.587471450584	0.08637592302807644	453.1931471080704	103.96767665192088	4.106602724841875	0.24602223046420083	0.2076970493473311	0.15205968831546246	0.3942210318730056
1658000	-5191.861300034626	-5637.672457958458	445.8111579238324	-5637.672457958458	0.09282143275344583	448.42031148052655	89.18058851925436	4.106602724841875	0.2705841609137536	0.2076970493473311	0.15185390350596015	0.36986488623295516
1659000	-5187.3163862930005	-5630.784675414647	443.4682891216459	-5630.784675414647	0.09023720049151374	446.07744267834005	89.93008467201635	4.106602724841875	0.24478425297418754	0.21925571239303748	0.16609514839981981	0.36986488623295516
1660000	-5178.800773533877	-5628.198117450845	449.39734391696766	-5628.198117450845	0.08752986130026047	452.0064974736618	86.10486001434721	4.106602724841875	0.24478425297418754	0.21925571239303748	0.16609514839981981	0.36986488623295516
1661000	-5171.376454356882	-5618.167122648271	446.79066829138867	-5618.167122648271	0.09033402814666427	449.3998218480828	91.2475334513306	4.106602724841875	0.24478425297418754	0.21925571239303748	0.16609514839981981	0.36986488623295516
1662000	-5169.633171324992	-5617.987736523845	448.35456519885366	-5617.987736523845	0.0933830521553367	450.9637187555478	85.39275667119773	4.106602724841875	0.24478425297418754	0.21546151529488636	0.16796679380698162	0.3717874379239444
1663000	-5181.0179292757	-5628.116214947859	447.09828567215874	-5628.116214947859	0.09194510133498347	449.7074392288529	91.4595292868958	4.106602724841875	0.24478425297418754	0.21546151529488636	0.16796679380698162	0.3717874379239444
1664000	-5173.276975535117	-5618.524728244037	445.24775270891985	-5618.524728244037	0.09771188122810916	447.856906265614	82.48545119913744	4.106602724841875	0.24478425297418754	0.21546151529488636	0.16796679380698162	0.3717874379239444
1665000	-5167.744760115639	-5621.614818356581	453.870058240942	-5621.614818356581	0.08578907242361267	456.47921179763614	86.68541331314923	4.106602724841875	0.24478425297418754	0.21546151529488636	0.16796679380698162	0.3717874379239444
1666000	-5172.374179174475	-5622.301923680325	449.92774450584955	-5622.301923680325	0.08491840607544053	452.5368980625437	82.95261536818339	4.106602724841875	0.24478425297418754	0.21546151529488636	0.16796679380698162	0.3717874379239444
1667000	-5163.215105936932	-5619.6011577771	456.3860518401679	-5619.6011577771	0.08030503523050399	458.99520539686205	100.41657455297636	4.106602724841875	0.24478425297418754	0.21546151529488636	0.16796679380698162	0.3717874379239444
1668000	-5166.437738172564	-5616.443826787139	450.0060886145744	-5616.443826787139	0.08595369128782798	452.61524217126856	87.74149306675669	4.106602724841875	0.24478425297418754	0.21546151529488636	0.16796679380698162	0.3717874379239444
1669000	-5161.349067636173	-5618.615889718006	457.26682208183354	-5618.615889718006	0.0806464720354404	459.8759756385277	104.74747970002814	4.106602724841875	0.24478425297418754	0.21546151529488636	0.16796679380698162	0.3717874379239444
1670000	-5157.190580095431	-5617.394433489377	460.2038533939458	-5617.394433489377	0.07951909870079306	462.85799396240367	102.29869881949733	4.254045306071385	0.24478425297418754	0.21546151529488636	0.16796679380698162	0.3717874379239444
1671000	-5167.680515059768	-5619.142178486083	451.4616634263152	-5619.142178486083	0.08155556562787131	454.1158039947731	95.42440978972414	4.254045306071385	0.24478425297418754	0.21546151529488636	0.16796679380698162	0.3717874379239444
1672000	-5157.490357008684	-5614.267714421881	456.7773574131962	-5614.267714421881	0.08024796377582144	459.4314979816541	110.2654629427266	4.254045306071385	0.24478425297418754	0.21546151529488636	0.16796679380698162	0.3717874379239444
1673000	-5154.649821008064	-5605.3084935758925	450.65867256782883	-5605.3084935758925	0.0913868128855432	453.09946818236097	98.7238197836698	3.57722116629054	0.24478425297418754	0.21546151529488636	0.16796679380698162	0.3717874379239444
1674000	-5158.345900897896	-5612.87706349302	454.5311625951237	-5612.87706349302	0.08592171671094197	457.06941338190467	94.7827643753955	3.8794171951754084	0.24478425297418754	0.21546151529488636	0.16796679380698162	0.3717874379239444
1675000	-5174.766678597471	-5621.810755468422	447.0440768709514	-5621.810755468422	0.09320909277598509	449.5823276577324	91.36673190657832	3.8794171951754084	0.2595454509907694	0.21546151529488636	0.16796679380698162	0.35702623990736254
1676000	-5157.127554399973	-5615.3277420963095	458.20018769633634	-5615.3277420963095	0.08380520542705054	460.7384384831173	89.23897007769791	3.8794171951754084	0.2595454509907694	0.21546151529488636	0.16796679380698162	0.35702623990736254
1677000	-5176.381955045965	-5626.359671025264	449.97771597929943	-5626.359671025264	0.09218201015033091	452.5159667660804	97.327332961531	3.8794171951754084	0.2595454509907694	0.21546151529488636	0.16796679380698162	0.35702623990736254
1678000	-5169.028142696745	-5624.390595042056	455.3624523453113	-5624.390595042056	0.08891504881958133	457.90070313209225	91.56095710925091	3.8794171951754084	0.2595454509907694	0.21546151529488636	0.16796679380698162	0.35702623990736254
1679000	-5161.452688302154	-5610.950548997862	449.4978606957085	-5610.950548997862	0.0900380408403688	452.03611148248945	99.16655138413002	3.8794171951754084	0.26258342928548	0.21546151529488636	0.16492881551227107	0.35702623990736254
1680000	-5179.06272487553	-5627.044489529552	447.9817646540222	-5627.044489529552	0.08723340498387329	450.52001544080315	98.0779120141423	3.8794171951754084	0.26258342928548	0.21546151529488636	0.16492881551227107	0.35702623990736254
1681000	-5174.658112985245	-5628.843896104321	454.18578311907663	-5628.843896104321	0.0896194081873036	456.6960019398582	89.12312549694012	3.7913165215505784	0.26258342928548	0.21546151529488636	0.16492881551227107	0.35702623990736254
1682000	-5169.6339999474685	-5627.725105043535	458.09110509606705	-5627.725105043535	0.08172122866203262	460.6013239168486	89.37261336898136	3.7913165215505784	0.26258342928548	0.21546151529488636	0.16492881551227107	0.35702623990736254
1683000	-5177.786208510185	-5628.959961399864	451.1737528896796	-5628.959961399864	0.09054614325512059	453.68397171046115	88.38239825274397	3.7913165215505784	0.26258342928548	0.21546151529488636	0.16492881551227107	0.35702623990736254
1684000	-5188.780004841206	-5637.422522332198	448.6425174909918	-5637.422522332198	0.09421008031403724	451.15273631177337	84.1275959527306	3.7913165215505784	0.26258342928548	0.21546151529488636	0.16492881551227107	0.35702623990736254
1685000	-5181.614527945833	-5634.828206259747	453.21367831391404	-5634.828206259747	0.08841379637565606	455.7712346539577	101.44414059312618	3.9406542463627723	0.26258342928548	0.21385672423598345	0.16492881551227107	0.3586310309662655
[truncated: 1,964,731 more chars]
