# Supplementary material for: Revision of the Exechiaparva group (Diptera: Mycetophilidae)
Source: Biodivers Data J. 2021 Sep 24;9:e67134. doi: 10.3897/BDJ.9.e67134 (PMC8486760; doi:10.3897/BDJ.9.e67134)
Supplement: Supplementary material 3 — R script [file bdj-09-e67134-s003.zip › jonpeder-The-Exechia-parva-group-b70767c/CO1_tree/beast_run/run1/parvagr.xml]

<?xml version="1.0" encoding="UTF-8" standalone="no"?><beast beautitemplate='Standard' beautistatus='' namespace="beast.core:beast.evolution.alignment:beast.evolution.tree.coalescent:beast.core.util:beast.evolution.nuc:beast.evolution.operators:beast.evolution.sitemodel:beast.evolution.substitutionmodel:beast.evolution.likelihood" required="BEAST v2.5.1" version="2.5">


    <data id="parvagr" name="alignment">
                    <sequence id="seq_CNEIB1472-12" taxon="CNEIB1472-12" totalcount="4" value="NNNNNNNNNNNNNNNNNNNNNNNNNNNNNNNNNNNNNNNNNNNNNNNNNNNNNNNNNNNNNNNNNNNNNNNNNNNNNNGACACCCTGGAGCCTTAATTGGTAATGATCAAATTTATAANGTAGTTGTAACAGCTCATGCTTTTATTATAATTTTTTTTATAGTTATACCTATTATAATTGGAGGATTTGGAAATTGATTAGTCCCTCTTATATTAGGAGCCCCCGATATAGCTTTCCCTCGAATAAATAATATAAGTTTTTGAATACTCCCCCCATCATTAACATTATTGCTTTCAAGAAGTTTAGTAGAGGCAGGGGCCGGAACAGGATGAACTGTTTACCCACCTCTTTCATCTTCAATTGCTCACGCTGGAGCTTCTGTTGATTTAGCAATTTTTTCACTTCATTTAGCAGGAATTTCTTCAATTTTAGGGGCAGTAAATTTTATTACTACTATTATTAATATACGAGCCCCAGGAATTACTTTTGATCGATTACCCTTATTTGTTTGATCTGTTTTAATTACTGCAGTTCTTTTACTACTATCTCTACCAGTATTGGCAGNAGCTATTACAATACTATTAACAGATCGAAATNNNNNNNNNNNNNNNNNNNNNNNNNNNNNNNNNNNNNNNNNNNNNNNNNNNNNNNNNNNNNNN"/>
                    <sequence id="seq_CNEIB329-12" taxon="CNEIB329-12" totalcount="4" value="NAATATTATATTTTATTTTTGGAGCTTGATCAGGAATAGTAGGTACTTCATTAAGAATAATTATTCGAGCTGAATTAGGACACCCTGGAGCCTTAATTGGTAATGATCAAATTTATAACGTAGTTGTAACAGCTCATGCTTTTATTATAATTTTTTTTATAGTTATACCTATTATAATTGGAGGATTTGGAAATTGATTAGTCCCTCTTATATTAGGAGCCCCCGATATAGCTTTCCCTCGAATAAATAATATAAGTTTTTGAATACTCCCCCCATCATTAACATTATTGCTTTCAAGAAGTTTAGTAGAGGCAGGGGCCGGAACAGGATGAACTGTTTACCCACCTCTTTCATCTTCAATTGCTCACGCTGGAGCTTCTGTTGATTTAGCAATTTTTTCACTTCATTTAGCAGGAATTTCTTCAATTTTAGGAGCAGTAAATTTTATTACTACTATTATTAATATACGAGCCCCAGGAATTACTTTTGATCGATTACCCTTATTTGTTTGATCTGTTTTAATTACTGCAGTTCTTTTACTACTATCTCTACCAGTATTGGCAGGAGCTATTACAATACTATTAACAGATCGAAATCTAAATACATCTTTTTTTGATCCTGCAGGAGGAGGAGATCCAANNNNNNNNNNNNNNNNNNNN"/>
                    <sequence id="seq_CNEIH1307-13" taxon="CNEIH1307-13" totalcount="4" value="NAATATTATATTTTATTTTTGGAGCTTGATCAGGAATAGTAGGTACTTCATTAAGAATAATTATTCGAGCTGAATTAGGACACCCTGGAGCCTTAATTGGTAATGATCAAATTTATAACGTAGTTGTAACAGCTCATGCTTTTATTATAATTTTTTTTATAGTTATACCTATTATAATTGGAGGATTTGGAAATTGATTAGTCCCTCTTATATTAGGAGCCCCCGATATAGCTTTCCCTCGAATAAATAATATAAGTTTTTGAATACTCCCCCCATCATTAACATTATTGCTTTCAAGAAGTTTAGTAGAGGCAGGGGCCGGAACAGGATGAACTGTTTACCCACCTCTTTCATCTTCAATTGCTCACGCTGGAGCTTCTGTTGATTTAGCAATTTTTTCACTTCATTTAGCAGGAATTTCTTCAATTTTAGGAGCAGTAAATTTTATTACTACTATTATTAATATACGAGCCCCAGGAATTACTTTTGATCGACTACCCTTATTTGTTTGATCTGTTTTAATTACTGCAGTTCTTTTACTACTATCTCTACCAGTATTGGCAGGAGCTATTACAATACTATTAACAGATNNNNNNNNNNNNNNNNNNNNNNNNNNNNNNNNNNNNNNNNNNNNNNNNNNNNNNNNNNNNNNNNNNNNN"/>
                    <sequence id="seq_CNEIH1456-13" taxon="CNEIH1456-13" totalcount="4" value="NAATATTATATTTTATTTTTGGAGCTTGATCAGGAATAGTAGGTACTTCATTAAGAATAATTATTCGAGCTGAATTAGGACATCCTGGAGCCTTAATTGGTAATGATCAAATTTATAACGTAGTTGTAACAGCTCATGCTTTTATTATAATTTTTTTTATAGTTATACCTATTATAATTGGAGGATTTGGAAATTGATTAGTCCCTCTTATATTAGGAGCCCCCGATATAGCTTTCCCTCGAATAAATAATATAAGTTTTTGAATACTCCCCCCATCATTAACATTATTGCTTTCAAGAAGTTTAGTAGAGGCAGGGGCCGGAACAGGATGAACTGTTTACCCACCTCTTTCATCTTCAATTGCTCACGCTGGAGCTTCTGTTGATTTAGCAATTTTTTCACTTCATTTAGCAGGAATTTCTTCAATTTTAGGGGCAGTAAATTTTATTACTACTATTATTAATATACGAGCCCCAGGAATTACTTTTGATCGATTACCCTTATTTGTTTGATCTGTTTTAATTACTGCAGTTCTTTTACTACTATCTCTACCAGTATTGGCAGGAGCTATTACAATACTATTAACAGATCGAAATCTAAATACATCTTTTTTTGNNNNNNNNNNNNNNNNNNNNNNNNNNNNNNNNNNNNNNNNNNNN"/>
                    <sequence id="seq_CNGBA541-13" taxon="CNGBA541-13" totalcount="4" value="NAATATTATATTTTATTTTTGGAGCTTGATCAGGAATAGTAGGTACTTCATTAAGAATAATTATTCGAGCTGAATTAGGCCACCCTGGAGCCTTAATTGGTAATGATCAAATTTATAACGTAGTTGTAACAGCTCATGCTTTTATTATAATTTTTTTCATAGTTATACCTATTATAATTGGAGGATTTGGAAATTGATTAGTCCCTCTTATATTAGGAGCCCCCGATATAGCTTTCCCCCGAATAAATAATATAAGTTTTTGAATACTCCCCCCATCATTAACACTATTGCTTTCAAGAAGTTTAGTAGAAGCAGGGGCCGGAACAGGATGAACTGTTTATCCTCCCCTTTCATCTTCAATTGCCCATGCTGGAGCTTCTGTTGATTTAGCTATTTTTTCACTTCATTTAGCAGGGATTTCTTCAATTTTAGGAGCAGTAAATTTTATTACTACTATTATTAATATACGAGCCCCAGGAATTACTTTTGATCGATTACCTTTATTTGTTTGATCTGTTTTAATTACAGCAGTTCTTTTATTATTATCCTTACCAGTTTTAGCTGGAGCTATTACAATATTATTAACAGATCGAAATTTAAATACATCTTTTTTTGATCCTGCAGGAGGGGGTGATCCTATTTTATACCAACATTTATTC"/>
                    <sequence id="seq_CNGBI1150-14" taxon="CNGBI1150-14" totalcount="4" value="NAATATTATATTTTATTTTTGGAGCTTGATCAGGAATAGTAGGTACTTCATTAAGAATAATTATTCGAGCTGAATTAGGGCACCCTGGAGCCTTAATTGGTAATGATCAAATTTATAACGTAGTTGTAACAGCTCATGCTTTTATTATAATTTTTTTTATAGTTATGCCTATTATAATTGGAGGATTCGGAAATTGATTAGTCCCTCTTATATTAGGAGCCCCCGACATAGCTTTCCCCCGAATAAATAATATAAGTTTTTGAATACTACCCCCATCATTAACATTATTGCTTTCAAGTAGTTTAGTAGAGGCAGGGGCCGGAACAGGATGAACTGTTTACCCTCCTCTTTCATCATCAATTGCTCACGCTGGAGCTTCTGTTGATTTAGCCATTTTTTCCCTTCATTTAGCAGGGATTTCTTCAATTTTAGGAGCAGTAAATTTTATTACTACTATTATTAATATACGAGCCCCAGGAATTACTTTCGATCGATTACCTTTATTTGTTTGATCTGTTTTAATTACAGCAGTTCTTTTATTATTATCTTTGCCAGTTTTAGCAGGAGCTATTACAATACTATTAACAGATCGAAATCTAAATACATCTTTTTTTGATCCTGCAGGAGGAGNNNNNNNNNNNNNNNNNNNNNNNNNNNNN"/>
                    <sequence id="seq_CNGBJ1073-14" taxon="CNGBJ1073-14" totalcount="4" value="NAATATTATATTTTATTTTTGGAGCTTGATCAGGAATAGTAGGTACTTCATTAAGAATAATTATTCGAGCTGAATTAGGCCACCCTGGAGCCTTAATTGGTAATGATCAAATTTATAACGTAGTTGTAACAGCTCATGCTTTTATTATAATTTTTTTCATAGTTATACCTATTATAATTGGAGGATTTGGAAATTGATTAGTCCCTCTTATATTAGGAGCCCCCGATATAGCTTTCCCCCGAATAAATAATATAAGTTTTTGAATACTCCCCCCATCATTAACACTATTGCTTTCAAGAAGTTTAGTAGAAGCAGGGGCCGGAACAGGATGAACTGTTTATCCTCCCCTTTCATCTTCAATTGCCCATGCTGGAGCTTCTGTTGATTTAGCTATTTTTTCACTTCATTTAGCAGGGATTTCTTCAATTTTAGGAGCAGTAAATTTTATTACTACTATTATTAATATACGAGCCCCAGGAATTACTTTTGATCGATTACCTTTATTTGTTTGATCTGTTTTAATTACAGCAGTTCTTTTATTATTATCCTTACCAGTTTTAGCTGGAGCTATTACAATATTATTAACAGATCGAAATTTAAATACATCTTTTTTTGATCCTGCAGGAGGGGGTGATCCTATTTTATACCAACATTTATTC"/>
                    <sequence id="seq_CNGSI2814-15" taxon="CNGSI2814-15" totalcount="4" value="NNATATTATATTTTATTTTTGGAGCTTGATCAGGAATAGTAGGTACTTCATTAAGAATAATTATTCGAGCTGAATTAGGACACCCTGGAGCCTTAATTGGTAATGATCAAATTTATAACGTAGTTGTAACAGCTCATGCTTTTATTATAATTTTTTTTATAGTTATACCTATTATAATTGGAGGATTTGGAAATTGATTAGTCCCTCTTATATTAGGAGCCCCCGATATAGCTTTCCCTCGAATAAATAATATAAGTTTTTGAATACTCCCCCCATCATTAACATTATTGCTTTCAAGAAGTTTAGTAGAGGCAGGGGCCGGAACAGGATGAACTGTTTACCCGCCTCTTTCATCTTCAATTGCTCACGCTGGAGCTTCTGTTGATTTAGCAATTTTTTCACTTCATTTAGCAGGAATTTCTTCAATTTTAGGGGCAGTAAATTTTATTACTACTATTATTAATATACGAGCCCCAGGAATTACTTTTGATCGATTACCCTTATTTGTTTGATCTGTTTTAATTACTGCAGTTCTTTTACTACTATCTCTACCAGTATTGGCAGGAGCTATTACAATACTATTAACANNNNNNNNNNNNNNNNNNNNNNNNNNNNNNNNNNNNNNNNNNNNNNNNNNNNNNNNNNNNNNNNNNNNNNNN"/>
                    <sequence id="seq_CNGSI3766-15" taxon="CNGSI3766-15" totalcount="4" value="NNATATTATATTTTATTTTTGGAGCTTGATCAGGAATAGTAGGTACTTCATTAAGAATAATTATTCGAGCTGAATTAGGACACCCTGGAGCCTTAATTGGTAATGATCAAATTTACAACGTAGTTGTAACAGCTCATGCTTTTATTATAATTTTTTTTATAGTTATACCTATTATAATTGGAGGATTTGGAAATTGATTAGTCCCTCTTATATTAGGAGCCCCCGATATAGCTTTCCCTCGAATAAATAATATAAGTTTTTGAATACTCCCCCCATCATTAACATTATTGCTTTCAAGAAGTTTAGTAGAGGCAGGGGCCGGAACAGGATGAACTGTTTACCCACCTCTTTCATCTTCAATTGCTCACGCTGGAGCTTCTGTTGATTTAGCAATTTTTTCACTTCATTTAGCAGGAATTTCTTCAATTTTAGGAGCAGTAAATTTTATTACTACTATTATTAATATACGAGCCCCAGGAATTACTTTTGATCGATTACCCTTATTTGTTTGATCTGTTTTAATTACTGCAGTTCTTTTACTACTATCTCTACCAGTATTGGCAGGAGCTATTACAATACTATTAACAGATCGANNNNNNNNNNNNNNNNNNNNNNNNNNNNNNNNNNNNNNNNNNNNNNNNNNNNNNNNNNNNNNNNNN"/>
                    <sequence id="seq_CNGSI793-15" taxon="CNGSI793-15" totalcount="4" value="NNNNNNNNNNNNNNATTTTTGGAGCTTGATCAGGAATAGTAGGTACTTCATTAAGAATAATTATTCGAGCTGAATTAGGACACCCTGGAGCCTTAATTGGTAATGATCAAATTTATAACGTAGTTGTAACAGCTCATGCTTTTATTATAATTTTTTTTATAGTTATACCTATTATAATTGGAGGATTTGGAAATTGATTAGTCCCTCTTATATTAGGAGCCCCCGATATAGCTTTCCCTCGAATAAATAATATAAGTTTTTGAATACTCCCCCCATCATTAACATTATTGCTTTCAAGAAGTTTAGTAGAGGCAGGGGCCGGAACAGGATGAACTGTTTACCCACCTCTTTCATCTTCAATTGCTCACGCTGGAGCTTCTGTTGATTTAGCAATTTTTTCACTTCATTTAGCAGGAATTTCTTCAATTTTAGGAGCAGTAAATTTTATTACTACTATTATTAATATACGAGCCCCAGGAATTACTTTTGATCGATTACCCTTATTTGTTTGATCTGTTTTAATTACTGCAGTTCTTTTACTACTATCTCTACCAGTATTGGCAGGAGCTATTACAATACTATTAACAGATCGANNNNNNNNNNNNNNNNNNNNNNNNNNNNNNNNNNNNNNNNNNNNNNNNNNNNNNNNNNNNNNNNNN"/>
                    <sequence id="seq_CNKOK034-14" taxon="CNKOK034-14" totalcount="4" value="NNNNNNNNNNNTTTATTTTTGGAGCTTGATCAGGAATAGTAGGTACTTCATTAAGAATAATTATTCGAGCTGAATTAGGACACCCTGGAGCCTTAATTGGTAATGATCAAATTTATAACGTAGTTGTAACAGCTCATGCTTTTATTATAATTTTTTTTATAGTTATACCTATTATAATTGGAGGATTTGGAAATTGATTAGTCCCTCTTATATTAGGAGCCCCCGATATAGCTTTCCCTCGAATAAATAATATAAGTTTTTGAATACTCCCCCCATCATTAACATTATTGCTTTCAAGAAGTTTAGTAGAGGCAGGGGCCGGAACAGGATGAACTGTTTACCCACCTCTTTCATCTTCAATTGCTCACGCTGGAGCTTCTGTTGATTTAGCAATTTTTTCACTTCATTTAGCAGGAATTTCTTCAATTTTAGGAGCAGTAAATTTTATTACTACTATTATTAATATACGAGCCCCAGGAATTACTTTTGATCGATTACCCTTATTTGTTTGATCTGTTTTAATTACTGCAGTTCTTTTACTACTATCTCTACCAGTATTGGCAGGAGCTATTACAATACTATTAACAGATNNNNNNNNNNNNNNNNNNNNNNNNNNNNNNNNNNNNNNNNNNNNNNNNNNNNNNNNNNNNNNNNNNNNN"/>
                    <sequence id="seq_CNPAH062-13" taxon="CNPAH062-13" totalcount="4" value="NAATATTATATTTTATTTTTGGAGCTTGATCAGGAATAGTAGGTACTTCATTAAGAATAATTATTCGAGCTGAATTAGGACACCCTGGAGCCTTAATTGGTAATGATCAAATTTATAACGTAGTTGTAACAGCTCATGCTTTTATTATAATTTTTTTTATAGTTATACCTATTATAATTGGAGGATTTGGAAATTGATTAGTCCCTCTTATATTAGGAGCCCCCGATATAGCTTTCCCTCGAATAAATAATATAAGTTTTTGAATACTCCCCCCATCATTAACATTATTGCTTTCAAGAAGTTTAGTAGAGGCAGGGGCCGGAACAGGATGAACTGTTTACCCACCTCTTTCATCTTCAATTGCTCACGCTGGAGCTTCTGTTGATTTAGCAATTTTTTCACTTCATTTAGCAGGAATTTCTTCAATTTTAGGGGCAGTAAATTTTATTACTACTATTATTAATATACGAGCCCCAGGAATTACTTTTGATCGATTACCCTTATTTGTTTGATCTGTTTTAATTACTGCAGTTCTTTTACTACTATCTCTACCAGTATTGGCAGGAGCTATTACAATACTATTAACAGATCGAAATCTAAATACATCTTTTTTTGATCCTGCAGGAGGAGGAGATNNNNNNNNNNNNNNNNNNNNNNNN"/>
                    <sequence id="seq_CNPAJ137-13" taxon="CNPAJ137-13" totalcount="4" value="NNNNNNNNNATTTTATTTTTGGAGCTTGATCAGGAATAGTAGGTACTTCATTAAGAATAATTATTCGAGCTGAATTAGGACACCCTGGAGCCTTAATTGGTAATGATCAAATTTATAACGTAGTTGTAACAGCTCATGCTTTTATTATAATTTTTTTTATAGTTATACCTATTATAATTGGAGGATTTGGAAATTGATTAGTCCCTCTTATATTAGGAGCCCCCGATATAGCTTTCCCTCGAATAAATAATATAAGTTTTTGAATACTCCCCCCATCATTAACATTATTGCTTTCAAGAAGTTTAGTAGAGGCAGGGGCCGGAACAGGATGAACTGTTTACCCACCTCTTTCATCTTCAATTGCTCACGCTGGAGCTTCTGTTGATTTAGCAATTTTTTCACTTCATTTAGCAGGAATTTCTTCAATTTTAGGGGCAGTAAATTTTATTACTACTATTATTAATATACGAGCCCCAGGAATTACTTTTGATCGATTACCCTTATTTGTTTGATCTGTTTTAATTACTGCAGTTCTTTTACTACTATCTCTACCAGTATTGGCAGGAGCTATTACNNNNNNNNNNNNNNNNNNNNNNNNNNNNNNNNNNNNNNNNNNNNNNNNNNNNNNNNNNNNNNNNNNNNNNNNNNNNNNNNNNNNN"/>
                    <sequence id="seq_CNPKE159-14" taxon="CNPKE159-14" totalcount="4" value="GAATATTATATTTTATTTTTGGAGCTTGATCAGGAATAGTAGGTACTTCATTAAGAATAATTATTCGAGCTGAATTAGGACACCCTGGAGCCTTAATTGGTAATGATCAAATTTATAACGTAGTTGTAACAGCTCATGCTTTTATTATAATTTTTTTTATAGTTATACCTATTATAATTGGAGGATTTGGAAATTGATTAGTCCCTCTTATATTAGGAGCCCCCGATATAGCTTTCCCTCGAATAAATAATATAAGTTTTTGAATACTCCCCCCATCATTAACATTATTGCTTTCAAGAAGTTTAGTAGAGGCAGGGGCCGGAACAGGATGAACTGTTTACCCACCTCTTTCATCTTCAATTGCTCACGCTGGAGCTTCTGTTGATTTAGCAATTTTTTCACTTCATTTAGCAGGAATTTCTTCAATTTTAGGGGCAGTAAATTTTATTACTACTATTATTAATATACGAGCCCCAGGAATTACTTTTGATCGATTACCCTTATTTGTTTGATCTGTTTTAATTACTGCAGTTCTTTTACTACTATCTCTACCAGTATTGGCAGGAGCTATTACAATACTATTAACAGATCGNNNNNNNNNNNNNNNNNNNNNNNNNNNNNNNNNNNNNNNNNNNNNNNNNNNNNNNNNNNNNNNNNNN"/>
                    <sequence id="seq_CNPKJ1673-14" taxon="CNPKJ1673-14" totalcount="4" value="NNNNNNNNNNNTTTATTTTTGGAGCTTGATCAGGAATAGTAGGTACTTCATTAAGAATAATTATTCGAGCTGAATTAGGACACCCTGGAGCCTTAATTGGTAATGATCAAATTTATAACGTAGTTGTAACAGCTCATGCTTTTATTATAATTTTTTTTATAGTTATACCTATTATAATTGGAGGATTTGGAAATTGATTAGTCCCTCTTATATTAGGAGCCCCCGATATAGCTTTCCCTCGAATAAATAATATAAGTTTTTGAATACTCCCCCCATCATTAACATTATTGCTTTCAAGAAGTTTAGTAGAGGCAGGGGCCGGAACAGGATGAACTGTTTACCCACCTCTTTCATCTTCAATTGCTCACGCTGGAGCTTCTGTTGATTTAGCAATTTTTTCACTTCATTTAGCAGGAATTTCTTCAATTTTAGGGGCAGTAAATTTTATTACTACTATTATTAATATACGAGCCCCAGGAATTACTTTTGATCGATTACCCTTATTTGTTTGATCTGTTTTAATTACTGCAGTTCTTTTACTACTATCTCTACCAGTATTGGCAGGAGCTATTACAATANNNNNNNNNNNNNNNNNNNNNNNNNNNNNNNNNNNNNNNNNNNNNNNNNNNNNNNNNNNNNNNNNNNNNNNNNNNNNNNNN"/>
                    <sequence id="seq_CNPKK1220-14" taxon="CNPKK1220-14" totalcount="4" value="NNATATTATATTTTATTTTTGGAGCTTGATCAGGAATAGTAGGTACTTCATTAAGAATAATTATTCGAGCTGAATTAGGACACCCTGGAGCCTTAATTGGTAATGATCAAATTTATAACGTAGTTGTAACAGCTCATGCTTTTATTATAATTTTTTTTATAGTTATACCTATTATAATTGGAGGATTTGGAAATTGATTAGTCCCTCTTATATTAGGAGCCCCCGATATAGCTTTCCCTCGAATAAATAATATAAGTTTTTGAATACTCCCCCCATCATTAACATTATTGCTTTCAAGAAGTTTAGTAGAGGCAGGGGCCGGAACAGGATGAACTGTTTACCCACCTCTTTCATCTTCAATTGCTCACGCTGGAGCTTCTGTTGATTTAGCAATTTTTTCACTTCATTTAGCAGGAATTTCTTCAATTTTAGGGGCAGTAAATTTTATTACTACTATTATTAATATACGAGCCCCAGGAATTACTTTTGATCGATTACCCTTATTTGTTTGATCTGTTTTAATTACTGCAGTTCTTTTACTACTATCTCTACCAGTATTGGCAGGAGCTATTACAATACTATTAACAGATCGANNNNNNNNNNNNNNNNNNNNNNNNNNNNNNNNNNNNNNNNNNNNNNNNNNNNNNNNNNNNNNNNNN"/>
                    <sequence id="seq_CNPKK751-14" taxon="CNPKK751-14" totalcount="4" value="NNATACTATATTTTATTTTTGGAGCTTGATCAGGAATAGTAGGTACTTCATTAAGAATAATTATTCGAGCTGAATTAGGACATCCTGGAGCCTTAATTGGTAATGATCAAATTTATAACGTAGTTGTAACAGCTCATGCTTTTATTATAATTTTTTTCATAGTTATACCTATTATAATTGGAGGATTTGGAAATTGATTAGTCCCCCTTATATTAGGAGCCCCCGATATAGCTTTCCCCCGAATAAATAATATAAGTTTTTGAATACTCCCCCCATCATTAACATTATTGCTTTCAAGTAGTTTAGTAGAGGCAGGGGCCGGAACAGGATGAACTGTTTACCCTCCTCTTTCATCTTCAATCGCTCACGCTGGAGCTTCTGTTGATTTAGCTATTTTTTCACTTCATTTAGCAGGAATTTCTTCAATTTTAGGGGCAGTAAATTTTATTACTACTATTATTAATATACGAGCCCCAGGAATCACTTTTGATCGATTACCTTTATTTGTTTGATCTGTTTTAATTACAGCAGTTCTTTTATTATTGTCTCTCNNNNNNNNNNNNNNNNNNNNNNNNNNNNNNNNNNNNNNNNNNNNNNNNNNNNNNNNNNNNNNNNNNNNNNNNNNNNNNNNNNNNNNNNNNNNNNNNNNNNNNNNNNNN"/>
                    <sequence id="seq_CNPKM295-14" taxon="CNPKM295-14" totalcount="4" value="NNATATTATATTTTATTTTTGGAGCTTGATCAGGAATAGTAGGTACTTCATTAAGAATAATTATTCGAGCTGAATTAGGACACCCTGGAGCCTTAATTGGTAATGATCAAATTTATAACGTAGTTGTAACAGCTCATGCTTTTATTATAATTTTTTTTATAGTTATACCTATTATAATTGGAGGATTTGGAAATTGATTAGTCCCTCTTATATTAGGAGCCCCCGATATAGCTTTCCCTCGAATAAATAATATAAGTTTTTGAATACTCCCCCCATCATTAACATTATTGCTTTCAAGAAGTTTAGTAGAGGCAGGGGCCGGAACAGGATGAACTGTTTACCCACCTCTTTCATCTTCAATTGCTCACGCTGGAGCTTCTGTTGATTTAGCAATTTTTTCACTTCATTTAGCAGGAATTTCTTCAATTTTAGGGGCAGTAAATTTTATTACTACTATTATTAATATACGAGCCCCAGGAATTACTTTTGATCGATTACCCTTATTTGTTTGATCTGTTTTAATTACTGCAGTTCTTTTACTACTATCTNNNNNNNNNNNNNNNNNNNNNNNNNNNNNNNNNNNNNNNNNNNNNNNNNNNNNNNNNNNNNNNNNNNNNNNNNNNNNNNNNNNNNNNNNNNNNNNNNNNNNNNNNNNNNNN"/>
                    <sequence id="seq_CNPPE340-12" taxon="CNPPE340-12" totalcount="4" value="NAATATTATATTTTATTTTTGGAGCTTGATCAGGAATAGTAGGTACTTCATTAAGAATAATTATTCGAGCTGAATTAGGGCACCCTGGAGCCTTAATTGGTAATGATCAAATTTATAACGTAGTTGTAACAGCTCATGCTTTTATTATAATTTTTTTTATAGTTATGCCTATTATAATTGGAGGATTCGGAAATTGATTAGTCCCTCTTATATTAGGAGCCCCCGACATAGCTTTCCCCCGAATAAATAATATAAGTTTTTGAATACTGCCCCCATCATTAACATTATTGCTTTCAAGTAGTTTAGTAGAGGCAGGGGCCGGAACAGGATGAACTGTTTACCCTCCTCTTTCATCATCAATTGCTCACGCTGGAGCTTCTGTTGATTTAGCCATTTTTTCCCTTCATTTAGCAGGGATTTCTTCAATTTTAGGAGCAGTAAATTTTATTACTACTATTATTAATATACGAGCCCCAGGAATTACTTTCGATCGATTGCCTTTATTTGTTTGATCTGTTTTAATTACAGCAGTTCTTTTATTATTATCTCTGCCAGTTTTAGCAGGAGCTATTACAATACTATTAACAGATCGAAATCTAAATACATCTTTTTTTGACCCTGCAGGAGGAGGTGATCCAATTTTATACCAACATTTATTT"/>
                    <sequence id="seq_CNRGH503-15" taxon="CNRGH503-15" totalcount="4" value="NNNNNNNNNNNTTTATTTTTGGAGCTTGATCAGGAATAGTAGGTACTTCATTAAGAATAATTATTCGAGCTGAATTAGGGCACCCTGGAGCCTTAATTGGTAATGATCAAATTTATAACGTAGTTGTAACAGCTCATGCTTTTATTATAATTTTTTTTATAGTTATGCCTATTATAATTGGAGGATTCGGAAATTGATTAGTCCCTCTTATATTAGGAGCCCCCGACATAGCTTTCCCCCGAATAAATAATATAAGTTTTTGAATACTACCCCCATCATTAACATTATTGCTTTCAAGTAGTTTAGTAGAGGCAGGGGCTGGAACAGGGTGAACTGTTTACCCACCTCTTTCATCATCAATTGCTCACGCTGGGGCTTCTGTTGATTTAGCCATTTTTTCACTTCATTTAGCAGGGATTTCTTCAATTTTAGGAGCAGTAAATTTTATTACTACTATTATTAATATACGAGCCCCAGGAATTACTTTCGATCGATTACCTTTATTTGTTTGATCTGTTTTAATTACAGCAGTTCTTTTATTATTATCTTTGCCAGTATTAGCAGGAGCTATTACAATACTATTAACAGATCGANNNNNNNNNNNNNNNNNNNNNNNNNNNNNNNNNNNNNNNNNNNNNNNNNNNNNNNNNNNNNNNNNN"/>
                    <sequence id="seq_CNRMF2838-12" taxon="CNRMF2838-12" totalcount="4" value="NAATATTATATTTTATTTTTGGAGCTTGATCAGGAATAGTAGGTACTTCATTAAGAATAATTATTCGAGCTGAATTAGGACACCCTGGAGCCTTAATTGGTAATGATCAAATTTATAACGTAGTTGTAACAGCTCATGCTTTTATTATAATTTTTTTTATAGTTATACCTATTATAATTGGAGGATTTGGAAATTGATTAGTCCCTCTTATATTAGGAGCCCCCGATATAGCTTTCCCTCGAATAAATAATATAAGTTTTTGAATACTCCCCCCATCATTAACATTATTGCTTTCAAGAAGTTTAGTAGAGGCAGGGGCCGGAACAGGATGAACTGTTTACCCACCTCTTTCATCTTCAATTGCTCACGCTGGAGCTTCTGTTGATTTAGCAATTTTTTCACTTCATTTAGCAGGAATTTCTTCAATTTTAGGAGCAGTAAATTTTATTACTACTATTATTAATATACGAGCCCCAGGAATTACTTTTGATCGATTGCCCTTATTTGTTTGATCTGTTTTAATTACTGCAGTTCTTTTACTACTATCTCTACCAGTATTGGCAGGAGCTATTACAATACTATTAACAGATCGAAATCTAAATNNNNNNNNNNNNNNNNNNNNNNNNNNNNNNNNNNNNNNNNNNNNNNNNNNNNNNNNN"/>
                    <sequence id="seq_CNTII131-15" taxon="CNTII131-15" totalcount="4" value="NNATATTATATTTTATTTTTGGAGCTTGATCAGGAATAGTGGGTACTTCTTTAAGAATAATTATTCGAGCTGAATTAGGACACCCTGGCGCCCTAATTGGTAATGATCAAATTTATAATGTAGTTGTAACAGCTCATGCTTTTATTATAATTTTTTTTATAGTTATACCTATTATAATTGGAGGATTTGGAAATTGATTAGTCCCTCTTATATTAGGAGCCCCCGATATAGCTTTCCCTCGAATAAATAATATAAGTTTTTGAATGCTCCCCCCATCATTAACATTGTTACTTTCAAGAAGTTTAGTAGAAGCAGGGGCTGGTACAGGGTGAACTGTTTACCCCCCTCTTTCATCTTCAATTGCTCATGCTGGAGCTTCTGTTGATTTAGCTATTTTTTCACTTCATTTAGCAGGGATTTCTTCAATTTTAGGAGCAGTAAATTTTATTACTACTATTATTAATATACGAGCTCCAGGAATCACCTTTGATCGATTGCCTTTATTTGTTTGATCTGTTTTAATTACAGCAGTTCTTTTATTATTATCTCTGCCAGTTTTAGCAGGAGCTATTACAATACTACTAACAGATCGANNNNNNNNNNNNNNNNNNNNNNNNNNNNNNNNNNNNNNNNNNNNNNNNNNNNNNNNNNNNNNNNNN"/>
                    <sequence id="seq_CRHIC489-16" taxon="CRHIC489-16" totalcount="4" value="NNNNNNNNNNNTTTATTTTTGGAGCTTGATCAGGAATAGTAGGTACTTCATTAAGAATAATTATTCGAGCTGAATTAGGACACCCTGGAGCCTTAATTGGCAATGATCAAATTTATAACGTAGTTGTAACAGCTCATGCTTTTATTATAATTTTTTTTATAGTTATGCCTATTATAATTGGAGGATTCGGAAATTGATTAGTCCCTCTCATATTAGGAGCCCCCGACATAGCTTTCCCCCGAATAAATAATATAAGTTTTTGAATACTACCCCCATCATTAACATTATTGCTTTCAAGTAGTTTAGTAGAGGCAGGGGCCGGAACAGGATGAACTGTTTACCCTCCTCTTTCATCATCAATTGCTCACGCTGGAGCTTCTGTTGATTTAGCCATTTTTTCCCTTCATTTAGCAGGGATTTCTTCAATTTTAGGAGCAGTAAATTTTATTACTACTATTATTAATATACGAGCCCCAGGAATTACTTTCGATCGATTACCTTTATTTGTTTGATCTGTTTTAATTACAGCAGTTCTTTTATTATTATCTTTGCCAGTTTTAGCAGGAGCTATTACAATANNNNNNNNNNNNNNNNNNNNNNNNNNNNNNNNNNNNNNNNNNNNNNNNNNNNNNNNNNNNNNNNNNNNNNNNNNNNNNNNN"/>
                    <sequence id="seq_GBDP16454-15" taxon="GBDP16454-15" totalcount="4" value="NNNNNNNNNNNNNNNNNNNNNNNNNNTGATCAGGAATAGTAGGTACTTCATTAAGAATAATTATTCGAGCTGAACTAGGACATCCTGGAGCCTTAATTGGTAATGATCAAATTTATAACGTAGTTGTAACAGCTCATGCTTTTATTATAATTTTTTTCATAGTTATACCTATTATAATTGGAGGATTTGGAAATTGATTAGTCCCTCTTATATTAGGAGCCCCCGATATAGCTTTCCCCCGAATAAATAATATAAGTTTTTGAATATTACCCCCATCATTAACATTATTGCTTTCAAGAAGTTTAGTAGAGGCAGGGGCCGGAACAGGGTGAACTGTTTATCCTCCTCTTTCATCTTCAATTGCTCACGCTGGAGCCTCTGTTGATTTAGCAATTTTTTCACTTCATTTAGCAGGAATCTCTTCAATTTTAGGAGCAGTAAATTTTATTACTACTATTATTAATATACGAGCCCCAGGAATCACTTTTGATCGATTACCCTTATTTGTTTGATCTGTTTTAATTACAGCAGTTCTTTTACTTCTTTCTCTACCAGTATTAGCAGGAGCTATTACAATACTATTAACAGATCGAAATCTAAATACATCTTTTTTTGATCCTGCAGGAGGGGGTGATCCAATTTTATATCAACATTTATTT"/>
                    <sequence id="seq_GMGRF3113-13" taxon="GMGRF3113-13" totalcount="4" value="NAATATTATACTTCATTTTTGGTGCTTGATCAGGAATAGTTGGTACATCCCTAAGTATAATTATTCGAGCTGAATTAGGACACCCTGGAGCATTAATTGGAAATGATCAAATTTATAACGTTGTTGTTACAGCTCATGCATTTATTATAATTTTCTTTATAGTTATACCAATTATAATTGGAGGATTTGGAAATTGACTAGTACCCCTAATACTAGGAGCCCCAGATATAGCCTTTCCTCGAATAAATAATATAAGTTTTTGAATACTACCTCCATCTTTAACTCTATTACTTTCAAGTAGTTTAGTAGAAACAGGGGCTGGAACAGGGTGAACTGTTTATCCTCCTTTATCTTCTTCTATTGCCCATGCTGGTGCATCTGTTGATCTAGCTATTTTTTCATTACATTTAGCTGGTATTTCGTCTATTTTAGGGGCTGTAAATTTTATTACTACTATTATTAATATACGAGCCCCAGGAATTACATTTGATAAAATACCTTTATTTGTTTGGTCAGTTTTAATTACTGCTGTACTTTTATTATTATCTCTTCCAGTTTTAGCTGGAGCTATTACTATATTATTAACAGATCGAAATCTTAATACTTCATTTTTTGATCCTGCTGGTGGTGGAGATCCTATTTTATATCAACACTTATTT"/>
                    <sequence id="seq_GMGRG1328-13" taxon="GMGRG1328-13" totalcount="4" value="NAATATTATATTTTATTTTTGGTGCATGATCAGGAATAGTTGGAACTTCTTTAAGTATAATTATTCGTGCTGAATTAGGACACCCTGGTGCTTTAATTGGTAATGATCAAATTTATAATGTAGTAGTTACTGCTCATGCTTTTATTATAATTTTTTTTATAGTTATACCTATTATAATTGGAGGATTTGGTAATTGATTAGTCCCACTTATATTAGGAGCCCCCGATATAGCTTTCCCTCGAATAAATAATATAAGTTTTTGAATACTTCCCCCTTCTTTAACATTATTGCTTTCAAGTAGTTTAGTAGAGGCAGGGGCCGGAACAGGATGAACTGTTTACCCTCCTCTTTCTTCATCTATTGCCCACGCAGGAGCTTCTGTAGATTTAGCTATTTTTTCTCTACATTTAGCTGGAATTTCTTCCATTTTAGGAGCAGTAAATTTTATTACAACAATTATTAATATACGAGCTCCAGGAATTTCTTTTGATCGAATACCCTTATTTGTTTGATCAGTATTAATTACAGCTGTTCTATTACTACTTTCATTGCCAGTTTTAGCTGGAGCTATTACAATATTATTGACAGATCGAAATTTAAATACTTCTTTCTTTGACCCTGCTGGTGGGGGGGATCCAATCTTGTATCAACATTTATTT"/>
                    <sequence id="seq_GMGRG940-13" taxon="GMGRG940-13" totalcount="4" value="NAATATTATATTTTATTTTTGGAGCTTGATCAGGAATAGTAGGTACTTCATTAAGAATAATTATTCGAGCTGAACTAGGACATCCTGGAGCCTTAATTGGTAATGATCAAATTTATAACGTAGTTGTAACAGCTCATGCTTTTATTATAATTTTTTTCATAGTTATACCTATTATAATTGGAGGATTTGGAAATTGATTAGTCCCTCTTATATTAGGAGCCCCCGATATAGCTTTCCCCCGAATAAATAATATAAGTTTTTGAATATTACCCCCATCATTAACATTATTGCTTTCAAGAAGTTTAGTAGAGGCAGGGGCCGGAACAGGGTGAACTGTTTATCCTCCTCTTTCATCTTCAATTGCTCACGCTGGAGCCTCTGTTGATTTAGCAATTTTTTCACTTCATTTAGCAGGAATCTCTTCAATTTTAGGAGCAGTAAATTTTATTACTACTATTATTAATATACGAGCCCCAGGAATCACTTTTGATCGATTACCCTTATTTGTTTGATCTGTTTTAATTACAGCAGTTCTTTTACTTCTTTCTCTACCAGTATTAGCAGGAGCTATTACAATACTATTAACAGATCGAAATCTAAATACATCTTTTTTTGATCCCGCAGGAGGAGGTNNNNNNNNNNNNNNNNNNNNNNNNNNN"/>
                    <sequence id="seq_GMGRH2069-13" taxon="GMGRH2069-13" totalcount="4" value="NAATATTATATTTTATTTTTGGAGCTTGATCAGGAATAGTAGGTACTTCATTAAGAATAATTATTCGAGCTGAATTAGGACACCCTGGAGCCTTAATTGGTAATGATCAAATTTATAACGTAGTTGTAACAGCTCATGCTTTTATTATAATTTTTTTCATAGTTATACCTATTATAATTGGAGGATTTGGAAATTGATTAGTTCCTCTTATATTAGGAGCCCCCGATATAGCTTTCCCTCGAATAAATAATATAAGTTTTTGAATACTCCCCCCATCATTAACATTATTGCTTTCAAGAAGTTTAGTAGAGGCAGGGGCCGGAACAGGGTGAACTGTTTACCCTCCTCTTTCATCTTCAATTGCCCACGCTGGAGCTTCTGTTGATTTAGCAATTTTTTCACTTCATTTAGCAGGAATTTCTTCAATTTTAGGGGCGGTAAATTTTATTACTACTATTATTAATATACGAGCCCCAGGAATTACTTTTGATCGATTACCTTTATTTGTTTGGTCTGTTTTAATTACCGCAGTTCTTTTACTATTATCTTTACCAGTTTTAGCAGGAGCTATCACAATATTATTAACAGATCGAAATCTAAATACCTCTTTTTTTGATCCTGCAGGAGGAGGTGATCCAATTTTATATCAACATTTATTT"/>
                    <sequence id="seq_GMGRI363-13" taxon="GMGRI363-13" totalcount="4" value="NAATATTATATTTTATTTTTGGAGCTTGATCAGGAATAGTAGGTACTTCATTAAGAATAATTATTCGAGCTGAATTAGGACACCCTGGAGCCTTAATTGGTAATGATCAAATTTATAACGTAGTTGTAACAGCTCATGCTTTTATTATAATTTTTTTCATAGTTATACCTATTATAATTGGAGGATTTGGAAATTGATTAGTTCCTCTTATATTAGGAGCCCCCGATATAGCTTTCCCTCGAATAAATAATATAAGTTTTTGAATACTCCCCCCATCATTAACATTATTGCTTTCAAGAAGTTTAGTAGAGGCAGGGGCCGGAACAGGGTGAACTGTTTACCCTCCTCTTTCATCTTCAATTGCCCACGCTGGAGCTTCTGTTGATTTAGCAATTTTTTCACTTCATTTAGCAGGAATTTCTTCAATTTTAGGGGCGGTAAATTTTATTACTACTATTATTAATATACGAGCCCCAGGAATTACTTTTGATCGATTACCTTTATTTGTTTGATCTGTTTTAATTACCGCAGTTCTTTTACTATTATCTTTACCAGTTTTAGCAGGAGCTATCACAATATTATTAACAGATCGAAATCTAAATACCTCTTTTTTTGATCCTGCAGGAGGGGGNNNNNNNNNNNNNNNNNNNNNNNNNNNN"/>
                    <sequence id="seq_GMNWP427-14" taxon="GMNWP427-14" totalcount="4" value="NAATATTATATTTTATTTTTGGAGCATGATCAGGAATAGTTGGTACTTCCCTAAGTATAATTATTCGAGCTGAATTAGGACACCCTGGTGCTTTAATTGGTAATGATCAAATTTATAACGTAGTTGTAACAGCTCATGCTTTTATTATAATTTTTTTCATAGTAATACCTATTATAATTGGAGGATTTGGAAACTGATTAGTTCCTTTAATACTAGGAGCCCCAGATATAGCTTTCCCTCGAATAAATAATATAAGATTTTGAATACTTCCTCCCTCTTTAACACTATTACTTTCAAGTAGTCTTGTAGAAGCAGGGGCTGGAACAGGTTGAACTGTTTATCCTCCTCTTTCTTCAGCAATTGCTCATGCTGGAGCATCTGTAGATCTTGCTATTTTTTCCCTACATTTAGCAGGTATTTCATCTATTTTAGGTGCAGTAAATTTTATTACAACTATTATTAATATACGAGCCCCAGGAATTACTTTTGATCGTCTTCCTTTATTTGTATGATCGGTTTTAATTACAGCTGTTTTACTACTATTATCTTTACCTGTTCTAGCTGGAGCTATTACAATATTACTAACAGATCGAAATTTAAATACTTCATTTTTTGNNNNNNNNNNNNNNNNNNNNNNNNNNNNNNNNNNNNNNNNNNNN"/>
                    <sequence id="seq_JKBRM053-16" taxon="JKBRM053-16" totalcount="4" value="NAATATTATATTTTATTTTTGGAGCTTGATCAGGAATAGTAGGTACTTCGCTAAGAATAATTATTCGAGCTGAATTAGGACATCCTGGAGCCTTAATTGGTAATGATCAAATTTATAACGTAGTTGTAACAGCTCATGCTTTTATTATAATTTTTTTCATAGTTATACCTATTATAATTGGAGGATTTGGAAATTGATTAGTCCCTCTTATATTAGGAGCCCCCGATATAGCTTTCCCCCGAATAAATAATATAAGTTTTTGAATACTCCCCCCATCATTAACATTATTGCTTTCAAGAAGTTTAGTAGAGGCAGGGGCTGGAACAGGATGAACTGTTTATCCTCCTCTTTCATCTTCAATTGCCCATGCTGGAGCTTCTGTTGATTTAGCTATCTTCTCACTTCATTTAGCAGGAATCTCTTCAATTTTAGGAGCAGTAAATTTTATTACTACTATTATTAATATACGAGCCCCAGGAATTACTTTTGATCGATTACCTTTATTTGTCTGATCTGTTTTAATTACAGCAGTCCTTTTATTATTATCTCTGCCAGTTTTAGCCGGAGCTATCACAATATTATTAACAGATCGAAATTTAAATACCTCTTTTTTTGATCCTGCAGGAGGAGGTGATCCTATTTTATATCAACACTTATTT"/>
                    <sequence id="seq_JSCI182-16" taxon="JSCI182-16" totalcount="4" value="NAATATTATATTTTATTTTTGGAGCTTGATCAGGAATAGTAGGTACTTCATTAAGAATGATTATTCGAGCTGAATTAGGACATCCTGGAGCCCTAATTGGTAATGATCAAATTTATAACGTAGTTGTAACAGCTCATGCTTTTATTATAATTTTTTTCATAGTTATACCTATTATAATTGGAGGATTTGGAAACTGATTAGTTCCTCTTATATTAGGAGCCCCCGATATAGCTTTCCCCCGAATAAATAATATAAGTTTTTGAATGTTACCCCCATCATTAACATTATTGCTTTCAAGAAGTTTAGTAGAGGCAGGGGCTGGAACAGGATGAACTGTTTACCCTCCTCTCTCATCTTCAATTGCTCATGCTGGAGCTTCTGTTGATTTAGCTATTTTCTCCCTTCATTTAGCAGGGATTTCTTCAATTTTAGGGGCAGTAAATTTTATTACTACTATTATTAATATACGAGCCCCAGGAATTACTTTTGATCGATTGCCTTTATTTGTTTGATCTGTTTTAATTACAGCAGTTCTTCTATTATTATCTCTCCCAGTTTTAGCCGGAGCTATTACAATGTTACTAACAGATCGAAATTTAAATACATCTTTTTTTGATCCTGCAGGAGGTGGAGATCCAATTTTATACCAACATTTATTT"/>
                    <sequence id="seq_NOMYC475-13" taxon="NOMYC475-13" totalcount="4" value="NAATCTTATATTTTATTTTTGGAGCTTGATCAGGAATAGTTGGTACTTCCCTAAGTATAATTATTCGAGCTGAATTAGGACACCCAGGAGCCTTAATTGGAAATGATCAAATTTATAATGTAATTGTGACTGCTCATGCATTTATTATAATTTTTTTTATAGTAATACCTATTATAATTGGAGGATTTGGAAATTGACTAGTACCCCTTATACTAGGAGCCCCAGATATAGCATTTCCTCGAATAAATAATATAAGTTTTTGAATACTTCCTCCCTCTTTAACTCTTCTTCTTTCAAGAAGATTAGTAGAAGCAGGGGCTGGAACAGGATGAACTGTTTACCCCCCTCTTTCTTCAACTATTGCACATGCTGGTGCATCTGTTGACTTAGCTATTTTTTCTTTACATTTAGCAGGGATCTCTTCAATTTTAGGAGCAGTAAATTTTATTACTACTATTATTAATATACGAGCTCCTGGAATTACATTTGATCGAATACCTTTATTTGTGTGATCAGTTTTAATTACAGCTGTTTTATTATTACTTTCCCTTCCTGTTCTTGCTGGAGCAATTACTATACTATTAACAGACCGGAATTTAAATACTTCATTTTTTGACCCTGCTGGAGGAGGTGATCCTATTCTTTACCAACATTTATTT"/>
                    <sequence id="seq_NORSC013-15" taxon="NORSC013-15" totalcount="4" value="NAATATTATATTTTATTTTTGGAGCTTGATCAGGAATAGTAGGTACTTCATTAAGAATAATTATTCGAGCTGAACTAGGACATCCTGGAGCCTTAATTGGTAATGATCAAATTTATAACGTAGTTGTAACAGCTCATGCTTTTATTATAATTTTTTTCATAGTTATACCTATTATAATTGGAGGATTTGGAAATTGATTAGTCCCTCTTATATTAGGAGCCCCCGATATAGCTTTCCCCCGAATAAATAATATAAGTTTTTGAATATTACCCCCATCATTAACATTATTGCTTTCAAGAAGTTTAGTAGAGGCAGGGGCCGGAACAGGGTGAACTGTTTATCCCCCTCTTTCATCTTCAATTGCTCACGCTGGAGCCTCTGTTGATTTAGCAATTTTTTCACTTCATTTAGCAGGAATCTCTTCAATTTTAGGAGCAGTAAATTTTATTACTACTATTATTAATATACGAGCCCCAGGAATCACTTTTGATCGATTACCATTATTTGTTTGATCTGTTTTAATTACAGCAGTTCTTTTACTTCTTTCTCTACCAGTATTAGCAGGAGCTATTACAATACTATTAACAGATCGAAATCTAAATACATCTTTTTTTGATCCTGCGGGAGGAGGTGATCCAATTTTATACCAACATTTATTT"/>
                    <sequence id="seq_NORSC032-15" taxon="NORSC032-15" totalcount="4" value="NNNNNNNNNNNNNNNNNNNNNNNNNNNNNNNNNNNNNAGTAGGTACTTCATTAAGAATAATTATTCGAGCTGAACTAGGACATCCTGGAGCCTTAATTGGTAATGATCAAATTTATAACGTAGTTGTAACAGCTCATGCTTTTATTATAATTTTTTTCATAGTTATACCTATTATAATTGGAGGATTTGGAAATTGATTAGTCCCTCTTATATTAGGAGCCCCCGATATAGCTTTCCCCCGAATAAATAATATAAGTTTTTGAATATTACCCCCATCATTAACATTATTGCTTTCAAGAAGTTTAGTAGAGGCAGGGGCCGGAACAGGGTGAACTGTTTATCCCCCTCTTTCATCTTCAATTGCTCACGCTGGAGCCTCTGTTGATTTAGCAATTTTTTCACTTCATTTAGCAGGAATCTCTTCAATTTTAGGAGCAGTAAATTTTATTACTACTATTATTAATATACGAGCCCCAGGAATCACTTTTGATCGATTACCCTTATTTGTTTGATCTGTTTTAATTACAGCAGTTCTTTTACTTCTTTCTCTGCCAGTATTAGCAGGAGCTATTACAATACTATTAACAGATCGAAATCTAAATACATCTTTTTTTGATCCTGCAGGAGGAGGTGATCCAATTTTATATCAACATTTATTT"/>
                    <sequence id="seq_NORSC061-15" taxon="NORSC061-15" totalcount="4" value="NAATATTATATTTTATTTTTGGAGCTTGATCAGGAATAGTAGGTACTTCATTAAGAATAATTATTCGAGCTGAATTAGGACACCCTGGAGCCTTAATTGGTAACGATCAAATTTATAACGTAGTTGTAACAGCTCATGCTTTTATTATAATTTTTTTCATAGTTATACCTATTATAATTGGAGGATTTGGAAATTGATTAGTTCCTCTTATATTAGGAGCCCCCGATATAGCTTTCCCTCGAATAAATAATATAAGTTTTTGAATACTCCCCCCATCATTAACATTATTGCTTTCAAGAAGTTTAGTAGAGGCAGGGGCCGGAACAGGGTGAACTGTTTACCCTCCTCTTTCATCTTCAATTGCCCACGCTGGAGCTTCTGTTGATTTAGCAATTTTTTCACTTCATTTAGCAGGAATTTCTTCAATTTTAGGGGCGGTAAATTTTATTACTACTATTATTAATATACGAGCCCCAGGAATTACTTTTGATCGATTACCTTTATTTGTTTGATCTGTTTTAATTACCGCAGTTCTTTTACTATTATCTTTACCAGTTTTAGCAGGAGCTATCACAATATTATTAACAGATCGAAATCTAAATACCTCTTTTTTTGATCCTGCAGGAGGGGGTGATCCAATTTTATATCAACATTTATTT"/>
                    <sequence id="seq_NORSC1122-17" taxon="NORSC1122-17" totalcount="4" value="NAATATTATATTTTATTTTTGGAGCTTGATCAGGAATAGTAGGTACTTCATTAAGAATAATTATTCGAGCTGAATTAGGACACCCTGGAGCCTTAATTGGTAATGATCAAATTTATAACGTAGTTGTAACAGCTCATGCTTTTATTATAATTTTTTTCATAGTTATACCTATTATAATTGGAGGATTTGGAAATTGATTAGTTCCTCTTATATTAGGAGCCCCCGATATAGCTTTCCCTCGAATAAATAATATAAGTTTTTGAATACTCCCCCCATCATTAACATTATTGCTTTCAAGAAGTTTAGTAGAGGCAGGGGCCGGAACAGGGTGAACTGTTTACCCTCCTCTTTCATCTTCAATTGCCCACGCTGGAGCTTCTGTTGATTTAGCAATTTTTTCACTTCATTTAGCAGGAATTTCTTCAATTTTAGGGGCGGTAAATTTTATTACTACTATTATTAATATACGAGCCCCAGGAATTACTTTTGATCGATTACCTTTATTTGTTTGGTCTGTTTTAATTACCGCAGTTCTTTTACTATTATCTTTACCAGTTTTAGCAGGAGCTATCACAATATTATTAACAGATCGAAATCTAAATACCTCTTTTTTTGATCCCGCAGGAGGGGGTGATCCAATTTTATATCAACATTTATTT"/>
                    <sequence id="seq_NORSC1143-17" taxon="NORSC1143-17" totalcount="4" value="NAATATTATATTTTATTTTTGGAGCTTGATCAGGAATAGTAGGTACTTCATTAAGAATAATTATTCGAGCTGAATTAGGCCACCCTGGAGCCTTAATTGGTAATGATCAAATTTATAACGTAGTTGTAACAGCTCATGCTTTTATTATAATTTTTTTCATAGTTATACCTATTATAATTGGAGGATTTGGAAATTGATTAGTCCCTCTTATATTAGGAGCCCCCGATATAGCTTTCCCCCGAATAAATAATATAAGTTTTTGAATACTCCCCCCATCATTAACACTATTGCTTTCAAGAAGTTTAGTAGAAGCAGGGGCCGGAACAGGATGAACTGTTTATCCTCCCCTTTCATCTTCAATTGCCCACGCTGGAGCTTCTGTTGATTTAGCTATTTTTTCACTTCATTTAGCAGGTATTTCTTCAATTTTAGGAGCAGTAAATTTTATTACTACTATTATTAATATACGAGCCCCAGGAATTACTTTTGATCGATTACCTTTATTTGTTTGATCTGTTTTAATTACAGCAGTTCTTTTATTATTATCCCTACCAGTCTTAGCTGGAGCTATTACAATATTATTAACAGATCGAAATTTAAATACATCTTTTTTTGACCCTGCAGGAGGAGGAGATCCTATTTTATATCAACATTTATTC"/>
                    <sequence id="seq_NORSC1606-17" taxon="NORSC1606-17" totalcount="4" value="NAATATTATATTTTATTTTTGGAGCTTGATCAGGAATAGTAGGTACTTCATTAAGAATAATTATTCGAGCTGAACTAGGACATCCTGGAGCCTTAATTGGTAATGATCAAATTTATAACGTAGTTGTAACAGCTCATGCTTTTATTATAATTTTTTTCATAGTTATACCTATTATAATTGGAGGATTTGGAAATTGATTAGTCCCTCTTATATTAGGAGCCCCCGATATAGCTTTCCCCCGAATAAATAATATAAGTTTTTGAATATTACCCCCATCATTAACATTATTGCTTTCAAGAAGTTTAGTAGAGGCAGGGGCCGGAACAGGGTGAACTGTTTATCCCCCTCTTTCATCTTCAATTGCTCACGCTGGAGCCTCTGTTGATTTAGCAATTTTTTCACTTCATTTAGCAGGAATCTCTTCAATTTTAGGAGCAGTAAATTTTATTACTACTATTATTAATATACGAGCCCCAGGAATCACTTTTGATCGATTACCATTATTTGTTTGATCTGTTTTAATTACAGCAGTTCTTTTACTTCTTTCTCTACCAGTATTAGCAGGAGCTATTACAATACTATTAACAGATCGAAATCTAAATACATCTTTTTTTGATCCTGCAGGAGGAGGTGATCCAATTTTATACCAACATTTATTT"/>
                    <sequence id="seq_NORSC198-16" taxon="NORSC198-16" totalcount="4" value="NAATATTATATTTTATTTTTGGAGCTTGATCAGGAATAGTAGGTACTTCATTAAGAATAATTATTCGAGCTGAATTAGGACACCCTGGAGCCTTAATTGGTAATGATCAAATTTATAACGTAGTTGTAACAGCTCATGCTTTTATTATAATTTTTTTCATAGTTATACCTATTATAATTGGAGGATTTGGAAATTGATTAGTTCCTCTTATATTAGGAGCCCCCGATATAGCTTTCCCTCGAATAAATAATATAAGTTTTTGAATACTCCCCCCATCATTAACATTATTGCTTTCAAGAAGTTTAGTAGAGGCAGGGGCCGGAACAGGGTGAACTGTTTACCCTCCTCTTTCATCTTCAATTGCCCACGCTGGGGCTTCTGTTGATTTAGCAATTTTTTCACTTCATTTAGCAGGAATTTCTTCAATTTTAGGGGCGGTAAATTTTATTACTACTATTATTAATATACGAGCCCCAGGAATTACTTTTGATCGATTACCTTTATTTGTTTGATCTGTTTTAATTACCGCAGTTCTTTTACTATTATCTTTACCAGTTTTAGCAGGAGCTATCACAATATTATTAACAGATCGAAATCTAAATACCTCTTTTTTTGATCCTGCAGGAGGGGGTGATCCAATTTTATATCAACATTTATTT"/>
                    <sequence id="seq_NORSC2265-17" taxon="NORSC2265-17" totalcount="4" value="NAATATTATATTTTATTTTTGGAGCTTGATCAGGAATAGTAGGTACTTCATTAAGAATAATTATTCGAGCTGAATTAGGACATCCTGGAGCCTTAATTGGTAATGATCAAATTTATAACGTAGTTGTAACAGCTCATGCTTTTATTATAATTTTTTTCATAGTTATACCTATTATAATTGGAGGATTTGGAAATTGATTAGTCCCTCTTATATTAGGAGCCCCCGATATAGCTTTCCCCCGAATAAATAATATAAGTTTTTGAATGCTCCCCCCATCATTAACATTATTGCTTTCAAGAAGTTTAGTAGAGGCAGGGGCCGGAACAGGATGAACTGTTTACCCTCCTCTTTCATCTTCAATTGCTCACGCTGGAGCTTCTGTTGATTTAGCAATTTTTTCACTTCATTTAGCAGGAATTTCTTCAATTTTAGGAGCAGTAAATTTTATTACAACTATTATTAATATACGAGCCCCAGGAATTACTTTTGATCGATTGCCTTTATTTGTTTGATCTGTTTTAATTACAGCAGTTCTTTTATTATTATCTCTACCAGTTTTAGCAGGAGCTATTACAATACTATTAACAGATCGAAATTTAAATACATCTTTTTTTGATCCTGCAGGAGGAGGAGATCCAATTTTATATCAACATTTATTT"/>
                    <sequence id="seq_NORSC2606-18" taxon="NORSC2606-18" totalcount="4" value="NAATATTATATTTTATTTTTGGAGCTTGATCAGGAATAGTAGGTACTTCATTAAGAATAATTATTCGAGCTGAATTAGGACACCCTGGAGCCTTAATTGGTAATGATCAAATTTATAACGTAGTTGTAACAGCTCATGCTTTTATTATAATTTTTTTCATAGTTATACCTATTATAATTGGAGGATTTGGAAATTGATTAGTTCCTCTTATATTAGGAGCCCCCGATATAGCTTTCCCTCGAATAAATAATATAAGTTTTTGAATACTCCCCCCATCATTAACATTATTGCTTTCAAGAAGTTTAGTAGAGGCAGGGGCCGGAACAGGGTGAACTGTTTACCCTCCTCTTTCATCTTCAATTGCCCACGCTGGAGCTTCTGTTGATTTAGCAATTTTTTCACTTCATTTAGCAGGAATTTCTTCAATTTTAGGGGCGGTAAATTTTATTACTACTATTATTAATATACGAGCCCCAGGAATTACTTTTGATCGATTACCTTTATTTGTTTGATCTGTTTTAATTACCGCAGTTCTTTTACTATTATCTTTACCAGTTTTAGCAGGAGCTATCACAATATTATTAACAGATCGAAATCTAAATACCTCTTTTTTTGATCCTGCAGGAGGGGGTGATCCAATTTTATATCAACATTTATTT"/>
                    <sequence id="seq_NORSC2607-18" taxon="NORSC2607-18" totalcount="4" value="NAATATTATATTTTATTTTTGGAGCTTGATCAGGAATAGTAGGTACTTCATTAAGAATAATTATTCGAGCTGAATTAGGACACCCTGGAGCCTTAATTGGTAATGATCAAATTTATAACGTAGTTGTAACAGCTCATGCTTTTATTATAATTTTTTTCATAGTTATACCTATTATAATTGGAGGATTTGGAAATTGATTAGTTCCTCTTATATTAGGAGCCCCCGATATAGCTTTCCCTCGAATAAATAATATAAGTTTTTGAATACTCCCCCCATCATTAACATTATTGCTTTCAAGAAGTTTAGTAGAGGCAGGGGCCGGAACAGGGTGAACTGTTTACCCTCCTCTTTCATCTTCAATTGCCCACGCTGGAGCTTCTGTTGATTTAGCAATTTTTTCACTTCATTTAGCAGGAATTTCTTCAATTTTAGGGGCGGTAAATTTTATTACTACTATTATTAATATACGAGCCCCAGGAATTACTTTTGATCGATTACCTTTATTTGTTTGATCTGTTTTAATTACCGCAGTTCTTTTACTATTATCTTTACCAGTTTTAGCAGGAGCTATCACAATATTATTAACAGATCGAAATCTAAATACCTCTTTTTTTGATCCTGCAGGAGGGGGTGATCCAATTTTATATCAACATTTATTT"/>
                    <sequence id="seq_NORSC298-16" taxon="NORSC298-16" totalcount="4" value="NAATATTATATTTTATTTTTGGAGCTTGATCAGGAATAGTAGGTACTTCATTAAGAATAATTATTCGAGCTGAATTAGGGCACCCTGGAGCCTTAATTGGTAATGATCAAATTTATAACGTAGTTGTAACAGCTCATGCTTTTATTATAATTTTTTTCATAGTTATACCTATTATAATTGGAGGATTTGGAAATTGATTAGTTCCTCTTATATTAGGAGCCCCCGATATAGCTTTCCCTCGAATAAATAATATAAGTTTTTGAATACTCCCCCCATCATTAACATTATTGCTTTCAAGAAGTTTAGTAGAGGCAGGGGCCGGAACAGGGTGAACNGTTTACCCTCCTCTTTCATCTTCAATTGCCCACGCTGGAGCTTCTGTTGATTTAGCAATTTTTTCACTTCATTTAGCAGGAATTTCTTCAATTTTAGGGGCGGTAAATTTTATTACTACTATTATTAATATACGAGCCCCAGGAATTACTTTTGATCGATTACCTTTATTTGTTTGATCTGTTTTAATTACCGCAGTTCTTTTACTATTATCTTTACCAGTTTTAGCAGGAGCTATCACAATATTATTAACAGATCGAAATCTAAATACCTCTTTTTTTGATCCTGCAGGAGGGGGTGATCCAATTTTATATCAACATTTATTT"/>
                    <sequence id="seq_NORSC3986-20" taxon="NORSC3986-20" totalcount="4" value="NAATATTATATTTTATTTTTGGAGCTTGATCAGGAATAGTTGGTACTTCATTAAGAATAATTATTCGAGCTGAATTAGGACATCCCGGTGCCTTAATTGGAAATGATCAAATTTATAACGTAGTTGTTACTGCACACGCTTTTATTATAATTTTTTTTATAGTTATACCTATTATAATCGGAGGATTTGGAAATTGATTAGTTCCTCTTATATTAGGAGCCCCCGATATAGCTTTCCCTCGAATAAATAATATAAGTTTTTGAATGTTACCTCCCTCACTAACATTATTACTTTCAAGAAGTTTAGTAGAAGCAGGGGCCGGAACAGGGTGAACTGTCTATCCCCCTCTCTCTTCTTCAATCGCTCACGCTGGGGCATCTGTTGATTTAGCTATTTTTTCTCTTCATTTAGCAGGGATTTCTTCAATTTTAGGAGCAGTAAATTTTATTACTACTATTATTAATATACGAGCCCCAGGTATTACATTCGACCGACTACCTTTATTTGTATGATCTGTTTTAATTACAGCAGTACTTCTTCTTTTATCTCTACCAGTATTAGCAGGAGCTATCACTATATTATTAACAGATCGAAATCTAAATACTTCTTTTTTTGATCCTGCGGGAGGGGGAGATCCAATTCTATATCAACACTTATTN"/>
                    <sequence id="seq_NORSC3987-20" taxon="NORSC3987-20" totalcount="4" value="NAATACTATATTTTATTTTTGGAGCTTGATCAGGAATAGTTGGTACTTCTTTAAGAATAATTATTCGAGCCGAATTAGGACACCCCGGAGCCTTAATTGGAAATGATCAAATTTATAACGTAGTTGTTACTGCACACGCTTTTATCATAATTTTTTTTATAGTTATACCTATTATAATTGGAGGATTTGGAAATTGATTAGTCCCATTAATATTAGGAGCACCCGATATAGCTTTTCCGCGAATAAATAATATAAGTTTTTGAATGTTACCCCCTTCACTAACATTATTACTTTCAAGAAGTTTAGTAGAAGCAGGGGCTGGAACAGGATGAACTGTCTACCCTCCCCTTTCTTCATCAATCGCCCATGCCGGAGCATCCGTTGATTTAGCTATTTTTTCTTTACATTTAGCTGGAATTTCTTCAATTTTAGGAGCAGTAAATTTTATTACAACTATTATTAACATACGAGCCCCAGGAATTACTTTTGATCGATTACCTTTATTTGTGTGGTCTGTCTTAATCACAGCTGTTCTTCTTTTATTATCTTTACCTGTACTAGCTGGAGCTATTACTATACTACTAACAGATCGAAATCTTAATACTTCTTTTTTTGATCCTGCAGGTGGGGGANNNNNNNNNNNNNNNNNNNNNNNNNNN"/>
                    <sequence id="seq_NORSC4023-20" taxon="NORSC4023-20" totalcount="4" value="NAATATTATATTTTATTTTTGGAGCTTGATCAGGAATAGTAGGTACTTCATTAAGAATAATTATTCGAGCTGAATTAGGACATCCTGGAGCCTTAATTGGTAATGATCAAATTTATAACGTAGTTGTAACAGCTCATGCTTTTATTATAATTTTTTTCATAGTTATACCTATTATAATTGGAGGATTTGGAAATTGATTAGTCCCTCTTATATTAGGAGCCCCCGATATAGCTTTCCCCCGAATAAATAATATAAGTTTTTGAATGCTCCCCCCATCATTAACATTATTGCTTTCAAGAAGTTTAGTAGAGGCAGGGGCCGGAACAGGATGAACTGTTTACCCTCCTCTTTCATCTTCAATTGCTCACGCTGGAGCTTCTGTTGATTTAGCAATTTTTTCACTTCATTTAGCAGGAATTTCTTCAATTTTAGGAGCAGTAAATTTTATTACAACTATTATTAATATACGAGCCCCAGGAATTACTTTTGATCGATTGCCTTTATTTGTTTGATCTGTTTTAATTACAGCAGTTCTTTTATTATTATCTCTACCAGTTTTAGCAGGAGCTATTACAATACTATTAACAGATCGAAATTTAAATACATCTTTTTTTGATCCTGCAGGAGGAGGAGATCCNNNNNNNNNNNNNNNNNNNNNN"/>
                    <sequence id="seq_NORSC4028-20" taxon="NORSC4028-20" totalcount="4" value="NAATATTATATTTTATTTTTGGAGCTTGATCAGGAATAGTAGGTACTTCATTAAGAATAATTATTCGAGCTGAATTAGGACATCCTGGAGCCTTAATTGGTAATGATCAAATTTATAACGTAGTTGTAACAGCTCATGCTTTTATTATAATTTTTTTCATAGTTATACCTATTATAATTGGAGGATTTGGAAATTGATTAGTCCCTCTTATATTAGGAGCCCCCGATATAGCTTTCCCCCGAATAAATAATATAAGTTTTTGAATACTTCCCCCATCATTAACATTATTGCTTTCAAGAAGTTTAGTAGAGGCAGGGGCCGGAACAGGATGAACTGTTTACCCTCCTCTTTCATCTTCAATTGCTCACGCTGGAGCTTCTGTTGATTTAGCAATTTTTTCACTTCATTTAGCAGGAATTTCTTCAATTTTAGGAGCAGTAAATTTTATTACAACTATTATTAATATACGAGCCCCAGGAATTACTTTTGATCGATTGCCTTTATTTGTTTGATCTGTTTTAATTACAGCAGTTCTTTTATTATTATCTCTACCAGTTTTAGCAGGAGCTATTACAATACTATTAACAGATCGAAATTTAAATACATCTTTTTTTGATCCTGCAGGAGGAGGAGATCCAATTTTATACCAACATTTATTT"/>
                    <sequence id="seq_NORSC4078-20" taxon="NORSC4078-20" totalcount="4" value="NAATATTATATTTTATTTTTGGAGCTTGATCAGGAATAGTAGGTACTTCATTAAGAATAATTATTCGAGCTGAATTAGGACATCCTGGAGCCTTAATTGGTAATGATCAAATTTATAACGTAGTTGTAACAGCTCATGCTTTTATTATAATTTTTTTCATAGTTATACCTATTATAATTGGAGGATTTGGAAATTGATTAGTCCCTCTTATATTAGGAGCCCCCGATATAGCTTTCCCCCGAATAAATAATATAAGTTTTTGAATGCTCCCCCCATCATTAACATTATTGCTTTCAAGAAGTTTAGTAGAAGCAGGGGCCGGAACAGGATGAACTGTTTACCCTCCTCTTTCATCTTCAATTGCTCACGCTGGAGCTTCTGTTGATTTAGCAATTTTTTCACTTCATTTAGCAGGAATTTCTTCAATTTTAGGAGCAGTAAATTTTATTACAACTATTATTAATATACGAGCCCCAGGAATTACTTTTGATCGATTGCCTTTATTTGTTTGATCTGTTTTAATTACAGCAGTTCTTTTATTATTATCTCTACCAGTTTTAGCAGGAGCTATTACAATACTATTAACAGATCGAAATTTAAATACATCTTTTTTTGATCCTGCAGGAGGAGGAGATCCAATTTTATATCAACATTTATTT"/>
                    <sequence id="seq_NORSC469-16" taxon="NORSC469-16" totalcount="4" value="NAATATTATATTTTATTTTTGGAGCTTGATCAGGAATAGTAGGTACTTCATTAAGAATAATTATTCGAGCTGAACTAGGACATCCTGGAGCCTTAATTGGTAATGATCAAATTTATAACGTAGTTGTAACAGCTCATGCTTTTATTATAATTTTTTTCATAGTTATACCTATTATAATTGGAGGATTTGGAAATTGATTAGTCCCTCTTATATTAGGAGCCCCCGATATAGCTTTCCCCCGAATAAATAATATAAGTTTTTGAATATTACCCCCATCATTAACATTATTGCTTTCAAGAAGTTTAGTAGAGGCAGGGGCCGGAACAGGGTGAACTGTTTATCCTCCTCTTTCGTCTTCAATTGCTCACGCTGGAGCCTCTGTTGATTTAGCAATTTTTTCACTTCATTTAGCAGGAATCTCTTCAATTTTAGGAGCAGTAAATTTTATTACTACTATTATTAATATACGAGCCCCAGGAATCACTTTTGATCGACTACCCTTATTTGTTTGATCTGTTTTAATTACAGCAGTTCTTTTACTTCTTTCTCTACCAGTATTAGCAGGAGCTATTACAATACTATTAACAGATCGAAATCTAAATACATCTTTTTTTGATCCTGCAGGAGGAGGTGATCCAATTTTATATCAACATTTATTT"/>
                    <sequence id="seq_NORSC598-16" taxon="NORSC598-16" totalcount="4" value="NAATATTATATTTTATTTTTGGAGCTTGATCAGGAATAGTAGGTACTTCATTAAGAATAATTATTCGAGCTGAATTAGGACACCCTGGAGCCTTAATTGGTAATGATCAAATTTATAACGTAGTTGTAACAGCTCATGCTTTTATTATAATTTTTTTCATAGTTATACCTATTATAATTGGAGGATTTGGAAATTGATTAGTTCCTCTTATATTAGGAGCCCCCGATATAGCTTTCCCTCGAATAAATAATATAAGTTTTTGAATACTCCCCCCATCATTAACATTATTGCTTTCAAGAAGTTTAGTAGAGGCAGGGGCCGGAACAGGGTGAACTGTTTACCCTCCTCTTTCATCTTCAATTGCTCACGCTGGAGCTTCTGTTGATTTAGCAATTTTTTCACTTCATTTAGCAGGAATTTCTTCAATTTTAGGGGCGGTAAATTTTATTACTACTATTATTAATATACGAGCCCCAGGAATTACTTTTGATCGATTACCTTTATTTGTTTGATCTGTTTTAATTACCGCAGTTCTTTTACTATTATCTTTACCAGTTTTAGCAGGAGCTATCACAATATTATTAACAGATCGAAATCTAAATACCTCTTTTTTTGATCCTGCAGGAGGGGGTGATCCAATTTTATATCAACATTTATTT"/>
                    <sequence id="seq_NORSC605-16" taxon="NORSC605-16" totalcount="4" value="NAATATTATATTTTATTTTTGGAGCTTGATCAGGAATAGTAGGTACTTCATTAAGAATAATTATTCGAGCTGAACTAGGACATCCTGGAGCCTTAATTGGTAATGATCAAATTTATAACGTAGTTGTAACAGCTCATGCTTTTATTATAATTTTTTTCATAGTTATACCTATTATAATTGGAGGATTTGGAAATTGATTAGTCCCTCTTATATTAGGAGCCCCCGATATAGCTTTCCCCCGAATAAATAATATAAGTTTTTGAATATTACCCCCATCATTAACATTATTGCTTTCAAGAAGTTTAGTAGAGGCAGGGGCCGGAACAGGGTGAACTGTTTATCCTCCTCTTTCATCTTCAATTGCTCACGCTGGGGCCTCTGTTGATTTAGCAATTTTTTCACTTCATTTAGCAGGAATCTCTTCAATTTTAGGAGCAGTAAATTTTATTACTACTATTATTAATATACGAGCCCCAGGAATCACTTTTGATCGATTACCCTTATTTGTTTGATCTGTTTTAATTACAGCAGTTCTTTTACTTCTTTCTCTACCAGTATTAGCAGGAGCTATTACAATACTATTAACAGATCGAAATCTAAATACATCTTTTTTTGATCCTGCAGGAGGAGGTGATCCAATTTTATATCAACATTTATTT"/>
                    <sequence id="seq_SCIEX023-19" taxon="SCIEX023-19" totalcount="4" value="NAATATTATATTTTATTTTTGGAGCTTGGTCAGGAATAGTTGGTACTTCTTTAAGAATGATTATTCGAGCTGAATTGGGGCACCCTGGGACCTTAATCGGCAATGATCAAATTTACAACGTAGTTGTTACAGCCCATGCTTTTATTATAATTTTTTTCATGGTTATACCTATTATAATTGGAGGATTTGGAAATTGACTAGTTCCCCTTATATTAGGGGCACCTGATATGGCTTTCCCTCGAATAAACAATATAAGTTTTTGAATATTGCCCCCATCATTAACTTTATTGCTTTCAAGAAGCTTAGTAGAAGCAGGGGCTGGAACAGGGTGAACTGTATACCCTCCTCTTTCTTCCTCAATTGCTCATGCAGGGGCTTCCGTTGATTTTGCTATTTTTTCTTTACATTTAGCCGGAATTTCTTCAATTTTAGGAGCAGTAAATTTTATTACTACTATTATTAATATACGAGCCCCTGGAATTACATTTGATCGGCTCCCCCTATTTGTTTGATCTGTGTTAATTACAGCGGTTCTTTTATTACTCTCACTTCCAGTATTGGCGGGAGCTATTACAATATTATTAACAGATCGAAATTTAAATACATCTTTTTTTGACCCCGCTGGAGGGGGTGATCCTATTTTATACCAACACTTATTT"/>
                    <sequence id="seq_SCIEX024-19" taxon="SCIEX024-19" totalcount="4" value="NAATACTATATTTTATTTTTGGTGCTTGATCAGGAATAGTTGGTACTTCATTAAGAATAATTATTCGAGCTGAATTAGGACACCCTGGAGCCTTAATTGGTAACGATCAAATTTACAATGTAGTTGTAACAGCTCACGCTTTTATTATAATTTTTTTTATAGTTATACCTATTATAATTGGAGGATTTGGAAACTGATTAGTTCCTCTTATACTAGGAGCCCCCGATATAGCTTTCCCTCGAATAAATAATATAAGTTTTTGAATACTCCCCCCATCATTAACATTATTACTTTCAAGAAGTTTGGTAGAAGCAGGGGCTGGGACAGGGTGAACTGTTTACCCTCCTCTTTCTTCTTCAATTGCCCACGCTGGGGCTTCTGTTGATCTAGCCATTTTTTCTCTTCATTTAGCTGGAATTTCCTCAATTTTAGGAGCAGTAAATTTTATTACTACTATCATTAATATACGAGCCCCAGGAATTACGTTTGATCGTTTACCTTTATTTGTTTGATCTGTGCTAATTACAGCAGTTCTTTTACTACTATCTTTACCTGTTTTAGCCGGAGCTATTACTATATTATTGACAGACCGAAATTTAAATACATCTTTTTTTGACCCTGCAGGAGGAGGTGATCCTATTTTATACCAACATTTATTT"/>
                    <sequence id="seq_SCIEX025-19" taxon="SCIEX025-19" totalcount="4" value="NNNNNNNNNNNNNNNNNNNNNNNNNNNNNNCAGGAATAGTTGGTACTTCATTAAGAATAATTATTCGAGCTGAATTAGGACACCCTGGAGCCTTAATTGGTAACGATCAAATTTACAATGTAGTTGTAACAGCCCACGCTTTTATTATAATTTTTTTTATAGTTATACCTATTATAATTGGAGGATTTGGAAACTGATTAGTTCCTCTTATATTAGGAGCCCCCGATATAGCTTTCCCTCGAATAAATAATATAAGTTTTTGAATACTCCCCCCATCATTAACATTATTACTTTCAAGAAGTTTGGTAGAAGCAGGGGCTGGGACAGGGTGAACTGTTTACCCTCCTCTTTCTTCTTCAATTGCCCACGCTGGAGCTTCTGTTGATCTAGCCATTTTTTCTCTTCATTTAGCTGGAATTTCCTCAATTTTAGGAGCAGTAAATTTTATTACTACTATCATTAATATACGAGCCCCAGGAATTACATTTGATCGTTTACCTTTATTTGTTTGATCTGTGCTAATTACAGCAGTTCTTTTACTACTATCTTTACCTGTTTTAGCCGGAGCTATTACTATATTATTGACAGACCGAAATTTAAATACATCTTTTTTTGACCCTGCAGGAGGGGGTGATCCTATTTTATACCAACATTTATTT"/>
                    <sequence id="seq_SCIEX026-19" taxon="SCIEX026-19" totalcount="4" value="NAATATTATATTTTATTTTTGGTGCTTGATCAGGAATAGTTGGTACTTCATTAAGAATAATTATTCGAGCTGAATTAGGACACCCTGGAGCCTTAATTGGTAACGATCAAATTTACAATGTAGTTGTAACAGCCCACGCTTTTATTATAATTTTTTTTATAGTTATACCTATTATAATTGGAGGATTTGGAAACTGATTAGTTCCTCTTATATTAGGAGCCCCCGATATAGCTTTCCCTCGAATAAATAATATAAGTTTTTGAATACTCCCCCCATCATTAACATTATTACTTTCAAGAAGTTTGGTAGAAGCAGGGGCTGGGACAGGGTGAACTGTTTACCCTCCTCTTTCTTCATCAATTGCCCACGCTGGAGCTTCTGTTGATCTAGCCATTTTTTCTCTTCATTTAGCTGGAATTTCCTCAATTTTAGGAGCAGTAAATTTTATTACTACTATCATTAATATACGAGCCCCAGGAATTACGTTTGATCGTTTACCTTTATTTGTTTGATCTGTGCTAATTACAGCAGTTCTTTTACTACTATCTTTACCTGTTTTAGCCGGAGCTATTACCATATTATTGACAGACCGAAATTTAAATACATCTTTTTTTGACCCTGCAGGAGGAGGTGATCCTATTTTATATCAACATTTATTT"/>
                    <sequence id="seq_SCIEX034-19" taxon="SCIEX034-19" totalcount="4" value="NAATATTATATTTTATTTTTGGGGCATGATCAGGAATAGTTGGTACTTCGTTAAGAATAATTATTCGTGCTGAATTAGGACACCCCGGAGCCTTGATTGGTAATGATCAAATTTATAATGTAGTTGTAACTGCTCATGCTTTTATCATAATTTTTTTTATAGTTATACCTATTATAATTGGAGGGTTCGGAAACTGATTAGTCCCCCTTATATTAGGAGCCCCCGATATAGCTTTTCCTCGAATAAATAATATAAGTTTTTGAATGCTCCCCCCATCATTAACATTATTGCTTTCAAGAAGTTTGGTAGAAGCAGGGGCCGGAACAGGTTGAACTGTTTATCCCCCCCTTTCTTCTTCAATCGCTCACGCTGGAGCTTCTGTTGATTTAGCTATTTTTTCTTTACATTTAGCAGGAATTTCTTCAATTTTAGGAGCAGTAAATTTTATTACTACTATTATTAATATACGAGCCCCCGGAATTACTTTTGATCGTCTACCCCTATTTGTATGGTCTGTTCTAATTACTGCAGTCCTTTTATTACTTTCACTACCTGTTTTAGCTGGAGCTATTACAATATTATTAACAGATCGAAATTTAAATACATCTTTTTTTGATCCAGCAGGAGGAGGAGATCCAATTTTATATCAACATTTATTT"/>
                    <sequence id="seq_SCIEX035-19" taxon="SCIEX035-19" totalcount="4" value="NAATATTATATTTTATTTTTGGAGCTTGATCAGGTATGGTGGGAACTTCGCTTAGAATAATTATTCGAGCTGAATTAGGACACCCTGGAGCCTTAATTGGTAACGATCAAATTTACAATGTAGTTGTAACTGCTCATGCATTTATTATAATTTTTTTTATAGTTATACCTATTATAATTGGTGGATTTGGAAATTGATTAGTCCCTCTTATATTAGGAGCCCCCGATATAGCTTTCCCTCGAATAAATAATATAAGTTTTTGAATATTGCCCCCATCATTAACATTATTGCTTTCAAGAAGTTTAGTAGAAGCAGGGGCTGGAACAGGATGAACTGTTTACCCTCCCCTTTCTTCTTCAATTGCTCACGCTGGGGCTTCTGTAGATTTAGCCATTTTTTCTTTACATTTAGCAGGAATTTCTTCAATTTTAGGAGCAGTAAATTTTATTACTACTATTATTAACATACGAGCCCCAGGTATTACTTTTGATCGAATACCTTTATTTGTTTGATCTGTATTAATTACGGCAGTTCTTTTATTACTCTCTTTACCTGTTTTAGCCGGAGCCATTACAATACTATTAACAGATCGAAATTTAAATACATCTTTTTTTGACCCTGCAGGGGGAGGAGACCCAATTTTGTATCAACATTTATTT"/>
                    <sequence id="seq_SCIEX036-19" taxon="SCIEX036-19" totalcount="4" value="NNNNNNNNNNNNNNNNNNNNNNNNNNNNNNNNNNNNNNNNNNNNNNNNNNNNNNNNNNNNNNNNNNNNNNTGAATTAGGACACCCTGGAGCCTTAATTGGTAACGATCAAATTTACAATGTAGTTGTAACTGCTCATGCATTTATTATAATTTTTTTTATAGTTATACCTATTATAATTGGTGGATTTGGAAATTGATTAGTCCCTCTTATATTAGGAGCCCCCGATATAGCTTTCCCTCGAATAAATAATATAAGTTTTTGAATATTGCCCCCATCATTAACATTATTGCTTTCAAGAAGTTTAGTAGAAGCAGGGGCTGGAACAGGATGAACTGTTTACCCTCCCCTTTCTTCTTCAATTGCTCACGCTGGAGCTTCTGTAGATTTAGCCATTTTTTCTTTACATTTAGCAGGAATTTCTTCAATTTTAGGAGCAGTAAATTTTATTACTACTATTATTAACATACGAGCCCCAGGTATTACTTTTGATCGAATACCTTTATTTGTTTGATCTGTATTAATTACAGCAGTTCTTTTATTACTCTCTTTACCTGTTTTAGCCGGAGCCATTACAATACTATTAACAGATCGAAATTTAAATACATCTTTTTTTGACCCTGCAGGGGGAGGAGACCCAATTTTGTATCAACATTTATTT"/>
                    <sequence id="seq_SCIEX072-19" taxon="SCIEX072-19" totalcount="4" value="NNNNNNNNNNNNNNNNNNNNNNNNNNNNNNNNNNNNNNNNNNNNNNNNNNNNNNNNNNNNNNNNNNNNNNNNNNNNNNNNNNNNNNNNNNNNNNNNNTGGTAATGATCAAATTTACAACGTAGTTGTAACAGCCCATGCTTTTATTATAATTTTTTTCATAGTTATACCTATCATAATTGGTGGTTTTGGTAATTGATTAGTACCTCTTATATTAGGAGCCCCCGATATAGCTTTTCCTCGAATAAATAATATAAGTTTTTGAATATTACCCCCATCATTAACATTATTGCTTTCAAGAAGATTGGTAGAGGCAGGGGCTGGAACAGGGTGAACTGTTTATCCCCCACTTTCTTCTTCAATTGCTCATGCTGGAGCTTCTGTTGATTTAGCTATTTTTTCTCTTCATTTAGCCGGAATTTCTTCAATTTTAGGAGCAGTAAATTTTATTACAACTATTATTAATATACGAGCCCCAGGAATCACTTTTGATCGTTTACCTTTATTTGTTTGATCTGTTTTAATTACAGCTGTTCTTTTATTGCTTTCATTGCCAGTATTGGCNNNNNNNNNNNNNNNNNNNNNNNNNNNNNNNNNNNNNNNNNNNNNNNNNNNNNNNNNNNNNNNNNNNNNNNNNNNNNNNNNNNNNNNNNNNNNNNNN"/>
                    <sequence id="seq_SCIEX075-19" taxon="SCIEX075-19" totalcount="4" value="NNNNNNNNNNNNNNNNNNNNNNNNNNNNNNNNNNNNNNNNNNNNNNNNNNNNNNNNNNNNNNNNNNNNNNNNNNNNNNNNNNNNNNNNNNCTTTAATTGGTAATGATCAAATTTACAACGTAGTTGTAACAGCTCACGCTTTTGTTATAATTTTTTTTATAGTTATACCTATTATAATTGGAGGATTTGGAAATTGATTAGTTCCTCTTATACTAGGAGCCCCCGATATAGCTTTCCCCCGAATAAATAATATAAGTTTTTGAATGCTCCCCCCATCATTAACATTNTTACTTTCAAGAAGTTTGGTAGAGGCAGGGGCTGGAACAGGTTGAACTGTCTACCCTCCTCTTTCTTCTTCTATTGCCCATGCTGGNGCTTCTGTTGATTTAGCTATTTTTTCTCTTCATTTAGCTGGAATTTCTTCAATTTTAGGAGCAGTAAATTTTATTACTACTATTATCAATATACNNNNNNNNNNNNNNNNNNNNNNNNNNNNNNNNNNNNNNNNNNNNNNNNNNNNNNNNNNNNNNNNNNNNNNNNNNNNNNNNNNNNNNNNNNNNNNNNNNNNNNNNNNNNNNNNNNNNNNNNNNNNNNNNNNNNNNNNNNNNNNNNNNNNNNNNNNNNNNNNNNNNNNNNNNNNNNNNNNNNNNNNNNNNNNN"/>
                    <sequence id="seq_SCIEX093-19" taxon="SCIEX093-19" totalcount="4" value="NAATACTATATTTTATTTTTGGAGCTTGATCAGGAATAGTTGGTACTTCTTTAAGAATAATTATTCGAGCCGAATTAGGACACCCCGGAGCCTTAATTGGAAATGATCAAATTTATAACGTAGTTGTTACTGCACACGCTTTTATCATAATTTTTTTTATAGTTATACCTATTATAATTGGAGGATTTGGAAATTGATTAGTCCCATTAATATTAGGAGCACCCGATATAGCTTTTCCGCGAATAAATAATATAAGTTTTTGAATGTTACCCCCTTCACTAACATTATTACTTTCAAGAAGTTTAGTAGAAGCAGGGGCTGGAACAGGATGAACTGTCTACCCTCCCCTTTCTTCATCAATCGCCCATGCCGGAGCATCCGTTGATTTAGCTATTTTCTCTTTACATTTAGCTGGAATTTCTTCAATTTTAGGAGCAGTAAATTTTATTACAACTATTATTAACATGCGAGCCCCAGGAATTACTTTTGATCGATTACCTTTATTTGTGTGGTCTGTCTTAATCACAGCTGTTCTTCTTTTATTATCTTTACCTGTACTAGCTGGAGCTATTACTATACTACTAACAGATCGAAATCTTAATACTTCTTTTTTTGATCCTGCAGGTGGGGGAGATCCTATTCTTTATCAACACTTATTT"/>
                    <sequence id="seq_SMTPB13835-13" taxon="SMTPB13835-13" totalcount="4" value="NNATATTATATTTTATTTTTGGAGCTTGATCAGGAATAGTAGGTACTTCATTAAGAATAATTATTCGAGCTGAATTAGGGCACCCTGGAGCCTTAATTGGCAATGATCAAATTTATAACGTAGTTGTAACAGCTCATGCTTTTATTATAATTTTTTTTATAGTTATGCCTATTATAATTGGAGGATTCGGAAATTGATTAGTCCCTCTCATATTAGGAGCCCCCGACATAGCTTTTCCCCGAATAAATAATATAAGTTTTTGAATACTACCCCCATCATTAACATTATTGCTTTCAAGTAGTTTAGTAGAGGCAGGGGCCGGAACAGGATGAACTGTTTACCCTCCTCTTTCATCATCAATTGCTCACGCTGGGGCTTCTGTTGATTTAGCCATTTTTTCCCTTCATTTAGCAGGGATTTCTTCAATTTTAGGAGCAGTAAATTTTATTACTACTATTATTAATATACGAGCCCCAGGAATTACTTTCGATCGATTACCTTTATTTGTTTGATCTGTTTTAATTACAGCAGTTCTTTTATTATTATCTTTGCCAGTTTTAGCAGGAGCTATTACAATACTATTAACAGACCGANNNNNNNNNNNNNNNNNNNNNNNNNNNNNNNNNNNNNNNNNNNNNNNNNNNNNNNNNNNNNNNNNN"/>
                    <sequence id="seq_SMTPB13870-13" taxon="SMTPB13870-13" totalcount="4" value="NNNNNNNNNNNTTTATTTTTGGAGCTTGATCAGGAATAGTAGGTACTTCATTAAGAATAATTATTCGAGCTGAATTAGGACACCCTGGAGCCTTAATTGGTAATGATCAAATTTATAACGTAGTTGTAACAGCTCATGCTTTTATTATAATTTTTTTTATAGTTATACCTATTATAATTGGAGGATTTGGAAATTGATTAGTCCCTCTTATATTAGGAGCCCCCGATATAGCTTTCCCTCGAATAAATAATATAAGTTTTTGAATACTCCCCCCATCATTAACATTATTGCTTTCAAGAAGTTTAGTAGAGGCAGGGGCCGGAACAGGATGAACTGTTTACCCACCTCTTTCATCTTCAATTGCTCACGCTGGAGCTTCTGTTGATTTAGCAATTTTTTCACTTCATTTAGCAGGAATTTCTTCAATTTTAGGAGCAGTAAATTTTATTACTACTATTATTAATATACGAGCCCCAGGAATTACTTTTGATCGATTACCCTTATTTGTTTGATCTGTTTTAATTACTGCAGTTCTTTTACTACTATCTCTACCAGTATTGGCAGGAGCTATTACAATACTATTAACAGATNNNNNNNNNNNNNNNNNNNNNNNNNNNNNNNNNNNNNNNNNNNNNNNNNNNNNNNNNNNNNNNNNNNNN"/>
                    <sequence id="seq_SMTPB2050-13" taxon="SMTPB2050-13" totalcount="4" value="NAATATTATATTTTATTTTTGGAGCTTGATCAGGAATAGTAGGTACTTCATTAAGAATAATTATTCGAGCTGAATTAGGGCACCCTGGAGCCTTAATTGGTAATGATCAAATTTATAACGTAGTTGTAACAGCTCATGCTTTTATTATAATTTTTTTTATAGTTATGCCTATTATAATTGGAGGATTCGGAAATTGATTAGTCCCTCTTATATTAGGAGCCCCCGACATAGCTTTCCCCCGAATAAATAATATAAGTTTTTGAATACTGCCCCCATCATTAACATTATTGCTTTCAAGTAGTTTAGTAGAGGCAGGGGCCGGAACAGGATGAACTGTTTACCCTCCTCTTTCATCATCAATTGCTCACGCTGGAGCTTCTGTTGATTTAGCCATTTTTTCCCTTCATTTAGCAGGGATTTCTTCAATTTTAGGAGCAGTAAATTTTATTACTACTATTATTAATATACGAGCCCCAGGAATTACTTTCGATCGATTACCTTTATTTGTTTGATCTGTTTTAATTACAGCAGTTCTTTTATTATTATCTTTGCCAGTTTTAGCAGGAGCTATTACAATACTATTAACAGATCGAAATCTAAATACATCTTTTTTTGATCCTGCAGGAGGAGGTGATCCAATTTTATATCAACATTTATTT"/>
                    <sequence id="seq_SMTPD1968-13" taxon="SMTPD1968-13" totalcount="4" value="NNATATTATATTTTATTTTTGGAGCTTGATCAGGAATAGTAGGTACTTCATTAAGAATAATTATTCGAGCTGAATTAGGGCACCCTGGAGCCTTAATTGGTAATGATCAAATTTATAACGTAGTTGTAACAGCTCATGCTTTTATTATAATTTTTTTTATAGTTATGCCTATTATAATTGGAGGATTCGGAAATTGATTAGTCCCTCTTATATTAGGAGCCCCCGACATAGCTTTCCCCCGAATAAATAATATAAGTTTTTGAATACTACCCCCATCATTAACATTATTGCTTTCAAGTAGTTTAGTAGAGGCAGGGGCCGGAACAGGATGAACTGTTTACCCTCCTCTTTCATCCTCAATTGCTCACGCTGGAGCTTCTGTTGATTTAGCCATTTTTTCCCTTCATTTAGCAGGGATTTCTTCAATTTTAGGAGCAGTAAATTTTATTACTACTATTATTAATATACGAGCCCCAGGAATTACTTTCGATCGATTACCTTTATTTGTTTGATCTGTTTTAATTACAGCAGTTCTTTTATTATTATCTTTGCCAGTTTTAGCAGGANNNNNNNNNNNNNNNNNNNNNNNNNNNNNNNNNNNNNNNNNNNNNNNNNNNNNNNNNNNNNNNNNNNNNNNNNNNNNNNNNNNNNNNNNNNNN"/>
                    <sequence id="seq_SMTPI2672-14" taxon="SMTPI2672-14" totalcount="4" value="NNNNNNNNNNNTTTATTTTTGGAGCTTGATCAGGAATAGTTGGTACTTCTTTAAGAATAATTATTCGAGCTGAATTAGGACACCCTGGTGCCCTAATTGGTAATGATCAAATTTATAATGTAGTTGTAACAGCTCATGCTTTTATTATAATTTTTTTTATAGTTATACCTATTATAATTGGAGGATTTGGAAATTGATTAGTCCCTCTTATATTAGGAGCCCCCGATATAGCTTTCCCTCGAATAAATAATATAAGTTTTTGAATGCTCCCCCCATCATTAACATTATTACTTTCAAGAAGTTTAGTAGAAGCAGGGGCTGGTACAGGGTGAACTGTTTATCCCCCTCTTTCATCTTCAATTGCTCATGCTGGAGCTTCTGTTGATTTAGCTATTTTTTCACTTCATTTAGCAGGGATTTCTTCAATTTTAGGAGCAGTAAATTTTATTACTACTATTATTAATATACGAGCTCCAGGAATCACCTTTGATCGACTACCTTTATTTGTTTGATCTGTTTTAATTACAGCAGTTCTTTTATTATTATCTCTGCCAGTTTTAGCAGGAGCTATTACAATACTACTAACAGATNNNNNNNNNNNNNNNNNNNNNNNNNNNNNNNNNNNNNNNNNNNNNNNNNNNNNNNNNNNNNNNNNNNNN"/>
                    <sequence id="seq_SMTPI3191-14" taxon="SMTPI3191-14" totalcount="4" value="NNATATTATATTTTATTTTTGGAGCTTGATCAGGAATAGTAGGTACTTCATTAAGAATAATTATTCGAGCTGAATTAGGGCACCCTGGAGCCTTAATTGGCAATGATCAAATTTATAACGTAGTTGTAACAGCTCATGCTTTTATTATAATTTTTTTTATAGTTATGCCTATTATAATTGGAGGATTCGGAAATTGATTAGTCCCTCTCATATTAGGAGCCCCCGACATAGCTTTCCCCCGAATAAATAATATAAGTTTTTGAATACTACCCCCATCATTAACATTATTGCTTTCAAGTAGTTTAGTAGAGGCAGGGGCCGGAACAGGATGAACTGTTTACCCTCCTCTTTCATCATCAATTGCTCACGCTGGAGCTTCTGTTGATTTAGCCATTTTTTCCCTTCATTTAGCAGGGATTTCTTCAATTTTAGGAGCAGTAAATTTTATTACTACTATTATTAATATACGAGCCCCAGGAATTACTTTCGATCGATTACCTTTATTTGTTTGATCTGTTTTAATTACAGCAGTTCTTTTATTATTATCTTTGCCAGTTTTAGCAGGAGCTATTACAATACTATTAACAGACNNNNNNNNNNNNNNNNNNNNNNNNNNNNNNNNNNNNNNNNNNNNNNNNNNNNNNNNNNNNNNNNNNNNN"/>
                    <sequence id="seq_SMTPI5039-14" taxon="SMTPI5039-14" totalcount="4" value="NNNNNNNNNNNTTTATTTTTGGAGCTTGATCAGGAATAGTAGGTACTTCATTAAGAATAATTATTCGAGCTGAATTAGGACACCCTGGAGCCTTAATTGGTAATGATCAAATTTATAACGTAGTTGTAACAGCTCATGCTTTTATTATAATTTTTTTTATAGTTATACCTATTATAATTGGAGGATTTGGAAATTGATTAGTCCCTCTTATATTAGGAGCCCCCGATATAGCTTTCCCTCGAATAAATAATATAAGTTTTTGAATACTCCCCCCATCATTAACATTATTGCTTTCAAGAAGTTTAGTAGAGGCAGGGGCCGGAACAGGATGAACTGTTTACCCACCTCTTTCATCTTCAATTGCTCACGCTGGAGCTTCTGTTGATTTAGCAATTTTTTCACTTCATTTAGCAGGAATTTCTTCAATTTTAGGGGCAGTAAATTTTATTACTACTATTATTAATATACGAGCCCCAGGAATTACTTTTGATCGATTACCCTTATTTGTTTGATCTGTTTTAATTACTGCAGTTCTTTTACTACTATCTCTACCAGTATTGGCAGGAGCTATTACAATACTATTAACAGATNNNNNNNNNNNNNNNNNNNNNNNNNNNNNNNNNNNNNNNNNNNNNNNNNNNNNNNNNNNNNNNNNNNNN"/>
                    <sequence id="seq_SMTPJ3314-14" taxon="SMTPJ3314-14" totalcount="4" value="NNATATTATATTTTATTTTTGGAGCTTGATCAGGAATAGTGGGTACTTCTTTAAGAATAATTATTCGAGCTGAATTAGGACACCCTGGTGCCCTAATTGGTAATGATCAAATTTATAATGTAGTTGTAACAGCTCATGCTTTTATTATAATTTTTTTTATAGTTATACCTATTATAATTGGAGGATTTGGAAATTGATTAGTCCCTCTTATATTAGGAGCCCCCGATATAGCTTTCCCTCGAATAAATAATATAAGTTTTTGAATGCTCCCCCCATCATTAACATTATTACTTTCAAGAAGTTTAGTAGAAGCAGGGGCTGGTACAGGGTGAACTGTTTATCCCCCTCTTTCATCTTCAATTGCTCATGCTGGAGCTTCTGTTGATTTAGCTATTTTTTCACTTCATTTAGCAGGAATTTCTTCAATTTTAGGAGCAGTAAATTTTATTACTACTATTATTAATATACGAGCCCCAGGAATCACCTTTGATCGATTGCCTTTATTTGTTTGATCTGTTTTAATTACAGCAGTTCTTTTATTATTATCTCTGCCAGTTTTAGCAGGGGCTATTACAATACTACTAACAGATCGANNNNNNNNNNNNNNNNNNNNNNNNNNNNNNNNNNNNNNNNNNNNNNNNNNNNNNNNNNNNNNNNNN"/>
                    <sequence id="seq_SMTPL8359-15" taxon="SMTPL8359-15" totalcount="4" value="NNATATTATATTTTATTTTTGGAGCTTGATCAGGAATAGTAGGTACTTCATTAAGAATAATTATTCGAGCTGAATTAGGGCACCCTGGAGCCTTAATTGGTAATGATCAAATTTATAACGTAGTTGTAACAGCTCATGCTTTTATTATAATTTTTTTTATAGTTATGCCTATTATAATTGGAGGATTCGGAAATTGATTAGTCCCTCTTATATTAGGAGCCCCCGACATAGCTTTCCCCCGAATAAATAATATAAGTTTTTGAATACTGCCCCCATCATTAACATTATTGCTTTCAAGTAGTTTAGTAGAGGCAGGGGCCGGAACAGGATGAACTGTTTACCCTCCTCTTTCATCATCAATTGCTCACGCTGGAGCTTCTGTTGATTTAGCCATTTTTTCCCTTCATTTAGCAGGGATTTCTTCAATTTTAGGAGCAGTAAATTTTATTACTACTATTATTAATATACGAGCCCCAGGAATTACTTTCGATCGATTACCTTTATTTGTTTGATCTGTTTTAATTACAGCAGTTCTTTTATTATTATCTTTACCAGTTTTAGCAGGAGCTATTACAATACTATTANNNNNNNNNNNNNNNNNNNNNNNNNNNNNNNNNNNNNNNNNNNNNNNNNNNNNNNNNNNNNNNNNNNNNNNNNNN"/>
                    <sequence id="seq_SMTPM3653-15" taxon="SMTPM3653-15" totalcount="4" value="NNNNNNNNNNNTTTATTTTTGGAGCTTGATCAGGAATAGTAGGTACTTCATTAAGAATAATTATTCGAGCTGAATTAGGACACCCTGGAGCCTTAATTGGTAATGATCAAATTTATAACGTAGTTGTAACAGCTCATGCTTTTATTATAATTTTTTTTATAGTTATACCTATTATAATTGGAGGATTTGGAAATTGATTAGTCCCTCTTATATTAGGAGCCCCCGATATAGCTTTCCCTCGAATAAATAATATAAGTTTTTGAATACTCCCCCCATCATTAACATTATTGCTTTCAAGAAGTTTAGTAGAGGCAGGGGCCGGAACAGGATGAACTGTTTACCCACCTCTTTCATCTTCAATTGCTCACGCTGGAGCTTCTGTTGATTTAGCAATTTTTTCACTTCATTTAGCAGGAATTTCTTCAATTTTAGGAGCAGTAAATTTTATTACTACTATTATTAATATACGAGCCCCAGGAATTACTTTTGATCGATTGCCCTTATTTGTTTGATCTGTTTTAATTACTGCAGTTCTTTTACTACTATCTCTACCAGTATTGGCAGGAGCTATTACAATACTATTAACAGATCGANNNNNNNNNNNNNNNNNNNNNNNNNNNNNNNNNNNNNNNNNNNNNNNNNNNNNNNNNNNNNNNNNN"/>
                    <sequence id="seq_SMTPM520-15" taxon="SMTPM520-15" totalcount="4" value="NNNNNNNNTATTTTATTTTTGGAGCTTGATCAGGAATAGTAGGTACTTCATTAAGAATAATTATTCGAGCTGAATTAGGACACCCTGGAGCCTTAATTGGTAATGATCAAATTTATAACGTAGTTGTAACAGCTCATGCTTTTATTATAATTTTTTTTATAGTTATACCTATTATAATTGGAGGATTTGGAAATTGATTAGTCCCTCTTATATTAGGAGCCCCCGATATAGCTTTCCCTCGAATAAATAATATAAGTTTTTGAATACTCCCCCCATCATTAACATTATTGCTTTCAAGAAGTTTAGTAGAGGCAGGGGCCGGAACAGGATGAACTGTTTACCCACCTCTTTCATCTTCAATTGCTCACGCTGGAGCTTCTGTTGATTTAGCAATTTTTTCACTTCATTTAGCTGGAATTTCTTCAATTTTAGGAGCAGTAAATTTTATTACTACTATTATTAATATACGAGCCCCAGGAATTACTTTTGATCGATTACCCTTATTTGTTTGATCTGTTTTAATTACTGCAGTTCTTTTACTACTATCTCTACCAGTATTGGCAGGAGCTATTACAATANNNNNNNNNNNNNNNNNNNNNNNNNNNNNNNNNNNNNNNNNNNNNNNNNNNNNNNNNNNNNNNNNNNNNNNNNNNNNNNNN"/>
                    <sequence id="seq_SMTPM549-15" taxon="SMTPM549-15" totalcount="4" value="NNATATTATATTTTATTTTTGGAGCTTGATCAGGAATAGTAGGTACTTCATTAAGAATAATTATTCGAGCTGAATTAGGACACCCTGGAGCCTTAATTGGTAATGATCAAATTTATAACGTAGTTGTAACAGCTCATGCTTTTATTATAATTTTTTTTATAGTTATACCTATTATAATTGGAGGATTTGGAAATTGATTAGTCCCTCTTATATTAGGAGCCCCCGATATAGCTTTCCCTCGAATAAATAATATAAGTTTTTGAATACTCCCCCCATCATTAACATTATTGCTTTCAAGAAGTTTAGTAGAGGCAGGGGCCGGAACAGGATGAACTGTTTACCCACCTCTTTCATCTTCAATTGCTCACGCTGGAGCTTCTGTTGATTTAGCAATTTTTTCACTTCATTTAGCAGGAATTTCTTCAATTTTAGGGGCAGTAAATTTTATTACTACTATTATTAATATACGAGCCCCAGGAATTACTTTTGATCGATTACCCTTATTTGTTTGATCTGTTTTAATTACTGCAGTTCTTTTACTACTATCTCTACCAGTATTGGCAGGAGCTATTACAATACTATTAACAGATCGANNNNNNNNNNNNNNNNNNNNNNNNNNNNNNNNNNNNNNNNNNNNNNNNNNNNNNNNNNNNNNNNNN"/>
                    <sequence id="seq_SMTPM871-15" taxon="SMTPM871-15" totalcount="4" value="NNATATTATATTTTATTTTTGGAGCTTGATCAGGAATAGTAGGTACTTCATTAAGAATAATTATTCGAGCTGAATTAGGACACCCTGGAGCCTTAATTGGTAATGATCAAATTTATAACGTAGTTGTAACAGCTCATGCTTTTATTATAATTTTTTTTATAGTTATACCTATTATAATTGGAGGATTTGGAAATTGATTAGTCCCTCTTATATTAGGAGCCCCCGATATAGCTTTCCCTCGAATAAATAATATAAGTTTTTGAATACTCCCCCCATCATTAACATTATTGCTTTCAAGAAGTTTAGTAGAGGCAGGGGCCGGAACAGGATGAACTGTTTACCCGCCTCTTTCATCTTCAATTGCTCACGCTGGAGCTTCTGTTGATTTAGCAATTTTTTCGCTTCATTTAGCAGGAATTTCTTCAATTTTAGGGGCAGTAAATTTTATTACTACTATTATTAATATACGAGCCCCAGGAATTACTTTTGATCGATTACCCTTATTTGTTTGATCTGTTTTAATTACTGCAGTTCTTTTACTACTATCTCTACCAGTATTGGCAGGAGCTATTACAATACTATTAACAGATCGANNNNNNNNNNNNNNNNNNNNNNNNNNNNNNNNNNNNNNNNNNNNNNNNNNNNNNNNNNNNNNNNNN"/>
                    <sequence id="seq_SMTPR2566-16" taxon="SMTPR2566-16" totalcount="4" value="NNNNNNNNNNNTTTATTTTTGGAGCTTGATCAGGAATAGTAGGTACTTCATTAAGAATAATTATTCGAGCTGAATTAGGGCACCCTGGAGCCTTAATTGGTAATGATCAAATTTATAACGTAGTTGTAACAGCTCATGCTTTTATTATAATTTTTTTTATAGTTATGCCTATTATAATTGGAGGATTCGGAAATTGATTAGTCCCTCTTATATTAGGAGCCCCCGACATAGCTTTCCCCCGAATAAATAATATAAGTTTTTGAATACTGCCCCCATCATTAACATTATTGCTTTCAAGTAGTTTAGTAGAGGCAGGGGCCGGAACAGGGTGAACTGTTTACCCTCCTCTTTCATCATCAATTGCTCACGCTGGAGCTTCTGTTGATTTAGCCATTTTTTCCCTTCATTTAGCAGGAATTTCTTCAATTTTAGGAGCAGTAAATTTTATTACTACTATTATTAATATACGAGCCCCAGGAATTACTTTCGATCGATTACCTTTATTTGTTTGATCTGTTTTAATTACAGCAGTTCTTTTATTATTATCTTTACCAGTTTTAGCGGGAGCTATTACAATACTATTAACAGATCGANNNNNNNNNNNNNNNNNNNNNNNNNNNNNNNNNNNNNNNNNNNNNNNNNNNNNNNNNNNNNNNNNN"/>
                    <sequence id="seq_SMTPR3573-16" taxon="SMTPR3573-16" totalcount="4" value="NNATATTATATTTTATTTTTGGAGCTTGATCAGGAATAGTAGGTACTTCATTAAGAATAATTATTCGAGCTGAATTAGGACACCCTGGAGCCTTAATTGGTAATGATCAAATTTATAACGTAGTTGTAACAGCTCATGCTTTTATTATAATTTTTTTTATAGTTATACCTATTATAATTGGAGGATTTGGAAATTGATTAGTCCCTCTTATATTAGGAGCCCCCGATATAGCTTTCCCTCGAATAAATAATATAAGTTTTTGAATACTCCCCCCATCATTAACATTATTGCTTTCAAGAAGTTTAGTAGAGGCAGGGGCCGGAACAGGATGAACTGTTTACCCACCTCTTTCATCTTCAATTGCTCACGCTGGAGCTTCTGTTGATTTAGCAATTTTTTCACTTCATTTAGCAGGAATTTCTTCAATTTTAGGAGCAGTAAATTTTATTACTACTATTATTAATATACGAGCCCCAGGAATTACTTTTGATCGATTACCCTTATTTGTTTGATCTGTTTTAATTACTGCAGTTCTTTTACTACTATCTCTACCAGTATTGGCAGGAGCTATTACAATACTATTAACAGATCGANNNNNNNNNNNNNNNNNNNNNNNNNNNNNNNNNNNNNNNNNNNNNNNNNNNNNNNNNNNNNNNNNN"/>
                    <sequence id="seq_SMTPR4519-16" taxon="SMTPR4519-16" totalcount="4" value="NNNNNNNNNNNTTTATTTTTGGAGCTTGATCAGGAATAGTAGGTACTTCATTAAGAATAATTATTCGAGCTGAATTAGGGCACCCTGGAGCCTTAATTGGTAATGATCAAATTTATAACGTAGTTGTAACAGCTCATGCTTTTATTATAATTTTTTTTATAGTTATGCCTATTATAATTGGAGGATTCGGAAATTGATTAGTCCCTCTTATATTAGGAGCCCCCGACATAGCTTTCCCCCGAATAAATAATATAAGTTTTTGAATACTACCCCCATCATTAACATTATTGCTTTCAAGTAGTTTAGTAGAGGCAGGGGCCGGAACAGGATGAACTGTTTACCCTCCTCTTTCATCATCAATTGCTCACGCTGGAGCTTCTGTTGATTTAGCCATTTTTTCCCTTCATTTAGCAGGAATTTCTTCAATTTTAGGAGCAGTAAATTTTATTACTACTATTATTAATATACGAGCCCCAGGAATTACTTTCGATCGATTACCTTTATTTGTTTGATCTGTTTTAATTACAGCAGTTCTTTTATTATTATCTTTGCCAGTTTTAGCAGGAGCTATTACAATACTATTAACAGATNNNNNNNNNNNNNNNNNNNNNNNNNNNNNNNNNNNNNNNNNNNNNNNNNNNNNNNNNNNNNNNNNNNNN"/>
                    <sequence id="seq_SMTPR4731-16" taxon="SMTPR4731-16" totalcount="4" value="NNATATTATATTTTATTTTTGGAGCTTGATCAGGAATAGTAGGTACTTCATTAAGAATAATTATTCGAGCTGAATTAGGACACCCTGGAGCCTTAATTGGTAATGATCAAATTTATAACGTAGTTGTAACAGCTCATGCTTTTATTATAATTTTTTTTATAGTTATACCTATTATAATTGGAGGATTTGGAAATTGATTAGTCCCTCTTATATTAGGAGCCCCCGATATAGCTTTCCCTCGAATAAATAATATAAGTTTTTGAATACTCCCCCCATCATTAACATTATTGCTTTCAAGAAGTTTAGTAGAGGCAGGGGCCGGAACAGGATGAACTGTTTACCCACCTCTTTCATCTTCAATTGCTCACGCTGGAGCTTCTGTTGATTTAGCAATTTTTTCACTTCATTTAGCAGGAATTTCTTCAATTTTAGGGGCAGTAAATTTTATTACTACTATTATTAATATACGAGCCCCAGGAATTACTTTTGATCGATTACCCTTATTTGTTTGATCTGTTTTAATTACTGCAGTTCTTTTACTACTATCTCTACCAGTATTGGCAGGAGCTATTACAATACTATTANNNNNNNNNNNNNNNNNNNNNNNNNNNNNNNNNNNNNNNNNNNNNNNNNNNNNNNNNNNNNNNNNNNNNNNNNNN"/>
                    <sequence id="seq_SMTPR6446-16" taxon="SMTPR6446-16" totalcount="4" value="NNNNNNNNNNNTTTATTTTTGGAGCTTGATCAGGAATAGTAGGTACTTCATTAAGAATAATTATTCGAGCTGAATTAGGACACCCTGGAGCCTTAATTGGTAATGATCAAATTTATAACGTAGTTGTAACAGCTCATGCTTTTATTATAATTTTTTTTATAGTTATACCTATTATAATTGGAGGATTTGGAAATTGATTAGTCCCTCTTATATTAGGAGCCCCCGATATAGCTTTCCCTCGAATAAATAATATAAGTTTTTGAATACTCCCCCCATCATTAACATTATTGCTTTCAAGAAGTTTAGTAGAGGCAGGGGCCGGAACAGGATGAACTGTTTACCCACCTCTTTCATCTTCAATTGCTCACGCTGGAGCTTCTGTTGATTTAGCAATTTTTTCACTTCATTTAGCAGGAATTTCTTCAATTTTAGGAGCAGTAAATTTTATTACTACTATTATTAATATACGAGCCCCAGGAATTACTTTTGATCGATTACCCTTATTTGTTTGATCTGTTTTAATTACTGCAGTTCTTTTACTACTATCTCTACCAGTATTGGCAGGAGCTATTACAATACTATTAACAGATNNNNNNNNNNNNNNNNNNNNNNNNNNNNNNNNNNNNNNNNNNNNNNNNNNNNNNNNNNNNNNNNNNNNN"/>
                    <sequence id="seq_SMTPR6488-16" taxon="SMTPR6488-16" totalcount="4" value="NNATATTATATTTTATTTTTGGAGCTTGATCAGGAATAGTAGGTACTTCATTAAGAATAATTATTCGAGCTGAATTAGGACACCCTGGAGCCTTAATTGGTAATGATCAAATTTATAACGTAGTTGTAACAGCTCATGCTTTTATTATAATTTTTTTTATAGTTATACCTATTATAATTGGAGGATTTGGAAATTGATTAGTCCCTCTTATATTAGGAGCCCCCGATATAGCTTTCCCTCGAATAAATAATATAAGTTTTTGAATACTCCCCCCATCATTAACATTATTGCTTTCAAGAAGTTTAGTAGAGGCAGGGGCCGGAACAGGATGAACTGTTTACCCACCTCTTTCATCTTCAATTGCTCACGCTGGAGCTTCTGTTGATTTAGCAATTTTTTCGCTTCATTTAGCAGGAATTTCTTCAATTTTAGGGGCAGTAAATTTTATTACTACTATTATTAATATACGAGCCCCAGGAATTACTTTTGATCGATTACCCTTATTTGTTTGATCTGTTTTAATTACTGCAGTTCTTTTACTACTATCTCTACCAGTATTGGCAGGAGCTATTACAATACTATTAACAGATNNNNNNNNNNNNNNNNNNNNNNNNNNNNNNNNNNNNNNNNNNNNNNNNNNNNNNNNNNNNNNNNNNNNN"/>
                    <sequence id="seq_SSBAA702-12" taxon="SSBAA702-12" totalcount="4" value="NAATATTATATTTTATTTTTGGAGCTTGATCAGGAATAGTAGGTACTTCATTAAGAATAATTATTCGAGCTGAATTAGGACATCCTGGAGCCTTAATTGGTAATGATCAAATTTATAACGTAGTTGTAACAGCTCATGCTTTTATTATAATTTTTTTCATAGTTATACCTATTATAATTGGAGGATTTGGAAATTGATTAGTCCCTCTTATATTAGGAGCCCCCGATATAGCTTTCCCCCGAATAAATAATATAAGTTTTTGAATGCTCCCCCCATCATTAACATTATTGCTTTCAAGTAGTTTAGTAGAGGCAGGGGCCGGAACAGGATGAACTGTTTACCCTCCTCTTTCATCTTCAATCGCTCACGCTGGAGCTTCTGTTGATTTAGCTATTTTTTCACTTCATTTAGCAGGAATTTCTTCAATTTTAGGAGCAGTAAATTTTATTACTACTATTATTAATATACGAGCCCCAGGAATTACTTTTGATCGATTACCCTTATTTGTTTGATCTGTTTTAATTACAGCAGTTCTTTTATTATTATCTCTCCCAGTTTTAGCAGGAGCTATTACAATACTATTAACAGATCGAAATCTAAATACATCTTTTTTTGATCCTGCAGGAGGGGGGGATCCAATTTTATATCAACACTTATTT"/>
                    <sequence id="seq_SSBAC2209-12" taxon="SSBAC2209-12" totalcount="4" value="NAATATTATATTTTATTTTTGGAGCTTGATCAGGAATAGTAGGTACTTCATTAAGAATAATTATTCGAGCTGAATTAGGACACCCTGGAGCCTTAATTGGTAATGATCAAATTTATAACGTAGTTGTAACAGCTCATGCTTTTATTATAATTTTTTTTATAGTTATACCTATTATAATTGGAGGATTTGGAAATTGATTAGTCCCTCTTATATTAGGAGCCCCCGATATAGCTTTCCCTCGAATAAATAATATAAGTTTTTGAATACTCCCCCCATCATTAACATTATTGCTTTCAAGAAGTTTAGTAGAGGCAGGGGCCGGAACAGGATGAACTGTTTACCCCCCTCTTTCATCTTCAATTGCTCACGCTGGAGCTTCTGTTGATTTAGCAATTTTTTCACTTCATTTAGCAGGAATTTCTTCAATTTTAGGAGCAGTAAATTTTATTACTACTATTATTAATATACGAGCCCCAGGAATTACTTTTGATCGATTGCCCTTATTTGTTTGATCTGTTTTAATTACTGCAGTTCTTTTACTACTATCTCTACCAGTATTGGCAGGAGCTATTACAATACTATTAACAGATCGAAATCTAAATACATCTTTTTTTGATCCTGCAGGAGGAGGAGNNNNNNNNNNNNNNNNNNNNNNNNNN"/>
                    <sequence id="seq_SSBAE2265-13" taxon="SSBAE2265-13" totalcount="4" value="NAATATTATATTTTATTTTTGGAGCATGATCAGGAATAGTTGGTACTTCCCTAAGTATAATTATTCGAGCTGAACTTGGCCACCCAGGAGCCTTAATTGGTAATGATCAAATTTATAATGTAGTAGTAACAGCTCATGCTTTTATTATAATTTTTTTTATAGTAATACCTATTATAATTGGAGGATTTGGAAATTGATTAGTGCCTCTCATATTAGGGGCCCCCGATATAGCTTTCCCCCGAATAAATAATATAAGTTTTTGAATACTACCCCCCTCATTAACCCTTCTACTTTCAAGTAGCCTTGTAGAAGCAGGGGCCGGAACAGGTTGAACTGTATACCCCCCACTTTCGTCGTCAATTGCCCATGCTGGGGCATCTGTGGATTTAGCAATTTTTTCTTTACATTTAGCCGGTATTTCATCCATTTTAGGGGCAGTAAATTTTATTACAACTATTATTAATATGCGAGCCCCAGGAATTACTTTTGACCGACTTCCACTATTTGTATGGTCTGTTTTAATTACAGCGGTTTTATTACTTTTATCATTACCTGTATTAGCAGGAGCTATCACCATATTATTAACTGACCGAAATTTAAATACTTCTTTTTTTGATCCAGCTGGAGGAGGTGACCCTATTCTTTATCAACACTTATTT"/>
                    <sequence id="seq_SSBAE2719-13" taxon="SSBAE2719-13" totalcount="4" value="NAATATTATATTTTATTTTTGGAGCTTGATCAGGAATAGTAGGTACTTCATTAAGAATAATTATTCGAGCTGAATTAGGACATCCTGGAGCCTTAATTGGTAACGATCAAATTTATAACGTAGTTGTAACAGCTCATGCTTTTATTATAATTTTTTTCATAGTTATACCTATTATAATTGGAGGATTTGGAAATTGATTAGTCCCTCTTATATTAGGAGCCCCCGATATAGCTTTCCCTCGAATAAATAATATAAGTTTTTGAATACTCCCCCCATCATTAACATTATTGCTTTCAAGTAGTTTAGTAGAGGCAGGGGCCGGAACAGGGTGAACTGTTTACCCTCCTCTTTCATCTTCAATTGCCCACGCTGGGGCTTCTGTTGATTTAGCTATTTTTTCACTTCATTTAGCTGGGATTTCTTCAATTTTAGGAGCAGTAAATTTTATTACTACTATTATTAATATGCGAGCCCCAGGAATTACTTTTGATCGATTGCCTTTATTTGTTTGGTCTGTTTTAATTACAGCAGTTCTTTTATTATTATCTCTGCCAGTTTTAGCAGGGGCTATTACAATACTTTTAACAGATCGAAATCTAAATACATCTTTTTTTGATCCCGCAGGAGGAGGTGATCCAATTTTATATCAACATTTATTT"/>
                    <sequence id="seq_SSBAE5850-13" taxon="SSBAE5850-13" totalcount="4" value="NAATATTATATTTTATTTTTGGAGCTTGATCAGGAATAGTAGGTACTTCATTAAGAATAATTATTCGAGCTGAATTAGGACATCCTGGAGCCTTAATTGGTAATGATCAAATTTATAACGTAGTTGTAACAGCTCATGCTTTTATTATAATTTTTTTCATAGTTATACCTATTATAATTGGAGGATTTGGAAATTGATTAGTCCCTCTTATATTAGGAGCCCCCGATATAGCTTTCCCCCGAATAAATAATATAAGTTTTTGAATGCTCCCCCCATCATTAACATTATTGCTTTCAAGTAGTTTAGTAGAGGCAGGGGCCGGAACAGGATGAACTGTTTACCCTCCTCTTTCATCTTCAATCGCTCACGCTGGAGCTTCTGTTGATTTAGCTATTTTTTCACTTCATTTAGCTGGAATTTCTTCAATTTTAGGAGCAGTAAATTTTATTACTACTATTATTAATATACGAGCCCCGGGAATTACTTTTGATCGATTACCTTTATTTGTTTGATCTGTTTTAATTACAGCAGTTCTTTTATTATTATCTCTCCCAGTTTTAGCAGGAGCTATTACAATACTATTGACAGATCGAAATNNNNNNNNNNNNNNNNNNNNNNNNNNNNNNNNNNNNNNNNNNNNNNNNNNNNNNNNNNNNNNN"/>
                    <sequence id="seq_SSBAE5953-13" taxon="SSBAE5953-13" totalcount="4" value="NAATATTATATTTTATTTTTGGAGCTTGATCAGGAATAGTAGGTACTTCATTAAGAATAATTATTCGAGCTGAATTAGGACACCCTGGAGCCTTAATTGGTAATGATCAAATTTATAACGTAGTTGTAACAGCTCATGCTTTTATTATAATTTTTTTTATAGTTATACCTATTATAATTGGAGGATTTGGAAATTGATTAGTCCCTCTTATATTAGGAGCCCCCGATATAGCTTTCCCTCGAATAAATAATATAAGTTTTTGAATACTCCCCCCATCATTAACATTATTGCTTTCAAGAAGTTTAGTAGAGGCAGGGGCCGGAACAGGATGAACTGTTTACCCACCTCTTTCATCTTCAATTGCTCACGCTGGAGCTTCTGTTGATTTAGCAATTTTTTCACTTCATTTAGCAGGAATTTCTTCAATTTTAGGAGCAGTAAATTTTATTACTACTATTATTAATATACGAGCCCCAGGAATTACTTTTGATCGATTACCCTTATTTGTTTGATCTGTTTTAATTACTGCAGTTCTTTTACTACTATCTCTACCAGTATTGGCAGGAGCTATTACAATACTATTAACAGATCGAAATNNNNNNNNNNNNNNNNNNNNNNNNNNNNNNNNNNNNNNNNNNNNNNNNNNNNNNNNNNNNNNN"/>
                    <sequence id="seq_SSBAF2863-13" taxon="SSBAF2863-13" totalcount="4" value="NAATATTATATTTTATTTTTGGAGCTTGATCAGGAATAGTAGGTACTTCATTAAGAATAATTATTCGAGCTGAATTAGGACATCCTGGAGCCTTAATTGGTAATGATCAAATTTATAACGTAGTTGTAACAGCTCATGCTTTTATTATAATTTTTTTCATAGTTATACCTATTATAATTGGAGGATTTGGAAATTGATTAGTCCCTCTTATATTAGGAGCCCCCGATATAGCTTTCCCCCGAATAAATAATATAAGTTTTTGAATGCTCCCCCCATCATTAACATTATTGCTTTCAAGTAGTTTAGTAGAGGCAGGGGCCGGAACAGGATGAACTGTTTACCCTCCTCTTTCATCTTCAATCGCTCACGCTGGAGCTTCTGTTGATTTAGCTATTTTTTCACTTCATTTAGCAGGAATTTCTTCAATTTTAGGAGCAGTAAATTTTATTACTACTATTATTAATATACGAGCCCCGGGAATTACTTTTGATCGATTACCTTTATTTGTTTGATCTGTTTTAATTACAGCAGTTCTTTTATTATTATCTCTCCCAGTTTTAGCAGGAGCTATTACAATACTATTGACAGATCGAAATCTAAATACATCTTTTTTTGATCCTGCAGGAGGAGGTGATCCAATTTTATATCAACACTTATTT"/>
                    <sequence id="seq_SSDWA1981-15" taxon="SSDWA1981-15" totalcount="4" value="NNATATTATATTTTATTTTTGGAGCTTGATCAGGAATAGTAGGTACTTCATTAAGAATAATTATTCGAGCTGAATTAGGACATCCTGGAGCCTTAATTGGTAACGATCAAATTTATAACGTAGTTGTAACAGCTCATGCTTTTATTATAATTTTTTTCATAGTTATACCTATTATAATTGGAGGATTTGGAAATTGATTAGTCCCTCTTATATTAGGAGCCCCCGATATAGCTTTCCCTCGAATAAATAATATAAGTTTTTGAATACTCCCCCCATCATTAACATTATTGCTTTCAAGTAGTTTAGTAGAGGCAGGGGCCGGAACAGGGTGAACTGTTTACCCCCCTCTTTCATCTTCAATTGCCCACGCTGGAGCTTCTGTTGATTTAGCTATTTTTTCACTTCATTTAGCTGGGATTTCTTCAATTTTAGGAGCAGTAAATTTTATTACTACTATTATTAATATACGAGCCCCAGGAATTACTTTTGATCGATTGCCTTTATTTGTTTGGTCTGTTTTAATTACAGCAGTTCTTTTATTATTATCTCTGCCAGTTTTAGCAGGGNNNNNNNNNNNNNNNNNNNNNNNNNNNNNNNNNNNNNNNNNNNNNNNNNNNNNNNNNNNNNNNNNNNNNNNNNNNNNNNNNNNNNNNNNNNNN"/>
                    <sequence id="seq_SSDWA5170-15" taxon="SSDWA5170-15" totalcount="4" value="NNATATTATATTTTATTTTTGGAGCTTGATCAGGAATAGTAGGTACTTCATTAAGAATAATTATTCGAGCTGAATTAGGACATCCTGGAGCCTTAATTGGTAACGATCAAATTTATAACGTAGTTGTAACAGCTCATGCTTTTATTATAATTTTTTTCATAGTTATACCTATTATAATTGGAGGATTTGGAAATTGATTAGTCCCTCTTATATTAGGAGCCCCCGATATAGCTTTCCCTCGAATAAATAATATAAGTTTTTGAATACTCCCCCCATCATTAACATTATTGCTTTCAAGTAGTTTAGTAGAGGCAGGGGCCGGAACAGGGTGAACTGTTTACCCCCCTCTTTCATCTTCAATTGCCCACGCTGGAGCTTCTGTTGATTTAGCTATTTTTTCACTTCATTTAGCTGGGATTTCTTCAATTTTAGGAGCAGTAAATTTTATTACTACTATTATTAATATACGAGCCCCAGGAATTACTTTTGATCGATTGCCTTTATTTGTTTGGTCTGTTTTAATCACAGCAGTTCTTTTATTATTATCTCTGCCAGTTTTAGCANNNNNNNNNNNNNNNNNNNNNNNNNNNNNNNNNNNNNNNNNNNNNNNNNNNNNNNNNNNNNNNNNNNNNNNNNNNNNNNNNNNNNNNNNNNNNNNN"/>
                    <sequence id="seq_SSEIA389-13" taxon="SSEIA389-13" totalcount="4" value="NAATATTATATTTTATTTTTGGAGCTTGATCAGGAATAGTAGGTACTTCATTAAGAATAATTATTCGAGCTGAATTAGGGCACCCTGGAGCCTTAATTGGTAATGATCAAATTTATAACGTAGTTGTAACAGCTCATGCTTTTATTATAATTTTTTTTATAGTTATACCTATTATAATTGGAGGATTTGGAAATTGATTAGTCCCTCTTATATTAGGAGCCCCCGATATAGCTTTCCCTCGAATAAATAATATAAGTTTTTGAATACTCCCCCCATCATTAACATTATTGCTTTCAAGAAGTTTAGTAGAGGCAGGGGCCGGAACAGGATGAACTGTTTACCCACCTCTTTCATCTTCAATCGCTCACGCTGGAGCTTCTGTTGATTTAGCAATTTTTTCACTTCATTTAGCAGGAATTTCTTCAATTTTAGGGGCAGTAAATTTTATTACTACTATTATTAATATACGAGCCCCAGGAATTACTTTTGATCGATTACCCTTATTTGTTTGATCTGTTTTAATTACTGCAGTTCTTTTACTACTATCTCTACCAGTATTGGCAGGAGCTATTACAATACTATTAACAGATCGAAATCTAAATACATCTTTTTTTGATCCTGCAGGAGGAGGAGANNNNNNNNNNNNNNNNNNNNNNNNN"/>
                    <sequence id="seq_SSEIA392-13" taxon="SSEIA392-13" totalcount="4" value="NAATATTATATTTTATTTTTGGAGCTTGATCAGGAATAGTAGGTACTTCATTAAGAATAATTATTCGAGCTGAATTAGGACACCCTGGAGCCTTAATTGGTAATGATCAAATTTATAACGTAGTTGTAACAGCTCATGCTTTTATTATAATTTTTTTTATAGTTATACCTATTATAATTGGAGGATTTGGAAATTGATTAGTCCCTCTTATATTAGGAGCCCCCGATATAGCTTTCCCTCGAATAAATAATATAAGTTTTTGAATACTCCCCCCATCATTAACATTATTGCTTTCAAGAAGTTTAGTAGAGGCAGGGGCCGGAACAGGATGAACTGTTTACCCACCTCTTTCATCTTCAATTGCTCACGCTGGAGCTTCTGTTGATTTAGCAATTTTTTCACTTCATTTAGCAGGAATTTCTTCAATTTTAGGAGCAGTAAATTTTATTACTACTATTATTAATATACGAGCCCCAGGAATTACTTTTGATCGATTGCCCTTATTTGTTTGATCTGTTTTAATTACTGCAGTTCTTTTACTACTATCTCTACCAGTATTGGCAGGAGCTATTACAATACTATTAACAGATCGAAATCTAAATACATCTTTTTTTGATCCTGCAGGAGGAGGAGNNNNNNNNNNNNNNNNNNNNNNNNNN"/>
                    <sequence id="seq_SSEIA6462-13" taxon="SSEIA6462-13" totalcount="4" value="NNNNNNNNNNNNNNNNNNNNNNNNNNNNNNNNNNNNNNNNNNNNNNNNNNNNNNNNNNNNNNNNNNNNNNNNNNNNNNNNNNNNNNNNNNNNNNNNNNNNNNNNNNNNNNNNNNNNNNNNNNNNNNNNNNNNNNNNNGCTTTTATTATAATTTTTTTTATAGTTATACCTATTATAATTGGAGGATTTGGAAATTGATTAGTCCCTCTTATATTAGGAGCCCCCGATATAGCTTTCCCTCGAATAAATAATATAAGTTTTTGAATACTCCCCCCATCATTAACATTATTGCTTTCAAGAAGTTTAGTAGAGGCAGGGGCCGGAACAGGATGAACTGTTTACCCACCTCTTTCATCTTCAATTGCTCACGCTGGAGCTTCTGTTGATTTAGCAATTTTTTCGCTTCATTTAGCAGGAATTTCTTCAATTTTAGGGGCAGTAAATTTTATTACTACTATTATTAATATACGAGCCCCAGGAATTACTTTTGATCGATTACCCTTATTTGTTTGATCTGTTTTAATTACTGCAGTTCTTTTACTACTATCTCTACCAGTATTGGCAGGAGCTATTACAATACTATTAACAGATCGAAATCTANNNNNNNNNNNNNNNNNNNNNNNNNNNNNNNNNNNNNNNNNNNNNNNNNNNNNNNNNNNN"/>
                    <sequence id="seq_SSEIA6828-13" taxon="SSEIA6828-13" totalcount="4" value="NAATATTATATTTTATTTTTGGAGCTTGATCAGGAATAGTAGGTACTTCATTAAGAATAATTATTCGAGCTGAATTAGGACACCCTGGAGCCTTAATTGGTAATGATCAAATTTATAACGTAGTTGTAACAGCTCATGCTTTTATTATAATTTTTTTTATAGTTATACCTATTATAATTGGAGGATTTGGAAATTGATTAGTCCCTCTTATATTAGGAGCCCCCGATATAGCTTTCCCTCGAATAAATAATATAAGTTTTTGAATACTCCCCCCATCATTAACATTATTGCTTTCAAGAAGTTTAGTAGAGGCAGGGGCCGGAACAGGATGAACTGTTTACCCACCTCTTTCATCTTCAATTGCTCACGCTGGAGCTTCTGTTGATTTAGCAATTTTTTCACTTCATTTAGCAGGAATTTCTTCAATTTTAGGGGCAGTAAATTTTATTACTACTATTATTAATATACGAGCCCCAGGAATTACTTTTGATCGATTACCCTTATTTGTTTGATCTGTTTTAATTACTGCAGTTCTTTTACTACTATCTCTACCAGTATTGGCAGGAGCTATTACAATACTATTAACAGATCGAAATCTAAATACATCTTTTTTTGNNNNNNNNNNNNNNNNNNNNNNNNNNNNNNNNNNNNNNNNNNNN"/>
                    <sequence id="seq_SSEIA7224-13" taxon="SSEIA7224-13" totalcount="4" value="NNNNNNNNNNNNNNNNNNNNNNNNNNNNNNNNNNNNNNNNNNNNNNNNNNNNNNNNNNNNNNNNNNNNGCTGAATTAGGACACCCTGGAGCCTTAATTGGTAATGATCAAATTTATAACGTAGTTGTAACAGCTCATGCTTTTATTATAATTTTTTTTATAGTTATACCTATTATAATTGGAGGATTTGGAAATTGATTAGTCCCTCTTATATTAGGAGCCCCCGATATAGCTTTCCCTCGAATAAATAATATAAGTTTTTGAATACTCCCCCCATCATTAACATTATTGCTTTCAAGAAGTTTAGTAGAGGCAGGGGCCGGAACAGGATGAACTGTTTACCCACCTCTTTCATCTTCAATTGCTCACGCTGGAGCTTCTGTTGATTTAGCAATTTTTTCACTTCATTTAGCAGGAATTTCTTCAATTTTAGGAGCAGTAAATTTTATTACTACTATTATTAATATACGAGCCCCAGGAATTACTTTTGATCGATTACCCTTATTTGTTTGATCTGTTTTAATTACTGCAGTTCTTTTACTACTATCTCTACCAGTATTGGCAGGAGCTATTACAATACTATTAACAGATCGANNNNNNNNNNNNNNNNNNNNNNNNNNNNNNNNNNNNNNNNNNNNNNNNNNNNNNNNNNNNNNNNNN"/>
                    <sequence id="seq_SSEIB4747-13" taxon="SSEIB4747-13" totalcount="4" value="NAATATTATATTTTATTTTTGGAGCTTGATCAGGAATAGTAGGTACTTCATTAAGAATAATTATTCGAGCTGAATTAGGACACCCTGGAGCCTTAATTGGTAATGATCAAATTTATAACGTAGTTGTAACAGCTCATGCTTTTATTATAATTTTTTTTATAGTTATACCTATTATAATTGGAGGATTTGGAAATTGATTAGTCCCTCTTATATTAGGAGCCCCCGATATAGCTTTCCCTCGAATAAATAATATAAGTTTTTGAATACTCCCCCCATCATTAACATTATTGCTTTCAAGAAGTTTAGTAGAGGCAGGGGCCGGAACAGGATGAACTGTTTACCCACCTCTTTCATCTTCAATTGCTCACGCTGGAGCTTCTGTTGATTTAGCAATTTTTTCACTTCATTTAGCAGGAATTTCTTCAATTTTAGGAGCAGTAAATTTTATTACTACTATTATTAATATACGAGCCCCAGGAATTACTTTTGATCGATTACCCTTATTTGTTTGATCTGTTTTAATTACTGCAGTTCTTTTACTACTATCTCTACCAGTATTGGCAGGAGCTATTACAATACTATTAACAGATCGAAATCTAAATACATCTTTTTTTGATNNNNNNNNNNNNNNNNNNNNNNNNNNNNNNNNNNNNNNNNNN"/>
                    <sequence id="seq_SSEIB4780-13" taxon="SSEIB4780-13" totalcount="4" value="NAATATTATATTTTATTTTTGGAGCTTGATCAGGAATAGTAGGTACTTCATTAAGAATAATTATTCGAGCTGAATTAGGACACCCTGGAGCCTTAATTGGTAATGATCAAATTTATAACGTAGTTGTAACAGCTCATGCTTTTATTATAATTTTTTTTATAGTTATACCTATTATAATTGGAGGATTTGGAAATTGATTAGTCCCTCTTATATTAGGAGCCCCCGATATAGCTTTCCCTCGAATAAATAATATAAGTTTTTGAATACTCCCCCCATCATTAACATTATTGCTTTCAAGAAGTTTAGTAGAGGCAGGGGCCGGAACAGGATGAACTGTTTACCCACCTCTTTCATCTTCAATTGCTCACGCTGGGGCTTCTGTTGATTTAGCAATTTTTTCACTTCATTTAGCAGGAATTTCTTCAATTTTAGGAGCAGTAAATTTTATTACTACTATTATTAATATACGAGCCCCAGGAATTACTTTTGATCGATTACCCTTATTTGTTTGATCTGTTTTAATTACTGCAGTTCTTTTACTACTATCTCTACCAGTATTGGCAGGAGCTATTACAATACTATTAACAGATCGAAATCTAAATACATCTTTTTTTGATNNNNNNNNNNNNNNNNNNNNNNNNNNNNNNNNNNNNNNNNNN"/>
                    <sequence id="seq_SSEIC1868-13" taxon="SSEIC1868-13" totalcount="4" value="NAATATTATATTTTATTTTTGGAGCTTGATCAGGAATAGTAGGTACTTCATTAAGAATAATTATTCGAGCTGAATTAGGACATCCTGGAGCCTTAATTGGTAATGATCAAATTTATAACGTAGTTGTAACAGCTCATGCTTTTATTATAATTTTTTTCATAGTTATACCTATTATAATTGGAGGATTTGGAAATTGATTAGTCCCTCTTATATTAGGAGCCCCCGATATAGCTTTCCCCCGAATAAATAATATAAGTTTTTGAATGCTCCCCCCATCATTAACATTATTGCTTTCAAGTAGTTTAGTAGAGGCAGGGGCCGGAACAGGATGAACTGTTTACCCTCCTCTTTCATCTTCAATCGCTCACGCTGGAGCTTCTGTTGATTTAGCTATTTTTTCACTTCATTTAGCAGGAATTTCTTCAATTTTAGGAGCAGTAAATTTTATTACTACTATTATTAATATACGAGCCCCAGGAATTACTTTTGATCGATTACCTTTATTTGTTTGATCTGTTTTAATTACAGCAGTTCTTTTATTATTATCTCTCCCAGTTTTAGCAGGAGCTATTACAATACTATTGACAGATCGAAATCTAAATACATCTTTTTTTGATCCTGCAGGAGGGGGTGATCCAATTTTATATCAACACTTATTT"/>
                    <sequence id="seq_SSEIC1902-13" taxon="SSEIC1902-13" totalcount="4" value="NNNNNNNNNNNNNNNNNNNNNNNNNNNNNNNNNNNNNNNNNGGTACTTCATTAAGAATAATTATTCGAGCTGAATTAGGACATCCTGGAGCCTTAATTGGTAATGATCAAATTTATAACGTAGTTGTAACAGCTCATGCTTTTATTATAATTTTTTTCATAGTTATACCTATTATAATTGGAGGATTTGGAAATTGATTAGTCCCTCTTATATTAGGAGCCCCCGATATAGCTTTCCCCCGAATAAATAATATAAGTTTTTGAATGCTCCCCCCATCATTAACATTATTGCTTTCAAGTAGTTTAGTAGAGGCAGGGGCTGGAACAGGATGAACTGTTTACCCTCCTCTTTCATCTTCAATCGCTCACGCTGGAGCTTCTGTTGATTTAGCTATTTTTTCACTTCATTTAGCAGGAATTTCTTCAATTTTAGGAGCAGTAAATTTTATTACTACTATTATTAATATACGAGCCCCAGGAATTACTTTTGACCGATTACCTTTATTTGTTTGATCTGTTTTAATTACAGCAGTTCTTTTATTATTATCTCTCCCAGTTTTAGCAGGAGCTATTACAATACTATTGACAGATCGAAATCTAAATACATCTTTTTTTGATCCTGCAGGAGGAGGTGATCCAATTTTATATCAACACTTATTT"/>
                    <sequence id="seq_SSEID1983-13" taxon="SSEID1983-13" totalcount="4" value="NAATATTATATTTTATTTTTGGAGCTTGATCAGGAATAGTAGGTACTTCATTAAGAATAATTATTCGAGCTGAATTAGGACACCCTGGAGCCTTAATTGGTAATGATCAAATTTATAACGTAGTTGTAACAGCTCATGCTTTTATTATAATTTTTTTTATAGTTATACCTATTATAATTGGAGGATTTGGAAATTGATTAGTCCCTCTTATATTAGGAGCCCCCGATATAGCTTTCCCTCGAATAAATAATATAAGTTTTTGAATACTCCCCCCATCATTAACATTATTGCTTTCAAGAAGTTTAGTAGAGGCAGGGGCCGGAACAGGATGAACTGTTTACCCACCTCTTTCATCTTCAATTGCTCACGCTGGAGCTTCTGTTGATTTAGCAATTTTTTCACTTCATTTAGCAGGGATTTCTTCAATTTTAGGAGCAGTAAATTTTATTACTACTATTATTAATATACGAGCCCCAGGAATTACTTTTGATCGATTACCCTTATTTGTTTGATCTGTTTTAATTACTGCAGTTCTTTTATTACTATCTCTACCAGTATTGGCAGGAGCTATTACAATACTATTAACAGATCGANNNNNNNNNNNNNNNNNNNNNNNNNNNNNNNNNNNNNNNNNNNNNNNNNNNNNNNNNNNNNNNNNN"/>
                    <sequence id="seq_SSFDB3893-14" taxon="SSFDB3893-14" totalcount="4" value="NNNNNNNNNNNTTTATTTTTGGAGCTTGATCAGGAATAGTAGGTACTTCATTAAGAATAATTATTCGAGCTGAATTAGGACATCCTGGAGCCTTAATTGGTAATGATCAAATTTATAACGTAGTTGTAACAGCTCATGCTTTTATTATAATTTTTTTCATAGTTATACCTATTATAATTGGAGGATTTGGAAATTGATTAGTCCCTCTTATATTAGGAGCCCCCGATATAGCTTTCCCTCGAATAAATAATATAAGTTTTTGAATACTCCCCCCATCATTAACATTATTGCTTTCAAGTAGTTTAGTAGAGGCAGGGGCCGGAACAGGATGAACTGTTTACCCCCCTCTTTCATCTTCAATCGCTCACGCTGGAGCTTCTGTTGATTTAGCTATTTTTTCACTTCATTTAGCGGGAATTTCTTCAATTTTAGGAGCAGTAAATTTTATTACTACTATTATTAATATACGAGCCCCAGGAATTACTTTTGATCGATTACCTTTATTTGTTTGATCTGTTTTAATTACAGCAGTTCTTTTATTATTATCTCTCCCAGTTTTAGCAGGANNNNNNNNNNNNNNNNNNNNNNNNNNNNNNNNNNNNNNNNNNNNNNNNNNNNNNNNNNNNNNNNNNNNNNNNNNNNNNNNNNNNNNNNNNNNN"/>
                    <sequence id="seq_SSFDC2016-14" taxon="SSFDC2016-14" totalcount="4" value="NNNNNNNNTATTTTATTTTTGGAGCTTGATCAGGAATAGTAGGTACTTCATTAAGAATAATTATTCGAGCTGAATTAGGACATCCTGGAGCCTTAATTGGTAATGATCAAATTTATAACGTAGTTGTAACAGCTCATGCTTTTATTATAATTTTTTTCATAGTTATACCTATTATAATTGGAGGATTTGGAAATTGATTAGTCCCTCTTATATTAGGAGCCCCCGATATAGCTTTCCCTCGAATAAATAATATAAGTTTTTGAATACTCCCCCCATCATTAACATTATTGCTTTCAAGTAGTTTAGTAGAGGCAGGGGCCGGAACAGGATGAACTGTTTACCCTCCTCTTTCATCTTCAATCGCCCATGCTGGAGCTTCTGTTGATTTAGCTATTTTTTCACTTCATTTAGCGGGAATTTCTTCAATTTTAGGAGCAGTAAATTTTATTACTACTATTATTAATATACGAGCCCCAGGAATTACTTTTGATCGATTACCTTTATTTGTTTGATCTGTTTTAATTACAGCAGTTCTTTTATTATTATCTCTCCCAGTTTTAGCAGGAGCTATTACAATGCTATTAACAGATNNNNNNNNNNNNNNNNNNNNNNNNNNNNNNNNNNNNNNNNNNNNNNNNNNNNNNNNNNNNNNNNNNNNN"/>
                    <sequence id="seq_SSFDC5940-14" taxon="SSFDC5940-14" totalcount="4" value="NAATATTATATTTTATTTTTGGAGCTTGATCAGGAATAGTAGGTACTTCATTAAGAATAATTATTCGAGCTGAATTAGGACATCCTGGAGCCTTAATTGGTAATGATCAAATTTATAACGTAGTTGTAACAGCTCATGCTTTTATTATAATTTTTTTCATAGTTATACCTATTATAATTGGAGGATTTGGAAATTGATTAGTCCCTCTTATATTAGGAGCCCCCGATATAGCTTTCCCTCGAATAAATAATATAAGTTTTTGAATACTCCCCCCATCATTAACATTATTGCTTTCAAGTAGTTTAGTAGAGGCAGGGGCCGGAACAGGATGAACTGTTTACCCTCCTCTTTCATCTTCAATCGCTCACGCTGGAGCTTCTGTTGATTTAGCTATTTTTTCACTTCATTTAGCGGGAATTTCTTCAATTTTAGGAGCAGTAAATTTTATTACTACTATTATTAATATACGAGCCCCAGGAATTACTTTTGATCGATTACCTTTATTTGTTTGATCTGTTTTAATTACAGCAGTTCTTTTATTATTATCTCTCCCAGTTTTAGCAGGAGCTATTACAATACTATTAACAGATCGAAATTTAAATACNNNNNNNNNNNNNNNNNNNNNNNNNNNNNNNNNNNNNNNNNNNNNNNNNNNNNNN"/>
                    <sequence id="seq_SSFDC641-14" taxon="SSFDC641-14" totalcount="4" value="NNATATTATATTTTATTTTTGGAGCTTGATCAGGAATAGTAGGTACTTCATTAAGAATAATTATTCGAGCTGAATTAGGACATCCTGGAGCCTTAATTGGTAATGATCAAATTTATAACGTAGTTGTAACAGCTCATGCTTTTATTATAATTTTTTTCATAGTTATACCTATTATAATTGGAGGATTTGGAAATTGATTAGTCCCTCTTATATTAGGAGCCCCCGATATAGCTTTCCCTCGAATAAATAATATAAGTTTTTGAATACTCCCCCCATCATTAACATTATTGCTTTCAAGTAGTTTAGTAGAGGCAGGGGCCGGAACAGGATGAACTGTTTACCCTCCTCTTTCATCTTCAATCGCTCACGCTGGAGCTTCTGTTGATTTAGCTATTTTTTCACTTCATTTAGCGGGAATTTCTTCAATTTTAGGAGCAGTAAATTTTATTACTACTATTATTAATATACGAGCCCCAGGAATTACTTTTGATCGATTACCTTTATTTGTTTGATCTGTTTTAATTACAGCAGTTCTTTTATTATTATCTCTCCCAGTTTTAGCAGGAGCTATTACAATGCTATTGACAGATNNNNNNNNNNNNNNNNNNNNNNNNNNNNNNNNNNNNNNNNNNNNNNNNNNNNNNNNNNNNNNNNNNNNN"/>
                    <sequence id="seq_SSFDC679-14" taxon="SSFDC679-14" totalcount="4" value="NNATATTATATTTTATTTTTGGAGCTTGATCAGGAATAGTAGGTACTTCATTAAGAATAATTATTCGAGCTGAATTAGGACATCCTGGAGCCTTAATTGGTAATGATCAAATTTATAACGTAGTTGTAACAGCTCATGCTTTTATTATAATTTTTTTCATAGTTATACCTATTATAATTGGAGGATTTGGAAATTGATTAGTCCCTCTTATATTAGGAGCCCCCGATATAGCTTTCCCTCGAATAAATAATATAAGTTTTTGAATACTCCCCCCATCATTAACATTATTGCTTTCAAGTAGTTTAGTAGAGGCAGGGGCCGGAACAGGATGAACTGTTTACCCCCCTCTTTCATCTTCAATCGCTCACGCTGGAGCTTCTGTTGATTTAGCTATTTTTTCACTTCATTTAGCGGGAATTTCTTCAATTTTAGGAGCAGTAAATTTTATTACTACTATTATTAATATACGAGCTCCAGGAATTACTTTTGATCGATTACCTTTATTTGTTTGATCTGTTTTAATTACAGCAGTTCTTTTATTATTATCTCTCNNNNNNNNNNNNNNNNNNNNNNNNNNNNNNNNNNNNNNNNNNNNNNNNNNNNNNNNNNNNNNNNNNNNNNNNNNNNNNNNNNNNNNNNNNNNNNNNNNNNNNNNNNNN"/>
                    <sequence id="seq_SSJAC919-13" taxon="SSJAC919-13" totalcount="4" value="NAATATTATATTTTATTTTTGGAGCTTGATCAGGAATAGTAGGTACTTCATTAAGAATAATTATTCGAGCTGAATTAGGACACCCTGGAGCCTTAATTGGTAATGATCAAATTTATAACGTAGTTGTAACAGCTCATGCTTTTATTATAATTTTTTTTATAGTTATACCTATTATAATTGGAGGATTTGGAAATTGATTAGTCCCTCTTATATTAGGAGCCCCCGATATAGCTTTCCCTCGAATAAATAATATAAGTTTTTGAATACTCCCCCCATCATTAACATTATTGCTTTCAAGAAGTTTAGTAGAGGCAGGGGCCGGAACAGGATGAACTGTTTACCCACCTCTTTCATCTTCAATTGCTCACGCTGGAGCTTCTGTTGATTTAGCAATTTTTTCACTTCATTTAGCAGGAATTTCTTCAATTTTAGGAGCAGTAAATTTTATTACTACTATTATTAATATACGAGCCCCAGGAATTACTTTTGATCGATTACCCTTATTTGTTTGATCTGTTTTAATTACTGCAGTTCTTTTACTACTATCTCTACCAGTATTGGCAGGAGCTATTACAATACTATTAACAGATCGANNNNNNNNNNNNNNNNNNNNNNNNNNNNNNNNNNNNNNNNNNNNNNNNNNNNNNNNNNNNNNNNNN"/>
                    <sequence id="seq_SSJAE245-13" taxon="SSJAE245-13" totalcount="4" value="NAATATTATATTTTATTTTTGGAGCTTGATCAGGAATAGTAGGTACTTCATTAAGAATAATTATTCGAGCTGAATTAGGACACCCTGGAGCCTTAATTGGTAATGATCAAATTTATAACGTAGTTGTAACAGCTCATGCTTTTATTATAATTTTTTTTATAGTTATACCTATTATAATTGGAGGATTTGGAAATTGATTAGTCCCTCTTATATTAGGAGCCCCCGATATAGCTTTCCCTCGAATAAATAATATAAGTTTTTGAATACTCCCCCCATCATTAACATTATTGCTTTCAAGAAGTTTAGTAGAGGCAGGGGCCGGAACAGGATGAACTGTTTACCCACCTCTTTCATCTTCAATTGCTCACGCTGGAGCTTCTGTTGATTTAGCAATTTTTTCACTTCATTTAGCAGGAATTTCTTCAATTTTAGGGGCAGTAAATTTTATTACTACTATTATTAATATACGAGCCCCAGGAATTACTTTTGATCGATTACCCTTATTTGTTTGATCTGTTTTAATTACTGCAGTTCTTTTACTACTATCTCTACCAGTATTGGCAGGAGCTATTACAATACTNNNNNNNNNNNNNNNNNNNNNNNNNNNNNNNNNNNNNNNNNNNNNNNNNNNNNNNNNNNNNNNNNNNNNNNNNNNNNNN"/>
                    <sequence id="seq_SSJAE6962-13" taxon="SSJAE6962-13" totalcount="4" value="NAATATTATATTTTATTTTTGGAGCTTGATCAGGAATAGTAGGTACTTCATTAAGAATAATTATTCGAGCTGAATTAGGACATCCTGGAGCCTTAATTGGTAATGATCAAATTTATAACGTAGTTGTAACAGCTCATGCTTTTATTATAATTTTTTTCATAGTTATACCTATTATAATTGGAGGATTTGGAAATTGATTAGTCCCTCTTATATTAGGAGCCCCCGATATAGCTTTCCCCCGAATAAATAATATAAGTTTTTGAATGCTCCCCCCATCATTAACATTATTGCTTTCAAGTAGTTTAGTAGAGGCAGGGGCCGGAACAGGATGAACTGTTTACCCTCCTCTTTCATCTTCAATCGCTCACGCTGGAGCTTCTGTTGATTTAGCTATTTTTTCACTTCATTTAGCAGGAATTTCTTCAATTTTAGGAGCAGTAAATTTTATTACTACTATTATTAATATACGAGCCCCAGGAATTACTTTTGATCGATTACCTTTATTTGTTTGATCTGTTTTAATTACAGCAGTTCTTTTATTATTATCTCTCCCAGTTTTAGCAGGAGCTATTACAATACTATTGACAGATCGANNNNNNNNNNNNNNNNNNNNNNNNNNNNNNNNNNNNNNNNNNNNNNNNNNNNNNNNNNNNNNNNNN"/>
                    <sequence id="seq_SSJAF3811-13" taxon="SSJAF3811-13" totalcount="4" value="NNNNNNNNNNNTTTATTTTTGGAGCTTGATCAGGAATAGTAGGTACTTCATTAAGAATAATTATTCGAGCTGAATTAGGACATCCTGGAGCCTTAATTGGTAATGATCAAATTTATAACGTAGTTGTAACAGCTCATGCTTTTATTATAATTTTTTTCATAGTTATACCTATTATAATTGGAGGATTTGGAAATTGATTAGTCCCTCTTATATTAGGAGCCCCCGATATAGCTTTCCCCCGAATAAATAATATAAGTTTTTGAATGCTCCCCCCATCATTAACATTATTGCTTTCAAGTAGTTTAGTAGAGGCAGGGGCCGGAACAGGATGAACTGTTTACCCTCCTCTTTCATCTTCAATCGCTCACGCTGGAGCTTCTGTTGATTTAGCTATTTTTTCACTTCATTTAGCAGGAATTTCTTCAATTTTAGGAGCAGTAAATTTTATTACTACTATTATTAATATACGAGCCCCAGGAATTACTTTTGATCGATTGCCTTTATTTGTTTGATCTGTTTTAATTACAGCAGTTCTTTTATTATTATCTCTCCCAGTTTTAGCAGGAGCTATTACAATACTATTAACAGATCGANNNNNNNNNNNNNNNNNNNNNNNNNNNNNNNNNNNNNNNNNNNNNNNNNNNNNNNNNNNNNNNNNN"/>
                    <sequence id="seq_SSJAF4009-13" taxon="SSJAF4009-13" totalcount="4" value="NNATATTATATTTTATTTTTGGAGCTTGATCAGGAATAGTAGGTACTTCATTAAGAATAATTATTCGAGCTGAATTAGGGCATCCTGGAGCCTTAATTGGTAATGATCAAATTTATAACGTAGTTGTAACAGCTCATGCTTTTATTATAATTTTTTTCATAGTTATACCTATTATAATTGGAGGATTTGGAAATTGATTAGTCCCTCTTATATTAGGAGCCCCCGATATAGCTTTCCCCCGAATAAATAATATAAGTTTTTGAATGCTCCCCCCATCATTAACATTATTGCTTTCAAGTAGTTTAGTAGAGGCAGGGGCCGGAACAGGATGAACTGTTTACCCTCCTCTTTCATCTTCAATCGCTCACGCTGGAGCTTCTGTTGATTTAGCTATTTTTTCACTTCATTTAGCAGGAATTTCTTCAATTTTAGGAGCAGTAAATTTTATTACTACTATTATTAATATACGAGCCCCAGGAATTACTTTTGATCGACTACCTTTATTTGTTTGATCTGTTTTAATTACAGCAGTTCTTTTATTATTATCTCTCCCAGTTTTAGCAGGAGCTATTACAATACTATTAACAGATCGANNNNNNNNNNNNNNNNNNNNNNNNNNNNNNNNNNNNNNNNNNNNNNNNNNNNNNNNNNNNNNNNNN"/>
                    <sequence id="seq_SSJAF4473-13" taxon="SSJAF4473-13" totalcount="4" value="NAATATTATATTTTATTTTTGGAGCTTGATCAGGAATAGTAGGTACTTCATTAAGAATAATTATTCGAGCTGAATTAGGACATCCTGGAGCCTTAATTGGTAACGATCAAATTTATAACGTAGTTGTAACAGCTCATGCTTTTATTATAATTTTTTTCATAGTTATACCTATTATAATTGGAGGATTTGGAAATTGATTAGTCCCTCTTATATTAGGAGCCCCCGATATAGCTTTCCCTCGAATAAATAATATAAGTTTTTGAATACTCCCCCCATCATTAACATTATTGCTTTCAAGTAGTTTAGTAGAGGCAGGGGCCGGAACAGGATGAACTGTTTACCCCCCTCTTTCATCTTCAATTGCCCACGCTGGAGCTTCTGTTGATTTAGCTATTTTTTCACTTCATTTAGCTGGGATTTCTTCAATTTTAGGAGCAGTAAATTTTATTACTACTATTATTAATATACGAGCCCCAGGAATTACTTTTGATCGATTGCCTTTATTTGTTTGATCTGTTTTAATTACAGCAGTTCTTTTATTATTATCTCTGCCAGTTTTAGCAGGAGCTATTACAATACTTTTAACAGATCGAAATCTAAATACATCTTTTTTTGATCCCGCAGGAGGAGGTGATCCAATTTTATATCAACATTTATTT"/>
                    <sequence id="seq_SSJAF4492-13" taxon="SSJAF4492-13" totalcount="4" value="NNATATTATATTTTATTTTTGGAGCTTGATCAGGAATAGTAGGTACTTCATTAAGAATAATTATTCGAGCTGAATTAGGACATCCTGGAGCCTTAATTGGTAATGATCAAATTTATAACGTAGTTGTAACAGCTCATGCTTTTATTATAATTTTTTTCATAGTTATACCTATTATAATTGGAGGATTTGGAAATTGATTAGTCCCTCTTATATTAGGAGCCCCCGATATAGCTTTCCCCCGAATAAATAATATAAGTTTTTGAATGCTCCCCCCATCATTAACATTATTGCTTTCAAGTAGTTTAGTAGAGGCAGGGGCCGGAACAGGATGAACTGTTTACCCTCCTCTTTCATCTTCAATCGCTCACGCTGGAGCTTCTGTTGATTTAGCTATTTTTTCACTTCATTTAGCAGGAATTTCTTCAATTTTAGGAGCAGTAAATTTTATTACTACTATTATTAATATACGAGCCCCAGGAATTACTTTTGATCGATTACCTTTATTTGTTTGATCTGTTTTAATTACAGCAGTTCTTTTATTATTATCTCTCCCAGTTTTAGCAGGAGCTATTACAATACTATTAACAGATCGANNNNNNNNNNNNNNNNNNNNNNNNNNNNNNNNNNNNNNNNNNNNNNNNNNNNNNNNNNNNNNNNNN"/>
                    <sequence id="seq_SSJAF4526-13" taxon="SSJAF4526-13" totalcount="4" value="NAATATTATATTTTATTTTTGGAGCTTGATCAGGAATAGTAGGTACTTCATTAAGAATAATTATTCGAGCTGAATTAGGGCATCCTGGAGCCTTAATTGGTAACGATCAAATTTATAACGTAGTTGTAACAGCTCATGCTTTTATTATAATTTTTTTCATAGTTATACCTATTATAATTGGAGGATTTGGAAATTGATTAGTCCCTCTTATATTAGGAGCCCCCGATATAGCTTTCCCTCGAATAAATAATATAAGTTTTTGAATACTCCCCCCATCATTAACATTATTGCTTTCAAGTAGTTTAGTAGAGGCAGGGGCCGGAACAGGGTGAACTGTTTACCCCCCTCTTTCATCTTCAATTGCCCACGCTGGGGCTTCTGTTGATTTAGCTATTTTTTCACTTCATTTAGCTGGGATTTCTTCAATTTTAGGAGCAGTAAATTTTATTACTACTATTATTAATATACGAGCCCCAGGAATTACTTTTGATCGATTGCCTTTATTTGTTTGGTCTGTTTTAATTACAGCAGTTCTTTTATTATTATCTCTGCCAGTTTTAGCAGGGGCTATTACAATACTTTTAACAGATCGAAATCTAAATACATCTTTTTTTGATCCAGCAGGAGGAGGTGATCCAATTTTATATCAACATTTATTT"/>
                    <sequence id="seq_SSJAF4555-13" taxon="SSJAF4555-13" totalcount="4" value="NNATATTATATTTTATTTTTGGAGCTTGATCAGGAATAGTAGGTACTTCATTAAGAATAATTATTCGAGCTGAATTAGGACATCCTGGAGCCTTAATTGGTAATGATCAAATTTATAACGTAGTTGTAACAGCTCATGCTTTTATTATAATTTTTTTCATAGTTATACCTATTATAATTGGAGGATTTGGAAATTGATTAGTCCCTCTTATATTAGGAGCCCCCGATATAGCTTTCCCCCGAATAAATAATATAAGTTTTTGAATGCTCCCCCCATCATTAACATTATTGCTTTCAAGTAGTTTAGTAGAGGCAGGGGCCGGAACAGGATGAACTGTTTACCCTCCTCTTTCATCTTCAATCGCTCACGCTGGAGCTTCTGTTGATTTAGCTATTTTTTCACTTCATTTAGCAGGAATTTCTTCAATTTTAGGAGCAGTAAATTTTATTACTACTATTATTAATATACGAGCCCCAGGAATTACTTTTGATCGATTACCTTTATTTGTTTGATCTGTTTTAATTACAGCAGTTCTTTTATTATTATCTCTCCCAGTTTTAGCAGGAGCTATTACAATACTATTGACAGATCGANNNNNNNNNNNNNNNNNNNNNNNNNNNNNNNNNNNNNNNNNNNNNNNNNNNNNNNNNNNNNNNNNN"/>
                    <sequence id="seq_SSJAF4695-13" taxon="SSJAF4695-13" totalcount="4" value="NNNNNNNNNNNTTTATTTTTGGAGCTTGATCAGGAATAGTAGGTACTTCATTAAGAATAATTATTCGAGCTGAATTAGGACATCCTGGAGCCTTAATTGGTAATGATCAAATTTATAACGTAGTTGTAACAGCTCATGCTTTTATTATAATTTTTTTCATAGTTATACCTATTATAATTGGAGGATTTGGAAATTGATTAGTCCCTCTTATATTAGGAGCCCCCGATATAGCTTTCCCCCGAATAAATAATATAAGTTTTTGAATGCTCCCCCCATCATTAACATTATTGCTTTCAAGTAGTTTAGTAGAGGCAGGGGCCGGAACAGGATGAACTGTTTACCCTCCTCTTTCATCTTCAATCGCTCACGCTGGAGCTTCTGTTGATTTAGCTATTTTTTCACTTCATTTAGCAGGAATTTCTTCAATTTTAGGAGCAGTAAATTTTATTACTACTATTATTAATATACGAGCCCCAGGAATTACTTTTGATCGATTACCTTTATTTGTTTGATCTGTTTTAATTACAGCAGTTCTTTTATTATTATCTCTCCCAGTTTTAGCAGGAGCTATTACAATACTATTAACANNNNNNNNNNNNNNNNNNNNNNNNNNNNNNNNNNNNNNNNNNNNNNNNNNNNNNNNNNNNNNNNNNNNNNNN"/>
                    <sequence id="seq_SSJAF5377-13" taxon="SSJAF5377-13" totalcount="4" value="NAATATTATATTTTATTTTTGGAGCTTGATCAGGAATAGTAGGTACTTCATTAAGAATAATTATTCGAGCTGAATTAGGACATCCTGGAGCCTTAATTGGTAATGATCAAATTTATAACGTAGTTGTAACAGCTCATGCTTTTATTATAATTTTTTTCATAGTTATACCTATTATAATTGGAGGATTTGGAAATTGATTAGTCCCTCTTATATTAGGAGCCCCCGATATAGCTTTCCCCCGAATAAATAATATAAGTTTTTGAATGCTCCCCCCATCATTAACATTATTGCTTTCAAGTAGTTTAGTAGAGGCAGGGGCCGGAACAGGATGAACTGTTTACCCTCCTCTTTCATCTTCAATCGCTCACGCTGGAGCTTCTGTTGATTTAGCTATTTTTTCACTTCATTTAGCAGGAATTTCTTCAATTTTAGGAGCAGTAAATTTTATTACTACTATTATTAATATACGAGCCCCAGGAATTACTTTTGATCGATTACCTTTATTTGTTTGATCTGTTTTAATTACAGCAGTTCTTTTATTATTATCTCTCCCAGTTTTAGCAGGAGCTATTACAATACTANNNNNNNNNNNNNNNNNNNNNNNNNNNNNNNNNNNNNNNNNNNNNNNNNNNNNNNNNNNNNNNNNNNNNNNNNNNNNN"/>
                    <sequence id="seq_SSJAF6121-13" taxon="SSJAF6121-13" totalcount="4" value="GAATATTATATTTTATTTTTGGAGCTTGATCAGGAATAGTAGGTACTTCATTAAGAATAATTATTCGAGCTGAATTAGGACATCCTGGAGCCTTAATTGGTAATGATCAAATTTATAACGTAGTTGTAACAGCTCATGCTTTTATTATAATTTTTTTCATAGTTATACCTATTATAATTGGAGGATTTGGAAATTGATTAGTCCCTCTTATATTAGGAGCCCCCGATATAGCTTTCCCCCGAATAAATAATATAAGTTTTTGAATGCTCCCCCCATCATTAACATTATTGCTTTCAAGTAGTTTAGTAGAGGCAGGGGCCGGAACAGGATGAACTGTTTACCCTCCTCTTTCATCTTCAATCGCTCACGCTGGAGCTTCTGTTGATTTAGCTATTTTTTCACTTCATTTAGCAGGAATTTCTTCAATTTTAGGAGCAGTAAATTTTATTACTACTATTATTAATATACGAGCCCCAGGAATTACTTTTGATCGATTACCTTTATTTGTTTGATCTGTTTTAATTACAGCAGTTCTTTTATTATTATCTCTCCCAGTTTTAGCAGGAGCTATTACAATACTATTGACAGATNNNNNNNNNNNNNNNNNNNNNNNNNNNNNNNNNNNNNNNNNNNNNNNNNNNNNNNNNNNNNNNNNNNNN"/>
                    <sequence id="seq_SSJAF7001-13" taxon="SSJAF7001-13" totalcount="4" value="GAATATTATATTTTATTTTTGGAGCTTGATCAGGAATAGTAGGTACTTCATTAAGAATAATTATTCGAGCTGAATTAGGACATCCTGGAGCCTTAATTGGTAATGATCAAATTTATAACGTAGTTGTAACAGCTCATGCTTTTATTATAATTTTTTTCATAGTTATACCTATTATAATTGGAGGATTTGGAAATTGATTAGTCCCTCTTATATTAGGAGCCCCCGATATAGCTTTCCCCCGAATAAATAATATAAGTTTTTGAATGCTCCCCCCATCATTAACATTATTGCTTTCAAGTAGTTTAGTAGAGGCAGGGGCCGGAACAGGATGAACTGTTTACCCTCCTCTTTCGTCTTCAATCGCTCACGCTGGAGCTTCTGTTGATTTAGCTATTTTTTCGCTTCATTTAGCAGGAATTTCTTCAATTTTAGGAGCAGTAAATTTTATTACTACTATTATTAATATACGAGCCCCAGGAATTACTTTTGATCGATTACCTTTATTTGTTTGATCTGTTTTAATTACAGCAGTTCTTTTATTATTATCTCTCCCAGTTTTAGCAGGAGCTATTACAATACTATTGACAGATCGANNNNNNNNNNNNNNNNNNNNNNNNNNNNNNNNNNNNNNNNNNNNNNNNNNNNNNNNNNNNNNNNNN"/>
                    <sequence id="seq_SSJAF7024-13" taxon="SSJAF7024-13" totalcount="4" value="GAATATTATATTTTATTTTTGGAGCTTGATCAGGAATAGTAGGTACTTCATTAAGAATAATTATTCGAGCTGAATTAGGACATCCTGGAGCCTTAATTGGTAATGATCAAATTTATAACGTAGTTGTAACAGCTCATGCTTTTATTATAATTTTTTTCATAGTTATACCTATTATAATTGGAGGATTTGGAAATTGATTAGTCCCTCTTATATTAGGAGCCCCCGATATAGCTTTCCCCCGAATAAATAATATAAGTTTTTGAATACTCCCCCCATCATTAACATTATTGCTTTCAAGTAGTTTAGTAGAGGCAGGGGCCGGAACAGGATGAACTGTTTACCCCCCTCTTTCATCTTCAATCGCTCACGCTGGAGCTTCTGTTGATTTAGCTATTTTTTCACTTCATTTAGCAGGAATTTCTTCAATTTTAGGAGCAGTAAATTTTATTACTACTATTATTAATATACGAGCCCCAGGAATTACTTTTGATCGATTACCTTTATTTGTTTGATCTGTTTTAATTACAGCAGTTCTTTTATTATTATCTCTCCCAGTTTTAGCAGGAGCTATTACAATACTATTAACAGATCGANNNNNNNNNNNNNNNNNNNNNNNNNNNNNNNNNNNNNNNNNNNNNNNNNNNNNNNNNNNNNNNNNN"/>
                    <sequence id="seq_SSJAF9966-13" taxon="SSJAF9966-13" totalcount="4" value="GAATATTATATTTTATTTTTGGAGCTTGATCAGGAATAGTAGGTACTTCATTAAGAATAATTATTCGAGCTGAATTAGGACACCCTGGAGCCTTAATTGGTAATGATCAAATTTATAACGTAGTTGTAACAGCTCATGCTTTTATTATAATTTTTTTTATAGTTATACCTATTATAATTGGAGGATTTGGAAATTGATTAGTCCCTCTTATATTAGGAGCCCCCGATATAGCTTTCCCTCGAATAAATAATATAAGTTTTTGAATACTCCCCCCATCATTAACATTATTGCTTTCAAGAAGTTTAGTAGAGGCAGGGGCCGGAACAGGATGAACTGTTTACCCACCTCTTTCATCTTCAATTGCTCACGCTGGAGCTTCTGTTGATTTAGCAATTTTTTCACTTCATTTAGCAGGAATTTCTTCAATTTTAGGGGCAGTAAATTTTATTACTACTATTATTAATATACGAGCCCCAGGAATTACTTTTGATCGATTACCCTTATTTGTTTGATCTGTTTTAATTACTGCAGTTCTTTTACTACTATCTCTACCAGTATTGGCAGGAGCTATTACAATACTATTAACAGATCGANNNNNNNNNNNNNNNNNNNNNNNNNNNNNNNNNNNNNNNNNNNNNNNNNNNNNNNNNNNNNNNNNN"/>
                    <sequence id="seq_SSKJC1079-15" taxon="SSKJC1079-15" totalcount="4" value="NNATATTATATTTTATTTTTGGAGCTTGATCAGGAATAGTAGGTACTTCATTAAGAATAATTATTCGAGCTGAATTAGGGCACCCTGGAGCCTTAATTGGCAATGATCAAATTTATAACGTAGTTGTAACAGCTCATGCTTTTATTATAATTTTTTTTATAGTTATGCCTATTATAATTGGAGGATTCGGAAATTGATTAGTCCCTCTCATATTAGGAGCCCCTGACATAGCTTTCCCCCGAATAAATAATATAAGTTTTTGAATACTACCCCCATCATTAACATTATTGCTTTCAAGTAGTTTAGTAGAGGCAGGGGCCGGAACAGGATGAACTGTTTACCCTCCTCTTTCATCATCAATTGCTCACGCTGGAGCTTCTGTTGATTTAGCCATTTTTTCCCTTCATTTAGCAGGGATTTCTTCAATTTTAGGAGCAGTAAATTTTATTACTACTATTATTAATATACGAGCCCCAGGAATTACTTTCGATCGATTACCTTTATTTGTTTGATCTGTTTTAATTACAGCAGTTCTTTTATTATTATCTTTGCCAGTTTTAGCGGGAGCTATTACAATANNNNNNNNNNNNNNNNNNNNNNNNNNNNNNNNNNNNNNNNNNNNNNNNNNNNNNNNNNNNNNNNNNNNNNNNNNNNNNNNN"/>
                    <sequence id="seq_SSPAA6189-13" taxon="SSPAA6189-13" totalcount="4" value="NAATATTATATTTTATTTTTGGAGCTTGATCAGGAATAGTGGGTACTTCATTAAGAATAATTATTCGAGCTGAATTAGGACACCCTGGAGCCTTAATTGGTAATGATCAAATTTATAACGTAGTTGTAACAGCTCATGCTTTTATTATAATTTTTTTTATAGTTATACCTATTATAATTGGAGGATTTGGAAATTGATTAGTCCCTCTTATATTAGGAGCCCCCGATATAGCTTTCCCTCGAATAAATAATATAAGTTTTTGAATACTCCCCCCATCATTAACATTATTGCTTTCAAGAAGTTTAGTAGAGGCAGGGGCCGGAACAGGATGAACTGTTTACCCGCCTCTTTCATCTTCAATTGCTCACGCTGGAGCTTCTGTTGATTTAGCAATTTTTTCACTTCATTTAGCAGGAATTTCTTCAATTTTAGGAGCAGTAAATTTTATTACTACTATTATTAATATACGAGCCCCAGGAATTACTTTTGATCGATTACCCTTATTTGTTTGATCTGTTTTAATTACTGCAGTTCTTTTACTACTATCTCTACCAGTATTGGCAGGAGCTATTACAATACTATTAACNNNNNNNNNNNNNNNNNNNNNNNNNNNNNNNNNNNNNNNNNNNNNNNNNNNNNNNNNNNNNNNNNNNNNNNNN"/>
                    <sequence id="seq_SSPAB4245-13" taxon="SSPAB4245-13" totalcount="4" value="NAATATTATATTTTATTTTTGGAGCTTGATCAGGAATAGTAGGTACTTCATTAAGAATAATTATTCGAGCTGAATTAGGACATCCTGGAGCCTTAATTGGTAATGATCAAATTTATAACGTAGTTGTAACAGCTCATGCTTTTATTATAATTTTTTTCATAGTTATACCTATTATAATTGGAGGATTTGGAAATTGATTAGTCCCTCTTATATTAGGAGCCCCCGATATAGCTTTCCCCCGAATAAATAATATAAGTTTTTGAATGCTCCCCCCATCATTAACATTATTGCTTTCAAGTAGTTTAGTAGAGGCAGGGGCCGGAACAGGATGAACTGTTTACCCTCCTCTTTCATCTTCAATCGCTCACGCTGGAGCTTCTGTTGATTTAGCTATTTTTTCACTTCATTTAGCAGGAATTTCTTCAATTTTAGGAGCAGTAAATTTTATTACTACTATTATTAATATACGAGCCCCGGGAATTACTTTTGATCGATTACCTTTATTTGTTTGATCTGTTTTAATTACAGCAGTTCTTTTATTATTATCTCTCCCAGTTTTAGCAGGAGCTATTACAATACTATTGACAGATCGAAATCTAAATACATCTTTTTTTGATCCTGCAGGAGGAGGTGATCCAATTTTATATCAACACTTATTT"/>
                    <sequence id="seq_SSPAB4248-13" taxon="SSPAB4248-13" totalcount="4" value="NAATATTATATTTTATTTTTGGAGCTTGATCAGGAATAGTAGGTACTTCATTAAGAATAATTATTCGAGCTGAATTAGGACACCCTGGANCCTTAATTGGTAATGATCAAATTTATAACGTAGTTGTAACAGCTCATGCTTTTATTATAATTTTTTTTATAGTTATACCTATTATAATTGGAGGATTTGGAAATTGATTAGTCCCTCTTATATTAGGAGCCCCCGATATAGCTTTCCCTCGAATAAATAATATAAGTTTTTGAATACTCCCCCCATCATTAACATTATTGCTTTCAAGAAGTTTAGTAGAGGCAGGGGCCGGAACAGGATGAACTGTTTACCCACCTCTTTCATCTTCAATTGCTCACGCTGGAGCTTCTGTTGATTTAGCAATTTTTTCACTTCATTTAGCAGGAATTTCTTCAATTTTAGGAGCAGTAAATTTTATTACTACTATTATTAATATACGAGCCCCAGGAATTACTTTTGATCGATTGCCCTTATTTGTTTGATCTGTTTTAATTACTGCAGTTCTTTTACTACTATCTCTACCAGTATTGGCAGGAGCTATTACAATACTATTAACAGATCGNNNNNNNNNNNNNNNNNNNNNNNNNNNNNNNNNNNNNNNNNNNNNNNNNNNNNNNNNNNNNNNNNNN"/>
                    <sequence id="seq_SSPAB4269-13" taxon="SSPAB4269-13" totalcount="4" value="NAATATTATATTTTATTTTTGGAGCTTGATCAGGAATAGTAGGTACTTCATTAAGAATAATTATTCGAGCTGAATTAGGACACCCTGGAGCCTTAATTGGTAATGATCAAATTTACAACGTAGTTGTAACAGCTCATGCTTTTATTATAATTTTTTTTATAGTTATACCTATTATAATTGGAGGATTTGGAAATTGATTAGTCCCTCTTATATTAGGAGCCCCCGATATAGCTTTCCCTCGAATAAATAATATAAGTTTTTGAATACTCCCCCCATCATTAACATTATTGCTTTCAAGAAGTTTAGTAGAGGCAGGGGCCGGAACAGGATGAACTGTTTACCCACCTCTTTCATCTTCAATTGCTCACGCTGGAGCTTCTGTTGATTTAGCAATTTTTTCACTTCATTTAGCAGGAATTTCTTCAATTTTAGGGGCAGTAAATTTTATTACTACTATTATTAATATACGAGCCCCAGGAATTACTTTTGATCGATTACCCTTATTTGTTTGATCTGTTTTAATTACTGCAGTTCTTTTACTACTATCTCTACCAGTATTGGCAGGAGCTATTACAATACTATTAACANNNNNNNNNNNNNNNNNNNNNNNNNNNNNNNNNNNNNNNNNNNNNNNNNNNNNNNNNNNNNNNNNNNNNNNN"/>
                    <sequence id="seq_SSPAB6295-13" taxon="SSPAB6295-13" totalcount="4" value="NAATATTATATTTTATTTTTGGAGCTTGATCAGGAATAGTAGGTACTTCATTAAGAATAATTATTCGAGCTGAATTAGGACATCCTGGAGCCTTAATTGGTAATGATCAAATTTATAACGTAGTTGTAACAGCTCATGCTTTTATTATAATTTTTTTCATAGTTATACCTATTATAATTGGAGGATTTGGAAATTGATTAGTCCCTCTTATATTAGGAGCCCCCGATATAGCTTTCCCCCGAATAAATAATATAAGTTTTTGAATGCTCCCCCCATCATTAACATTATTGCTTTCAAGTAGTTTAGTAGAGGCAGGGGCCGGAACAGGATGAACTGTTTACCCTCCTCTTTCATCTTCAATCGCTCACGCTGGAGCTTCTGTTGATTTAGCTATTTTTTCACTTCATTTAGCAGGAATTTCTTCAATTTTAGGAGCAGTAAATTTTATTACTACTATTATTAATATACGAGCCCCAGGAATTACTTTTGATCGATTACCTTTATTTGTTTGATCTGTTTTAATTACAGCAGTTCTTTTATTATTATCTCTCCCAGTTTTAGCAGGAGCTATTACAATACTATTGACAGATCGAAATCTAAATACATCTTTTTTTGATCCTGCAGGAGGGGGTGATCCAATTTTATATCAACACTTATTT"/>
                    <sequence id="seq_SSWLD1854-13" taxon="SSWLD1854-13" totalcount="4" value="NAATATTATATTTTATTTTTGGTGCATGATCAGGAATAGTAGGTACTTCATTAAGAATAATTATTCGAGCAGAACTAGGACACCCTGGAGCTCTAATTGGTAATGATCAAATTTATAATGTAGTAGTAACTGCCCATGCTTTTGTTATAATTTTTTTCATAGTTATACCTATTATAATCGGAGGATTTGGAAATTGACTAGTCCCTTTAATATTAGGAGCCCCCGACATAGCTTTCCCCCGTATAAATAATATAAGATTTTGAATATTACCTCCTTCTTTAACATTATTACTTTCAAGTAGTTTAGTGGAAGCAGGGGCTGGAACAGGTTGAACTGTTTATCCCCCCCTATCTTCTTCAATTGCCCATGCTGGGGCATCTGTTGATTTAGCAATCTTTTCTCTTCATTTGGCCGGAATCTCTTCAATTTTAGGAGCAGTTAATTTTATCACTACAATTATTAATATACGAGCCGCAGGAATTACTTTTGATCGATTACCTTTATTTGTTTGATCAGTCCTAATTACAGCTGTTCTTTTATTATTGTCTCTTCCTGTTTTAGCCGGAGCTATTACAATATTGTTAACAGATCGAAATTTAAACACTTCTTTCTTTGNNNNNNNNNNNNNNNNNNNNNNNNNNNNNNNNNNNNNNNNNNNN"/>
                    <sequence id="seq_SSWLD1908-13" taxon="SSWLD1908-13" totalcount="4" value="NAATATTATATTTTATTTTTGGAGCTTGATCAGGAATAGTAGGTACTTCATTAAGAATAATTATTCGAGCTGAATTAGGACACCCTGGAGCCTTAATTGGTAATGATCAAATTTATAACGTAGTTGTAACAGCTCATGCTTTTATTATAATTTTTTTTATAGTTATACCTATTATAATTGGAGGATTTGGAAATTGATTAGTCCCTCTTATATTAGGAGCCCCCGATATAGCTTTCCCTCGAATAAATAATATAAGTTTTTGAATACTCCCCCCATCATTAACATTATTGCTTTCAAGAAGTTTAGTAGAGGCAGGGGCCGGAACAGGATGAACTGTTTACCCACCTCTTTCATCTTCAATTGCTCACGCTGGAGCTTCTGTTGATTTAGCAATTTTTTCACTTCATTTAGCAGGAATTTCTTCAATTTTAGGAGCAGTAAATTTTATTACTACTATTATTAATATACGAGCCCCAGGAATTACTTTTGATCGATTACCCTTATTTGTTTGATCTGTTTTAATTACTGCAGTTCTTTTACTACTATCTCTACCAGTATTGGCAGGAGCTATTACAATACTATTAACAGATCGAAATCTAAATACATCTTTTTTTGATCCTGCAGGAGGAGGAGNNNNNNNNNNNNNNNNNNNNNNNNNN"/>
                    <sequence id="seq_SSWLD3126-13" taxon="SSWLD3126-13" totalcount="4" value="NAATATTATATTTTATTTTTGGAGCTTGATCAGGAATAGTAGGTACTTCATTAAGAATAATTATTCGAGCTGAATTAGGACATCCTGGAGCCTTAATTGGTAACGATCAAATTTATAACGTAGTTGTAACAGCTCATGCTTTTATTATAATTTTTTTCATAGTTATACCTATTATAATTGGAGGATTTGGAAATTGATTAGTCCCTCTTATATTAGGAGCCCCCGATATAGCTTTCCCTCGAATAAATAATATAAGTTTTTGAATACTCCCCCCATCATTAACATTATTGCTTTCAAGTAGTTTAGTAGAGGCAGGGGCTGGAACAGGGTGAACTGTTTACCCCCCTCTTTCATCTTCAATTGCCCACGCTGGGGCTTCTGTTGATTTAGCTATTTTTTCACTTCATTTAGCTGGGATTTCTTCAATTTTAGGGGCAGTAAATTTTATTACTACTATTATTAATATACGAGCCCCAGGAATTACTTTTGATCGATTGCCTTTATTTGTTTGGTCTGTTTTAATTACAGCAGTTCTTTTATTATTATCTCTGCCAGTTTTAGCAGGAGCTATTACAATACTTTTAACAGATCGAAATCTAAATACATCTTTTTTTGATCCCGCAGGAGGAGGTGATCCAATTTTATATCAACATTTNNNN"/>
                    <sequence id="seq_TSZJK309-15" taxon="TSZJK309-15" totalcount="4" value="NAATATTATATTTTATTTTTGGAGCTTGATCAGGAATAGTAGGTACTTCATTAAGAATAATTATTCGAGCTGAACTAGGACATCCTGGAGCCTTAATTGGTAATGATCAAATTTATAACGTAGTTGTAACAGCTCATGCTTTTATTATAATTTTTTTCATAGTTATACCTATTATAATTGGAGGATTTGGAAATTGATTAGTCCCTCTTATATTAGGAGCCCCCGATATAGCTTTCCCCCGAATAAATAATATAAGTTTTTGAATATTACCCCCATCATTAACATTATTGCTTTCAAGAAGTTTAGTAGAGGCAGGGGCCGGAACAGGGTGAACTGTTTATCCCCCTCTTTCATCTTCAATTGCTCACGCTGGAGCCTCTGTTGATTTAGCAATTTTTTCACTTCATTTAGCAGGAATCTCTTCAATTTTAGGAGCAGTAAATTTTATTACTACTATTATTAATATACGAGCCCCAGGAATCACTTTTGATCGATTACCATTATTTGTTTGATCTGTTTTAATTACAGCAGTTCTTTTACTTCTTTCTCTACCAGTATTAGCAGGAGCTATTACAATACTATTAACAGATCGAAATCTAAATACATCTTTTTTTGATCCTGCAGGAGGAGGTGATCCAATTTTATACCAACATTTATTT"/>
                </data>


    


    


    
<map name="Uniform" >beast.math.distributions.Uniform</map>
<map name="Exponential" >beast.math.distributions.Exponential</map>
<map name="LogNormal" >beast.math.distributions.LogNormalDistributionModel</map>
<map name="Normal" >beast.math.distributions.Normal</map>
<map name="Beta" >beast.math.distributions.Beta</map>
<map name="Gamma" >beast.math.distributions.Gamma</map>
<map name="LaplaceDistribution" >beast.math.distributions.LaplaceDistribution</map>
<map name="prior" >beast.math.distributions.Prior</map>
<map name="InverseGamma" >beast.math.distributions.InverseGamma</map>
<map name="OneOnX" >beast.math.distributions.OneOnX</map>


<run id="mcmc" spec="MCMC" chainLength="10000000">
    <state id="state" storeEvery="5000">
        <tree id="Tree.t:parvagr" name="stateNode">
            <taxonset id="TaxonSet.parvagr" spec="TaxonSet">
                <alignment idref="parvagr"/>
            </taxonset>
        </tree>
        <parameter id="birthRate.t:parvagr" name="stateNode">1.0</parameter>
        <parameter id="kappa.s:parvagr" lower="0.0" name="stateNode">2.0</parameter>
        <parameter id="freqParameter.s:parvagr" dimension="4" lower="0.0" name="stateNode" upper="1.0">0.25</parameter>
    </state>

    <init id="RandomTree.t:parvagr" spec="beast.evolution.tree.RandomTree" estimate="false" initial="@Tree.t:parvagr" taxa="@parvagr">
        <populationModel id="ConstantPopulation0.t:parvagr" spec="ConstantPopulation">
            <parameter id="randomPopSize.t:parvagr" name="popSize">1.0</parameter>
        </populationModel>
    </init>

    <distribution id="posterior" spec="util.CompoundDistribution">
        <distribution id="prior" spec="util.CompoundDistribution">
            <distribution id="YuleModel.t:parvagr" spec="beast.evolution.speciation.YuleModel" birthDiffRate="@birthRate.t:parvagr" tree="@Tree.t:parvagr"/>
            <prior id="YuleBirthRatePrior.t:parvagr" name="distribution" x="@birthRate.t:parvagr">
                <Uniform id="Uniform.1" name="distr" upper="Infinity"/>
            </prior>
            <prior id="KappaPrior.s:parvagr" name="distribution" x="@kappa.s:parvagr">
                <LogNormal id="LogNormalDistributionModel.0" name="distr">
                    <parameter id="RealParameter.1" estimate="false" name="M">1.0</parameter>
                    <parameter id="RealParameter.2" estimate="false" name="S">1.25</parameter>
                </LogNormal>
            </prior>
        </distribution>
        <distribution id="likelihood" spec="util.CompoundDistribution" useThreads="true">
            <distribution id="treeLikelihood.parvagr" spec="ThreadedTreeLikelihood" data="@parvagr" tree="@Tree.t:parvagr" useAmbiguities="true">
                <siteModel id="SiteModel.s:parvagr" spec="SiteModel">
                    <parameter id="mutationRate.s:parvagr" estimate="false" name="mutationRate">1.0</parameter>
                    <parameter id="gammaShape.s:parvagr" estimate="false" name="shape">1.0</parameter>
                    <parameter id="proportionInvariant.s:parvagr" estimate="false" lower="0.0" name="proportionInvariant" upper="1.0">0.0</parameter>
                    <substModel id="hky.s:parvagr" spec="HKY" kappa="@kappa.s:parvagr">
                        <frequencies id="estimatedFreqs.s:parvagr" spec="Frequencies" frequencies="@freqParameter.s:parvagr"/>
                    </substModel>
                </siteModel>
                <branchRateModel id="StrictClock.c:parvagr" spec="beast.evolution.branchratemodel.StrictClockModel">
                    <parameter id="clockRate.c:parvagr" estimate="false" name="clock.rate">1.0</parameter>
                </branchRateModel>
            </distribution>
        </distribution>
    </distribution>

    <operator id="YuleBirthRateScaler.t:parvagr" spec="ScaleOperator" parameter="@birthRate.t:parvagr" scaleFactor="0.75" weight="3.0"/>

    <operator id="YuleModelTreeScaler.t:parvagr" spec="ScaleOperator" scaleFactor="0.5" tree="@Tree.t:parvagr" weight="3.0"/>

    <operator id="YuleModelTreeRootScaler.t:parvagr" spec="ScaleOperator" rootOnly="true" scaleFactor="0.5" tree="@Tree.t:parvagr" weight="3.0"/>

    <operator id="YuleModelUniformOperator.t:parvagr" spec="Uniform" tree="@Tree.t:parvagr" weight="30.0"/>

    <operator id="YuleModelSubtreeSlide.t:parvagr" spec="SubtreeSlide" tree="@Tree.t:parvagr" weight="15.0"/>

    <operator id="YuleModelNarrow.t:parvagr" spec="Exchange" tree="@Tree.t:parvagr" weight="15.0"/>

    <operator id="YuleModelWide.t:parvagr" spec="Exchange" isNarrow="false" tree="@Tree.t:parvagr" weight="3.0"/>

    <operator id="YuleModelWilsonBalding.t:parvagr" spec="WilsonBalding" tree="@Tree.t:parvagr" weight="3.0"/>

    <operator id="KappaScaler.s:parvagr" spec="ScaleOperator" parameter="@kappa.s:parvagr" scaleFactor="0.5" weight="0.1"/>

    <operator id="FrequenciesExchanger.s:parvagr" spec="DeltaExchangeOperator" delta="0.01" weight="0.1">
        <parameter idref="freqParameter.s:parvagr"/>
    </operator>

    <logger id="tracelog" fileName="parvagr.log" logEvery="1000" model="@posterior" sanitiseHeaders="true" sort="smart">
        <log idref="posterior"/>
        <log idref="likelihood"/>
        <log idref="prior"/>
        <log idref="treeLikelihood.parvagr"/>
        <log id="TreeHeight.t:parvagr" spec="beast.evolution.tree.TreeHeightLogger" tree="@Tree.t:parvagr"/>
        <log idref="YuleModel.t:parvagr"/>
        <log idref="birthRate.t:parvagr"/>
        <log idref="kappa.s:parvagr"/>
        <log idref="freqParameter.s:parvagr"/>
    </logger>

    <logger id="screenlog" logEvery="5000">
        <log idref="posterior"/>
        <log id="ESS.0" spec="util.ESS" arg="@posterior"/>
        <log idref="likelihood"/>
        <log idref="prior"/>
    </logger>

    <logger id="treelog.t:parvagr" fileName="$(tree).trees" logEvery="5000" mode="tree">
        <log id="TreeWithMetaDataLogger.t:parvagr" spec="beast.evolution.tree.TreeWithMetaDataLogger" tree="@Tree.t:parvagr"/>
    </logger>

</run>

</beast>
