# Supplementary material for: Revision of the Exechiaparva group (Diptera: Mycetophilidae)
Source: Biodivers Data J. 2021 Sep 24;9:e67134. doi: 10.3897/BDJ.9.e67134 (PMC8486760; doi:10.3897/BDJ.9.e67134)
Supplement: Supplementary material 3 — R script [file bdj-09-e67134-s003.zip › jonpeder-The-Exechia-parva-group-b70767c/CO1_tree/beast_run/run1/parvagr.xml.state]

<itsabeastystatewerein version='2.0' sample='10000000'>
<statenode id='Tree.t:parvagr'>((((((((((((((((((0:6.876453276627075E-4,(((12:3.554533695699062E-4,73:3.554533695699062E-4)141:1.4009750898743678E-4,17:4.95550878557343E-4)186:4.216208081668895E-5,14:5.377129593740319E-4)137:1.4993236828867557E-4)219:0.0021526884633006403,((11:0.001615988761503599,93:0.001615988761503599)178:7.128226642368085E-4,68:0.0023288114257404074)159:5.115223652229404E-4)252:2.6977112735618574E-4,((15:0.0017651046589833568,(78:0.0010127541725989577,124:0.0010127541725989577)201:7.523504863843991E-4)185:2.9650816190719144E-4,119:0.0020616128208905482)158:0.0010484920974289853)214:4.4861836961356243E-4,(((3:0.002268551079458377,7:0.002268551079458377)254:1.8530863006235203E-4,((13:2.32539162225976E-4,106:2.32539162225976E-4)197:0.002053081285883825,(74:6.438727657692733E-4,(80:2.0400529821099524E-5,92:2.0400529821099524E-5)246:6.234722359481738E-4)177:0.0016417476823405277)244:1.682392614109282E-4)233:6.95105037991538E-4,90:0.003148964747512267)236:4.0975854042082883E-4)188:2.7578673551231173E-4,(10:0.0013190434293239594,96:0.0013190434293239594)221:0.0025154665941214483)147:0.0013383850033057043,((((20:0.0010986325851326342,91:0.0010986325851326342)193:9.953327367726752E-4,(71:0.001265739217694723,(82:8.332290053457773E-4,123:8.332290053457773E-4)234:4.325102123489457E-4)222:8.282261042105864E-4)200:9.457023899727911E-4,((79:4.908151572888016E-4,105:4.908151572888016E-4)216:0.001891127796213634,127:0.0023819429535024356)136:6.577247583756649E-4)138:7.949440677039003E-4,(76:7.819769438355892E-4,(94:3.915558550044423E-4,95:3.915558550044423E-4)169:3.9042108883114693E-4)226:0.0030526348357464116)227:0.0013382832471691111)140:0.001936517815776695,(((1:0.0011168535514005263,86:0.0011168535514005263)176:0.002541271856619439,((2:0.0016546629482510713,8:0.0016546629482510713)249:9.931222807810763E-4,121:0.0026477852290321476)220:0.0010103401789878178)209:0.002280788242281516,(((9:9.62591903043235E-4,63:9.62591903043235E-4)173:6.269334882083513E-4,99:0.0015895253912515863)142:0.0030267274566702527,72:0.004616252847921839)180:0.0013226608023796426)199:0.0011704991922263253)162:0.00654148184559928,(((23:0.0011191246957636685,(26:0.001073277702039977,51:0.001073277702039977)215:4.5846993723691436E-5)237:0.0014172345755460044,(((33:2.1138906057216242E-4,38:2.1138906057216242E-4)170:2.079308789328496E-4,129:4.19319939505012E-4)157:0.001301973819917304,34:0.001721293759422316)238:8.150655118873567E-4)149:5.253567759975057E-4,49:0.0030617160473071785)198:0.010589178640819909)166:0.0023933069176062804,(((((27:0.0012485754963367985,36:0.0012485754963367985)250:6.057211688608225E-4,(28:0.0016139903218071415,41:0.0016139903218071415)172:2.403063433904795E-4)143:6.58539423314757E-5,(35:0.0012672057868394406,42:0.0012672057868394406)208:6.529448206896561E-4)134:0.0014402407924714164,(43:0.003021670422707588,50:0.003021670422707588)181:3.387209772929252E-4)195:2.0035496901106564E-4,39:0.0035607463690115787)151:0.012483455236721789)256:0.0014460110699869716,(((40:5.191221328890302E-4,48:5.191221328890302E-4)251:8.811964080839973E-5,46:6.072417736974299E-4)218:0.0012783237880560627,47:0.0018855655617534928)230:0.015604647113966846)164:0.004764454267607764,((((((5:5.522354971607433E-4,77:5.522354971607433E-4)206:0.00288174830303029,65:0.0034339838001910335)192:0.0013135505960381213,(18:0.003101438547146096,(64:0.002976473585105426,(70:0.0024192198027395573,75:0.0024192198027395573)146:5.572537823658684E-4)217:1.249649620406702E-4)224:0.0016460958490830588)196:0.0011218982682563196,(22:0.0015573497568246723,((62:8.3728918004242E-4,120:8.3728918004242E-4)131:1.1886121058899985E-4,67:9.561503906314198E-4)174:6.011993661932525E-4)132:0.0043120829076608025)203:0.0029724292556325017,19:0.008841861920117976)171:0.012305345338287742,(((16:0.007946775549742637,((((100:3.889050845134784E-4,104:3.889050845134784E-4)133:3.076509982034878E-4,103:6.965560827169662E-4)191:7.09838294184102E-4,101:0.0014063943769010681)130:0.0022739144339839726,102:0.0036803088108850407)231:0.004266466738857596)148:0.0018114601583717627,((((81:0.0037355786402723024,(108:0.0035147464586104656,(111:0.0014972856297014836,(114:3.987922815356086E-4,115:3.987922815356086E-4)212:0.001098493348165875)144:0.002017460828908982)163:2.2083218166183685E-4)204:4.7417089633971935E-4,109:0.004209749536612022)248:0.0013749758410849461,(((((((85:0.0014620047664972613,122:0.0014620047664972613)242:1.9574345902045008E-4,87:0.0016577482255177114)168:6.3748619080872E-4,(113:0.0016395404314484211,116:0.0016395404314484211)207:6.556939848780103E-4)160:1.4279623839289326E-4,117:0.0024380306547193246)235:4.71150072655282E-4,98:0.0029091807273746067)210:0.0017563024565525921,(107:0.001753420670877837,125:0.001753420670877837)156:0.0029120625130493617)243:8.576478299707115E-5,97:0.00475124796692427)232:8.33477410772698E-4)135:0.0031730675484298206,118:0.008757792926126788)150:0.0010004427819876108)205:0.006486597570652312,((((84:0.001442244964220149,128:0.001442244964220149)187:5.896527079279443E-4,112:0.002031897672148093)194:0.0011721847327164463,(88:0.001603877401557843,89:0.001603877401557843)225:0.0016002050033066964)257:0.0016132443585614516,110:0.004817326763425991)139:0.01142750651534072)245:0.004902373979639007)161:0.0011074596849223843)152:0.006551881626973607,(((21:0.008527551955174463,66:0.008527551955174463)145:3.119406054786309E-4,69:0.008839492560653094)153:0.016622339174765275,31:0.02546183173541837)154:0.0033447168348833406)211:0.005393036716565151,(((4:0.001636257305398031,6:0.001636257305398031)167:0.009688784962088307,37:0.011325042267486339)223:0.013451459230454023,30:0.024776501497940362)255:0.0094230837889265)183:0.014729280838348756,((52:0.031546567859938916,59:0.031546567859938916)213:0.004305004839197865,(((53:0.002672497681430988,54:0.002672497681430988)202:0.0023264140357615692,55:0.004998911717192557)155:0.01321122402682269,60:0.018210135744015248)228:0.017641436955121534)239:0.013077293426078836)240:0.005341922411881847,(56:0.04674159058524034,(57:0.0012548255673746002,58:0.0012548255673746002)189:0.04548676501786574)190:0.007529197951857122)175:0.010325388583744599,(44:0.03762882106810989,(45:6.631090264556289E-4,61:6.631090264556289E-4)179:0.03696571204165426)182:0.02696735605273217)165:0.008993344548454227,126:0.07358952166929629)241:0.004520603334481982,((24:0.047312044594176185,32:0.047312044594176185)229:0.02882143885291758,(25:0.06000384387357386,(29:0.043019536406101025,83:0.043019536406101025)247:0.016984307467472835)184:0.016129639573519906)253:0.0019766415566845053)258:0.0</statenode>
<statenode id='birthRate.t:parvagr'>birthRate.t:parvagr[1 1] (-Infinity,Infinity): 86.93810675650396 </statenode>
<statenode id='kappa.s:parvagr'>kappa.s:parvagr[1 1] (0.0,Infinity): 4.346829517648211 </statenode>
<statenode id='freqParameter.s:parvagr'>freqParameter.s:parvagr[4 1] (0.0,1.0): 0.25835187641657126 0.20649307755730903 0.15401377576261122 0.38114127026350836 </statenode>
</itsabeastystatewerein>
<!--
{"operators":[
{"id":"YuleBirthRateScaler.t:parvagr","p":0.5786555051865757,"accept":97212,"reject":300553,"acceptFC":96664,"rejectFC":299865,"rejectIv":0,"rejectOp":0},
{"id":"YuleModelTreeScaler.t:parvagr","p":0.7698538176582198,"accept":75194,"reject":323752,"acceptFC":75096,"rejectFC":322611,"rejectIv":0,"rejectOp":0},
{"id":"YuleModelTreeRootScaler.t:parvagr","p":0.5640692152202239,"accept":24844,"reject":374435,"acceptFC":24763,"rejectFC":373265,"rejectIv":128770,"rejectOp":128770},
{"id":"YuleModelUniformOperator.t:parvagr","p":"NaN","accept":2546387,"reject":1443667,"acceptFC":2539044,"rejectFC":1438632,"rejectIv":0,"rejectOp":0},
{"id":"YuleModelSubtreeSlide.t:parvagr","p":0.7911766216618736,"accept":3466,"reject":1990414,"acceptFC":3449,"rejectFC":1984239,"rejectIv":991444,"rejectOp":991444},
{"id":"YuleModelNarrow.t:parvagr","p":"NaN","accept":1041418,"reject":954087,"acceptFC":1038167,"rejectFC":951104,"rejectIv":0,"rejectOp":0},
{"id":"YuleModelWide.t:parvagr","p":"NaN","accept":6195,"reject":393272,"acceptFC":6151,"rejectFC":392084,"rejectIv":200770,"rejectOp":200770},
{"id":"YuleModelWilsonBalding.t:parvagr","p":"NaN","accept":7171,"reject":391149,"acceptFC":7091,"rejectFC":389928,"rejectIv":14563,"rejectOp":14563},
{"id":"KappaScaler.s:parvagr","p":0.5765100424888123,"accept":2591,"reject":10915,"acceptFC":2587,"rejectFC":10880,"rejectIv":0,"rejectOp":0},
{"id":"FrequenciesExchanger.s:parvagr","p":0.05364715804970171,"accept":3749,"reject":9530,"acceptFC":3723,"rejectFC":9511,"rejectIv":0,"rejectOp":0}
]}
-->
