# Supplementary material for: Revision of the Exechiaparva group (Diptera: Mycetophilidae)
Source: Biodivers Data J. 2021 Sep 24;9:e67134. doi: 10.3897/BDJ.9.e67134 (PMC8486760; doi:10.3897/BDJ.9.e67134)
Supplement: Supplementary material 3 — R script [file bdj-09-e67134-s003.zip › jonpeder-The-Exechia-parva-group-b70767c/CO1_tree/beast_run/run2/parvagr.log]

#
#model:
#
#<?xml version="1.0" encoding="UTF-8" standalone="no"?><input id="posterior" spec="beast.core.util.CompoundDistribution">
#    <distribution id="prior" spec="beast.core.util.CompoundDistribution">
#        <distribution id="YuleModel.t:parvagr" spec="beast.evolution.speciation.YuleModel">
#            <parameter id="birthRate.t:parvagr" name="birthDiffRate">1.0</parameter>
#            <tree id="Tree.t:parvagr">
#                <taxonset id="TaxonSet.parvagr" spec="beast.evolution.alignment.TaxonSet">
#                </taxonset>
#            </tree>
#        </distribution>
#        <prior id="YuleBirthRatePrior.t:parvagr" name="distribution" x="@birthRate.t:parvagr">
#            <Uniform id="Uniform.1" name="distr" upper="Infinity"/>
#        </prior>
#        <prior id="KappaPrior.s:parvagr" name="distribution">
#            <parameter id="kappa.s:parvagr" lower="0.0" name="x">2.0</parameter>
#            <LogNormal id="LogNormalDistributionModel.0" name="distr">
#                <parameter estimate="false" id="RealParameter.1" name="M">1.0</parameter>
#                <parameter estimate="false" id="RealParameter.2" name="S">1.25</parameter>
#            </LogNormal>
#        </prior>
#    </distribution>
#    <distribution id="likelihood" spec="beast.core.util.CompoundDistribution" useThreads="true">
#        <distribution data="@parvagr" id="treeLikelihood.parvagr" spec="beast.evolution.likelihood.ThreadedTreeLikelihood" tree="@Tree.t:parvagr" useAmbiguities="true">
#            <siteModel id="SiteModel.s:parvagr" spec="beast.evolution.sitemodel.SiteModel">
#                <parameter estimate="false" id="mutationRate.s:parvagr" name="mutationRate">1.0</parameter>
#                <parameter estimate="false" id="gammaShape.s:parvagr" name="shape">1.0</parameter>
#                <parameter estimate="false" id="proportionInvariant.s:parvagr" lower="0.0" name="proportionInvariant" upper="1.0">0.0</parameter>
#                <substModel id="hky.s:parvagr" kappa="@kappa.s:parvagr" spec="beast.evolution.substitutionmodel.HKY">
#                    <frequencies id="estimatedFreqs.s:parvagr" spec="beast.evolution.substitutionmodel.Frequencies">
#                        <parameter dimension="4" id="freqParameter.s:parvagr" lower="0.0" name="frequencies" upper="1.0">0.25</parameter>
#                    </frequencies>
#                </substModel>
#            </siteModel>
#            <branchRateModel id="StrictClock.c:parvagr" spec="beast.evolution.branchratemodel.StrictClockModel">
#                <parameter estimate="false" id="clockRate.c:parvagr" name="clock.rate">1.0</parameter>
#            </branchRateModel>
#        </distribution>
#    </distribution>
#</input>
#
Sample	posterior	likelihood	prior	treeLikelihood	TreeHeight	YuleModel	birthRate	kappa	freqParameter.1	freqParameter.2	freqParameter.3	freqParameter.4
0	-19541.51057956121	-19526.201799120467	-15.308780440744826	-19526.201799120467	2.9441518702296317	-13.443420406770539	1.0	2.0	0.25	0.25	0.25	0.25
1000	-13371.684004395327	-13722.166491719156	350.4824873238284	-13722.166491719156	0.34435913462628426	352.3478473578027	36.21595667244394	2.0	0.25	0.25	0.25	0.25
2000	-11840.347718954356	-12189.27449532714	348.92677637278314	-12189.27449532714	0.1859154218994128	350.79213640675744	37.8331648605355	2.0	0.25	0.25	0.25	0.25
3000	-11017.031204248187	-11373.329344339925	356.2981400917376	-11373.329344339925	0.15924505109948978	358.1635001257119	43.904779639258024	2.0	0.25	0.25	0.25	0.25
4000	-10386.498112214269	-10747.612304854048	361.11419263977865	-10747.612304854048	0.13810013849804717	363.2231921430888	42.407709758647876	2.628884403293893	0.242233792630468	0.25	0.25	0.25776620736953204
5000	-9624.717744435127	-9993.913676569033	369.1959321339054	-9993.913676569033	0.12100255212114992	371.32474874978476	50.511323409870656	2.6823083190889214	0.242233792630468	0.25	0.25	0.25776620736953204
6000	-9006.557599578173	-9388.847930836047	382.29033125787464	-9388.847930836047	0.0970639327936358	384.419147873754	54.76465828847643	2.6823083190889214	0.23612049487371076	0.25611329775675723	0.25	0.25776620736953204
7000	-8528.577355271638	-8916.260651966413	387.68329669477583	-8916.260651966413	0.0925171754384126	390.30309328828923	53.54151611910152	4.1412511121335545	0.23612049487371076	0.26024737341002996	0.2458659243467273	0.25776620736953204
8000	-8212.214911811538	-8602.400743880191	390.18583206865304	-8602.400743880191	0.08236411314463889	392.80562866216644	57.96810809678927	4.1412511121335545	0.23670988932069825	0.2613651892436906	0.2441587140660791	0.25776620736953204
9000	-7994.521346213665	-8395.814404267889	401.29305805422314	-8395.814404267889	0.07500144738404986	403.78495315972646	59.09322104906282	3.7342452691275025	0.23670988932069825	0.2613651892436906	0.2441587140660791	0.25776620736953204
10000	-7736.79192162924	-8136.398142746462	399.606221117222	-8136.398142746462	0.07948623965786754	402.0889866347037	56.48706343964496	3.7059616645105433	0.23670988932069825	0.25287166275268175	0.2441587140660791	0.2662597338605409
11000	-7397.455945107403	-7798.680090699884	401.22414559248176	-7798.680090699884	0.0775206888765346	403.70691110996347	57.86706833059547	3.7059616645105433	0.23670988932069825	0.25287166275268175	0.2441587140660791	0.2662597338605409
12000	-7015.2794869457275	-7434.5978206262125	419.31833368048484	-7434.5978206262125	0.07331176583185013	421.80109919796655	66.91806016618928	3.7059616645105433	0.2377575920494389	0.25287166275268175	0.2441587140660791	0.26521203113180025
13000	-6858.190492054458	-7273.286577655166	415.0960856007073	-7273.286577655166	0.08028501772592495	417.5627162157532	63.03004575880358	3.6562203017094355	0.2438892369868204	0.24674001781530022	0.2430221404936341	0.26634860470424526
14000	-6716.901253429287	-7137.949617788272	421.0483643589854	-7137.949617788272	0.07717242172720414	423.5149949740313	65.73417012725407	3.6562203017094355	0.25698971030519796	0.23363954449692273	0.2430221404936341	0.26634860470424526
15000	-6539.863719657373	-6962.190246836561	422.3265271791875	-6962.190246836561	0.08122686772259337	424.93869082637684	70.55275195949949	4.116387466202094	0.25698971030519796	0.23363954449692273	0.2430221404936341	0.26634860470424526
16000	-6469.104002035869	-6897.063099745156	427.9590977092875	-6897.063099745156	0.07886003582746244	430.57126135647684	82.85478696908977	4.116387466202094	0.2571209516100057	0.23350830319211502	0.2430221404936341	0.26634860470424526
17000	-6312.5868538871	-6736.145074669172	423.5582207820714	-6736.145074669172	0.0821616723649462	426.1703844292607	73.65382188125633	4.116387466202094	0.2571209516100057	0.23350830319211502	0.2430221404936341	0.26634860470424526
18000	-6127.752989749248	-6568.5835913846695	440.83060163542154	-6568.5835913846695	0.07120536058267087	443.252926439264	94.13512668595607	3.521223541665285	0.24962132938796497	0.24100792541415575	0.2430221404936341	0.26634860470424526
19000	-6023.162744252332	-6457.202903174786	434.0401589224536	-6457.202903174786	0.07785765363919107	436.46248372629606	95.26806026192425	3.521223541665285	0.24962132938796497	0.24100792541415575	0.2430221404936341	0.26634860470424526
20000	-5938.3820131996345	-6373.718514359206	435.336501159572	-6373.718514359206	0.07627403081573005	437.75882596341444	71.83419304426907	3.521223541665285	0.24962132938796497	0.23790084622395888	0.2430221404936341	0.26945568389444213
21000	-5823.579115751897	-6264.706989459128	441.1278737072308	-6264.706989459128	0.07550966479556824	443.55019851107323	85.7682295988161	3.521223541665285	0.2583517275482478	0.21973627719505143	0.2430221404936341	0.27888985476306677
22000	-5659.3359024449155	-6105.620208552187	446.2843061072719	-6105.620208552187	0.07849939202870146	448.70663091111436	87.93377963118478	3.521223541665285	0.2583517275482478	0.21973627719505143	0.2430221404936341	0.27888985476306677
23000	-5583.434164129054	-6026.106721097606	442.6725569685527	-6026.106721097606	0.08233479570002046	445.0948817723952	96.58428861754756	3.521223541665285	0.2583517275482478	0.21973627719505143	0.2430221404936341	0.27888985476306677
24000	-5410.593917028647	-5856.395047751104	445.8011307224568	-5856.395047751104	0.07879584955670617	448.22345552629923	83.13575390011972	3.521223541665285	0.2583517275482478	0.22465313364798623	0.2381052840406993	0.27888985476306677
25000	-5367.38960861036	-5822.154487589719	454.764878979359	-5822.154487589719	0.0809853120869558	457.1872037832015	92.63474311547165	3.521223541665285	0.2583517275482478	0.22465313364798623	0.2381052840406993	0.27888985476306677
26000	-5341.011627618154	-5791.858684718425	450.8470571002704	-5791.858684718425	0.08187522019602386	453.26938190411283	82.78199934214888	3.521223541665285	0.26508998989527416	0.22465313364798623	0.22549435277367147	0.28476252368306826
27000	-5313.168899141975	-5770.636135478222	457.4672363362468	-5770.636135478222	0.07909606834018713	459.88956114008926	103.20912091232506	3.521223541665285	0.2681093189028283	0.22465313364798623	0.21517838780700443	0.2920591596421812
28000	-5298.005710782424	-5755.781076054972	457.77536527254773	-5755.781076054972	0.08162621635977257	460.1976900763902	110.09841633136368	3.521223541665285	0.25891596772964404	0.22465313364798623	0.21517838780700443	0.30125251081536547
29000	-5314.942960120438	-5763.108427814931	448.1654676944929	-5763.108427814931	0.08168908516807463	450.5877924983354	91.41613260934824	3.521223541665285	0.25891596772964404	0.22465313364798623	0.21517838780700443	0.30125251081536547
30000	-5294.8379816579045	-5741.826654204012	446.98867254610707	-5741.826654204012	0.09029056728651844	449.4109973499495	82.83228556240589	3.521223541665285	0.25891596772964404	0.2309022781307354	0.20892924332425525	0.30125251081536547
31000	-5284.209663765328	-5737.0489754356295	452.839311670302	-5737.0489754356295	0.09276223687013611	455.26163647414444	86.86032634928415	3.521223541665285	0.25891596772964404	0.2309022781307354	0.20892924332425525	0.30125251081536547
32000	-5265.429516911972	-5718.626365555398	453.1968486434257	-5718.626365555398	0.08887878230574801	455.6661079815891	98.0240650256638	3.6643029919782757	0.25891596772964404	0.2309022781307354	0.20892924332425525	0.30125251081536547
33000	-5255.918329243639	-5702.884708440019	446.96637919637897	-5702.884708440019	0.09023832714012396	449.43563853454236	81.92456689242448	3.6643029919782757	0.2633900359523103	0.24361158277201256	0.19174587046031183	0.30125251081536547
34000	-5245.1725296043605	-5693.35816364623	448.18563404186955	-5693.35816364623	0.08896430909505967	450.65489338003295	94.032234278497	3.6643029919782757	0.2827258806425791	0.23552360683501838	0.18049800170703725	0.30125251081536547
35000	-5227.208569497156	-5673.854044077184	446.64547458002806	-5673.854044077184	0.09119334905407761	449.11473391819146	85.65793096700932	3.6643029919782757	0.2827258806425791	0.21469977339611682	0.18049800170703725	0.322076344254267
36000	-5214.717628100704	-5659.131540954152	444.41391285344804	-5659.131540954152	0.09603520743798562	446.88317219161144	101.39968690132793	3.6643029919782757	0.2912299917234029	0.206195662315293	0.18049800170703725	0.322076344254267
37000	-5212.273179579113	-5654.605752242843	442.3325726637292	-5654.605752242843	0.0921057475839096	444.8018320018926	94.96752629247767	3.6643029919782757	0.2711944777834454	0.22013371788170702	0.18049800170703725	0.3281738026278105
38000	-5200.559165922803	-5651.10721933612	450.5480534133167	-5651.10721933612	0.10068166027370039	453.0173127514801	90.34415727660836	3.6643029919782757	0.2711944777834454	0.22487694543473866	0.14522340000565917	0.35870517677615693
39000	-5190.30646897283	-5650.95403810758	460.64756913475054	-5650.95403810758	0.090880499473493	463.11682847291394	97.16527489115758	3.6643029919782757	0.2711944777834454	0.22487694543473866	0.14522340000565917	0.35870517677615693
40000	-5185.315449944774	-5638.305113493453	452.98966354867963	-5638.305113493453	0.0941732759691339	455.458922886843	89.17979415302695	3.6643029919782757	0.2711944777834454	0.22487694543473866	0.14522340000565917	0.35870517677615693
41000	-5184.734674109976	-5640.673308823672	455.9386347136958	-5640.673308823672	0.09303358329393042	458.4078940518592	94.88497245056409	3.6643029919782757	0.2711944777834454	0.20506659533823773	0.1650337501021601	0.35870517677615693
42000	-5178.275551191502	-5636.466296955516	458.19074576401397	-5636.466296955516	0.0838447312058579	460.66000510217737	98.98932647612035	3.6643029919782757	0.2711944777834454	0.20506659533823773	0.13987409563121575	0.38386483124710125
43000	-5182.4974200312045	-5638.514789039242	456.0173690080369	-5638.514789039242	0.08872803398112329	458.4866283462003	89.71923837378553	3.6643029919782757	0.2711944777834454	0.20506659533823773	0.13543407806151211	0.3883048488168049
44000	-5193.402248215164	-5646.10913296785	452.70688475268634	-5646.10913296785	0.09577886981084534	455.17614409084973	88.32402927017246	3.6643029919782757	0.2711944777834454	0.2119549656435186	0.13543407806151211	0.381416478511524
45000	-5203.483189334509	-5653.974409201431	450.49121986692205	-5653.974409201431	0.09712564878866392	453.10070451809133	87.21685419405534	4.107678433093288	0.25002001216121833	0.23312943126574567	0.13543407806151211	0.381416478511524
46000	-5205.0509509544145	-5650.824261804086	445.7733108496711	-5650.824261804086	0.096822389606954	448.45860938118045	88.60686866655692	4.357693198782805	0.25002001216121833	0.23312943126574567	0.13375972159065314	0.383090834982383
47000	-5191.257203385413	-5639.891672568451	448.6344691830378	-5639.891672568451	0.09917381056546186	451.3197677145472	91.18391792019581	4.357693198782805	0.25792159887438104	0.22522784455258293	0.13375972159065314	0.383090834982383
48000	-5192.44249510721	-5638.750009211352	446.3075141041429	-5638.750009211352	0.09628154677003839	448.9928126356523	99.33907746056931	4.357693198782805	0.25792159887438104	0.22522784455258293	0.13375972159065314	0.383090834982383
49000	-5197.054906658016	-5650.023591787043	452.9686851290272	-5650.023591787043	0.09378025761893496	455.6539836605366	96.1717342178478	4.357693198782805	0.25792159887438104	0.2033386392926594	0.13375972159065314	0.4049800402423065
50000	-5192.1310236547015	-5649.912325587284	457.78130193258187	-5649.912325587284	0.08926586662183608	460.46660046409124	91.74789835063864	4.357693198782805	0.25792159887438104	0.2033386392926594	0.13375972159065314	0.4049800402423065
51000	-5189.9476252992345	-5643.8052414793965	453.85761618016215	-5643.8052414793965	0.08477001261613128	456.5461160773887	95.99373000958543	4.368414264843016	0.25792159887438104	0.2033386392926594	0.13375972159065314	0.4049800402423065
52000	-5196.744187441988	-5641.690401321599	444.9462138796105	-5641.690401321599	0.08819977222291951	447.6793861037274	82.12454118570791	4.519424117996111	0.25792159887438104	0.2033386392926594	0.13375972159065314	0.4049800402423065
53000	-5188.330757695734	-5640.602693341816	452.27193564608166	-5640.602693341816	0.08231538119374965	455.0051078701985	101.35583004242733	4.519424117996111	0.25792159887438104	0.2033386392926594	0.13375972159065314	0.4049800402423065
54000	-5189.9075024219965	-5641.892263704886	451.9847612828899	-5641.892263704886	0.09033115686898897	454.5451881935004	92.81060932931958	3.9497991211368957	0.2507559454617694	0.21050429270527107	0.13375972159065314	0.4049800402423065
55000	-5182.548235675398	-5642.862428934664	460.3141932592665	-5642.862428934664	0.08318615801642618	462.874620169877	99.5217683427391	3.9497991211368957	0.2507559454617694	0.20061588581085674	0.14364812848506747	0.4049800402423065
56000	-5170.447701449766	-5624.957837536849	454.51013608708297	-5624.957837536849	0.09259327031766358	457.07056299769346	91.50373286872019	3.9497991211368957	0.2507559454617694	0.20061588581085674	0.14364812848506747	0.4049800402423065
57000	-5160.606737159182	-5614.194560174092	453.5878230149105	-5614.194560174092	0.09380962031969385	456.148249925521	94.19395172176809	3.9497991211368957	0.2507559454617694	0.20061588581085674	0.14364812848506747	0.4049800402423065
58000	-5170.448569685627	-5620.33989716335	449.8913274777223	-5620.33989716335	0.09663522955490231	452.4517543883328	79.18789379129107	3.9497991211368957	0.2667010588660642	0.19775118919871415	0.14364812848506747	0.3918996234501543
59000	-5166.96155283225	-5621.450596386868	454.4890435546173	-5621.450596386868	0.08686660062866723	457.0494704652278	96.43811295913896	3.9497991211368957	0.2667010588660642	0.19775118919871415	0.14364812848506747	0.3918996234501543
60000	-5182.916052266984	-5631.097677737049	448.18162547006517	-5631.097677737049	0.0945754734321964	450.74205238067566	86.66609012289825	3.9497991211368957	0.2457138452483759	0.19715719256399067	0.1773263535597209	0.3798026086279126
61000	-5186.267542111396	-5645.14014097684	458.8725988654431	-5645.14014097684	0.08429244382035425	461.4543284833859	99.19594517020367	4.017984949221535	0.24807546662428448	0.19479557118808208	0.1773263535597209	0.3798026086279126
62000	-5190.430110261965	-5639.864606236012	449.4344959740475	-5639.864606236012	0.08776637960895918	452.0162255919903	95.08752466261282	4.017984949221535	0.24807546662428448	0.20680783653012189	0.1773263535597209	0.3677903432858728
63000	-5177.3590717981915	-5629.428133616739	452.0690618185473	-5629.428133616739	0.08553474996997303	454.6507914364901	105.72990675280509	4.017984949221535	0.24807546662428448	0.20680783653012189	0.1773263535597209	0.3677903432858728
64000	-5174.266674848963	-5630.0984291916475	455.83175434268435	-5630.0984291916475	0.07952731260654426	458.41348396062716	92.59821299006599	4.017984949221535	0.2607920146848991	0.20680783653012189	0.16460980549910625	0.3677903432858728
65000	-5188.317529182785	-5644.072204967383	455.75467578459853	-5644.072204967383	0.07986038507445198	458.33640540254135	84.55169602759375	4.017984949221535	0.2359037198967665	0.20680783653012189	0.16460980549910625	0.3926786380740054
66000	-5192.448032075451	-5644.10576273489	451.65773065943944	-5644.10576273489	0.08587890648567377	454.00455001868556	104.41913655802117	3.2964220100773995	0.24599128553561012	0.20680783653012189	0.16460980549910625	0.38259107243516177
67000	-5173.813671205362	-5632.823801442543	459.01013023718144	-5632.823801442543	0.08656831140315391	461.54992486556836	94.67199562232638	3.8842973039450728	0.24599128553561012	0.20680783653012189	0.16460980549910625	0.38259107243516177
68000	-5178.867901026469	-5632.438584866776	453.5706838403072	-5632.438584866776	0.09118126808678295	456.1104784686941	85.53698248816524	3.8842973039450728	0.24599128553561012	0.20680783653012189	0.1503568775104203	0.3968440004238477
69000	-5180.122933257044	-5632.911816228251	452.7888829712075	-5632.911816228251	0.08668403742675508	455.3286775995944	98.7061903720511	3.8842973039450728	0.24599128553561012	0.20680783653012189	0.1503568775104203	0.3968440004238477
70000	-5183.879229908344	-5632.635099574185	448.7558696658408	-5632.635099574185	0.09088681433789557	451.2956642942277	88.45433949872529	3.8842973039450728	0.24599128553561012	0.20680783653012189	0.1503568775104203	0.3968440004238477
71000	-5178.67824884272	-5632.614139370984	453.93589052826445	-5632.614139370984	0.08231563935040542	456.47568515665137	87.66256236283218	3.8842973039450728	0.24599128553561012	0.20680783653012189	0.1503568775104203	0.3968440004238477
72000	-5189.626673126241	-5644.010613393291	454.3839402670498	-5644.010613393291	0.08242561488224139	456.9237348954367	88.6823630477065	3.8842973039450728	0.24599128553561012	0.20680783653012189	0.1503568775104203	0.3968440004238477
73000	-5193.027024052379	-5639.9844174627615	446.95739341038285	-5639.9844174627615	0.09129560554031625	449.49718803876976	104.0557988566049	3.8842973039450728	0.24599128553561012	0.20680783653012189	0.1503568775104203	0.3968440004238477
74000	-5189.924641894481	-5643.3293380105915	453.4046961161099	-5643.3293380105915	0.08974011441630193	455.9444907444968	92.5450767618913	3.8842973039450728	0.24599128553561012	0.20680783653012189	0.1503568775104203	0.3968440004238477
75000	-5176.613933761539	-5634.764579561296	458.15064579975797	-5634.764579561296	0.08456130021345816	460.6904404281449	105.9143167203931	3.8842973039450728	0.24599128553561012	0.20680783653012189	0.1503568775104203	0.3968440004238477
76000	-5177.327661035781	-5641.178215055631	463.8505540198506	-5641.178215055631	0.0805254422623093	466.39034864823753	97.96144933842557	3.8842973039450728	0.24599128553561012	0.20680783653012189	0.1503568775104203	0.3968440004238477
77000	-5184.4873122174395	-5638.104910966196	453.6175987487571	-5638.104910966196	0.08579364502370976	456.2826906579318	96.63455816898232	4.290331596400906	0.24599128553561012	0.20680783653012189	0.1503568775104203	0.3968440004238477
78000	-5182.5351760988115	-5635.888096648825	453.3529205500138	-5635.888096648825	0.0895774610138326	456.0180124591885	89.7376818247517	4.290331596400906	0.24599128553561012	0.20680783653012189	0.1503568775104203	0.3968440004238477
79000	-5179.074704509455	-5631.365801222712	452.29109671325784	-5631.365801222712	0.09269508045715712	454.9561886224326	102.15314894811272	4.290331596400906	0.24067039864279716	0.20680783653012189	0.16302007026832271	0.38950169455875827
80000	-5188.563819859646	-5636.113495542572	447.5496756829263	-5636.113495542572	0.09468695089749823	450.2454234826482	93.74621682184639	4.3927363706351805	0.24067039864279716	0.20680783653012189	0.16302007026832271	0.38950169455875827
81000	-5168.896862797818	-5624.324940855127	455.42807805730916	-5624.324940855127	0.08869474898300693	458.03614800886993	103.9178525431941	4.103083122136006	0.24067039864279716	0.20680783653012189	0.16302007026832271	0.38950169455875827
82000	-5170.897466496036	-5627.167149202584	456.2696827065484	-5627.167149202584	0.08549309592467029	458.87775265810916	107.14059149622003	4.103083122136006	0.24067039864279716	0.20680783653012189	0.16302007026832271	0.38950169455875827
83000	-5176.8260402793485	-5631.4288229142385	454.60278263489005	-5631.4288229142385	0.08573336373194401	457.2108525864508	91.23693223659068	4.103083122136006	0.24067039864279716	0.20680783653012189	0.16302007026832271	0.38950169455875827
84000	-5171.0965906516385	-5630.588501065734	459.4919104140955	-5630.588501065734	0.08058280241396473	462.0999803656563	105.36924952804249	4.103083122136006	0.24067039864279716	0.20680783653012189	0.16302007026832271	0.38950169455875827
85000	-5188.367719131881	-5646.161321273485	457.7936021416039	-5646.161321273485	0.07923460260842302	460.4016720931647	90.1308797231151	4.103083122136006	0.24067039864279716	0.17373696889876394	0.16302007026832271	0.42257256219011624
86000	-5196.957730268138	-5647.85658541309	450.8988551449516	-5647.85658541309	0.08950193154822716	453.50692509651236	92.77151608276125	4.103083122136006	0.24067039864279716	0.17373696889876394	0.16302007026832271	0.42257256219011624
87000	-5183.666661455311	-5634.766933842693	451.10027238738155	-5634.766933842693	0.08844306655349313	453.5669860599652	81.29211047585783	3.656475557394422	0.24067039864279716	0.17373696889876394	0.16302007026832271	0.42257256219011624
88000	-5174.123122046477	-5634.712819530603	460.58969748412653	-5634.712819530603	0.08645823296926543	463.05641115671017	101.83815117459814	3.656475557394422	0.2425543307865318	0.17373696889876394	0.16113613812458807	0.42257256219011624
89000	-5189.441721420205	-5641.168273648822	451.726552228617	-5641.168273648822	0.09455002081497103	454.16442133827843	88.2221634710164	3.5683222058692863	0.2425543307865318	0.17373696889876394	0.16113613812458807	0.42257256219011624
90000	-5183.834022052422	-5633.941257199499	450.1072351470767	-5633.941257199499	0.09025646974500576	452.54510425673817	86.00003280491966	3.5683222058692863	0.2425543307865318	0.17373696889876394	0.16113613812458807	0.42257256219011624
91000	-5192.9479676459205	-5643.7476957689205	450.7997281230003	-5643.7476957689205	0.08743065972418068	453.23759723266176	101.02662627130218	3.5683222058692863	0.2425543307865318	0.17373696889876394	0.16113613812458807	0.42257256219011624
92000	-5197.8332679842615	-5647.540050077716	449.7067820934548	-5647.540050077716	0.09231221648255221	452.14465120311627	92.21381291842005	3.5683222058692863	0.2425543307865318	0.17373696889876394	0.16113613812458807	0.42257256219011624
93000	-5192.9269053439275	-5640.874840202101	447.94793485817354	-5640.874840202101	0.09307320313134722	450.58048297158217	94.56964110895646	4.1829537775608685	0.24266983975473075	0.17373696889876394	0.16102062915638912	0.42257256219011624
94000	-5184.25959454531	-5638.536115111126	454.27652056581525	-5638.536115111126	0.08820572642473028	456.9090686792239	96.3913537254593	4.1829537775608685	0.24266983975473075	0.17373696889876394	0.16102062915638912	0.42257256219011624
95000	-5182.774161441934	-5639.2001116090705	456.42595016713665	-5639.2001116090705	0.08346002565214657	458.93298433739835	96.77194748941511	3.7813683220837784	0.24266983975473075	0.17373696889876394	0.16102062915638912	0.42257256219011624
96000	-5176.206087765655	-5643.765167008974	467.55907924331865	-5643.765167008974	0.07719453190402727	470.06611341358035	100.95751206717638	3.7813683220837784	0.2269084099133903	0.18074924370784534	0.16976978418864816	0.42257256219011624
97000	-5190.161467954309	-5641.261746664013	451.1002787097044	-5641.261746664013	0.08665145535954384	453.6073128799661	104.95900310278354	3.7813683220837784	0.2269084099133903	0.19279754629403595	0.1630821813390279	0.41721186245354586
98000	-5184.853343040498	-5635.481661358442	450.6283183179441	-5635.481661358442	0.0855671689462524	453.1353524882058	99.7147212219544	3.7813683220837784	0.2269084099133903	0.19279754629403595	0.1630821813390279	0.41721186245354586
99000	-5189.516905556868	-5639.413740290742	449.89683473387436	-5639.413740290742	0.09511424955570558	452.40386890413606	96.43978803272394	3.7813683220837784	0.2813405876160469	0.19279754629403595	0.1463289000782238	0.37953296601169334
100000	-5188.206222994453	-5641.623759067025	453.4175360725726	-5641.623759067025	0.09149641099213483	455.9245702428343	97.18568258159135	3.7813683220837784	0.2813405876160469	0.19279754629403595	0.1463289000782238	0.37953296601169334
101000	-5187.715780845887	-5640.338396241965	452.622615396078	-5640.338396241965	0.08752498069644656	455.1296495663397	93.29217317159615	3.7813683220837784	0.2578266001450815	0.2169928529084149	0.1463289000782238	0.37885164686827977
102000	-5173.271197409686	-5630.8028785186525	457.5316811089674	-5630.8028785186525	0.08285595211792786	460.0387152792291	105.25555209500462	3.7813683220837784	0.2578266001450815	0.2169928529084149	0.1463289000782238	0.37885164686827977
103000	-5182.7639673031035	-5632.518520527267	449.7545532241636	-5632.518520527267	0.08705380588335722	452.2615873944253	104.9833172466882	3.7813683220837784	0.2578266001450815	0.2169928529084149	0.1463289000782238	0.37885164686827977
104000	-5179.063462990335	-5641.385616510939	462.3221535206038	-5641.385616510939	0.07598911338685321	464.8291876908655	104.9833172466882	3.7813683220837784	0.2578266001450815	0.2169928529084149	0.1463289000782238	0.37885164686827977
105000	-5191.637979601163	-5638.566925059716	446.92894545855233	-5638.566925059716	0.08467407948773789	449.43597962881404	75.26948845950224	3.7813683220837784	0.2578266001450815	0.2169928529084149	0.1463289000782238	0.37885164686827977
106000	-5188.318576254917	-5631.924295828807	443.60571957388925	-5631.924295828807	0.09783510817953457	446.1901637987586	80.26882044235815	4.02671467938248	0.2552152844974603	0.2169928529084149	0.14894021572584504	0.37885164686827977
107000	-5184.979910568993	-5638.735033342248	453.7551227732554	-5638.735033342248	0.08709109285392665	456.3395669981247	89.61852866264894	4.02671467938248	0.2452626395742035	0.2174111950801221	0.14894021572584504	0.38838594961982936
108000	-5201.008135998856	-5643.7874792220555	442.7793432231997	-5643.7874792220555	0.09678897210942969	445.46836473300334	73.26242932259885	4.3701623653709305	0.2452626395742035	0.2174111950801221	0.14894021572584504	0.38838594961982936
109000	-5169.547655224742	-5628.344804762758	458.79714953801584	-5628.344804762758	0.07928805823073086	461.30359967433	93.62927761078485	3.7795452572545702	0.2452626395742035	0.2174111950801221	0.14894021572584504	0.38838594961982936
110000	-5187.414883344647	-5639.974753343379	452.55986999873204	-5639.974753343379	0.08352370802286699	455.06632013504617	82.5764282052569	3.7795452572545702	0.2452626395742035	0.2174111950801221	0.14894021572584504	0.38838594961982936
111000	-5203.056420220057	-5650.657510995925	447.60109077586856	-5650.657510995925	0.08593062319474418	450.1075409121827	111.81575749750948	3.7795452572545702	0.27060257816083605	0.19207125649348955	0.14894021572584504	0.38838594961982936
112000	-5204.473090422278	-5650.682396099014	446.2093056767367	-5650.682396099014	0.09458912579203335	448.68047143530424	91.18753441734431	3.6701699407735333	0.27060257816083605	0.19207125649348955	0.14894021572584504	0.38838594961982936
113000	-5182.177404824	-5636.80093891074	454.62353408674005	-5636.80093891074	0.0878329541216061	457.0946998453076	94.26242198420567	3.6701699407735333	0.27060257816083605	0.19207125649348955	0.14894021572584504	0.38838594961982936
114000	-5179.771410087482	-5636.170349470588	456.3989393831066	-5636.170349470588	0.09012942498572053	458.8701051416742	94.52889135458456	3.6701699407735333	0.27060257816083605	0.2153971062892858	0.14894021572584504	0.3650600998240331
115000	-5193.017380050026	-5643.677001592884	450.6596215428584	-5643.677001592884	0.08902848586185985	453.0483472257647	77.40670806873139	3.4203814279595184	0.27060257816083605	0.2153971062892858	0.14894021572584504	0.3650600998240331
116000	-5188.444697427002	-5646.094597504607	457.6499000776049	-5646.094597504607	0.08719992671277012	460.0386257605112	101.83779149984784	3.4203814279595184	0.27060257816083605	0.2153971062892858	0.14894021572584504	0.3650600998240331
117000	-5191.932062529538	-5643.973729941004	452.0416674114668	-5643.973729941004	0.08908614688562431	454.4303930943731	89.63206005946192	3.4203814279595184	0.27060257816083605	0.2153971062892858	0.14894021572584504	0.3650600998240331
118000	-5174.95725967227	-5627.352780398959	452.3955207266895	-5627.352780398959	0.08804035964909605	454.78424640959577	90.3674665820304	3.4203814279595184	0.27060257816083605	0.2153971062892858	0.14894021572584504	0.3650600998240331
119000	-5171.470648913286	-5628.802713054339	457.33206414105257	-5628.802713054339	0.08458610513714332	459.72078982395885	96.23542893388421	3.4203814279595184	0.27060257816083605	0.2153971062892858	0.14894021572584504	0.3650600998240331
120000	-5172.9533123548545	-5630.790306001854	457.8369936470002	-5630.790306001854	0.08847612734017125	460.2257193299065	104.29788670696965	3.4203814279595184	0.27060257816083605	0.2153971062892858	0.14894021572584504	0.3650600998240331
121000	-5167.3693246046105	-5622.137362749176	454.76803814456514	-5622.137362749176	0.09351346823706042	457.1567638274714	84.5170158773723	3.4203814279595184	0.27060257816083605	0.2153971062892858	0.14894021572584504	0.3650600998240331
122000	-5173.062893639739	-5626.99909100238	453.936197362641	-5626.99909100238	0.09231698264616078	456.3249230455473	80.6720859280704	3.4203814279595184	0.27060257816083605	0.1981494436277318	0.16618787838739904	0.3650600998240331
123000	-5160.9344901930945	-5621.191863254431	460.2573730613371	-5621.191863254431	0.08742083311077645	462.6460987442434	103.48822784803767	3.4203814279595184	0.27060257816083605	0.20503007127304046	0.15821026567754232	0.3661570848885812
124000	-5202.036801663629	-5643.3926221384445	441.35582047481466	-5643.3926221384445	0.1003752776484384	443.8081466256953	77.76141667741167	3.6123818107704047	0.25793510082617366	0.20503007127304046	0.17087774301220468	0.3661570848885812
125000	-5182.75047340822	-5630.991639792672	448.2411663844514	-5630.991639792672	0.09370801080720113	450.833442711365	114.87452734564624	4.051953352647794	0.25793510082617366	0.20503007127304046	0.17087774301220468	0.3661570848885812
126000	-5181.422632144945	-5629.704144908132	448.2815127631863	-5629.704144908132	0.09062559433335868	450.87378909009993	114.34220980013141	4.051953352647794	0.25793510082617366	0.20503007127304046	0.17087774301220468	0.3661570848885812
127000	-5175.107939261085	-5630.378870822398	455.27093156131326	-5630.378870822398	0.08717602711582706	457.8632078882269	98.13012555930743	4.051953352647794	0.25793510082617366	0.20503007127304046	0.17087774301220468	0.3661570848885812
128000	-5176.76269316567	-5624.366454578899	447.6037614132288	-5624.366454578899	0.09299632686387387	450.19603774014246	92.93109439586762	4.051953352647794	0.25793510082617366	0.20503007127304046	0.17087774301220468	0.3661570848885812
129000	-5186.510605368728	-5637.453544197765	450.9429388290374	-5637.453544197765	0.08900634437753552	453.53521515595105	91.37823236600062	4.051953352647794	0.25793510082617366	0.20503007127304046	0.17087774301220468	0.3661570848885812
130000	-5192.4678000620115	-5642.190634351305	449.72283428929313	-5642.190634351305	0.09253394989217535	452.31511061620677	83.79899068507314	4.051953352647794	0.25793510082617366	0.20503007127304046	0.17087774301220468	0.3661570848885812
131000	-5208.5599448335015	-5648.045932315928	439.4859874824273	-5648.045932315928	0.09527377298997632	442.0782638093409	109.50239447286674	4.051953352647794	0.25793510082617366	0.21618182266780248	0.15972599161744266	0.3661570848885812
132000	-5195.634528249467	-5648.151678482288	452.5171502328216	-5648.151678482288	0.09197431048776836	455.10942655973525	87.21351090326635	4.051953352647794	0.25793510082617366	0.2146336596105586	0.15972599161744266	0.36770524794582504
133000	-5176.608650750408	-5622.866765895274	446.2581151448655	-5622.866765895274	0.0930796518003388	448.8503914717791	96.107347804021	4.051953352647794	0.25793510082617366	0.2146336596105586	0.15972599161744266	0.36770524794582504
134000	-5171.934939790247	-5621.023165682069	449.0882258918222	-5621.023165682069	0.0924577342595972	451.6853434783961	92.74723591744305	4.06759278629624	0.2649244534983423	0.20764430693838992	0.15972599161744266	0.36770524794582504
135000	-5164.907127661668	-5616.984470841521	452.0773431798538	-5616.984470841521	0.08540382446603645	454.4702273727743	113.17949110301333	3.4327917008650055	0.2649244534983423	0.20764430693838992	0.15972599161744266	0.36770524794582504
136000	-5161.734971005778	-5619.089829913551	457.3548589077726	-5619.089829913551	0.08079835801309554	459.80235017901117	105.72363445682296	3.5976194277883162	0.2508504560090774	0.20764430693838992	0.17379998910670758	0.36770524794582504
137000	-5161.829480677955	-5618.996310283262	457.16682960530653	-5618.996310283262	0.08167774286349959	459.6143208765451	82.3644205497822	3.5976194277883162	0.2508504560090774	0.20764430693838992	0.17379998910670758	0.36770524794582504
138000	-5179.684662271683	-5634.617289469192	454.93262719750845	-5634.617289469192	0.0854482923934251	457.380118468747	93.30278729011087	3.5976194277883162	0.2508504560090774	0.20764430693838992	0.17379998910670758	0.36770524794582504
139000	-5195.192480419277	-5642.22043694919	447.0279565299136	-5642.22043694919	0.09035319126836883	449.59676780974627	94.35929979758582	3.976568222428948	0.2508504560090774	0.20764430693838992	0.17379998910670758	0.36770524794582504
140000	-5177.713557853871	-5628.790972219097	451.0774143652258	-5628.790972219097	0.09196105625777778	453.6469305116393	106.66262490745511	3.9788226712717973	0.2508504560090774	0.20764430693838992	0.17379998910670758	0.36770524794582504
141000	-5176.425840285344	-5630.678573357991	454.2527330726473	-5630.678573357991	0.09125963840149645	456.8222492190608	89.92093419671916	3.9788226712717973	0.2561311813523863	0.20764430693838992	0.16851926376339874	0.36770524794582504
142000	-5168.050872296322	-5622.312450945894	454.26157864957196	-5622.312450945894	0.0917586608583521	456.83109479598545	92.11771166274323	3.9788226712717973	0.23515654829837584	0.20764430693838992	0.16851926376339874	0.38867988099983547
143000	-5186.845698228014	-5632.734554353523	445.88885612550934	-5632.734554353523	0.09864402132949525	448.3508108168142	86.3539552538711	3.6418633397461644	0.23515654829837584	0.21724611683234296	0.1589174538694457	0.38867988099983547
144000	-5194.698596032774	-5643.000467837881	448.3018718051071	-5643.000467837881	0.08995135567742678	450.79821234485	94.83458433695245	3.748053698118121	0.23515654829837584	0.21724611683234296	0.1589174538694457	0.38867988099983547
145000	-5202.469158642103	-5650.970641004298	448.50148236219525	-5650.970641004298	0.09191938232898976	451.0342936834358	85.95580256580736	3.862246343894341	0.2427367928701718	0.21724611683234296	0.1589174538694457	0.3810996364280395
146000	-5189.5986733985355	-5634.7328026213045	445.1341292227689	-5634.7328026213045	0.09553255266439072	447.66694054400944	83.14702975040038	3.862246343894341	0.25521709566564577	0.21724611683234296	0.1589174538694457	0.36861933363256555
147000	-5190.00402461858	-5643.795400971854	453.79137635327396	-5643.795400971854	0.0914355553358044	456.3241876745145	96.02092958569591	3.862246343894341	0.25803868568969246	0.20123590860671392	0.1589174538694457	0.3818079518341479
148000	-5188.50807094783	-5643.972588488501	455.46451754067084	-5643.972588488501	0.08912690169392952	457.9973288619114	98.8928864580378	3.862246343894341	0.25803868568969246	0.20123590860671392	0.1589174538694457	0.3818079518341479
149000	-5182.6320356240685	-5634.482370537057	451.8503349129888	-5634.482370537057	0.09071488968284858	454.38314623422934	88.22698735127399	3.862246343894341	0.24980814541100918	0.2094664488853972	0.1589174538694457	0.3818079518341479
150000	-5182.675946335759	-5636.864404445206	454.1884581094465	-5636.864404445206	0.08664315599461563	456.76242399943953	90.3107113177954	3.993069079234518	0.24980814541100918	0.2094664488853972	0.1589174538694457	0.3818079518341479
151000	-5179.360582858832	-5634.002678933482	454.6420960746502	-5634.002678933482	0.08731872974805714	457.21606196464325	96.53846881780987	3.993069079234518	0.23850782327771505	0.19342365436715975	0.14874092507444855	0.4193275972806766
152000	-5180.033183366612	-5627.361508456974	447.32832509036115	-5627.361508456974	0.09478893933730473	449.90229098035417	95.78400844015087	3.993069079234518	0.23850782327771505	0.19342365436715975	0.16954574765126942	0.3985227747038557
153000	-5166.032282071	-5616.768299291133	450.7360172201335	-5616.768299291133	0.0929161768558879	453.26977427372543	94.50523628135412	3.8652291383910966	0.23850782327771505	0.19342365436715975	0.16954574765126942	0.3985227747038557
154000	-5175.710722521417	-5626.886761812883	451.1760392914667	-5626.886761812883	0.09625484440430875	453.70979634505863	100.64821642066273	3.8652291383910966	0.23850782327771505	0.19342365436715975	0.16954574765126942	0.3985227747038557
155000	-5161.1776483808735	-5619.005997231687	457.8283488508134	-5619.005997231687	0.08942659459162396	460.3621059044054	90.9405630269457	3.8652291383910966	0.23850782327771505	0.19342365436715975	0.16954574765126942	0.3985227747038557
156000	-5171.645067505064	-5616.595931255663	444.9508637505995	-5616.595931255663	0.10129527835816861	447.4846208041915	87.23143106382302	3.8652291383910966	0.23850782327771505	0.19342365436715975	0.16954574765126942	0.3985227747038557
157000	-5160.008072460806	-5615.362359803273	455.35428734246693	-5615.362359803273	0.09332226329173234	457.8880443960589	108.3693062974397	3.8652291383910966	0.23850782327771505	0.19342365436715975	0.16561199229279017	0.402456530062335
158000	-5164.316224874781	-5616.270427651836	451.95420277705506	-5616.270427651836	0.09869673646497178	454.487959830647	96.45544613825797	3.8652291383910966	0.23850782327771505	0.19342365436715975	0.16561199229279017	0.402456530062335
159000	-5166.213487546747	-5612.267717520506	446.0542299737588	-5612.267717520506	0.09258753114777611	448.4469496267954	106.2848515313067	3.432300285123395	0.23850782327771505	0.21298320401639703	0.16561199229279017	0.3828969804130977
160000	-5146.921631855212	-5603.039096109129	456.11746425391755	-5603.039096109129	0.08829800908095853	458.5101839069541	91.88932085477325	3.432300285123395	0.23850782327771505	0.21298320401639703	0.16561199229279017	0.3828969804130977
161000	-5152.470764692502	-5609.982969853439	457.51220516093736	-5609.982969853439	0.09287183453235245	459.90492481397393	102.1822101027091	3.432300285123395	0.23850782327771505	0.21298320401639703	0.16561199229279017	0.3828969804130977
162000	-5163.146683305402	-5614.86415045591	451.7174671505077	-5614.86415045591	0.09204269756848402	454.11018680354425	90.52291588135287	3.432300285123395	0.23850782327771505	0.21298320401639703	0.16561199229279017	0.3828969804130977
163000	-5155.72371056585	-5614.964280611406	459.2405700455569	-5614.964280611406	0.08583702665749546	461.6332896985935	84.83064575451962	3.432300285123395	0.23850782327771505	0.21298320401639703	0.16561199229279017	0.3828969804130977
164000	-5168.595440097524	-5624.260121149333	455.6646810518086	-5624.260121149333	0.09684441785994048	458.0574007048452	85.21005589291906	3.432300285123395	0.24823404591214587	0.21298320401639703	0.15588576965835935	0.3828969804130977
165000	-5176.001929690521	-5628.40523771294	452.40330802241937	-5628.40523771294	0.09217114549227917	454.79602767545595	82.65261283553623	3.432300285123395	0.24823404591214587	0.21298320401639703	0.15588576965835935	0.3828969804130977
166000	-5165.0599606809055	-5621.532226498977	456.47226581807166	-5621.532226498977	0.07864640215010284	458.86498547110824	109.75837753917686	3.432300285123395	0.24823404591214587	0.21298320401639703	0.15588576965835935	0.3828969804130977
167000	-5176.606133249586	-5623.284955370234	446.67882212064774	-5623.284955370234	0.09617406827766045	449.0715417736843	82.47024015701892	3.432300285123395	0.24823404591214587	0.21298320401639703	0.15588576965835935	0.3828969804130977
168000	-5167.280318927551	-5621.626639965209	454.3463210376579	-5621.626639965209	0.0819550341471405	456.7390406906945	99.65320989133913	3.432300285123395	0.24823404591214587	0.21298320401639703	0.16521559883027737	0.3735671512411797
169000	-5164.222872569488	-5612.781988518896	448.5591159494083	-5612.781988518896	0.08996290544528714	450.9518356024449	78.81836097039927	3.432300285123395	0.24823404591214587	0.21298320401639703	0.16521559883027737	0.3735671512411797
170000	-5163.438602554622	-5616.996937490377	453.558334935755	-5616.996937490377	0.09108401177149887	456.1368013237896	97.92347282856986	4.007503175456609	0.24823404591214587	0.21298320401639703	0.16194005518732768	0.37684269488412936
171000	-5175.495917213124	-5633.098121400229	457.6022041871044	-5633.098121400229	0.08610672995750725	459.9756426970291	89.73998075491603	3.3749302808259025	0.24823404591214587	0.21298320401639703	0.16194005518732768	0.37684269488412936
172000	-5174.678308386973	-5627.35143568887	452.67312730189667	-5627.35143568887	0.0859413335105546	455.0465658118214	96.25914670964116	3.3749302808259025	0.24823404591214587	0.21298320401639703	0.16194005518732768	0.37684269488412936
173000	-5167.742082773294	-5621.728176195987	453.98609342269305	-5621.728176195987	0.0824324555354124	456.35953193261776	90.28152910079966	3.3749302808259025	0.24823404591214587	0.21298320401639703	0.16194005518732768	0.37684269488412936
174000	-5189.816509214271	-5638.193666393353	448.3771571790824	-5638.193666393353	0.08272443936304187	450.7505956890071	102.89423171669257	3.3749302808259025	0.24823404591214587	0.21298320401639703	0.16194005518732768	0.37684269488412936
175000	-5181.218120138669	-5629.9192993453125	448.70117920664325	-5629.9192993453125	0.09179541872553447	451.07461771656796	74.74444129018808	3.3749302808259025	0.24823404591214587	0.21298320401639703	0.16194005518732768	0.37684269488412936
176000	-5186.535549591649	-5630.889813082252	444.35426349060214	-5630.889813082252	0.08758725754054104	446.72770200052685	97.15331110444272	3.3749302808259025	0.24823404591214587	0.21298320401639703	0.16194005518732768	0.37684269488412936
177000	-5187.696791880259	-5630.954578877065	443.257786996805	-5630.954578877065	0.08841752806959483	445.69499141286883	101.28438730646147	3.5663024013664213	0.24823404591214587	0.2144343463886437	0.16194005518732768	0.37539155251188266
178000	-5169.301670104223	-5625.767561836735	456.4658917325114	-5625.767561836735	0.08737120597622369	458.90309614857523	93.80096681147788	3.5663024013664213	0.24823404591214587	0.2144343463886437	0.16194005518732768	0.37539155251188266
179000	-5178.06882233465	-5632.8756220456735	454.80679971102364	-5632.8756220456735	0.08529934636434032	457.24400412708746	90.93702671353212	3.5663024013664213	0.24823404591214587	0.2144343463886437	0.16194005518732768	0.37539155251188266
180000	-5166.726371273142	-5624.687130035341	457.96075876219936	-5624.687130035341	0.08293456261566359	460.3979631782632	87.41763942990418	3.5663024013664213	0.24823404591214587	0.2144343463886437	0.16194005518732768	0.37539155251188266
181000	-5171.523156662895	-5623.871596614954	452.34843995205813	-5623.871596614954	0.08429950721147263	454.78564436812195	86.27275696874791	3.5663024013664213	0.26373281959699296	0.19893557270379658	0.16194005518732768	0.37539155251188266
182000	-5178.252383347202	-5633.590322466997	455.33793911979456	-5633.590322466997	0.08437278085151641	457.8684043672382	96.91981169673242	3.8548516854260884	0.26373281959699296	0.19893557270379658	0.16194005518732768	0.37539155251188266
183000	-5171.177993943304	-5630.994208700846	459.81621475754235	-5630.994208700846	0.07987711774033616	462.346680004986	86.84624444315651	3.8548516854260884	0.26373281959699296	0.19893557270379658	0.16194005518732768	0.37539155251188266
184000	-5166.742488429081	-5620.3264558914125	453.5839674623315	-5620.3264558914125	0.08469124987058073	456.11443270977514	84.81754768372176	3.8548516854260884	0.26373281959699296	0.19893557270379658	0.16194005518732768	0.37539155251188266
185000	-5156.271796065335	-5609.977407791248	453.70561172591283	-5609.977407791248	0.08527989516072529	456.2360769733565	86.64206903686782	3.8548516854260884	0.26373281959699296	0.19893557270379658	0.16194005518732768	0.37539155251188266
186000	-5156.4027286891205	-5607.188601907712	450.78587321859146	-5607.188601907712	0.08916386998024203	453.3163384660351	91.57647978917073	3.8548516854260884	0.26373281959699296	0.19893557270379658	0.16194005518732768	0.37539155251188266
187000	-5155.468257674732	-5613.004686873585	457.53642919885374	-5613.004686873585	0.0953490757428201	460.0668944462974	107.8606394394406	3.8548516854260884	0.24625982259371967	0.19893557270379658	0.15309896792905398	0.40170563677342963
188000	-5166.370600181608	-5622.585609498404	456.21500931679526	-5622.585609498404	0.0854944022588529	458.7454745642389	86.9600135272639	3.8548516854260884	0.24625982259371967	0.19893557270379658	0.15309896792905398	0.40170563677342963
189000	-5168.977491998753	-5620.613545718815	451.6360537200614	-5620.613545718815	0.08550061674651734	454.16651896750506	88.80101362238298	3.8548516854260884	0.24625982259371967	0.19893557270379658	0.15309896792905398	0.40170563677342963
190000	-5173.053253727286	-5618.903243132077	445.8499894047909	-5618.903243132077	0.0896882050728209	448.38045465223456	96.170941576673	3.8548516854260884	0.24625982259371967	0.19893557270379658	0.15309896792905398	0.40170563677342963
191000	-5170.250202030435	-5625.923913770882	455.6737117404469	-5625.923913770882	0.08399776473085101	458.20417698789055	100.47078746857109	3.8548516854260884	0.24625982259371967	0.19893557270379658	0.15309896792905398	0.40170563677342963
192000	-5186.655176016893	-5633.646849746101	446.99167372920755	-5633.646849746101	0.08909547466347754	449.5221389766512	86.11696172095604	3.8548516854260884	0.24625982259371967	0.19893557270379658	0.15309896792905398	0.40170563677342963
193000	-5161.3023495283005	-5622.3834768273855	461.08112729908487	-5622.3834768273855	0.07980050566442631	463.6115925465285	83.8422542578939	3.8548516854260884	0.24625982259371967	0.19893557270379658	0.15309896792905398	0.40170563677342963
194000	-5188.502212542745	-5632.527588622154	444.0253760794092	-5632.527588622154	0.0897329236207239	446.5558413268529	97.92155574180045	3.8548516854260884	0.24625982259371967	0.19893557270379658	0.15309896792905398	0.40170563677342963
195000	-5165.466393472533	-5619.780936186065	454.3145427135323	-5619.780936186065	0.08960021763560622	456.845007960976	88.41433179321609	3.8548516854260884	0.24625982259371967	0.19960784434033696	0.15212823614173052	0.4020040969242127
196000	-5178.007171426495	-5630.799814988114	452.79264356161906	-5630.799814988114	0.0889152326746665	455.3231088090627	85.35099090782772	3.8548516854260884	0.24625982259371967	0.19960784434033696	0.15212823614173052	0.4020040969242127
197000	-5164.607167924592	-5615.206271403651	450.59910347905833	-5615.206271403651	0.08924052178848021	453.129568726502	98.8632957251689	3.8548516854260884	0.24625982259371967	0.19960784434033696	0.1659228763282171	0.3882094567377261
198000	-5162.739113528134	-5621.704255401038	458.965141872904	-5621.704255401038	0.0818478568826662	461.49560712034764	97.5458812282825	3.8548516854260884	0.24157129541386588	0.19960784434033696	0.17061140350807089	0.3882094567377261
199000	-5160.863968348736	-5614.032882207013	453.16891385827665	-5614.032882207013	0.09503523645603765	455.6993791057203	88.77316287847206	3.8548516854260884	0.24157129541386588	0.19960784434033696	0.17061140350807089	0.3882094567377261
200000	-5167.067812910613	-5621.501619600148	454.43380668953563	-5621.501619600148	0.09456023623839072	456.9642719369793	106.43755488644841	3.8548516854260884	0.2532990877392977	0.19960784434033696	0.17061140350807089	0.37648166441229425
201000	-5169.836136825804	-5627.509269650187	457.6731328243834	-5627.509269650187	0.08425449891572984	460.22027196644154	103.61487835536208	3.9075537104257125	0.2532990877392977	0.19960784434033696	0.17061140350807089	0.37648166441229425
202000	-5160.714280936821	-5621.73608014783	461.02179921100924	-5621.73608014783	0.08026962455506204	463.5689383530674	94.93495942886695	3.9075537104257125	0.2532990877392977	0.19960784434033696	0.17061140350807089	0.37648166441229425
203000	-5166.433252010518	-5621.95114286481	455.51789085429243	-5621.95114286481	0.08370365052588405	458.06502999635063	100.94628036399358	3.9075537104257125	0.2532990877392977	0.19960784434033696	0.17061140350807089	0.37648166441229425
204000	-5175.359909929208	-5626.1818708061255	450.82196087691796	-5626.1818708061255	0.08562545537867818	453.159404960357	73.70914474030695	3.2689615969902075	0.2532990877392977	0.19960784434033696	0.17061140350807089	0.37648166441229425
205000	-5169.532802332996	-5625.545674382317	456.01287204932163	-5625.545674382317	0.08314043732421644	458.35573801717385	95.22565305499678	3.284830413267091	0.2532990877392977	0.19960784434033696	0.17061140350807089	0.37648166441229425
206000	-5175.704969214289	-5627.297779499083	451.5928102847936	-5627.297779499083	0.08457587808215448	453.9356762526458	78.2401342372625	3.284830413267091	0.2532990877392977	0.19960784434033696	0.17061140350807089	0.37648166441229425
207000	-5176.798606742086	-5627.146958535054	450.34835179296823	-5627.146958535054	0.08901456858493956	452.69121776082045	81.21783787584798	3.284830413267091	0.2532990877392977	0.19960784434033696	0.17061140350807089	0.37648166441229425
208000	-5180.505502025428	-5635.873048665074	455.3675466396464	-5635.873048665074	0.08142657625845826	457.7104126074986	91.24959748759996	3.284830413267091	0.2532990877392977	0.19960784434033696	0.17061140350807089	0.37648166441229425
209000	-5179.154049134636	-5631.86292382079	452.7088746861536	-5631.86292382079	0.08925452325694999	455.0517406540058	98.2466364214053	3.284830413267091	0.2532990877392977	0.19960784434033696	0.17061140350807089	0.37648166441229425
210000	-5173.282127840181	-5629.439954780675	456.1578269404948	-5629.439954780675	0.07678710522777114	458.500692908347	100.23920368713985	3.284830413267091	0.2532990877392977	0.19960784434033696	0.15333622422727367	0.3937568436930915
211000	-5181.636439142313	-5629.746805475055	448.1103663327423	-5629.746805475055	0.08623183185017545	450.7754555093001	99.95549415589389	4.290322522744455	0.2532990877392977	0.19960784434033696	0.15333622422727367	0.3937568436930915
212000	-5177.8380506160975	-5621.404687984377	443.56663736828017	-5621.404687984377	0.08765084679077784	446.231726544838	82.51067955280324	4.290322522744455	0.2532990877392977	0.19960784434033696	0.15333622422727367	0.3937568436930915
213000	-5175.362014942144	-5629.149237823551	453.787222881407	-5629.149237823551	0.08414407107751645	456.45231205796483	99.94816171237109	4.290322522744455	0.2532990877392977	0.19960784434033696	0.15333622422727367	0.3937568436930915
214000	-5173.4797821141665	-5628.904162810343	455.4243806961765	-5628.904162810343	0.0849695782603805	458.00271259771915	88.5368786916497	4.007071479761331	0.2532990877392977	0.20520538249446424	0.15333622422727367	0.38815930553896416
215000	-5171.634440486631	-5626.407377061463	454.77293657483153	-5626.407377061463	0.08554517473604718	457.3512684763742	85.4881112337714	4.007071479761331	0.2532990877392977	0.20520538249446424	0.15333622422727367	0.38815930553896416
216000	-5182.363367561178	-5633.019224844446	450.6558572832686	-5633.019224844446	0.09062870046009278	453.05799640242935	89.0925299835762	3.460482789460177	0.2532990877392977	0.202677926111874	0.16450508601277633	0.3795179001360517
217000	-5169.94375861147	-5623.857794511159	453.914035899689	-5623.857794511159	0.09073690524176264	456.3161750188498	91.1484905260295	3.460482789460177	0.2532990877392977	0.202677926111874	0.146717585100183	0.39730540104864503
218000	-5170.342802196188	-5626.235035866763	455.89223367057446	-5626.235035866763	0.08779949508923338	458.29437278973523	95.13954041192676	3.460482789460177	0.2532990877392977	0.202677926111874	0.146717585100183	0.39730540104864503
219000	-5168.081554413351	-5620.730897224747	452.64934281139585	-5620.730897224747	0.08962131196226111	455.05148193055663	96.42103763148711	3.460482789460177	0.24623948859668396	0.202677926111874	0.146717585100183	0.40436500019125876
220000	-5168.632002699396	-5626.891570307613	458.2595676082168	-5626.891570307613	0.08482129835082729	460.6617067273776	112.45080746178802	3.460482789460177	0.24623948859668396	0.202677926111874	0.146717585100183	0.40436500019125876
221000	-5178.314988057947	-5629.168580096236	450.8535920382892	-5629.168580096236	0.08468143548989729	453.25573115745	88.27248152781469	3.460482789460177	0.24623948859668396	0.202677926111874	0.146717585100183	0.40436500019125876
222000	-5194.740447266308	-5642.985728384011	448.24528111770235	-5642.985728384011	0.09458447342442192	450.6474202368631	99.75535039511391	3.460482789460177	0.24623948859668396	0.202677926111874	0.17126716953894336	0.3798154157524984
223000	-5162.914076690365	-5614.930763843617	452.0166871532523	-5614.930763843617	0.09122122138065612	454.41882627241307	97.19994850469818	3.460482789460177	0.24623948859668396	0.202677926111874	0.17126716953894336	0.3798154157524984
224000	-5164.635168625884	-5622.53547953889	457.90031091300625	-5622.53547953889	0.08655398962336004	460.30245003216703	99.08924056964715	3.460482789460177	0.24623948859668396	0.202677926111874	0.17126716953894336	0.3798154157524984
225000	-5158.172359329519	-5612.896386424457	454.72402709493804	-5612.896386424457	0.09397649288933678	457.1261662140988	106.25758479624487	3.460482789460177	0.24623948859668396	0.202677926111874	0.17126716953894336	0.3798154157524984
226000	-5151.613309944794	-5607.340604674823	455.7272947300285	-5607.340604674823	0.08772563330396572	458.1294338491893	108.31593220261297	3.460482789460177	0.24623948859668396	0.202677926111874	0.17126716953894336	0.3798154157524984
227000	-5162.218837635401	-5615.802854384793	453.5840167493929	-5615.802854384793	0.0846296820700532	456.0498026076741	94.84258623652846	3.653624629746293	0.24623948859668396	0.202677926111874	0.1743761738039029	0.3767064114875388
228000	-5166.912155306235	-5617.7253692030845	450.81321389684956	-5617.7253692030845	0.09659677469951533	453.27899975513077	82.34045195507139	3.653624629746293	0.24623948859668396	0.1990162294390232	0.1743761738039029	0.3803681081603896
229000	-5153.940326408099	-5609.029427507058	455.08910109895874	-5609.029427507058	0.08465585143273612	457.55488695723994	89.28826168556074	3.653624629746293	0.24623948859668396	0.1990162294390232	0.1743761738039029	0.3803681081603896
230000	-5163.49445168894	-5612.7908382075	449.29638651856044	-5612.7908382075	0.0904985396047447	451.6966813888228	87.70005534722999	3.4549568353473057	0.24623948859668396	0.1990162294390232	0.1743761738039029	0.3803681081603896
231000	-5168.928822572025	-5625.055922996922	456.1271004248973	-5625.055922996922	0.09377081505194573	458.5273952951597	102.30788058993183	3.4549568353473057	0.24623948859668396	0.1990162294390232	0.1743761738039029	0.3803681081603896
232000	-5159.947639273124	-5613.776207988404	453.82856871528054	-5613.776207988404	0.09126093670404327	456.34366255656704	81.34997623728665	3.8065690120849744	0.2433517759612536	0.1990162294390232	0.1726446438051664	0.3849873507945564
233000	-5162.56854627222	-5619.839946107083	457.2713998348628	-5619.839946107083	0.0844770288262755	459.7864936761493	92.69816120297432	3.8065690120849744	0.24217397037273888	0.2001940350275379	0.1726446438051664	0.3849873507945564
234000	-5175.7997997123775	-5635.363193485219	459.56339377284183	-5635.363193485219	0.08636856815559985	462.07848761412833	104.41758184706755	3.8065690120849744	0.24078207980178512	0.2001940350275379	0.17403653437612016	0.3849873507945564
235000	-5176.347259512014	-5624.805280697506	448.45802118549153	-5624.805280697506	0.09378241683507368	450.97311502677803	90.86572445313345	3.8065690120849744	0.24078207980178512	0.2001940350275379	0.17403653437612016	0.3849873507945564
236000	-5173.300312439644	-5623.9131970207445	450.6128845811012	-5623.9131970207445	0.09340187580008161	453.1279784223877	100.2072281026498	3.8065690120849744	0.2344801272706529	0.20649598755867013	0.17403653437612016	0.3849873507945564
237000	-5176.700840410184	-5629.490429164788	452.7895887546041	-5629.490429164788	0.08720822326251033	455.36641903214723	93.38931741305238	4.002252872062739	0.2344801272706529	0.20649598755867013	0.17403653437612016	0.3849873507945564
238000	-5165.490283252486	-5617.009687034165	451.5194037816793	-5617.009687034165	0.0851781555820867	454.0962340592224	102.2755055942141	4.002252872062739	0.24436500093894897	0.20649598755867013	0.1641516607078241	0.3849873507945564
239000	-5173.086130893549	-5626.177163785834	453.0910328922848	-5626.177163785834	0.08596315167823347	455.6678631698279	86.66823013928112	4.002252872062739	0.24436500093894897	0.2068746713514574	0.1641516607078241	0.38460866700176916
240000	-5167.672412550254	-5617.033744115277	449.3613315650229	-5617.033744115277	0.08816242751073848	451.8314892994556	110.2889861469778	3.667067236889871	0.24436500093894897	0.2068746713514574	0.1641516607078241	0.38460866700176916
241000	-5164.986441651573	-5619.671042659473	454.68460100789974	-5619.671042659473	0.08747068659136509	457.15475874233243	94.45470499689944	3.667067236889871	0.24436500093894897	0.2068746713514574	0.1641516607078241	0.38460866700176916
242000	-5162.7257281674365	-5631.073022352786	468.34729418534937	-5631.073022352786	0.0798514534113906	470.81745191978206	106.13999757181729	3.667067236889871	0.24436500093894897	0.2068746713514574	0.1641516607078241	0.38460866700176916
243000	-5168.299522610041	-5623.95027529705	455.65075268700883	-5623.95027529705	0.08494825754928767	458.1209104214415	101.71385641141977	3.667067236889871	0.24436500093894897	0.2068746713514574	0.1641516607078241	0.38460866700176916
244000	-5170.864931359519	-5622.346034146584	451.48110278706514	-5622.346034146584	0.08652444872442018	453.95126052149783	82.21079077354601	3.667067236889871	0.24436500093894897	0.2068746713514574	0.1641516607078241	0.38460866700176916
245000	-5185.521967994028	-5635.727562647386	450.2055946533577	-5635.727562647386	0.08827584983427393	452.6757523877904	77.17106140091744	3.667067236889871	0.24436500093894897	0.2068746713514574	0.1641516607078241	0.38460866700176916
246000	-5167.868529623371	-5622.845068959011	454.97653933564015	-5622.845068959011	0.08909945691271477	457.44669707007284	90.28067802799426	3.667067236889871	0.24436500093894897	0.2068746713514574	0.1641516607078241	0.38460866700176916
247000	-5167.652601985694	-5622.41877237116	454.76617038546686	-5622.41877237116	0.08667599803155619	457.23632811989955	97.4189337326929	3.667067236889871	0.24144674357250806	0.2097929287178983	0.1641516607078241	0.38460866700176916
248000	-5167.926803020838	-5619.5731348109575	451.64633179012003	-5619.5731348109575	0.09340071282439484	454.1164895245527	99.15114143078931	3.667067236889871	0.24144674357250806	0.2282559289695136	0.14568866045620882	0.38460866700176916
249000	-5159.096911987068	-5612.645666791145	453.5487548040771	-5612.645666791145	0.08884996560017591	456.01891253850977	112.51890636887704	3.667067236889871	0.24144674357250806	0.2282559289695136	0.14568866045620882	0.38460866700176916
250000	-5161.106386967438	-5614.022416736417	452.91602976897866	-5614.022416736417	0.09267687901018555	455.38618750341135	90.03080815803025	3.667067236889871	0.23738651127525245	0.2323161612667692	0.14568866045620882	0.38460866700176916
251000	-5172.245945093109	-5620.326532137394	448.08058704428504	-5620.326532137394	0.09319629827274398	450.55074477871773	92.19496424043136	3.667067236889871	0.23738651127525245	0.2323161612667692	0.15476648573691404	0.37553084172106393
252000	-5183.257223631552	-5635.1954182325035	451.9381946009512	-5635.1954182325035	0.08397014599686724	454.4083523353839	86.52948472718754	3.667067236889871	0.23738651127525245	0.1949428553064588	0.15476648573691404	0.41290414768137434
253000	-5176.6391492510165	-5635.161701849657	458.5225525986404	-5635.161701849657	0.0881092995158549	460.9927103330731	113.93549153265275	3.667067236889871	0.2662374478658213	0.20074148495878197	0.16434816185074863	0.3686729053246477
254000	-5196.021231165641	-5646.109946651245	450.08871548560364	-5646.109946651245	0.08910561733676473	452.7953742000867	107.13090760063375	4.4294806528620105	0.2662374478658213	0.20074148495878197	0.16434816185074863	0.3686729053246477
255000	-5177.983313864552	-5632.6240697911635	454.6407559266114	-5632.6240697911635	0.09141826207148288	457.3474146410945	92.77666477206134	4.4294806528620105	0.24070479429169525	0.20074148495878197	0.16434816185074863	0.3942055588987738
256000	-5179.11017981854	-5629.242498153191	450.13231833465085	-5629.242498153191	0.0918207973039752	452.8389770491339	92.7285138877891	4.4294806528620105	0.24070479429169525	0.20074148495878197	0.16434816185074863	0.3942055588987738
257000	-5176.220909699055	-5628.3252487684495	452.10433906939505	-5628.3252487684495	0.08918663968746021	454.8109977838781	103.13701037068873	4.4294806528620105	0.24752649106898106	0.20074148495878197	0.1575264650734628	0.3942055588987738
258000	-5168.3761589966525	-5625.934460598488	457.5583016018358	-5625.934460598488	0.08480365808599591	460.2649603163189	104.75486735518061	4.4294806528620105	0.24752649106898106	0.20074148495878197	0.1575264650734628	0.3942055588987738
259000	-5180.282373345418	-5634.613810620667	454.3314372752489	-5634.613810620667	0.0869824838643778	456.75377535072465	94.49228106429933	3.5212636334684557	0.24752649106898106	0.20074148495878197	0.1575264650734628	0.3942055588987738
260000	-5191.439260242144	-5632.4812408630805	441.0419806209366	-5632.4812408630805	0.09348174803964746	443.46431869641236	94.50065852305147	3.5212636334684557	0.24752649106898106	0.20074148495878197	0.1575264650734628	0.3942055588987738
261000	-5181.230311824079	-5631.6412551821395	450.41094335806036	-5631.6412551821395	0.08573738289623847	452.8332814335361	101.63152614426973	3.5212636334684557	0.24752649106898106	0.20074148495878197	0.1575264650734628	0.3942055588987738
262000	-5156.059497985999	-5617.012600704531	460.9531027185325	-5617.012600704531	0.08316298014291727	463.3754407940082	93.02301798209604	3.5212636334684557	0.24752649106898106	0.20074148495878197	0.1575264650734628	0.3942055588987738
263000	-5179.219935052134	-5631.230594661527	452.0106596093929	-5631.230594661527	0.0889731044922346	454.43299768486867	97.03860348456074	3.5212636334684557	0.24752649106898106	0.20925141970113867	0.1490165303311061	0.3942055588987738
264000	-5186.688036715506	-5637.490263841571	450.8022271260647	-5637.490263841571	0.08650646676454765	453.22456520154043	89.9079331188061	3.5212636334684557	0.24752649106898106	0.20925141970113867	0.1490165303311061	0.3942055588987738
265000	-5182.350219696324	-5632.913206112196	450.5629864158729	-5632.913206112196	0.0895960716476988	453.00381652497913	96.02303021713783	3.5773261181053084	0.24752649106898106	0.20925141970113867	0.1490165303311061	0.3942055588987738
266000	-5180.56196646874	-5632.442078273913	451.8801118051729	-5632.442078273913	0.09098144641534761	454.4513384727866	102.19308933043061	3.9842961904202223	0.24752649106898106	0.1967311465364191	0.1490165303311061	0.4067258320634934
267000	-5158.749587273728	-5614.6553773524765	455.90579007874857	-5614.6553773524765	0.08274916157190898	458.3483395176874	98.9997086998627	3.5825590607504254	0.24752649106898106	0.1967311465364191	0.1490165303311061	0.4067258320634934
268000	-5165.889526744332	-5630.367602054926	464.47807531059306	-5630.367602054926	0.0736552163223292	466.9206247495319	99.82945760085677	3.5825590607504254	0.24752649106898106	0.20092748941477603	0.1490165303311061	0.4025294891851364
269000	-5166.323672220649	-5624.7213358683475	458.39766364769775	-5624.7213358683475	0.08136161368006428	460.8402130866366	106.24106200871793	3.5825590607504254	0.24752649106898106	0.20092748941477603	0.1490165303311061	0.4025294891851364
270000	-5169.335840470897	-5628.818948413438	459.48310794254127	-5628.818948413438	0.07580185348137679	461.8815840792146	109.18625389418162	3.449511183642451	0.2545746932964914	0.19387928718726571	0.1490165303311061	0.4025294891851364
271000	-5182.56045291838	-5633.280765230498	450.7203123121177	-5633.280765230498	0.08166325666878821	453.118788448791	93.7958913186918	3.449511183642451	0.2545746932964914	0.19387928718726571	0.1490165303311061	0.4025294891851364
272000	-5174.425489177435	-5631.814683434746	457.38919425731103	-5631.814683434746	0.08266063777534798	459.78767039398434	89.16408405126205	3.449511183642451	0.2545746932964914	0.19387928718726571	0.1490165303311061	0.4025294891851364
273000	-5170.6083530705555	-5628.785427861435	458.1770747908795	-5628.785427861435	0.09062982041390387	460.4479491092213	97.02303445578549	3.0767730206994317	0.2545746932964914	0.19387928718726571	0.1490165303311061	0.4025294891851364
274000	-5174.209206705612	-5626.774937528267	452.56573082265544	-5626.774937528267	0.08482717187786128	455.1532199845812	93.4645681550512	4.036517712764888	0.2545746932964914	0.19387928718726571	0.1490165303311061	0.4025294891851364
275000	-5172.0741512255545	-5622.832216605295	450.7580653797408	-5622.832216605295	0.08680281643625284	453.34555454166656	81.16498855545231	4.036517712764888	0.2712342246678707	0.20227640345550363	0.14061941406286818	0.3858699578137571
276000	-5188.567392963665	-5640.0026550279845	451.4352620643199	-5640.0026550279845	0.08788409312237255	454.02275122624565	85.87333141599697	4.036517712764888	0.2712342246678707	0.20227640345550363	0.14061941406286818	0.3858699578137571
277000	-5190.66369725666	-5652.139590683835	461.4758934271751	-5652.139590683835	0.07660702936629497	463.87790792750286	89.54919449991682	3.46010926801424	0.2712342246678707	0.20227640345550363	0.14061941406286818	0.3858699578137571
278000	-5171.222964454601	-5633.373351424996	462.1503869703948	-5633.373351424996	0.07786433847943394	464.7018332845845	97.24146203682965	3.921223395547375	0.26244070296754857	0.20227640345550363	0.14941293576319037	0.3858699578137571
279000	-5167.6937001533315	-5625.997402255865	458.3037021025342	-5625.997402255865	0.07967323773116713	460.8551484167239	87.32507552335333	3.921223395547375	0.26244070296754857	0.20227640345550363	0.14941293576319037	0.3858699578137571
280000	-5166.181327884991	-5621.674381816286	455.49305393129407	-5621.674381816286	0.0817279762962854	457.94359293665735	88.80732603753397	3.606921877239791	0.26244070296754857	0.20227640345550363	0.14941293576319037	0.3858699578137571
281000	-5185.536330764799	-5628.367714871313	442.8313841065142	-5628.367714871313	0.08766037897812784	445.28192311187746	87.76699353617175	3.606921877239791	0.26244070296754857	0.20227640345550363	0.14941293576319037	0.3858699578137571
282000	-5150.047292792289	-5612.302034317282	462.2547415249932	-5612.302034317282	0.08241577006511913	464.74128915490815	84.63668462670749	3.717666524280365	0.26244070296754857	0.20227640345550363	0.14941293576319037	0.3858699578137571
283000	-5151.022241193069	-5605.637711187823	454.6154699947534	-5605.637711187823	0.08648726142300733	457.10201762466835	86.28136321980286	3.717666524280365	0.26244070296754857	0.20536544299759363	0.14941293576319037	0.3827809182716671
284000	-5170.776054833243	-5617.809505647796	447.03345081455376	-5617.809505647796	0.09823991006304468	449.5199984444687	98.54155539341697	3.717666524280365	0.26244070296754857	0.20536544299759363	0.14941293576319037	0.3827809182716671
285000	-5156.478221757181	-5616.22214331953	459.74392156234876	-5616.22214331953	0.08468993967296067	462.2304691922637	105.26750287893977	3.717666524280365	0.26244070296754857	0.20536544299759363	0.14941293576319037	0.3827809182716671
286000	-5164.013157553934	-5616.611211308431	452.59805375449656	-5616.611211308431	0.0952137190657493	455.0846013844115	101.97923675079471	3.717666524280365	0.26244070296754857	0.20536544299759363	0.14941293576319037	0.3827809182716671
287000	-5167.676147155734	-5627.972170888273	460.2960237325387	-5627.972170888273	0.08370840259482365	462.7825713624536	119.72284352338148	3.717666524280365	0.244757726704336	0.20536544299759363	0.14941293576319037	0.4004638945348797
288000	-5183.269213346497	-5638.140373723142	454.8711603766454	-5638.140373723142	0.08548599627575729	457.3577080065603	101.1743075988906	3.717666524280365	0.2566416295391677	0.20536544299759363	0.14941293576319037	0.388579991700048
289000	-5185.465872048469	-5636.807114127981	451.3412420795119	-5636.807114127981	0.08528878425840698	453.82778970942684	82.67016080719202	3.717666524280365	0.2566416295391677	0.20536544299759363	0.14941293576319037	0.388579991700048
290000	-5165.895424846852	-5622.081853485517	456.186428638665	-5622.081853485517	0.08520618816356812	458.67297626857993	120.85227443702202	3.717666524280365	0.2566416295391677	0.20536544299759363	0.14941293576319037	0.388579991700048
291000	-5174.933210779593	-5623.909474123646	448.97626334405345	-5623.909474123646	0.08577134232562225	451.4628109739684	81.05436934838093	3.717666524280365	0.2566416295391677	0.20536544299759363	0.14941293576319037	0.388579991700048
292000	-5181.890025245361	-5627.629321006543	445.73929576118223	-5627.629321006543	0.08931037446947875	448.22584339109716	94.10658747917132	3.717666524280365	0.2566416295391677	0.21323090648665702	0.14941293576319037	0.38071452821098456
293000	-5165.449465028797	-5620.964770316635	455.51530528783735	-5620.964770316635	0.08269111423383353	458.0018529177523	97.60487653846714	3.717666524280365	0.2566416295391677	0.21323090648665702	0.14941293576319037	0.38071452821098456
294000	-5190.057590611828	-5634.782698939126	444.7251083272976	-5634.782698939126	0.0928597779893841	447.21165595721254	90.30411909130426	3.717666524280365	0.2566416295391677	0.21323090648665702	0.16239152271647186	0.36773594125770304
295000	-5175.022768049926	-5628.4824468168135	453.4596787668882	-5628.4824468168135	0.08511153933471138	455.9462263968031	97.68311380910067	3.717666524280365	0.2566416295391677	0.21254316337868565	0.15246044929715274	0.3783547577849935
296000	-5160.801655012286	-5614.652369129878	453.85071411759276	-5614.652369129878	0.08362056375973312	456.3372617475077	89.65310186235727	3.717666524280365	0.2566416295391677	0.21254316337868565	0.15246044929715274	0.3783547577849935
297000	-5172.561874736389	-5625.292389166472	452.73051443008393	-5625.292389166472	0.08686347655129724	455.21706205999885	86.01788691185686	3.717666524280365	0.2566416295391677	0.21254316337868565	0.15246044929715274	0.3783547577849935
298000	-5182.146662354375	-5632.26115108358	450.11448872920573	-5632.26115108358	0.08904342422837526	452.67602994629993	77.08334396475895	3.953351766117785	0.27744249885161887	0.19174229406623444	0.15246044929715274	0.3783547577849935
299000	-5183.008608378003	-5639.933562918584	456.9249545405808	-5639.933562918584	0.08589899806494794	459.486495757675	93.13912981295663	3.953351766117785	0.2789572642384646	0.19174229406623444	0.150945683910307	0.3783547577849935
300000	-5177.205816453249	-5631.179231666247	453.9734152129977	-5631.179231666247	0.08286815908600309	456.5349564300919	88.64809401831194	3.953351766117785	0.2789572642384646	0.19174229406623444	0.150945683910307	0.3783547577849935
301000	-5160.522661547631	-5613.992771842227	453.4701102945953	-5613.992771842227	0.09754359497733016	456.0316515116895	93.00687215969889	3.953351766117785	0.2551378590644491	0.19174229406623444	0.150945683910307	0.40217416295900904
302000	-5161.296032810867	-5618.374803104423	457.0787702935567	-5618.374803104423	0.09109112439520506	459.6403115106509	99.22791339457245	3.953351766117785	0.2551378590644491	0.1952169744950294	0.14747100348151204	0.40217416295900904
303000	-5165.265231801973	-5620.801750412718	455.5365186107458	-5620.801750412718	0.08262332768448297	458.09805982784	95.85066610281166	3.953351766117785	0.23756317559784634	0.1952169744950294	0.14747100348151204	0.4197488464256118
304000	-5163.135471358144	-5619.2993305721775	456.1638592140336	-5619.2993305721775	0.08230800838406636	458.7254004311278	108.40852952857622	3.953351766117785	0.23756317559784634	0.18774731555792606	0.15494066241861537	0.4197488464256118
305000	-5169.362753829094	-5624.238290265617	454.8755364365234	-5624.238290265617	0.08682610675131593	457.4370776536176	89.01653732336977	3.953351766117785	0.23756317559784634	0.19465056568122024	0.15494066241861537	0.4128455963023176
306000	-5166.638971281142	-5620.003555728645	453.36458444750264	-5620.003555728645	0.08358767778189741	455.92612566459684	86.36654160581307	3.953351766117785	0.23756317559784634	0.19465056568122024	0.15494066241861537	0.4128455963023176
307000	-5168.5082091141885	-5621.44400852884	452.9357994146508	-5621.44400852884	0.08562012328954136	455.497340631745	84.67663269489935	3.953351766117785	0.23756317559784634	0.20473522208356248	0.14485600601627313	0.4128455963023176
308000	-5151.4810724303725	-5615.194927839162	463.7138554087896	-5615.194927839162	0.08424586748212134	466.2753966258838	113.75283960235551	3.953351766117785	0.23756317559784634	0.20473522208356248	0.14485600601627313	0.4128455963023176
309000	-5183.71357195167	-5631.137020504236	447.42344855256556	-5631.137020504236	0.08806933277887478	449.98498976965976	91.27107062960322	3.953351766117785	0.23756317559784634	0.20473522208356248	0.14485600601627313	0.4128455963023176
310000	-5175.990316813754	-5627.844966036067	451.85464922231245	-5627.844966036067	0.08709207247891926	454.41619043940665	90.63088766909523	3.953351766117785	0.23756317559784634	0.20473522208356248	0.14485600601627313	0.4128455963023176
311000	-5171.8877988501845	-5623.49407736669	451.6062785165056	-5623.49407736669	0.08818297563573335	454.1678197335998	94.90958041343978	3.953351766117785	0.24300333034077776	0.20473522208356248	0.14485600601627313	0.4074054415593862
312000	-5182.6260541789425	-5635.102299783057	452.4762456041146	-5635.102299783057	0.08645566360514467	455.0377868212088	98.44829947485182	3.953351766117785	0.24300333034077776	0.20473522208356248	0.14485600601627313	0.4074054415593862
313000	-5182.292351026418	-5630.80191731584	448.50956628942146	-5630.80191731584	0.08891616981571218	451.07110750651566	92.62086729362099	3.953351766117785	0.22495636716368408	0.20473522208356248	0.1629029691933668	0.4074054415593862
314000	-5183.893126455743	-5636.211748238982	452.31862178323865	-5636.211748238982	0.08982246674480873	454.88016300033286	86.86953513506779	3.953351766117785	0.22495636716368408	0.20473522208356248	0.1629029691933668	0.4074054415593862
315000	-5184.060473462966	-5639.123551100054	455.0630776370878	-5639.123551100054	0.0843952703594936	457.624618854182	91.92037213547844	3.953351766117785	0.22495636716368408	0.20473522208356248	0.1629029691933668	0.4074054415593862
316000	-5192.219137418007	-5645.830499993084	453.61136257507695	-5645.830499993084	0.08252555563503115	456.17290379217116	94.48510132054861	3.953351766117785	0.22495636716368408	0.20473522208356248	0.1629029691933668	0.4074054415593862
317000	-5184.796354007411	-5638.8973574714955	454.1010034640851	-5638.8973574714955	0.08411077086144093	456.6625446811793	91.75748841551871	3.953351766117785	0.22495636716368408	0.20473522208356248	0.1629029691933668	0.4074054415593862
318000	-5187.331545757422	-5638.49029285559	451.15874709816825	-5638.49029285559	0.085312881668002	453.72028831526245	86.3253905936307	3.953351766117785	0.22495636716368408	0.20473522208356248	0.18189980078221057	0.38840860997054244
319000	-5172.537392644326	-5628.26241161743	455.7250189731044	-5628.26241161743	0.08324169279256163	458.3091726642801	94.81859068428975	4.025779928553509	0.22495636716368408	0.20473522208356248	0.18189980078221057	0.38840860997054244
320000	-5181.4119516685205	-5643.4695922009405	462.05764053242	-5643.4695922009405	0.07727868395976999	464.6417942235957	114.3959906071113	4.025779928553509	0.2352986392392668	0.20473522208356248	0.18189980078221057	0.37806633789495975
321000	-5199.89240439627	-5650.251470607122	450.35906621085235	-5650.251470607122	0.08569432073090465	452.94321990202803	86.04812917527015	4.025779928553509	0.2352986392392668	0.20473522208356248	0.18189980078221057	0.37806633789495975
322000	-5188.0682590375045	-5644.427842219634	456.3595831821291	-5644.427842219634	0.08236506217276315	458.9437368733048	114.72196303702444	4.025779928553509	0.2352986392392668	0.20473522208356248	0.18189980078221057	0.37806633789495975
323000	-5184.484056035447	-5634.366761363379	449.882705327932	-5634.366761363379	0.0890019879033753	452.4668590191077	96.6804037656179	4.025779928553509	0.2352986392392668	0.19995983257279062	0.18189980078221057	0.3828417274057316
324000	-5177.0016184352025	-5636.737676110024	459.7360576748216	-5636.737676110024	0.08299917730452086	462.3202113659973	103.29288922926598	4.025779928553509	0.2352986392392668	0.19995983257279062	0.18189980078221057	0.3828417274057316
325000	-5186.3906212626225	-5635.567094632231	449.1764733696084	-5635.567094632231	0.08771986558041338	451.7606270607841	99.8399249776443	4.025779928553509	0.2352986392392668	0.20809471886964875	0.18189980078221057	0.3747068411088734
326000	-5177.046750636744	-5628.920878477772	451.8741278410277	-5628.920878477772	0.0869378180704268	454.4582815322034	87.75520664784125	4.025779928553509	0.2352986392392668	0.20311355495458217	0.18189980078221057	0.37968800502394
327000	-5172.35136877121	-5627.819478172854	455.4681094016438	-5627.819478172854	0.08177978974298696	458.0522630928195	91.86807102625964	4.025779928553509	0.2689248103134996	0.20311355495458217	0.14827362970797778	0.37968800502394
328000	-5160.36202443869	-5616.279548945912	455.9175245072219	-5616.279548945912	0.08752524338920317	458.5016781983976	82.4783789439419	4.025779928553509	0.2689248103134996	0.20311355495458217	0.14827362970797778	0.37968800502394
329000	-5173.800259818263	-5625.924229078803	452.12396926054043	-5625.924229078803	0.09126497619863297	454.7081229517161	102.10326919893991	4.025779928553509	0.24866936457403432	0.20311355495458217	0.14827362970797778	0.39994345076340526
330000	-5185.650388970474	-5636.951297323813	451.3009083533396	-5636.951297323813	0.0915522185995335	453.8850620445153	99.37435987923648	4.025779928553509	0.24866936457403432	0.20311355495458217	0.14827362970797778	0.39994345076340526
331000	-5170.740022155139	-5629.895543209575	459.15552105443675	-5629.895543209575	0.08815632265058078	461.73967474561243	91.1600109526164	4.025779928553509	0.24866936457403432	0.20311355495458217	0.14827362970797778	0.39994345076340526
332000	-5170.031819584622	-5628.193086806931	458.16126722230933	-5628.193086806931	0.08994505049221088	460.745420913485	91.948754357999	4.025779928553509	0.24866936457403432	0.2066712669914925	0.14827362970797778	0.3963857387264949
333000	-5184.487847482776	-5640.238029979185	455.7501824964096	-5640.238029979185	0.09066106071836595	458.1576591867905	90.16927357489273	3.4764980334525126	0.24866936457403432	0.2066712669914925	0.14827362970797778	0.3963857387264949
334000	-5180.718646823576	-5638.207469797785	457.48882297420937	-5638.207469797785	0.08946905925633249	459.84604858547783	90.18635418434219	3.3270178811114803	0.24866936457403432	0.2066712669914925	0.14827362970797778	0.3963857387264949
335000	-5193.3362343451545	-5651.648270414004	458.3120360688501	-5651.648270414004	0.08830082281348522	460.66926168011855	97.78638497763666	3.3270178811114803	0.24866936457403432	0.2066712669914925	0.14827362970797778	0.3963857387264949
336000	-5181.794865189376	-5632.1153571794075	450.3204919900314	-5632.1153571794075	0.09240584110734881	452.6777176012999	94.46876453597613	3.3270178811114803	0.24866936457403432	0.2066712669914925	0.14827362970797778	0.3963857387264949
337000	-5184.576605394447	-5636.442917277099	451.86631188265187	-5636.442917277099	0.09019250181516182	454.15159748032545	91.5960620059123	3.1179680012400177	0.24866936457403432	0.2066712669914925	0.14827362970797778	0.3963857387264949
338000	-5188.224424829553	-5633.749481811418	445.5250569818652	-5633.749481811418	0.09660079332784131	448.0447228846263	92.96293097893223	3.8208999772813526	0.24866936457403432	0.2066712669914925	0.14827362970797778	0.3963857387264949
339000	-5166.678754626906	-5625.945216455654	459.26646182874845	-5625.945216455654	0.0880057478829204	461.78612773150957	92.14446893162439	3.8208999772813526	0.24866936457403432	0.2066712669914925	0.14827362970797778	0.3963857387264949
340000	-5184.605836102357	-5642.1714856851795	457.56564958282235	-5642.1714856851795	0.08709859410466869	460.08531548558346	102.60232547697258	3.8208999772813526	0.24866936457403432	0.2066712669914925	0.14827362970797778	0.3963857387264949
341000	-5176.324005815937	-5629.972602267084	453.6485964511463	-5629.972602267084	0.08728935144527881	456.16826235390744	94.21366422637291	3.8208999772813526	0.24866936457403432	0.2066712669914925	0.14827362970797778	0.3963857387264949
342000	-5163.410385255517	-5621.334962633055	457.9245773775376	-5621.334962633055	0.0870931499243335	460.44424328029874	101.75347594730533	3.8208999772813526	0.24866936457403432	0.2066712669914925	0.14827362970797778	0.3963857387264949
343000	-5165.424131804259	-5622.362728025742	456.93859622148364	-5622.362728025742	0.08858496232893497	459.45826212424475	105.12507822109953	3.8208999772813526	0.24866936457403432	0.21056632395768657	0.14827362970797778	0.39249068176030083
344000	-5172.708409276903	-5629.759097919199	457.0506886422963	-5629.759097919199	0.09403778502078357	459.5703545450574	111.3687120165663	3.8208999772813526	0.24866936457403432	0.21056632395768657	0.14827362970797778	0.39249068176030083
345000	-5189.178552395021	-5636.128102162941	446.9495497679202	-5636.128102162941	0.0931938638202833	449.4692156706813	89.76769787290561	3.8208999772813526	0.24866936457403432	0.21056632395768657	0.14827362970797778	0.39249068176030083
346000	-5185.723590414252	-5636.247740818903	450.52415040465127	-5636.247740818903	0.09198952127313931	453.0438163074124	84.71489339840244	3.8208999772813526	0.24866936457403432	0.21056632395768657	0.14827362970797778	0.39249068176030083
347000	-5169.350744694132	-5622.406374952327	453.05563025819447	-5622.406374952327	0.09183044217863334	455.5752961609556	93.85589888620495	3.8208999772813526	0.24866936457403432	0.21056632395768657	0.14827362970797778	0.39249068176030083
348000	-5173.940970395867	-5626.495386052793	452.55441565692576	-5626.495386052793	0.0918788083617385	455.0740815596869	105.80596056074299	3.8208999772813526	0.24866936457403432	0.21056632395768657	0.14827362970797778	0.39249068176030083
349000	-5172.203880557439	-5624.749313951329	452.5454333938897	-5624.749313951329	0.09114496615723343	455.0650992966508	94.49586151204173	3.8208999772813526	0.24866936457403432	0.19732333100357557	0.16151662266208877	0.39249068176030083
350000	-5160.692075706266	-5609.936187306723	449.24411160045696	-5609.936187306723	0.0930887531195744	451.7637775032181	94.81649135052426	3.8208999772813526	0.24866936457403432	0.19732333100357557	0.16151662266208877	0.39249068176030083
351000	-5157.105148733626	-5608.773630863691	451.6684821300652	-5608.773630863691	0.09088539019716477	454.1881480328263	112.78524121203839	3.8208999772813526	0.24866936457403432	0.19732333100357557	0.16151662266208877	0.39249068176030083
352000	-5158.838855491649	-5614.867608187088	456.02875269543847	-5614.867608187088	0.08864161173317367	458.5484185981996	95.75089114003895	3.8208999772813526	0.24866936457403432	0.19732333100357557	0.1812120852299282	0.3727952191924614
353000	-5189.9437852829715	-5635.79624938278	445.8524640998082	-5635.79624938278	0.0892415912590195	448.3721300025693	70.56175251800447	3.8208999772813526	0.24866936457403432	0.19732333100357557	0.1812120852299282	0.3727952191924614
354000	-5189.446402182874	-5637.199905212705	447.75350302983026	-5637.199905212705	0.09348193295838134	450.3054014473159	101.18960043805387	3.9226595694695114	0.24866936457403432	0.19732333100357557	0.1812120852299282	0.3727952191924614
355000	-5177.925463068046	-5627.281225940159	449.35576287211245	-5627.281225940159	0.091464819874881	451.89533812816444	98.75164448409664	3.8836036853020284	0.24866936457403432	0.19732333100357557	0.1812120852299282	0.3727952191924614
356000	-5156.499516416713	-5610.927541488023	454.42802507130995	-5610.927541488023	0.08573943121486452	456.96760032736194	95.48949049159123	3.8836036853020284	0.24866936457403432	0.19732333100357557	0.1812120852299282	0.3727952191924614
357000	-5168.725534065087	-5610.843299996136	442.11776593104855	-5610.843299996136	0.09624970554836751	444.65734118710054	80.08794188112056	3.8836036853020284	0.24866936457403432	0.19732333100357557	0.1812120852299282	0.3727952191924614
358000	-5172.463568453954	-5622.772158366554	450.3085899125999	-5622.772158366554	0.08174678781043442	452.9227106759858	102.0989558565284	4.12275553391426	0.24866936457403432	0.19732333100357557	0.1812120852299282	0.3727952191924614
359000	-5172.890780107248	-5630.912734107049	458.0219539998009	-5630.912734107049	0.08114237584642658	460.6360747631868	107.45778650417557	4.12275553391426	0.24866936457403432	0.19732333100357557	0.1812120852299282	0.3727952191924614
360000	-5169.55451575643	-5625.680376587032	456.12586083060137	-5625.680376587032	0.08229748643382159	458.73998159398724	91.99964182050391	4.12275553391426	0.24866936457403432	0.19732333100357557	0.1812120852299282	0.3727952191924614
361000	-5181.758632080897	-5628.338658973955	446.5800268930578	-5628.338658973955	0.09432742223667334	449.19414765644365	87.91552832102633	4.12275553391426	0.24866936457403432	0.19732333100357557	0.1812120852299282	0.3727952191924614
362000	-5165.922848065525	-5622.328224482704	456.40537641717907	-5622.328224482704	0.08232218236273242	459.01949718056494	98.1026920600891	4.12275553391426	0.24866936457403432	0.19732333100357557	0.1812120852299282	0.3727952191924614
363000	-5175.701046356911	-5624.500706932476	448.79966057556476	-5624.500706932476	0.09873802369276889	451.333990045724	85.12624916201352	3.8670350471228168	0.24866936457403432	0.21820200197636244	0.16033341425714134	0.3727952191924614
364000	-5184.7993976492435	-5639.168883441907	454.36948579266436	-5639.168883441907	0.0865853862404511	456.7720201695714	89.11834848129718	3.4616676188801163	0.25756255996814587	0.22655291902136554	0.1430893018180267	0.3727952191924614
365000	-5188.470838818273	-5642.274903558145	453.80406473987216	-5642.274903558145	0.08640365129567769	456.2065991167792	92.69427777604037	3.4616676188801163	0.25756255996814587	0.22655291902136554	0.1430893018180267	0.3727952191924614
366000	-5191.882508254263	-5643.164962067614	451.28245381335137	-5643.164962067614	0.08914746641774382	453.6308823318094	90.16422200455592	3.3011451960077722	0.25756255996814587	0.22655291902136554	0.1430893018180267	0.3727952191924614
367000	-5207.654535336725	-5657.809221727506	450.15468639078176	-5657.809221727506	0.08923845123026165	452.5031149092398	83.89086642189136	3.3011451960077722	0.26242814053081687	0.22168733845869457	0.1430893018180267	0.3727952191924614
368000	-5197.339611373581	-5649.493376955328	452.15376558174745	-5649.493376955328	0.08755267236184493	454.79475852560296	103.73519928208994	4.210686368941856	0.26242814053081687	0.22168733845869457	0.1430893018180267	0.3727952191924614
369000	-5185.639727165537	-5635.869722022482	450.2299948569455	-5635.869722022482	0.08563774841636178	452.870987800801	92.8590768607472	4.210686368941856	0.26242814053081687	0.22168733845869457	0.1430893018180267	0.3727952191924614
370000	-5193.769345962139	-5638.432169797802	444.66282383566386	-5638.432169797802	0.0859860295029552	447.30381677951937	98.22579404505721	4.210686368941856	0.26242814053081687	0.22168733845869457	0.1430893018180267	0.3727952191924614
371000	-5179.752826444413	-5636.934264222244	457.18143777783087	-5636.934264222244	0.08162734135197898	459.76645742656774	103.03633615530383	4.028566336808178	0.23977743687638348	0.22168733845869457	0.1430893018180267	0.3954459228468948
372000	-5176.413368719178	-5635.4959651445215	459.0825964253438	-5635.4959651445215	0.078232763081815	461.6595092507523	105.43892226231591	4.002517689098261	0.23977743687638348	0.22168733845869457	0.1430893018180267	0.3954459228468948
373000	-5182.508679237818	-5638.68156012046	456.17288088264166	-5638.68156012046	0.08443266636405546	458.74979370805016	88.56796237259651	4.002517689098261	0.23977743687638348	0.22168733845869457	0.1430893018180267	0.3954459228468948
374000	-5171.1455467335745	-5629.406620955453	458.2610742218788	-5629.406620955453	0.08368162675873503	460.6966943901085	109.5468531088681	3.5614904439718624	0.23977743687638348	0.22168733845869457	0.1430893018180267	0.3954459228468948
375000	-5176.0786612368165	-5631.303629481055	455.2249682442393	-5631.303629481055	0.08732226278125195	457.8055038659779	96.70849724226046	4.014148182072488	0.23977743687638348	0.22168733845869457	0.1430893018180267	0.3954459228468948
376000	-5181.827019118198	-5625.7286743768545	443.90165525865626	-5625.7286743768545	0.09125875170219815	446.4821908803949	75.66390019775753	4.014148182072488	0.23977743687638348	0.22168733845869457	0.1430893018180267	0.3954459228468948
377000	-5181.750970158814	-5632.451634124989	450.7006639661747	-5632.451634124989	0.0841212828862444	453.28119958791336	104.18300566718919	4.014148182072488	0.23977743687638348	0.22834681721768788	0.1430893018180267	0.3887864440879015
378000	-5189.242605082891	-5637.478908188029	448.23630310513795	-5637.478908188029	0.08992971034738312	450.8168387268766	76.8138388010255	4.014148182072488	0.23977743687638348	0.22834681721768788	0.1430893018180267	0.3887864440879015
379000	-5188.7743350661485	-5636.093195959612	447.31886089346375	-5636.093195959612	0.08788584791102526	449.8993965152024	99.50199415936494	4.014148182072488	0.23336775073728883	0.1936949971796331	0.1550125964983473	0.4179246555847303
380000	-5178.254710014182	-5629.993194985419	451.7384849712374	-5629.993194985419	0.08648700681501822	454.3190205929761	94.16403457335042	4.014148182072488	0.24673953912903215	0.1936949971796331	0.164545976636497	0.3950194870548373
381000	-5168.778678435802	-5622.987676471474	454.20899803567164	-5622.987676471474	0.08958540875629101	456.7895336574103	90.66089530775612	4.014148182072488	0.24673953912903215	0.1936949971796331	0.164545976636497	0.3950194870548373
382000	-5197.175047315081	-5644.373433743406	447.19838642832514	-5644.373433743406	0.0956815233535845	449.7789220500638	105.45602524018497	4.014148182072488	0.25800904138844166	0.1936949971796331	0.15327647437708747	0.3950194870548373
383000	-5182.983801582266	-5634.511956038308	451.52815445604176	-5634.511956038308	0.0921122655808624	454.1086900777804	97.45242324910038	4.014148182072488	0.25800904138844166	0.1936949971796331	0.15327647437708747	0.3950194870548373
384000	-5182.264075473054	-5639.28960661191	457.02553113885654	-5639.28960661191	0.08882922766452594	459.6060667605952	86.6693493002309	4.014148182072488	0.25800904138844166	0.1936949971796331	0.15327647437708747	0.3950194870548373
385000	-5187.684744322708	-5638.384612732848	450.6998684101402	-5638.384612732848	0.08594545951683309	453.28040403187885	95.65793384268372	4.014148182072488	0.25800904138844166	0.1936949971796331	0.15327647437708747	0.3950194870548373
386000	-5194.093619857497	-5644.292882297868	450.19926244037083	-5644.292882297868	0.08998089125339694	452.6192803742535	94.25796133508987	3.5142579268838525	0.25800904138844166	0.1936949971796331	0.15327647437708747	0.3950194870548373
387000	-5206.603460952411	-5649.387340255568	442.7838793031567	-5649.387340255568	0.0957241886983556	445.20389723703937	90.04824016668636	3.5142579268838525	0.257207818933094	0.19449621963498073	0.15327647437708747	0.3950194870548373
388000	-5188.162075580388	-5640.8984527745615	452.7363771941733	-5640.8984527745615	0.08870015955719585	455.156395128056	91.98449970547203	3.5142579268838525	0.257207818933094	0.23430996214386554	0.15327647437708747	0.3552057445459525
389000	-5181.124409951434	-5628.685869010495	447.56145905906027	-5628.685869010495	0.08795144575792731	449.98147699294293	80.6523910811115	3.5142579268838525	0.257207818933094	0.23430996214386554	0.15327647437708747	0.3552057445459525
390000	-5171.954400767982	-5631.150542248551	459.19614148056814	-5631.150542248551	0.07829633408151745	461.6161594144508	106.20885186890398	3.5142579268838525	0.257207818933094	0.23430996214386554	0.15327647437708747	0.3552057445459525
391000	-5177.3889265074795	-5624.793826779011	447.4049002715317	-5624.793826779011	0.09270631821478521	449.73204229578386	95.80997068453452	3.238899925648822	0.24258903119215786	0.23430996214386554	0.16789526211802364	0.3552057445459525
392000	-5181.561479651105	-5632.028508352624	450.46702870151876	-5632.028508352624	0.08660323430722745	452.7941707257709	91.80258728837676	3.238899925648822	0.24258903119215786	0.23430996214386554	0.16789526211802364	0.3552057445459525
393000	-5172.076942497014	-5627.092074788382	455.0151322913683	-5627.092074788382	0.09026924166312594	457.67101278479873	87.87809251464526	4.259800025762019	0.28038686954215275	0.19651212379387067	0.16789526211802364	0.3552057445459525
394000	-5178.998940702805	-5633.361439428434	454.3624987256287	-5633.361439428434	0.08184626354862114	457.01837921905917	94.70764509199142	4.259800025762019	0.2843271969897384	0.19651212379387067	0.16789526211802364	0.35126541709836684
395000	-5186.979991400653	-5633.021363718338	446.0413723176848	-5633.021363718338	0.08639382746101078	448.6604609509625	91.35948320321397	4.138941874341024	0.28546022940553	0.1953790913780791	0.16789526211802364	0.35126541709836684
396000	-5176.783914596156	-5633.410941132412	456.6270265362554	-5633.410941132412	0.08071189699932217	458.9430061931078	97.7381572866431	3.206461008761498	0.26731072481289064	0.1953790913780791	0.18604476671066297	0.35126541709836684
397000	-5175.152957326325	-5629.831231840369	454.67827451404366	-5629.831231840369	0.08190504768027183	456.99425417089606	85.68446951438371	3.206461008761498	0.26731072481289064	0.1953790913780791	0.18604476671066297	0.35126541709836684
398000	-5170.2780381043885	-5628.8773079119765	458.5992698075881	-5628.8773079119765	0.08050155421657397	460.9152494644405	92.13574808472941	3.206461008761498	0.26731072481289064	0.1953790913780791	0.18604476671066297	0.35126541709836684
399000	-5182.946746222134	-5630.10756266797	447.16081644583676	-5630.10756266797	0.08573427094934441	449.47679610268915	88.99923574738611	3.206461008761498	0.26731072481289064	0.1953790913780791	0.18604476671066297	0.35126541709836684
400000	-5180.344892370778	-5636.3678495126815	456.0229571419032	-5636.3678495126815	0.08012868791829861	458.3389367987556	97.23155848327232	3.206461008761498	0.26731072481289064	0.24096394755879055	0.14045991052995152	0.35126541709836684
401000	-5181.661075070442	-5637.63539593925	455.9743208688078	-5637.63539593925	0.08165826491283688	458.2903005256602	104.75791659721376	3.206461008761498	0.26731072481289064	0.24096394755879055	0.14045991052995152	0.35126541709836684
402000	-5200.678498201888	-5650.472093965245	449.7935957633571	-5650.472093965245	0.08391250157225819	452.10957542020947	113.03446165144004	3.206461008761498	0.2431053758554389	0.24096394755879055	0.13620309521614385	0.37972758136962625
403000	-5214.7090871006585	-5658.756802188109	444.0477150874507	-5658.756802188109	0.08946933539922623	446.3636947443031	101.1005875901607	3.206461008761498	0.2431053758554389	0.24096394755879055	0.13620309521614385	0.37972758136962625
404000	-5201.586167192765	-5656.45922489297	454.8730577002054	-5656.45922489297	0.07461917367517176	457.18903735705777	84.1717116690965	3.206461008761498	0.2431053758554389	0.24096394755879055	0.13620309521614385	0.37972758136962625
405000	-5183.283333852276	-5638.281594683198	454.99826083092205	-5638.281594683198	0.07576298721220932	457.52685522297577	93.27462548533217	3.8489597262286197	0.24015108204707133	0.19948878476597712	0.17767825800895728	0.3826818751779938
406000	-5191.397863948001	-5641.015751271256	449.61788732325465	-5641.015751271256	0.0809857252542378	452.14648171530837	102.75747613216274	3.8489597262286197	0.24015108204707133	0.19948878476597712	0.17767825800895728	0.3826818751779938
407000	-5176.056667737472	-5638.229088885142	462.1724211476705	-5638.229088885142	0.07360334086132284	464.7010155397242	88.07556742117633	3.8489597262286197	0.25069618423741236	0.19948878476597712	0.16713315581861624	0.3826818751779938
408000	-5190.490391110524	-5644.340068375883	453.84967726535854	-5644.340068375883	0.0828203024018783	456.37827165741226	96.00326888254483	3.8489597262286197	0.25069618423741236	0.19948878476597712	0.16713315581861624	0.3826818751779938
409000	-5177.6713567241995	-5631.623825578532	453.95246885433284	-5631.623825578532	0.08426680229292491	456.48106324638655	98.43139864206148	3.8489597262286197	0.25069618423741236	0.19948878476597712	0.16713315581861624	0.3826818751779938
410000	-5182.243977016229	-5630.99678802253	448.7528110063011	-5630.99678802253	0.08836853361192473	451.2814053983548	85.99888016917157	3.8489597262286197	0.25069618423741236	0.19948878476597712	0.16713315581861624	0.3826818751779938
411000	-5175.449051286442	-5618.863128865354	443.41407757891204	-5618.863128865354	0.09390888230920344	445.94267197096576	80.84202519846302	3.8489597262286197	0.25069618423741236	0.21087527178012613	0.15574666880446722	0.3826818751779938
412000	-5163.718827119225	-5618.983816134008	455.26498901478266	-5618.983816134008	0.08641009279719454	457.7935834068364	90.32377274726548	3.8489597262286197	0.25069618423741236	0.21087527178012613	0.15574666880446722	0.3826818751779938
413000	-5169.475125790305	-5620.771151909753	451.29602611944756	-5620.771151909753	0.08777812193033836	453.8246205115013	89.01000663048964	3.8489597262286197	0.25069618423741236	0.21087527178012613	0.15574666880446722	0.3826818751779938
414000	-5161.8291324049505	-5619.882885677876	458.0537532729256	-5619.882885677876	0.07782380330363066	460.5823476649793	109.78886383543195	3.8489597262286197	0.25069618423741236	0.21087527178012613	0.15574666880446722	0.3826818751779938
415000	-5167.310360374751	-5622.080347700828	454.769987326076	-5622.080347700828	0.08213431844638865	457.3277390428897	88.60490626570514	3.941276340027495	0.25069618423741236	0.21087527178012613	0.15574666880446722	0.3826818751779938
416000	-5164.802316590186	-5620.403113219657	455.6007966294714	-5620.403113219657	0.08961350125648396	458.10600911845995	89.2933287624542	3.775683304864328	0.25069618423741236	0.20081893617054716	0.1602439610316652	0.3882409185603748
417000	-5180.483562592164	-5628.832100735003	448.3485381428392	-5628.832100735003	0.09340019697445864	450.8537506318277	82.95789431546757	3.775683304864328	0.25069618423741236	0.20081893617054716	0.1586577201716693	0.38982715942037066
418000	-5171.066302285724	-5624.993742682756	453.9274403970317	-5624.993742682756	0.08974163546159693	456.43265288602026	103.99964605538558	3.775683304864328	0.27453808536067875	0.20081893617054716	0.1586577201716693	0.36598525829710427
419000	-5176.627459272836	-5631.039640184048	454.4121809112125	-5631.039640184048	0.09527885854973235	456.91739340020104	97.72479197773882	3.775683304864328	0.2378501871582662	0.20081893617054716	0.1586577201716693	0.4026731564995168
420000	-5174.815844374003	-5629.172542800263	454.35669842625987	-5629.172542800263	0.0886164310639889	456.8619109152484	84.29934477536544	3.775683304864328	0.2378501871582662	0.20081893617054716	0.1586577201716693	0.4026731564995168
421000	-5169.608361434961	-5630.89496790269	461.28660646772926	-5630.89496790269	0.07964301703189183	463.7918189567178	100.883543867025	3.775683304864328	0.2378501871582662	0.20081893617054716	0.1586577201716693	0.4026731564995168
422000	-5162.951326192371	-5622.150565287911	459.19923909554024	-5622.150565287911	0.08361073434932006	461.7044515845288	101.55956992602275	3.775683304864328	0.2377670829888702	0.20090204033994316	0.1586577201716693	0.4026731564995168
423000	-5179.937255527297	-5629.891532561766	449.95427703447	-5629.891532561766	0.09273152231794388	452.45948952345856	100.29190235791813	3.775683304864328	0.2377670829888702	0.20090204033994316	0.1586577201716693	0.4026731564995168
424000	-5173.742825651919	-5628.790913988259	455.0480883363399	-5628.790913988259	0.09169367990712673	457.55330082532845	96.45995662571978	3.775683304864328	0.2377670829888702	0.20090204033994316	0.1586577201716693	0.4026731564995168
425000	-5183.1074681791515	-5640.304267706702	457.19679952755075	-5640.304267706702	0.089686421868484	459.70435761308204	93.36601753452602	3.7830040789574757	0.2377670829888702	0.20090204033994316	0.1586577201716693	0.4026731564995168
426000	-5176.8202971870005	-5629.934575445615	453.1142782586145	-5629.934575445615	0.09267136764442363	455.6218363441458	99.60635638127724	3.7830040789574757	0.2377670829888702	0.20090204033994316	0.1586577201716693	0.4026731564995168
427000	-5181.6203594349	-5636.589616700063	454.9692572651627	-5636.589616700063	0.09113396432529759	457.476815350694	89.95382298971114	3.7830040789574757	0.2377670829888702	0.20090204033994316	0.1586577201716693	0.4026731564995168
428000	-5186.9473912957255	-5637.246984045062	450.29959274933634	-5637.246984045062	0.09444378813739919	452.8071508348676	96.2426784914765	3.7830040789574757	0.2377670829888702	0.20090204033994316	0.1586577201716693	0.4026731564995168
429000	-5182.214557152802	-5631.9270349273465	449.71247777454494	-5631.9270349273465	0.09406280470256152	452.2200358600762	93.46047532362753	3.7830040789574757	0.2377670829888702	0.20090204033994316	0.15333724575410773	0.40799363091707835
430000	-5177.529396649043	-5628.8361687051565	451.3067720561135	-5628.8361687051565	0.09657493768661185	453.8143301416448	98.19810653099964	3.7830040789574757	0.24447070818828273	0.20090204033994316	0.1466336205546952	0.40799363091707835
431000	-5194.842459969693	-5645.446514915617	450.6040549459238	-5645.446514915617	0.08994021744982021	453.1116130314551	95.3081951706453	3.7830040789574757	0.24558949981825687	0.20090204033994316	0.1466336205546952	0.4068748392871042
432000	-5181.904486295696	-5639.296461696084	457.39197540038833	-5639.296461696084	0.0855231277955934	459.8995334859196	101.61910996864941	3.7830040789574757	0.24558949981825687	0.21445430388889225	0.1466336205546952	0.39332257573815516
433000	-5186.643445584916	-5634.225806974139	447.5823613892234	-5634.225806974139	0.09454959079176656	450.0899194747547	80.38356703436466	3.7830040789574757	0.24558949981825687	0.21445430388889225	0.1466336205546952	0.39332257573815516
434000	-5206.00021598975	-5649.322119890503	443.321903900753	-5649.322119890503	0.09718575291564838	445.8294619862843	77.18740878699468	3.7830040789574757	0.24558949981825687	0.21445430388889225	0.1466336205546952	0.39332257573815516
435000	-5180.720574640749	-5634.751244600237	454.0306699594885	-5634.751244600237	0.09012782664293185	456.56643414993033	96.30884722553705	3.871563196692667	0.24558949981825687	0.21445430388889225	0.1466336205546952	0.39332257573815516
436000	-5191.588138385309	-5639.571322349131	447.98318396382155	-5639.571322349131	0.10034200949336405	450.5189481542634	88.8229717195473	3.871563196692667	0.24558949981825687	0.21445430388889225	0.1466336205546952	0.39332257573815516
437000	-5170.323624522001	-5618.897748662343	448.57412414034104	-5618.897748662343	0.09037839857697488	451.1098883307829	92.79071209665123	3.871563196692667	0.24558949981825687	0.21445430388889225	0.1466336205546952	0.39332257573815516
438000	-5173.426533929854	-5625.163303199575	451.7367692697217	-5625.163303199575	0.08591039109759172	454.349557831947	101.65413457753348	4.118420286734491	0.24558949981825687	0.21445430388889225	0.1466336205546952	0.39332257573815516
439000	-5171.369021760636	-5626.689151539573	455.32012977893606	-5626.689151539573	0.09075242153958768	457.9329183411613	110.23088904694167	4.118420286734491	0.24558949981825687	0.21445430388889225	0.1466336205546952	0.39332257573815516
440000	-5182.231716094441	-5636.01763183422	453.78591573977917	-5636.01763183422	0.09528759169571167	456.39870430200443	94.61527284847138	4.118420286734491	0.24558949981825687	0.21445430388889225	0.1466336205546952	0.39332257573815516
441000	-5192.7665125982285	-5635.346178584557	442.57966598632777	-5635.346178584557	0.0978965120591491	445.19245454855303	72.84897027258012	4.118420286734491	0.25847512469654926	0.20156867901059983	0.14914019074467358	0.3908160055481768
442000	-5177.688746563764	-5634.46130410202	456.77255753825636	-5634.46130410202	0.08298510043321868	459.2350250211219	93.79309820591239	3.643436543310718	0.25847512469654926	0.20156867901059983	0.14914019074467358	0.3908160055481768
443000	-5171.583447081883	-5629.96072210083	458.3772750189477	-5629.96072210083	0.08261756378907992	460.83974250181325	111.64819628837532	3.643436543310718	0.25847512469654926	0.20156867901059983	0.14914019074467358	0.3908160055481768
444000	-5183.57522441521	-5640.216406013978	456.6411815987672	-5640.216406013978	0.08841782628376987	459.10364908163274	86.16281814682183	3.643436543310718	0.25847512469654926	0.20156867901059983	0.14914019074467358	0.3908160055481768
445000	-5178.276336787547	-5630.358888606143	452.08255181859704	-5630.358888606143	0.08775482617755719	454.54501930146256	98.68438913064229	3.643436543310718	0.24357517716590013	0.21791226398983296	0.14710426654567282	0.39140829229859353
446000	-5176.163133624208	-5629.6691399183765	453.5060062941684	-5629.6691399183765	0.08541266114383035	455.9684737770339	94.50423806217441	3.643436543310718	0.24357517716590013	0.21791226398983296	0.14710426654567282	0.39140829229859353
447000	-5177.161284807103	-5629.709823401103	452.548538594	-5629.709823401103	0.0842956571784433	455.0110060768655	90.94809529988154	3.643436543310718	0.24357517716590013	0.21791226398983296	0.14710426654567282	0.39140829229859353
448000	-5164.293437367588	-5621.434071766629	457.14063439904135	-5621.434071766629	0.07969775630934471	459.60310188190687	107.19586682996581	3.643436543310718	0.24357517716590013	0.21791226398983296	0.14710426654567282	0.39140829229859353
449000	-5165.447319310327	-5621.28255973537	455.8352404250433	-5621.28255973537	0.08222046771239347	458.29770790790883	104.99599303777633	3.643436543310718	0.24357517716590013	0.21791226398983296	0.14710426654567282	0.39140829229859353
450000	-5188.611518459231	-5637.301249665466	448.68973120623434	-5637.301249665466	0.08460285965044981	451.15219868909986	82.45520560877429	3.643436543310718	0.24357517716590013	0.21791226398983296	0.14710426654567282	0.39140829229859353
451000	-5176.431522894166	-5627.6676325232165	451.23610962905025	-5627.6676325232165	0.09217872213015149	453.69857711191577	111.08672580641407	3.643436543310718	0.24357517716590013	0.21791226398983296	0.14710426654567282	0.39140829229859353
452000	-5198.395473254764	-5647.6349510900345	449.23947783527103	-5647.6349510900345	0.09673425474569139	451.74296521707873	96.23106818572381	3.7703033873079606	0.24357517716590013	0.21791226398983296	0.14710426654567282	0.39140829229859353
453000	-5183.891135592111	-5634.890964946869	450.9998293547579	-5634.890964946869	0.0958427545735021	453.5033167365656	87.96196245369455	3.7703033873079606	0.24357517716590013	0.21703384759895689	0.14710426654567282	0.3922867086894696
454000	-5196.0221763056925	-5649.090904430247	453.06872812455504	-5649.090904430247	0.09169093688012658	455.57221550636274	88.79910822075006	3.7703033873079606	0.24357517716590013	0.21703384759895689	0.14710426654567282	0.3922867086894696
455000	-5191.163577230998	-5641.890234354879	450.7266571238806	-5641.890234354879	0.08805614462281992	453.2301445056883	93.47635004196319	3.7703033873079606	0.23719727040603283	0.22341175435882418	0.14710426654567282	0.3922867086894696
456000	-5174.0865922940575	-5627.243398999073	453.1568067050153	-5627.243398999073	0.08856832748278574	455.660294086823	101.33520703572947	3.7703033873079606	0.23719727040603283	0.22341175435882418	0.14710426654567282	0.3922867086894696
457000	-5168.547428294429	-5618.204175513707	449.65674721927854	-5618.204175513707	0.09248517427936181	452.16023460108624	87.1985121914165	3.7703033873079606	0.22910297961725884	0.22341175435882418	0.15519855733444682	0.3922867086894696
458000	-5171.548623334848	-5625.42009356163	453.87147022678124	-5625.42009356163	0.09829527961283117	456.37495760858894	90.58613881644094	3.7703033873079606	0.22910297961725884	0.22341175435882418	0.15519855733444682	0.3922867086894696
459000	-5174.795419389567	-5628.497285335815	453.70186594624835	-5628.497285335815	0.09561010970571697	456.1097320930438	97.53128681428586	3.4776678800339083	0.22910297961725884	0.22341175435882418	0.15519855733444682	0.3922867086894696
460000	-5173.880143483898	-5626.9803935150885	453.1002500311908	-5626.9803935150885	0.09361356610105842	455.5188015810794	80.58969253087594	3.509833397024881	0.22910297961725884	0.22341175435882418	0.15519855733444682	0.3922867086894696
461000	-5182.81007050815	-5628.889384712007	446.0793142038572	-5628.889384712007	0.09587807999280351	448.4978657537458	107.39301346126611	3.509833397024881	0.22910297961725884	0.22341175435882418	0.15519855733444682	0.3922867086894696
462000	-5187.82049133085	-5641.739566693496	453.91907536264597	-5641.739566693496	0.09255167875986837	456.3376269125346	95.93791534192498	3.509833397024881	0.22910297961725884	0.22341175435882418	0.15519855733444682	0.3922867086894696
463000	-5181.075406506414	-5623.633216934135	442.5578104277211	-5623.633216934135	0.09401372523403637	445.07141397441325	83.78514731380294	3.801903249358037	0.22910297961725884	0.22341175435882418	0.15519855733444682	0.3922867086894696
464000	-5189.25718150177	-5629.361871114431	440.1046896126611	-5629.361871114431	0.09396815484784816	442.61829315935324	75.82402587699292	3.801903249358037	0.22910297961725884	0.22341175435882418	0.15519855733444682	0.3922867086894696
465000	-5176.763696410763	-5630.476104355536	453.71240794477336	-5630.476104355536	0.08828719348333501	456.2260114914655	94.87024010722926	3.801903249358037	0.22910297961725884	0.22341175435882418	0.15519855733444682	0.3922867086894696
466000	-5173.091019649985	-5622.489021506972	449.3980018569867	-5622.489021506972	0.08911345959370028	451.91160540367883	94.71654957792535	3.801903249358037	0.22910297961725884	0.22341175435882418	0.15519855733444682	0.3922867086894696
467000	-5196.200733577982	-5643.396459472457	447.1957258944747	-5643.396459472457	0.09289044426252543	449.70932944116686	96.58134918731318	3.801903249358037	0.22910297961725884	0.22341175435882418	0.15519855733444682	0.3922867086894696
468000	-5184.1192703127435	-5633.82868384073	449.70941352798656	-5633.82868384073	0.0921464157253237	452.15662045496236	99.43030136296215	3.5967520983566037	0.22910297961725884	0.22341175435882418	0.15519855733444682	0.3922867086894696
469000	-5192.424260799378	-5647.978985681719	455.5547248823407	-5647.978985681719	0.09033413062201212	458.0019318093165	98.00234864114945	3.5967520983566037	0.22910297961725884	0.22341175435882418	0.15519855733444682	0.3922867086894696
470000	-5196.062272013863	-5645.345152651821	449.28288063795816	-5645.345152651821	0.09443957746084196	451.73008756493397	91.17093194336239	3.5967520983566037	0.22910297961725884	0.22341175435882418	0.15519855733444682	0.3922867086894696
471000	-5187.2559499704685	-5636.967812846466	449.7118628759969	-5636.967812846466	0.08962948342634541	452.15906980297274	79.15364710952201	3.5967520983566037	0.22910297961725884	0.22341175435882418	0.15519855733444682	0.3922867086894696
472000	-5174.4800059322015	-5625.56718634832	451.0871804161185	-5625.56718634832	0.09088061258376964	453.5343873430943	81.4854595257599	3.5967520983566037	0.23477667842788433	0.22341175435882418	0.15519855733444682	0.38661300987884406
473000	-5176.778024617884	-5623.867334244796	447.0893096269131	-5623.867334244796	0.0949551797046297	449.5545502686914	90.73329262623965	3.6519498029403823	0.235016650280835	0.22317178250587352	0.16023310421745132	0.38157846299583953
474000	-5166.295347566082	-5619.448030468878	453.15268290279613	-5619.448030468878	0.09282478008415725	455.6179235445744	101.54493480512888	3.6519498029403823	0.235016650280835	0.21490411169301177	0.16023310421745132	0.3898461338087013
475000	-5173.4121585454295	-5622.575612319587	449.1634537741578	-5622.575612319587	0.09280498274230303	451.6286944159361	73.28973522279104	3.6519498029403823	0.235016650280835	0.21490411169301177	0.16023310421745132	0.3898461338087013
476000	-5169.215926039122	-5617.917241954193	448.70131591507084	-5617.917241954193	0.09472455442449046	451.1665565568491	80.44376341264092	3.6519498029403823	0.235016650280835	0.21490411169301177	0.16023310421745132	0.3898461338087013
477000	-5175.534191193692	-5623.721330300825	448.18713910713285	-5623.721330300825	0.09394212562398806	450.65237974891113	89.35564843345806	3.6519498029403823	0.235016650280835	0.21490411169301177	0.16023310421745132	0.3898461338087013
478000	-5176.182492669648	-5624.475611706458	448.29311903680986	-5624.475611706458	0.0923851109551156	450.75835967858814	83.17027278875644	3.6519498029403823	0.235016650280835	0.21490411169301177	0.16023310421745132	0.3898461338087013
479000	-5175.469887915595	-5624.863747875998	449.39385996040346	-5624.863747875998	0.08591594780265331	451.85910060218174	84.47228796863376	3.6519498029403823	0.235016650280835	0.21490411169301177	0.15365008838563388	0.39642914964051873
480000	-5168.715433941408	-5617.809218494256	449.09378455284786	-5617.809218494256	0.08619956274672727	451.55902519462614	76.73710127816116	3.6519498029403823	0.235016650280835	0.21490411169301177	0.15365008838563388	0.39642914964051873
481000	-5185.530978178895	-5629.897654685262	444.36667650636673	-5629.897654685262	0.08825479767444036	446.831917148145	79.03889965046359	3.6519498029403823	0.235016650280835	0.226744439528916	0.15365008838563388	0.3845888218046145
482000	-5178.197714901514	-5641.621680320699	463.4239654191849	-5641.621680320699	0.07888518694032606	465.8892060609632	105.13121294025197	3.6519498029403823	0.235016650280835	0.226744439528916	0.15365008838563388	0.3845888218046145
483000	-5186.331380057866	-5636.235375675877	449.9039956180103	-5636.235375675877	0.08782055053595769	452.3692362597886	87.80598826324722	3.6519498029403823	0.235016650280835	0.226744439528916	0.15365008838563388	0.3845888218046145
484000	-5176.504926526509	-5635.364745013275	458.8598184867661	-5635.364745013275	0.08183695760324354	461.4140441173383	98.83156367249661	3.9300563199110803	0.235016650280835	0.226744439528916	0.15365008838563388	0.3845888218046145
485000	-5177.801716605872	-5632.694625312215	454.8929087063433	-5632.694625312215	0.08441375927726585	457.4471343369155	89.40706075765821	3.9300563199110803	0.235016650280835	0.226744439528916	0.15365008838563388	0.3845888218046145
486000	-5178.7794161624115	-5631.836013020445	453.05659685803266	-5631.836013020445	0.08680675390543052	455.61082248860487	99.03906854532883	3.9300563199110803	0.235016650280835	0.226744439528916	0.15365008838563388	0.3845888218046145
487000	-5170.72278123507	-5629.2827078910095	458.5599266559395	-5629.2827078910095	0.08183517842014063	461.0901127146208	98.21735165437985	3.8539721523948476	0.235016650280835	0.226744439528916	0.15365008838563388	0.3845888218046145
488000	-5168.179760163059	-5622.685775561006	454.50601539794786	-5622.685775561006	0.08351635380635958	457.03620145662916	109.0882285108709	3.8539721523948476	0.235016650280835	0.226744439528916	0.16672091828258484	0.37151799190766355
489000	-5184.110390688795	-5632.334450131898	448.2240594431034	-5632.334450131898	0.08868974161006547	450.7542455017847	97.79805693388933	3.8539721523948476	0.235016650280835	0.226744439528916	0.16672091828258484	0.37151799190766355
490000	-5171.168142374427	-5625.843405221558	454.6752628471313	-5625.843405221558	0.08381571184326042	457.2054489058126	91.82241664853038	3.8539721523948476	0.235016650280835	0.226744439528916	0.16672091828258484	0.37151799190766355
491000	-5184.841515158746	-5629.993494082735	445.15197892398925	-5629.993494082735	0.09200933476660052	447.68216498267054	107.63680628043447	3.8539721523948476	0.235016650280835	0.2219262342238887	0.1715391235876121	0.37151799190766355
492000	-5181.087195448516	-5628.925235452806	447.83804000429103	-5628.925235452806	0.09223636831422902	450.3682260629723	99.32170838003404	3.8539721523948476	0.235016650280835	0.2219262342238887	0.1715391235876121	0.37151799190766355
493000	-5170.990420379204	-5627.717287074845	456.7268666956415	-5627.717287074845	0.08501083700949527	459.2570527543228	96.80483331422381	3.8539721523948476	0.235016650280835	0.2219262342238887	0.1715391235876121	0.37151799190766355
494000	-5176.32016561085	-5630.313349593025	453.99318398217486	-5630.313349593025	0.08593885311633655	456.5799849644077	94.82355681082151	4.034301130768702	0.235016650280835	0.2219262342238887	0.1715391235876121	0.37151799190766355
495000	-5184.196850780308	-5636.132803427319	451.9359526470118	-5636.132803427319	0.0861175081675589	454.24053455910484	79.76739587010387	3.1734800747966236	0.235016650280835	0.2219262342238887	0.1715391235876121	0.37151799190766355
496000	-5175.387778516408	-5633.876312824164	458.4885343077566	-5633.876312824164	0.08124892709775755	460.79311621984965	90.9360174787525	3.1734800747966236	0.235016650280835	0.2219262342238887	0.1715391235876121	0.37151799190766355
497000	-5180.230600747075	-5632.717710795505	452.4871100484299	-5632.717710795505	0.08367575972809665	454.9398678679713	86.21219298195103	3.6137011754608683	0.235016650280835	0.2219262342238887	0.1715391235876121	0.37151799190766355
498000	-5181.860058042513	-5637.430293427805	455.57023538529177	-5637.430293427805	0.08694063267940125	458.0229932048332	106.56119356379203	3.6137011754608683	0.235016650280835	0.2219262342238887	0.1715391235876121	0.37151799190766355
499000	-5193.564632757277	-5637.30648575887	443.7418530015933	-5637.30648575887	0.08669609560494888	446.19461082113475	73.31338043105544	3.6137011754608683	0.235016650280835	0.2219262342238887	0.1715391235876121	0.37151799190766355
500000	-5190.58982789363	-5635.317572752464	444.72774485883366	-5635.317572752464	0.08575118310633661	447.1805026783751	109.7049301271214	3.6137011754608683	0.235016650280835	0.2219262342238887	0.1715391235876121	0.37151799190766355
501000	-5194.309931083353	-5650.106847349508	455.7969162661545	-5650.106847349508	0.07754752136833437	458.2496740856959	113.81997528331885	3.6137011754608683	0.235016650280835	0.2219262342238887	0.1715391235876121	0.37151799190766355
502000	-5184.2370362225	-5639.7456793404035	455.5086431179032	-5639.7456793404035	0.08502877352626452	457.96140093744464	90.87915731952752	3.6137011754608683	0.235016650280835	0.2219262342238887	0.1715391235876121	0.37151799190766355
503000	-5181.252629356651	-5640.9830365671405	459.7304072104897	-5640.9830365671405	0.08171329425317572	462.18316503003115	95.34728699465218	3.6137011754608683	0.235016650280835	0.2219262342238887	0.1715391235876121	0.37151799190766355
504000	-5176.797268011069	-5633.432849292874	456.6355812818057	-5633.432849292874	0.08224983881821614	459.0883391013471	88.10992125560124	3.6137011754608683	0.235016650280835	0.22698280580092897	0.16648255201057185	0.37151799190766355
505000	-5176.5597973640715	-5632.368167271636	455.8083699075638	-5632.368167271636	0.08586998582465365	458.26112772710525	92.67616442976235	3.6137011754608683	0.235016650280835	0.22698280580092897	0.16648255201057185	0.37151799190766355
506000	-5183.070426488123	-5639.214159377102	456.1437328889792	-5639.214159377102	0.08751084437246986	458.5964907085206	91.88675357941212	3.6137011754608683	0.235016650280835	0.22698280580092897	0.16648255201057185	0.37151799190766355
507000	-5200.583603399783	-5640.784161586544	440.20055818676053	-5640.784161586544	0.09038512900577446	442.64195058323406	111.11057147896429	3.5790371090699837	0.235016650280835	0.22698280580092897	0.16648255201057185	0.37151799190766355
508000	-5173.269212808558	-5628.081772745431	454.8125599368732	-5628.081772745431	0.08236266233688994	457.2539523333467	97.31516193300823	3.5790371090699837	0.23758840589052083	0.21503058675116996	0.16391079640088602	0.38347021095742256
509000	-5180.383721260236	-5632.62297647913	452.23925521889385	-5632.62297647913	0.08367616117840461	454.6806476153674	86.06661906419778	3.5790371090699837	0.23758840589052083	0.21503058675116996	0.16391079640088602	0.38347021095742256
510000	-5173.781525434808	-5625.77795901743	451.9964335826214	-5625.77795901743	0.08700387605304563	454.43782597909495	84.93762349558705	3.5790371090699837	0.23758840589052083	0.21503058675116996	0.16391079640088602	0.38347021095742256
511000	-5167.393389104898	-5622.82753948495	455.43415038005145	-5622.82753948495	0.08558688763520968	457.875542776525	91.27874017434853	3.5790371090699837	0.23758840589052083	0.21503058675116996	0.16391079640088602	0.38347021095742256
512000	-5165.035091749035	-5623.177350042067	458.1422582930316	-5623.177350042067	0.07990133903294393	460.58365068950513	103.38091438252172	3.5790371090699837	0.23758840589052083	0.21503058675116996	0.16391079640088602	0.38347021095742256
513000	-5188.906399691657	-5631.248107896644	442.34170820498696	-5631.248107896644	0.0901993210142348	444.7831006014605	78.41919812544376	3.5790371090699837	0.23758840589052083	0.21503058675116996	0.16391079640088602	0.38347021095742256
514000	-5171.509621762878	-5618.634639357884	447.12501759500583	-5618.634639357884	0.08905848592004109	449.56640999147936	85.29907404564632	3.5790371090699837	0.23758840589052083	0.21503058675116996	0.16391079640088602	0.38347021095742256
515000	-5180.7159823411075	-5624.465487690051	443.7495053489437	-5624.465487690051	0.09380060208945369	446.19089774541726	82.15862279297362	3.5790371090699837	0.23758840589052083	0.21503058675116996	0.16391079640088602	0.38347021095742256
516000	-5168.453992346316	-5620.297241487428	451.8432491411121	-5620.297241487428	0.09074905000678014	454.2846415375856	102.23180473514888	3.5790371090699837	0.23758840589052083	0.21646713566532783	0.16391079640088602	0.38203366204326467
517000	-5165.705610985508	-5617.949766827243	452.24415584173454	-5617.949766827243	0.08808606794322524	454.68554823820807	114.33302538678176	3.5790371090699837	0.23758840589052083	0.21646713566532783	0.16391079640088602	0.38203366204326467
518000	-5177.341148319996	-5622.240231315952	444.89908299595606	-5622.240231315952	0.08538444702392979	447.3404753924296	77.03979622707132	3.5790371090699837	0.23758840589052083	0.21646713566532783	0.16391079640088602	0.38203366204326467
519000	-5171.974293729089	-5624.833357055011	452.8590633259221	-5624.833357055011	0.08254703754250106	455.47093753267274	89.51317283398095	4.115446097570077	0.23758840589052083	0.21646713566532783	0.16391079640088602	0.38203366204326467
520000	-5176.430282522613	-5628.079994138969	451.64971161635555	-5628.079994138969	0.08899176861416506	454.2615858231062	99.78823981175373	4.115446097570077	0.23758840589052083	0.21579470788740426	0.16391079640088602	0.38270608982118826
521000	-5182.990721962282	-5633.512302931266	450.5215809689842	-5633.512302931266	0.09369962742261162	453.13345517573487	95.93457428203908	4.115446097570077	0.23758840589052083	0.21579470788740426	0.16391079640088602	0.38270608982118826
522000	-5183.155081789461	-5626.120125061281	442.96504327182026	-5626.120125061281	0.09558178165333947	445.5769174785709	96.33206556319519	4.115446097570077	0.23758840589052083	0.21579470788740426	0.16391079640088602	0.38270608982118826
523000	-5164.5294584572375	-5615.71208061513	451.1826221578918	-5615.71208061513	0.08738252433818944	453.79449636464244	110.73452295967688	4.115446097570077	0.23758840589052083	0.21579470788740426	0.16391079640088602	0.38270608982118826
524000	-5172.6880424816145	-5623.059334673432	450.3712921918181	-5623.059334673432	0.08902141241034128	452.98316639856876	88.38917920092865	4.115446097570077	0.23758840589052083	0.21579470788740426	0.16391079640088602	0.38270608982118826
525000	-5167.249282846135	-5621.539095270777	454.28981242464084	-5621.539095270777	0.08744817522535098	456.9016866313915	93.33505199136923	4.115446097570077	0.23758840589052083	0.21579470788740426	0.16391079640088602	0.38270608982118826
526000	-5176.441522072355	-5625.175901004119	448.73437893176424	-5625.175901004119	0.09323885697168748	451.3462531385149	91.14101696121514	4.115446097570077	0.23758840589052083	0.21579470788740426	0.16391079640088602	0.38270608982118826
527000	-5166.967982610837	-5618.49774009467	451.52975748383346	-5618.49774009467	0.09344472874567046	454.1416316905841	85.08200700087131	4.115446097570077	0.23758840589052083	0.21579470788740426	0.16391079640088602	0.38270608982118826
528000	-5165.887445235374	-5618.567031654461	452.679586419087	-5618.567031654461	0.08986152197284275	455.29146062583766	87.66365710594084	4.115446097570077	0.24637264912567094	0.21579470788740426	0.1551265531657359	0.38270608982118826
529000	-5168.962139796008	-5623.4087813929245	454.4466415969167	-5623.4087813929245	0.08921307759461684	457.0585158036674	87.72483879319617	4.115446097570077	0.2341969308558163	0.21579470788740426	0.16730227143559054	0.38270608982118826
530000	-5173.931615510943	-5623.526972068085	449.5953565571425	-5623.526972068085	0.09376689105009664	452.20723076389316	95.17135379015528	4.115446097570077	0.2341969308558163	0.21579470788740426	0.16730227143559054	0.38270608982118826
531000	-5182.4744944839385	-5630.69587560047	448.2213811165315	-5630.69587560047	0.0893990647631508	450.5569968994878	95.03962892316163	3.263617927660046	0.2341969308558163	0.22375392437729832	0.16730227143559054	0.3747468733312942
532000	-5180.958504772152	-5629.636535820726	448.6780310485739	-5629.636535820726	0.08818564144804986	451.0136468315302	79.56637346670524	3.263617927660046	0.2341969308558163	0.22375392437729832	0.16730227143559054	0.3747468733312942
533000	-5187.703419065178	-5634.065544941371	446.362125876192	-5634.065544941371	0.09236925447563034	448.72548698384225	88.09673786165493	3.3451144330946057	0.2341969308558163	0.22375392437729832	0.16730227143559054	0.3747468733312942
534000	-5183.822299800694	-5635.501856989697	451.6795571890034	-5635.501856989697	0.09378352077121234	454.05413113558274	91.81818924618368	3.378296925043294	0.23496089982922977	0.22375392437729832	0.16730227143559054	0.37398290435788073
535000	-5188.912498723199	-5644.851357594583	455.93885887138356	-5644.851357594583	0.09023403871454633	458.3134328179629	98.78372467493142	3.378296925043294	0.23496089982922977	0.22375392437729832	0.16730227143559054	0.37398290435788073
536000	-5170.4087624455815	-5623.2021162396895	452.79335379410776	-5623.2021162396895	0.09401159745449789	455.1679277406871	96.26921532829104	3.378296925043294	0.23496089982922977	0.22375392437729832	0.16730227143559054	0.37398290435788073
537000	-5168.232168793018	-5626.197072747603	457.9649039545843	-5626.197072747603	0.08265675014658766	460.33947790116366	99.31975075703737	3.378296925043294	0.23496089982922977	0.22375392437729832	0.160250380559531	0.38103479523394024
538000	-5179.046984136304	-5632.662400188975	453.6154160526709	-5632.662400188975	0.08488119220482235	455.98998999925027	117.7075611211316	3.378296925043294	0.23496089982922977	0.22375392437729832	0.160250380559531	0.38103479523394024
539000	-5185.678074422972	-5637.260460283875	451.58238586090306	-5637.260460283875	0.0885365552095261	453.9569598074824	92.25695613410643	3.378296925043294	0.23496089982922977	0.22375392437729832	0.160250380559531	0.38103479523394024
540000	-5170.107089638654	-5630.316632376129	460.20954273747543	-5630.316632376129	0.08590306281327163	462.5841166840548	93.87935134400223	3.378296925043294	0.23496089982922977	0.22375392437729832	0.160250380559531	0.38103479523394024
541000	-5177.08215320811	-5629.651469240716	452.56931603260676	-5629.651469240716	0.09086631790271797	455.13995902680824	86.20659377157119	3.982428075503916	0.23496089982922977	0.22375392437729832	0.160250380559531	0.38103479523394024
542000	-5177.389022096749	-5631.128559671501	453.7395375747515	-5631.128559671501	0.08519130321042269	456.310180568953	104.34255756076932	3.982428075503916	0.23496089982922977	0.22375392437729832	0.160250380559531	0.38103479523394024
543000	-5183.4242078264515	-5639.634438299287	456.21023047283484	-5639.634438299287	0.09282417135229071	458.60579312851513	92.44315006959636	3.440795599336349	0.23496089982922977	0.22375392437729832	0.160250380559531	0.38103479523394024
544000	-5169.285503746165	-5620.707350777379	451.4218470312141	-5620.707350777379	0.09463113392004885	453.88369465446505	89.16969414973101	3.6415349030284125	0.23496089982922977	0.22375392437729832	0.160250380559531	0.38103479523394024
545000	-5170.192665320833	-5626.7631792888415	456.57051396800887	-5626.7631792888415	0.08407417554419437	459.0323615912598	96.72362338944114	3.6415349030284125	0.23496089982922977	0.22375392437729832	0.160250380559531	0.38103479523394024
546000	-5177.601299365132	-5625.221028650976	447.6197292858444	-5625.221028650976	0.08853565947585477	450.08157690909536	87.67783508589403	3.6415349030284125	0.23496089982922977	0.20790836282194122	0.1760959421148881	0.38103479523394024
547000	-5171.113236427835	-5628.247294181551	457.13405775371655	-5628.247294181551	0.08723779689993365	459.5959053769675	79.962335952765	3.6415349030284125	0.23496089982922977	0.20790836282194122	0.1760959421148881	0.38103479523394024
548000	-5175.729078717899	-5626.261214908125	450.5321361902264	-5626.261214908125	0.08756929471424002	452.9070933743013	94.99164248595123	3.3794335813009417	0.23496089982922977	0.20790836282194122	0.1760959421148881	0.38103479523394024
549000	-5175.651203568831	-5626.1959937839965	450.54479021516534	-5626.1959937839965	0.09296016988834135	452.91974739924024	98.5281956783894	3.3794335813009417	0.23496089982922977	0.20790836282194122	0.17539606059693721	0.3817346767518911
550000	-5162.423567228772	-5614.966325573701	452.54275834492876	-5614.966325573701	0.09251128027254833	454.91771552900366	86.87606035144321	3.3794335813009417	0.23496089982922977	0.20790836282194122	0.15543845542125834	0.40169228192757
551000	-5181.282773025802	-5633.535362386433	452.25258936063085	-5633.535362386433	0.09148568235639974	454.62754654470575	102.35245495142014	3.3794335813009417	0.23496089982922977	0.20790836282194122	0.15543845542125834	0.40169228192757
552000	-5185.019317513509	-5637.258329214105	452.23901170059605	-5637.258329214105	0.08914281130380738	454.61396888467095	95.57011548598416	3.3794335813009417	0.23496089982922977	0.20790836282194122	0.15543845542125834	0.40169228192757
553000	-5176.013162308824	-5631.621946554103	455.6087842452788	-5631.621946554103	0.08624355971241018	457.9837414293537	87.71830641813392	3.3794335813009417	0.23496089982922977	0.20790836282194122	0.15543845542125834	0.40169228192757
554000	-5165.545668387846	-5621.283362194351	455.73769380650555	-5621.283362194351	0.09264132720771306	458.11265099058045	84.26202321940032	3.3794335813009417	0.23496089982922977	0.20790836282194122	0.15543845542125834	0.40169228192757
555000	-5172.170443572308	-5627.048034205955	454.8775906336482	-5627.048034205955	0.08639745571859099	457.2525478177231	96.85127199882913	3.3794335813009417	0.23496089982922977	0.20790836282194122	0.15543845542125834	0.40169228192757
556000	-5178.185630807302	-5627.624864394235	449.4392335869336	-5627.624864394235	0.0972096285172813	451.8141907710085	107.16729649908812	3.3794335813009417	0.23496089982922977	0.20790836282194122	0.15543845542125834	0.40169228192757
557000	-5179.586257725134	-5634.596269365353	455.010011640219	-5634.596269365353	0.08909786950926146	457.3849688242939	93.41109164667812	3.3794335813009417	0.23496089982922977	0.20790836282194122	0.15543845542125834	0.40169228192757
558000	-5187.746867815716	-5636.038613387332	448.2917455716163	-5636.038613387332	0.08759336070699054	450.6667027556912	83.57862576450133	3.3794335813009417	0.2350233822740052	0.20784588037716578	0.15543845542125834	0.40169228192757
559000	-5178.477864851906	-5637.089036770822	458.611171918916	-5637.089036770822	0.08131372618463936	460.9861291029909	105.40451537085075	3.3794335813009417	0.2350233822740052	0.20784588037716578	0.15543845542125834	0.40169228192757
560000	-5170.121118706379	-5629.034075708979	458.9129570025999	-5629.034075708979	0.07660695786272077	461.2879141866748	107.16226465675427	3.3794335813009417	0.2350233822740052	0.20784588037716578	0.15543845542125834	0.40169228192757
561000	-5198.270706590379	-5645.821218974991	447.5505123846121	-5645.821218974991	0.08043683591217692	449.925469568687	79.26772654621213	3.3794335813009417	0.2350233822740052	0.2171588845250116	0.15543845542125834	0.3923792777797242
562000	-5191.636388299138	-5645.988540088098	454.35215178895965	-5645.988540088098	0.07610671143280319	456.72710897303455	82.53438213812152	3.3794335813009417	0.252458720105032	0.2171588845250116	0.13800311759023154	0.3923792777797242
563000	-5187.321155962374	-5639.229061664864	451.90790570248976	-5639.229061664864	0.08041040350676205	454.28286288656466	98.44260074005362	3.3794335813009417	0.252458720105032	0.2171588845250116	0.13800311759023154	0.3923792777797242
564000	-5177.368698657521	-5639.109450054914	461.7407513973926	-5639.109450054914	0.07782222575300826	464.1157085814675	100.8964858089183	3.3794335813009417	0.252458720105032	0.2171588845250116	0.13800311759023154	0.3923792777797242
565000	-5185.424469144378	-5645.687557004377	460.26308785999805	-5645.687557004377	0.08182422683702313	462.63804504407295	96.45552070364506	3.3794335813009417	0.252458720105032	0.2171588845250116	0.13800311759023154	0.3923792777797242
566000	-5185.751073373616	-5653.30871081573	467.5576374421132	-5653.30871081573	0.07196157817276871	469.9325946261881	106.42188717821915	3.3794335813009417	0.252458720105032	0.2171588845250116	0.13800311759023154	0.3923792777797242
567000	-5198.173429237121	-5644.705956161335	446.532526924214	-5644.705956161335	0.08748418821659712	448.9074841082889	85.20563123624058	3.3794335813009417	0.252458720105032	0.2171588845250116	0.13800311759023154	0.3923792777797242
568000	-5175.951597947366	-5633.368428811994	457.41683086462797	-5633.368428811994	0.08137489116794214	459.9964656160517	94.28522836089664	4.011254524184087	0.252458720105032	0.2171588845250116	0.13800311759023154	0.3923792777797242
569000	-5182.556353632847	-5640.330233751497	457.77388011864997	-5640.330233751497	0.08116919184034438	460.3535148700737	108.211688483982	4.011254524184087	0.252458720105032	0.2171588845250116	0.13800311759023154	0.3923792777797242
570000	-5199.282545443739	-5647.432243939681	448.1496984959425	-5647.432243939681	0.08755913220886778	450.72933324736624	81.99758487583674	4.011254524184087	0.252458720105032	0.2171588845250116	0.13800311759023154	0.3923792777797242
571000	-5184.878127582976	-5638.661087404572	453.78295982159545	-5638.661087404572	0.08838725995959262	456.3625945730192	97.6355595905531	4.011254524184087	0.252458720105032	0.20112503879231317	0.1567179716042638	0.38969826949839037
572000	-5204.384180787392	-5658.148375796109	453.7641950087167	-5658.148375796109	0.08794928820374838	456.4252696665523	97.55550853593654	4.277002763112073	0.2445487523829898	0.20112503879231317	0.1567179716042638	0.3976082372204326
573000	-5187.22032628784	-5641.555980911174	454.33565462333365	-5641.555980911174	0.08762041553651431	456.9967292811693	106.76552795493065	4.277002763112073	0.2445487523829898	0.20112503879231317	0.1567179716042638	0.3976082372204326
574000	-5180.692803347598	-5639.067685012028	458.37488166443063	-5639.067685012028	0.08293347597009781	461.03595632226626	107.8830934275958	4.277002763112073	0.2445487523829898	0.20112503879231317	0.1567179716042638	0.3976082372204326
575000	-5172.1438236105205	-5624.439429024004	452.2956054134841	-5624.439429024004	0.08584733408343555	454.95668007131974	99.12430508079231	4.277002763112073	0.2445487523829898	0.20112503879231317	0.1567179716042638	0.3976082372204326
576000	-5183.783505288096	-5635.620486568981	451.83698128088406	-5635.620486568981	0.0866126151670243	454.4980559387197	101.34257324455513	4.277002763112073	0.2445487523829898	0.20112503879231317	0.1567179716042638	0.3976082372204326
577000	-5163.420802374096	-5621.814520891595	458.39371851749917	-5621.814520891595	0.0792972395399816	461.0547931753348	86.25260347817398	4.277002763112073	0.2445487523829898	0.20112503879231317	0.1567179716042638	0.3976082372204326
578000	-5161.044590297019	-5616.396917777185	455.3523274801664	-5616.396917777185	0.0843314181545624	458.01340213800205	90.80499815792356	4.277002763112073	0.2445487523829898	0.20112503879231317	0.1567179716042638	0.3976082372204326
579000	-5168.67573337316	-5623.687999750446	455.01226637728575	-5623.687999750446	0.08991090185142993	457.6733410351214	85.12356814621222	4.277002763112073	0.2491564069057458	0.19447603860801582	0.16336697178856113	0.39300058269767657
580000	-5181.02532901452	-5639.3329188757	458.3075898611795	-5639.3329188757	0.08745354663416434	460.9884556725193	110.38331072958066	4.342870555425568	0.2491564069057458	0.19447603860801582	0.16336697178856113	0.39300058269767657
581000	-5194.00597118783	-5640.817332657742	446.8113614699117	-5640.817332657742	0.09440729468340787	449.4922272812515	99.10371952697865	4.342870555425568	0.2491564069057458	0.19447603860801582	0.16336697178856113	0.39300058269767657
582000	-5158.598313736656	-5622.03018731043	463.43187357377445	-5622.03018731043	0.07808006052438535	466.11273938511425	113.66443092578508	4.342870555425568	0.25029485020702885	0.19333759530673275	0.16610646259652223	0.3902610918897155
583000	-5168.12461122198	-5629.648681309896	461.5240700879171	-5629.648681309896	0.07924137937827377	464.2049358992569	97.52493655451346	4.342870555425568	0.25029485020702885	0.19333759530673275	0.16610646259652223	0.3902610918897155
584000	-5167.544508224255	-5620.07208453064	452.52757630638416	-5620.07208453064	0.08873955270393823	455.20844211772396	84.269689329665	4.342870555425568	0.25029485020702885	0.19333759530673275	0.16610646259652223	0.3902610918897155
585000	-5170.967300805461	-5628.201281760347	457.2339809548869	-5628.201281760347	0.08811256503057091	459.9148467662267	91.47022485505804	4.342870555425568	0.2409284669759883	0.19333759530673275	0.16610646259652223	0.399627475120756
586000	-5175.726119870532	-5631.992915005886	456.2667951353542	-5631.992915005886	0.08536064073817103	458.947660946694	108.24210295707371	4.342870555425568	0.2409284669759883	0.19333759530673275	0.16610646259652223	0.399627475120756
587000	-5168.152040861855	-5623.556497880001	455.4044570181455	-5623.556497880001	0.08908971221135889	458.0853228294853	88.49493240815853	4.342870555425568	0.2409284669759883	0.1856214734719072	0.16610646259652223	0.40734359695558153
588000	-5183.599281241737	-5632.957315276226	449.35803403448926	-5632.957315276226	0.09176341307155085	452.03889984582906	100.89690408199525	4.342870555425568	0.2409284669759883	0.1856214734719072	0.16610646259652223	0.40734359695558153
589000	-5168.1868296773955	-5619.99297303912	451.80614336172493	-5619.99297303912	0.09624268872969932	454.4410257800765	90.27421174963546	4.1906104243708455	0.2409284669759883	0.1856214734719072	0.16610646259652223	0.40734359695558153
590000	-5170.161854012549	-5620.1276801951935	449.96582618264443	-5620.1276801951935	0.1003637838513966	452.59716133742666	87.32750732344391	4.1789779630548916	0.2409284669759883	0.1856214734719072	0.16610646259652223	0.40734359695558153
591000	-5163.015613110918	-5610.415256388486	447.39964327756866	-5610.415256388486	0.0944014330017426	450.0309784323509	91.45942451996157	4.1789779630548916	0.2409284669759883	0.1856214734719072	0.16610646259652223	0.40734359695558153
592000	-5165.792520032644	-5615.644727173903	449.8522071412597	-5615.644727173903	0.09391141300465554	452.48354229604195	86.17964170186976	4.1789779630548916	0.2409284669759883	0.1856214734719072	0.16610646259652223	0.40734359695558153
593000	-5160.1322493147845	-5613.563394323578	453.4311450087931	-5613.563394323578	0.1007774765978476	456.030384758724	91.97773897999531	4.074457649293061	0.2409284669759883	0.1856214734719072	0.16610646259652223	0.40734359695558153
594000	-5154.598280595878	-5608.8196915332055	454.22141093732716	-5608.8196915332055	0.09709000709469488	456.820650687258	91.91477562061829	4.074457649293061	0.2409284669759883	0.1856214734719072	0.16610646259652223	0.40734359695558153
595000	-5159.876608523615	-5617.09388330177	457.21727477815534	-5617.09388330177	0.09067815291228637	459.8165145280862	99.0392015757696	4.074457649293061	0.2409284669759883	0.1856214734719072	0.16610646259652223	0.40734359695558153
596000	-5151.187383187705	-5603.792895732173	452.605512544468	-5603.792895732173	0.09404667122919205	455.2047522943989	92.04312843403909	4.074457649293061	0.2409284669759883	0.20880096059951225	0.16610646259652223	0.38416410982797644
597000	-5166.163251992169	-5615.149138301265	448.9858863090965	-5615.149138301265	0.09337811286059768	451.58512605902735	95.23521518236701	4.074457649293061	0.2409284669759883	0.20880096059951225	0.16610646259652223	0.38416410982797644
598000	-5161.314994350556	-5608.452841979796	447.1378476292403	-5608.452841979796	0.09136720021664964	449.73708737917116	115.74000992427825	4.074457649293061	0.2409284669759883	0.20880096059951225	0.16610646259652223	0.38416410982797644
599000	-5168.055918869654	-5618.256919353699	450.20100048404527	-5618.256919353699	0.0900716187343769	452.8002402339761	86.34578496688512	4.074457649293061	0.2409284669759883	0.20880096059951225	0.16610646259652223	0.38416410982797644
600000	-5180.9707483745515	-5628.296931077472	447.3261827029208	-5628.296931077472	0.08985247223020124	449.92542245285165	85.93075394963356	4.074457649293061	0.2409284669759883	0.20880096059951225	0.16610646259652223	0.38416410982797644
601000	-5184.643709130393	-5630.704977092654	446.0612679622611	-5630.704977092654	0.09218651742514915	448.660507712192	74.90473083581126	4.074457649293061	0.25696590447740847	0.20880096059951225	0.15006902509510206	0.38416410982797644
602000	-5178.956056060473	-5630.462644178349	451.5065881178762	-5630.462644178349	0.08733324813008521	454.1058278678071	91.10012025616962	4.074457649293061	0.25696590447740847	0.20880096059951225	0.15006902509510206	0.38416410982797644
603000	-5181.802870383243	-5630.0719155819015	448.2690451986582	-5630.0719155819015	0.09124301062616287	450.86828494858906	109.9936013390594	4.074457649293061	0.25696590447740847	0.20880096059951225	0.1541322094165321	0.3801009255065464
604000	-5163.055360904802	-5618.444057871967	455.38869696716444	-5618.444057871967	0.08563798613343299	457.80641200736204	112.720361238222	3.507310514639131	0.256348411604272	0.20941845347264867	0.1541322094165321	0.3801009255065464
605000	-5154.459753306018	-5620.517303421715	466.05755011569687	-5620.517303421715	0.08014069487783029	468.4752651558945	98.53650817287767	3.507310514639131	0.256348411604272	0.20941845347264867	0.1541322094165321	0.3801009255065464
606000	-5166.730192091512	-5610.951902019264	444.2217099277514	-5610.951902019264	0.09534926016960574	446.639424967949	98.70661654643831	3.507310514639131	0.256348411604272	0.20941845347264867	0.1541322094165321	0.3801009255065464
607000	-5165.293608730166	-5614.973960361713	449.6803516315468	-5614.973960361713	0.0817523372532428	452.0980666717444	71.50018647576681	3.507310514639131	0.256348411604272	0.20941845347264867	0.1541322094165321	0.3801009255065464
608000	-5162.761677914455	-5617.416093861033	454.6544159465782	-5617.416093861033	0.08885161942491887	457.0721309867758	84.76680459856958	3.507310514639131	0.256348411604272	0.20941845347264867	0.1541322094165321	0.3801009255065464
609000	-5167.498124984206	-5622.948110033358	455.4499850491522	-5622.948110033358	0.0865778639907326	457.8677000893498	83.80938678648685	3.507310514639131	0.256348411604272	0.20941845347264867	0.1541322094165321	0.3801009255065464
610000	-5165.530780589525	-5621.569214464403	456.0384338748776	-5621.569214464403	0.08309533742398721	458.45614891507523	116.27144727973156	3.507310514639131	0.256348411604272	0.20941845347264867	0.1541322094165321	0.3801009255065464
611000	-5172.522260686686	-5627.36173343917	454.8394727524835	-5627.36173343917	0.08180781756319917	457.2571877926811	96.36837395062538	3.507310514639131	0.256348411604272	0.20941845347264867	0.1541322094165321	0.3801009255065464
612000	-5154.578493150323	-5612.937877087044	458.3593839367213	-5612.937877087044	0.08526722223229709	460.7770989769189	98.91048781251955	3.507310514639131	0.25314542584260274	0.21262143923431795	0.1541322094165321	0.3801009255065464
613000	-5165.082946199991	-5623.786860647606	458.70391444761475	-5623.786860647606	0.08360435541518592	461.12162948781236	92.70653370580845	3.507310514639131	0.25314542584260274	0.21262143923431795	0.1541322094165321	0.3801009255065464
614000	-5166.928733205916	-5616.606317361917	449.6775841560015	-5616.606317361917	0.09695407668281583	452.0952991961991	80.73208455207408	3.507310514639131	0.25314542584260274	0.21262143923431795	0.1541322094165321	0.3801009255065464
615000	-5160.399115889079	-5613.595193216208	453.1960773271283	-5613.595193216208	0.09172247395621373	455.72312882023374	96.62724811009862	3.8441038449199785	0.25314542584260274	0.21262143923431795	0.1541322094165321	0.3801009255065464
616000	-5164.391836079548	-5610.360525406009	445.9686893264613	-5610.360525406009	0.10159723932469683	448.4957408195667	87.02677973443858	3.8441038449199785	0.25314542584260274	0.21262143923431795	0.15158191236637578	0.3826512225567027
617000	-5163.802532388975	-5618.113522495163	454.3109901061884	-5618.113522495163	0.09443759807024364	456.83804159929383	92.26562515037989	3.8441038449199785	0.25189025063886605	0.21262143923431795	0.15283708757011247	0.3826512225567027
618000	-5162.807942482227	-5619.538320187294	456.7303777050668	-5619.538320187294	0.08451389288178866	459.25742919817225	114.82222620158491	3.8441038449199785	0.25189025063886605	0.21262143923431795	0.15283708757011247	0.3826512225567027
619000	-5170.435569197775	-5622.200658468213	451.76508927043807	-5622.200658468213	0.08674005429797316	454.2921407635435	82.13165953753055	3.8441038449199785	0.25189025063886605	0.21262143923431795	0.15283708757011247	0.3826512225567027
620000	-5159.427920894341	-5618.683605081524	459.2556841871827	-5618.683605081524	0.08220915327716782	461.7827356802881	101.74316433380439	3.8441038449199785	0.25189025063886605	0.21262143923431795	0.15283708757011247	0.3826512225567027
621000	-5168.580200738201	-5627.2346579263785	458.6544571881778	-5627.2346579263785	0.08838720254702248	461.1815086812832	93.66900832618586	3.8441038449199785	0.25189025063886605	0.21262143923431795	0.15283708757011247	0.3826512225567027
622000	-5185.819565425372	-5639.455337923821	453.6357724984493	-5639.455337923821	0.09157610417808841	456.37643381535037	106.22580116523949	4.544998848258501	0.25189025063886605	0.21262143923431795	0.15283708757011247	0.3826512225567027
623000	-5182.560273409725	-5633.316678391095	450.75640498136977	-5633.316678391095	0.09141461460959091	453.49706629827085	89.4356352278634	4.544998848258501	0.26204700827281435	0.2156141360079317	0.13968763316255042	0.3826512225567027
624000	-5170.1408757769495	-5625.076382720434	454.93550694348454	-5625.076382720434	0.09071003840587945	457.6761682603856	91.21879722546652	4.544998848258501	0.26204700827281435	0.2156141360079317	0.13968763316255042	0.3826512225567027
625000	-5174.483931707476	-5625.588507820242	451.10457611276576	-5625.588507820242	0.08922663254047569	453.84523742966684	102.9556135595535	4.544998848258501	0.26204700827281435	0.2156141360079317	0.13968763316255042	0.3826512225567027
626000	-5166.542714581643	-5617.836607492685	451.2938929110422	-5617.836607492685	0.08898705038688128	454.03455422794326	83.61998460204401	4.544998848258501	0.26204700827281435	0.2156141360079317	0.13968763316255042	0.3826512225567027
627000	-5164.560145397573	-5613.001107445664	448.440962048091	-5613.001107445664	0.09432183037134109	451.1816233649921	106.59438893115667	4.544998848258501	0.26204700827281435	0.2156141360079317	0.13968763316255042	0.3826512225567027
628000	-5149.0964712309515	-5605.794027108575	456.6975558776238	-5605.794027108575	0.08782028837582576	459.4382171945249	92.0351021114538	4.544998848258501	0.26204700827281435	0.1902308843513228	0.16507088481915932	0.3826512225567027
629000	-5153.153248345366	-5606.187097891163	453.03384954579695	-5606.187097891163	0.09419173671950463	455.7196553694781	92.00223943115509	4.359391177977519	0.26204700827281435	0.2094724174906638	0.16507088481915932	0.3634096894173617
630000	-5151.177131673785	-5609.900961632846	458.72382995906065	-5609.900961632846	0.08628568509096984	461.4096357827418	99.30465656266695	4.359391177977519	0.26204700827281435	0.2094724174906638	0.16507088481915932	0.3634096894173617
631000	-5157.731819587095	-5615.635705054587	457.90388546749176	-5615.635705054587	0.09284391632145575	460.5896912911729	100.30093869424233	4.359391177977519	0.26204700827281435	0.2094724174906638	0.16507088481915932	0.3634096894173617
632000	-5180.549789514667	-5624.435791157748	443.8860016430805	-5624.435791157748	0.10164612334244252	446.57180746676164	108.4847886780632	4.359391177977519	0.26672361029312314	0.20479581547035502	0.16507088481915932	0.3634096894173617
633000	-5166.44125312613	-5621.939771061179	455.4985179350494	-5621.939771061179	0.08915088493849861	458.18432375873056	94.70129447989278	4.359391177977519	0.26672361029312314	0.20479581547035502	0.15317603625073462	0.3753045379857864
634000	-5168.123596696914	-5623.984689343534	455.8610926466203	-5623.984689343534	0.08910827136394849	458.54689847030147	98.0978815439869	4.359391177977519	0.24956707587675073	0.20479581547035502	0.15317603625073462	0.39246107240215883
635000	-5181.009175079938	-5639.128282341144	458.1191072612053	-5639.128282341144	0.08847448581668062	460.80491308488644	94.29216844045975	4.359391177977519	0.24956707587675073	0.20479581547035502	0.15317603625073462	0.39246107240215883
636000	-5176.709394809671	-5632.291273194585	455.5818783849147	-5632.291273194585	0.0877644746551165	458.17509594926855	97.884970267562	4.054991655638211	0.24956707587675073	0.20479581547035502	0.15317603625073462	0.39246107240215883
637000	-5184.01512121731	-5638.328126659398	454.31300544208773	-5638.328126659398	0.08813369404663723	456.90622300644156	84.09452799644743	4.054991655638211	0.24956707587675073	0.20479581547035502	0.15317603625073462	0.39246107240215883
638000	-5167.27280198901	-5624.012829587304	456.7400275982939	-5624.012829587304	0.08881173965921776	459.33324516264776	88.02250110324373	4.054991655638211	0.24956707587675073	0.20479581547035502	0.15317603625073462	0.39246107240215883
639000	-5170.234389187605	-5624.595694991085	454.36130580347975	-5624.595694991085	0.08986995486945933	456.9849707347604	91.50203381501008	4.153880211222843	0.24956707587675073	0.20479581547035502	0.15317603625073462	0.39246107240215883
640000	-5175.803764743749	-5630.020825261852	454.2170605181038	-5630.020825261852	0.08842452124822556	456.8407254493844	96.90559313073307	4.153880211222843	0.24156667556105885	0.20479581547035502	0.15317603625073462	0.4004614727178507
641000	-5175.33063546501	-5630.1568607222125	454.82622525720194	-5630.1568607222125	0.08623290564048952	457.4498901884826	97.50957294512382	4.153880211222843	0.24156667556105885	0.20479581547035502	0.15317603625073462	0.4004614727178507
642000	-5174.5311110038365	-5626.775922261476	452.24481125763987	-5626.775922261476	0.08654439905893788	454.8169484453536	105.37565255467139	3.9872112662532713	0.24156667556105885	0.20479581547035502	0.15317603625073462	0.4004614727178507
643000	-5178.042862000124	-5629.531941963498	451.48907996337437	-5629.531941963498	0.08559617100894713	454.0612171510881	106.43276861020581	3.9872112662532713	0.24156667556105885	0.20479581547035502	0.15317603625073462	0.4004614727178507
644000	-5169.104555453375	-5628.475896404931	459.371340951556	-5628.475896404931	0.08100851680451257	461.94347813926976	82.41981573454125	3.9872112662532713	0.24156667556105885	0.20479581547035502	0.15317603625073462	0.4004614727178507
645000	-5171.557219707229	-5626.477252472262	454.9200327650337	-5626.477252472262	0.0869243476768566	457.4921699527474	96.62907925087372	3.9872112662532713	0.24156667556105885	0.2099076387358192	0.14806421298527045	0.4004614727178507
646000	-5189.894614554608	-5639.868400645024	449.97378609041647	-5639.868400645024	0.0888779867776776	452.5459232781302	86.24666035178234	3.9872112662532713	0.24156667556105885	0.2099076387358192	0.14806421298527045	0.4004614727178507
647000	-5181.931831484485	-5633.051796830692	451.1199653462068	-5633.051796830692	0.08231290971867711	453.69210253392055	94.77536870434479	3.9872112662532713	0.24156667556105885	0.2099076387358192	0.14806421298527045	0.4004614727178507
648000	-5179.009746641684	-5628.949002268241	449.93925562655716	-5628.949002268241	0.08665065626171434	452.5113928142709	97.32255401862203	3.9872112662532713	0.24156667556105885	0.2099076387358192	0.14806421298527045	0.4004614727178507
649000	-5175.72748969077	-5630.6082527037	454.8807630129299	-5630.6082527037	0.07895557463738621	457.35658135305306	93.68906277433743	3.684506371290662	0.24156667556105885	0.2099076387358192	0.14806421298527045	0.4004614727178507
650000	-5168.557388512826	-5622.0794467790465	453.5220582662207	-5622.0794467790465	0.07848936802686199	455.9978766063439	93.37033041090125	3.684506371290662	0.24156667556105885	0.2099076387358192	0.14806421298527045	0.4004614727178507
651000	-5175.474914010572	-5627.876530818146	452.4016168075737	-5627.876530818146	0.0912349957438195	454.8774351476969	93.61975299684423	3.684506371290662	0.24156667556105885	0.2099076387358192	0.14806421298527045	0.4004614727178507
652000	-5173.072365324283	-5629.748566921997	456.6762015977141	-5629.748566921997	0.08920494290051299	459.1520199378373	100.84536312292941	3.684506371290662	0.24156667556105885	0.2099076387358192	0.14806421298527045	0.4004614727178507
653000	-5177.6026143957115	-5626.609721197352	449.0071068016408	-5626.609721197352	0.09664684572463747	451.482925141764	106.59233639994699	3.684506371290662	0.24156667556105885	0.2099076387358192	0.14806421298527045	0.4004614727178507
654000	-5174.4370607293795	-5624.519213686028	450.082152956648	-5624.519213686028	0.09635531065491118	452.55797129677114	80.97395338884888	3.684506371290662	0.24156667556105885	0.2099076387358192	0.14806421298527045	0.4004614727178507
655000	-5162.710389379397	-5615.724842062973	453.0144526835752	-5615.724842062973	0.08943920219659957	455.67495491210923	84.87930518975637	4.275105202487056	0.24156667556105885	0.2099076387358192	0.14806421298527045	0.4004614727178507
656000	-5163.317022091307	-5617.369081431296	454.0520593399891	-5617.369081431296	0.09087281709393098	456.71256156852314	102.92706678649948	4.275105202487056	0.24156667556105885	0.2099076387358192	0.14806421298527045	0.4004614727178507
657000	-5174.095236415198	-5629.767348803711	455.67211238851297	-5629.767348803711	0.08761100302730644	458.332614617047	106.10081009146603	4.275105202487056	0.24156667556105885	0.2099076387358192	0.14806421298527045	0.4004614727178507
658000	-5170.973429396203	-5619.7351848871895	448.76175549098684	-5619.7351848871895	0.09084300330481031	451.42225771952087	85.4097890795037	4.275105202487056	0.24156667556105885	0.2006476857622497	0.14806421298527045	0.40972142569142017
659000	-5174.407885467438	-5620.253515012685	445.845629545247	-5620.253515012685	0.09127394268318015	448.41657381832374	88.80781439652696	3.9833923005853067	0.24156667556105885	0.2006476857622497	0.14806421298527045	0.40972142569142017
660000	-5162.547605724917	-5613.109500674632	450.5618949497147	-5613.109500674632	0.0859038137647046	453.13283922279146	99.89476579749237	3.9833923005853067	0.24156667556105885	0.2006476857622497	0.14806421298527045	0.40972142569142017
661000	-5162.993777151935	-5623.22621861368	460.2324414617454	-5623.22621861368	0.08601214788140393	462.80338573482214	92.74208671685847	3.9833923005853067	0.24156667556105885	0.2006476857622497	0.14806421298527045	0.40972142569142017
662000	-5163.202177671534	-5620.176923799678	456.9747461281436	-5620.176923799678	0.0855329633593629	459.45353215754375	96.7928328320926	3.693664536682787	0.24156667556105885	0.2006476857622497	0.14806421298527045	0.40972142569142017
663000	-5173.468763709468	-5628.2320082378965	454.76324452842914	-5628.2320082378965	0.0903584074063878	457.1737935705072	89.87870983529399	3.485731527054824	0.24156667556105885	0.2006476857622497	0.14806421298527045	0.40972142569142017
664000	-5169.70032959796	-5625.935086557949	456.23475695998906	-5625.935086557949	0.08830978255587227	458.88965390337336	100.41290101415346	4.256546499876744	0.24156667556105885	0.2006476857622497	0.14806421298527045	0.40972142569142017
665000	-5190.355688859395	-5635.905825941707	445.5501370823118	-5635.905825941707	0.09020123757304173	448.2050340256961	119.8659597138329	4.256546499876744	0.24156667556105885	0.18778126374646467	0.16093063500105548	0.40972142569142017
666000	-5175.4018320597	-5625.958004837617	450.55617277791765	-5625.958004837617	0.09257452134317908	453.21106972130195	88.74536890772349	4.256546499876744	0.24156667556105885	0.18778126374646467	0.16093063500105548	0.40972142569142017
667000	-5163.922089714955	-5615.216106090904	451.2940163759485	-5615.216106090904	0.08972358595482648	453.9870169790162	94.77289876625517	4.383509380133633	0.24156667556105885	0.18778126374646467	0.16093063500105548	0.40972142569142017
668000	-5157.46670400104	-5618.142884596091	460.67618059505077	-5618.142884596091	0.08440830388872449	463.36918119811844	111.06979028057582	4.383509380133633	0.24156667556105885	0.18778126374646467	0.16093063500105548	0.40972142569142017
669000	-5162.533984352075	-5611.819629274031	449.2856449219563	-5611.819629274031	0.089783500321377	451.978645525024	108.04940826719947	4.383509380133633	0.24156667556105885	0.18778126374646467	0.16093063500105548	0.40972142569142017
670000	-5178.433287270026	-5626.978358897514	448.5450716274878	-5626.978358897514	0.10058837195348211	451.2380722305555	91.03507775894458	4.383509380133633	0.24156667556105885	0.18778126374646467	0.16093063500105548	0.40972142569142017
671000	-5174.748978242246	-5629.450053805798	454.7010755635518	-5629.450053805798	0.09075954905332854	457.39407616661947	87.64683883453687	4.383509380133633	0.24156667556105885	0.18778126374646467	0.16093063500105548	0.40972142569142017
672000	-5166.378765697624	-5616.323589229021	449.9448235313979	-5616.323589229021	0.09510227646851671	452.3546244754692	91.42436465042627	3.483482220868783	0.24156667556105885	0.18778126374646467	0.16093063500105548	0.40972142569142017
673000	-5170.128646292851	-5622.466301788841	452.3376554959892	-5622.466301788841	0.0897349229651147	454.71913324801136	94.38250308353544	3.3987988501321715	0.24156667556105885	0.18778126374646467	0.16093063500105548	0.40972142569142017
674000	-5161.332469060417	-5616.480845416477	455.14837635606006	-5616.480845416477	0.08618486563931341	457.5298541080822	89.52922955459957	3.3987988501321715	0.24156667556105885	0.20179952315358013	0.1609597624439602	0.39567403884139996
675000	-5172.170419092844	-5621.203503891285	449.03308479844105	-5621.203503891285	0.09064631077913547	451.4145625504632	94.25233133203939	3.3987988501321715	0.24156667556105885	0.20179952315358013	0.1609597624439602	0.39567403884139996
676000	-5176.276217401607	-5635.114689228771	458.8384718271633	-5635.114689228771	0.08608015962609793	461.2199495791854	108.62675399682958	3.3987988501321715	0.24156667556105885	0.20179952315358013	0.1609597624439602	0.39567403884139996
677000	-5169.061529400977	-5619.752882840265	450.69135343928764	-5619.752882840265	0.09006770720570104	453.0728311913098	75.94006323069503	3.3987988501321715	0.24156667556105885	0.20179952315358013	0.1609597624439602	0.39567403884139996
678000	-5151.928444925457	-5615.412128974548	463.4836840490911	-5615.412128974548	0.0828921116238385	465.86516180111323	109.05923285246863	3.3987988501321715	0.24156667556105885	0.20179952315358013	0.1609597624439602	0.39567403884139996
679000	-5167.375700286417	-5617.802172096872	450.4264718104549	-5617.802172096872	0.08740887271542272	452.80794956247706	89.6647980948654	3.3987988501321715	0.24156667556105885	0.20179952315358013	0.1609597624439602	0.39567403884139996
680000	-5171.794337577524	-5620.816951157589	449.0226135800649	-5620.816951157589	0.09683353085402664	451.629654290565	93.67802967063855	4.099741475642585	0.24156667556105885	0.20179952315358013	0.1609597624439602	0.39567403884139996
681000	-5169.084645776276	-5621.230485970166	452.1458401938898	-5621.230485970166	0.09383797707922893	454.7528809043899	89.6327249126131	4.099741475642585	0.2484247388640406	0.20179952315358013	0.15410169914097846	0.39567403884139996
682000	-5171.307697457737	-5616.526952862428	445.2192554046904	-5616.526952862428	0.09827528510900775	447.8262961151905	98.15042799397636	4.099741475642585	0.2484247388640406	0.20179952315358013	0.15410169914097846	0.39567403884139996
683000	-5157.01264223477	-5608.819286928964	451.80664469419395	-5608.819286928964	0.08955312415823896	454.41368540469404	110.97425441692651	4.099741475642585	0.2484247388640406	0.20179952315358013	0.15410169914097846	0.39567403884139996
684000	-5167.8527324915185	-5619.702030354488	451.8492978629695	-5619.702030354488	0.0919954710205435	454.45633857346957	85.13446021702372	4.099741475642585	0.2484247388640406	0.20179952315358013	0.15410169914097846	0.39567403884139996
685000	-5156.4054814940355	-5608.644020114789	452.2385386207535	-5608.644020114789	0.08553039545760212	454.8455793312536	92.21665618421365	4.099741475642585	0.2484247388640406	0.19554131328173702	0.16035990901282157	0.39567403884139996
686000	-5149.924023577021	-5600.703571056616	450.77954747959495	-5600.703571056616	0.09310061197417832	453.38658819009504	84.08974177406571	4.099741475642585	0.2484247388640406	0.19554131328173702	0.16035990901282157	0.39567403884139996
687000	-5156.125344963755	-5609.354283498137	453.22893853438205	-5609.354283498137	0.09529519331987271	455.83597924488214	86.80746127986401	4.099741475642585	0.23216547897971596	0.20522279597492765	0.16035990901282157	0.40225181603253396
688000	-5177.622659201045	-5615.154520584635	437.53186138359007	-5615.154520584635	0.1056092250976462	440.13890209409016	72.7185358175852	4.099741475642585	0.22169484300174294	0.21569343195290067	0.16035990901282157	0.40225181603253396
689000	-5162.962261287911	-5609.991819354137	447.02955806622634	-5609.991819354137	0.09591349178461296	449.57399400929177	79.39674706205807	3.8989862815297927	0.22169484300174294	0.20575056479850004	0.16035990901282157	0.4121946831869346
690000	-5186.665064352601	-5631.548638170363	444.8835738177621	-5631.548638170363	0.10404785678105509	447.42800976082754	84.96708600722607	3.8989862815297927	0.23775012190521572	0.20575056479850004	0.16035990901282157	0.39613940428346184
691000	-5179.967988708273	-5632.15856628155	452.19057757327664	-5632.15856628155	0.1022834528213856	454.5925522526239	95.49007754179868	3.4599899159242353	0.23775012190521572	0.20575056479850004	0.16035990901282157	0.39613940428346184
692000	-5175.026113848828	-5627.626851024412	452.60073717558373	-5627.626851024412	0.08533740314783521	455.00271185493096	87.31858530144116	3.4599899159242353	0.23775012190521572	0.20575056479850004	0.16035990901282157	0.39613940428346184
693000	-5199.288262541485	-5646.301170668621	447.01290812713586	-5646.301170668621	0.08811721191812692	449.4148828064831	94.84371342154924	3.4599899159242353	0.23775012190521572	0.20575056479850004	0.16035990901282157	0.39613940428346184
694000	-5195.572762634974	-5646.693538487397	451.1207758524223	-5646.693538487397	0.08564178609561243	453.52275053176953	106.8003592084871	3.4599899159242353	0.23775012190521572	0.20575056479850004	0.16035990901282157	0.39613940428346184
695000	-5176.18680431694	-5629.8732545094135	453.6864501924737	-5629.8732545094135	0.08599214951860719	456.0252864890574	103.61625740000211	3.2730331975435214	0.23775012190521572	0.20575056479850004	0.16035990901282157	0.39613940428346184
696000	-5185.743855321442	-5633.083384716422	447.33952939497954	-5633.083384716422	0.09768887507081599	449.6783656915632	95.99230606843638	3.2730331975435214	0.23775012190521572	0.20575056479850004	0.16035990901282157	0.39613940428346184
697000	-5184.642512753576	-5637.857830114318	453.21531736074223	-5637.857830114318	0.08985958329790747	455.5541536573259	95.19357329257605	3.2730331975435214	0.23775012190521572	0.20575056479850004	0.16035990901282157	0.39613940428346184
698000	-5172.112045592832	-5628.653307001707	456.541261408875	-5628.653307001707	0.09021159295104147	458.8800977054587	98.386184516852	3.2730331975435214	0.23775012190521572	0.20575056479850004	0.16035990901282157	0.39613940428346184
699000	-5173.469081763812	-5621.808739947119	448.3396581833065	-5621.808739947119	0.09095635605708824	450.67849447989016	84.170313774511	3.2730331975435214	0.24019925653456467	0.20575056479850004	0.15791077438347262	0.39613940428346184
700000	-5163.085696420732	-5617.218327673802	454.1326312530704	-5617.218327673802	0.08586932454907895	456.47414267252975	92.36054874749038	3.280862824246834	0.24019925653456467	0.20575056479850004	0.15791077438347262	0.39613940428346184
701000	-5161.150804574258	-5612.2678519670935	451.1170473928364	-5612.2678519670935	0.09003388626576055	453.613586119493	89.79172427044963	3.748669863585528	0.24019925653456467	0.20575056479850004	0.15791077438347262	0.39613940428346184
702000	-5168.375967562366	-5612.663540382852	444.28757282048593	-5612.663540382852	0.09937510181661309	446.9475593067601	87.08440749352313	4.273395918494173	0.24019925653456467	0.20575056479850004	0.15791077438347262	0.39613940428346184
703000	-5176.759220268213	-5626.31639339706	449.5571731288474	-5626.31639339706	0.0918470586963941	452.2171596151216	83.231225140634	4.273395918494173	0.24019925653456467	0.20575056479850004	0.15791077438347262	0.39613940428346184
704000	-5167.838979062531	-5624.888487356606	457.04950829407517	-5624.888487356606	0.08939827193897491	459.70949478034936	95.94889162036175	4.273395918494173	0.24019925653456467	0.20575056479850004	0.15791077438347262	0.39613940428346184
705000	-5178.390393234457	-5627.071947851647	448.68155461718925	-5627.071947851647	0.09064154190216248	451.34154110346344	75.8791506981274	4.273395918494173	0.24019925653456467	0.20575056479850004	0.15791077438347262	0.39613940428346184
706000	-5182.566481478414	-5629.179548535567	446.613067057153	-5629.179548535567	0.0868056311564783	449.2730535434272	84.72254640873494	4.273395918494173	0.24019925653456467	0.20575056479850004	0.15791077438347262	0.39613940428346184
707000	-5205.589493495726	-5652.2282841439455	446.6387906482197	-5652.2282841439455	0.08916676644351432	449.4235076182285	83.11377247462887	4.696967296516135	0.257263409103551	0.20575056479850004	0.15791077438347262	0.3790752517144755
708000	-5186.28066998669	-5638.098064253522	451.81739426683293	-5638.098064253522	0.08701599569054538	454.6021112368417	98.10219272847615	4.696967296516135	0.257263409103551	0.20575056479850004	0.15791077438347262	0.3790752517144755
709000	-5188.233177221214	-5636.310887069554	448.0777098483406	-5636.310887069554	0.08834797327987906	450.8624268183494	78.52132642083822	4.696967296516135	0.257263409103551	0.20575056479850004	0.14800920830111064	0.38897681779683746
710000	-5185.431255756882	-5633.13786739293	447.7066116360481	-5633.13786739293	0.09071069724375688	450.1464500091239	81.70946576199202	3.574309261251189	0.257263409103551	0.20575056479850004	0.14800920830111064	0.38897681779683746
711000	-5167.906928156396	-5617.814219155049	449.9072909986522	-5617.814219155049	0.08935830832181392	452.347129371728	95.22972654329602	3.574309261251189	0.257263409103551	0.20575056479850004	0.14800920830111064	0.38897681779683746
712000	-5162.8886465208925	-5619.511457332094	456.62281081120153	-5619.511457332094	0.083593595199541	458.9798803883836	94.19070586752234	3.326558216378575	0.2665553219288938	0.20575056479850004	0.13871729547576783	0.38897681779683746
713000	-5154.462875609603	-5616.417067378345	461.9541917687424	-5616.417067378345	0.07943915114259527	464.3112613459245	101.39608310187846	3.326558216378575	0.2665553219288938	0.20575056479850004	0.13871729547576783	0.38897681779683746
714000	-5167.457433309992	-5617.972913990377	450.5154806803851	-5617.972913990377	0.09093940298333826	452.8725502575672	79.8187180008239	3.326558216378575	0.2665553219288938	0.19600071278208112	0.14846714749218676	0.38897681779683746
715000	-5165.782360873618	-5619.691398124582	453.9090372509635	-5619.691398124582	0.0898396865092448	456.26610682814555	95.03380766178444	3.326558216378575	0.2665553219288938	0.19600071278208112	0.14846714749218676	0.38897681779683746
716000	-5184.215258419772	-5628.558882033449	444.3436236136768	-5628.558882033449	0.09397786342627878	446.7006931908589	71.05007601670708	3.326558216378575	0.2665553219288938	0.19600071278208112	0.14846714749218676	0.38897681779683746
717000	-5161.008129202957	-5616.481097444172	455.47296824121395	-5616.481097444172	0.08610056535294555	457.830037818396	126.45298862561691	3.326558216378575	0.2546519407106357	0.19600071278208112	0.16037052871044488	0.38897681779683746
718000	-5167.4466351921055	-5619.60579892052	452.15916372841457	-5619.60579892052	0.08524374657032885	454.770482033666	120.08254493519061	4.113638396288427	0.2568329366539067	0.19600071278208112	0.16037052871044488	0.3867958218535664
719000	-5168.547616972398	-5620.481371983832	451.9337550114343	-5620.481371983832	0.08241656416467456	454.5450733166857	104.50038497448482	4.113638396288427	0.2568329366539067	0.19600071278208112	0.16037052871044488	0.3867958218535664
720000	-5179.786563240962	-5630.382011692455	450.5954484514932	-5630.382011692455	0.08414873218276879	453.2067667567446	81.76424628401169	4.113638396288427	0.2568329366539067	0.19600071278208112	0.16037052871044488	0.3867958218535664
721000	-5167.823632038449	-5625.355168974473	457.5315369360234	-5625.355168974473	0.08349571078034185	460.1428552412748	89.6817870665937	4.113638396288427	0.2568329366539067	0.19600071278208112	0.16037052871044488	0.3867958218535664
722000	-5188.687509238035	-5631.835619287423	443.1481100493872	-5631.835619287423	0.0909108751949899	445.7594283546386	92.65562707210591	4.113638396288427	0.2568329366539067	0.19600071278208112	0.16037052871044488	0.3867958218535664
723000	-5169.889992904989	-5621.244448171101	451.35445526611153	-5621.244448171101	0.08567473810467573	453.96577357136294	87.41389089527506	4.113638396288427	0.2568329366539067	0.19600071278208112	0.16037052871044488	0.3867958218535664
724000	-5185.609951645491	-5630.606140545668	444.9961889001766	-5630.606140545668	0.09254776179617731	447.62937224746673	79.97737173023748	4.185036687753803	0.2568329366539067	0.19600071278208112	0.16037052871044488	0.3867958218535664
725000	-5171.331562173702	-5631.226858571793	459.8952963980914	-5631.226858571793	0.08286289721725909	462.5284797453815	90.60116260355903	4.185036687753803	0.2568329366539067	0.19600071278208112	0.16037052871044488	0.3867958218535664
726000	-5186.695155561245	-5640.240743614801	453.5455880535563	-5640.240743614801	0.08450051102644618	456.1787714008464	92.71482180224943	4.185036687753803	0.2568329366539067	0.19600071278208112	0.16555406557705757	0.3816122849869537
727000	-5191.236861290256	-5643.728595758475	452.4917344682201	-5643.728595758475	0.08075195350070458	455.12491781551023	94.86048530717645	4.185036687753803	0.2568329366539067	0.19600071278208112	0.16555406557705757	0.3816122849869537
728000	-5174.341079945924	-5621.035673941982	446.69459399605745	-5621.035673941982	0.0850744476172391	449.1187811453586	99.81086621812568	3.526851447405775	0.2360098152143192	0.19600071278208112	0.16555406557705757	0.40243540642654124
729000	-5167.78471207553	-5631.987148089399	464.20243601386954	-5631.987148089399	0.08071196774620029	466.6266231631707	105.38331920131434	3.526851447405775	0.2360098152143192	0.19600071278208112	0.16555406557705757	0.40243540642654124
730000	-5162.54997805223	-5619.871117644511	457.32113959228127	-5619.871117644511	0.088681846056405	459.7453267415824	101.86697311982343	3.526851447405775	0.2360098152143192	0.19600071278208112	0.16555406557705757	0.40243540642654124
731000	-5160.292562556021	-5621.718660663892	461.42609810787076	-5621.718660663892	0.08929423389836405	463.8502852571719	98.85424865799658	3.526851447405775	0.2360098152143192	0.19600071278208112	0.16555406557705757	0.40243540642654124
732000	-5169.356747386824	-5632.527036999487	463.1702896126622	-5632.527036999487	0.0833133985657282	465.47974231168314	92.81287923206675	3.187556865047079	0.2360098152143192	0.19600071278208112	0.16555406557705757	0.40243540642654124
733000	-5163.937354886023	-5621.729754115791	457.7923992297682	-5621.729754115791	0.08678336177909263	460.10185192878913	97.34508108686568	3.187556865047079	0.2360098152143192	0.22063747273836876	0.16555406557705757	0.37779864647025363
734000	-5178.484867319113	-5628.557263508492	450.0723961893793	-5628.557263508492	0.09003603755020151	452.3818488884002	93.36602936520161	3.187556865047079	0.2360098152143192	0.22063747273836876	0.16555406557705757	0.37779864647025363
735000	-5201.727211123041	-5647.697454149572	445.9702430265302	-5647.697454149572	0.0829877479341461	448.27969572555116	99.04328631088255	3.187556865047079	0.2360098152143192	0.22063747273836876	0.16555406557705757	0.37779864647025363
736000	-5181.370151299111	-5636.104901653295	454.73475035418386	-5636.104901653295	0.08877907054166229	457.0442030532048	85.60131609467317	3.187556865047079	0.2360098152143192	0.22063747273836876	0.16555406557705757	0.37779864647025363
737000	-5187.080667578392	-5633.839788419447	446.7591208410551	-5633.839788419447	0.09513381346306903	449.2675348983312	89.00387472422267	3.785677293415227	0.2360098152143192	0.22063747273836876	0.16555406557705757	0.37779864647025363
738000	-5167.030687182605	-5625.553145006073	458.52245782346745	-5625.553145006073	0.08215528778534027	461.0308718807435	109.15494893293828	3.785677293415227	0.25476776820795893	0.20363986199829465	0.16555406557705757	0.37603830421668805
739000	-5182.72970408501	-5632.0980259090065	449.368321823997	-5632.0980259090065	0.08928537077651397	451.8767358812731	91.88940516657529	3.785677293415227	0.25476776820795893	0.20363986199829465	0.16555406557705757	0.37603830421668805
740000	-5170.588405739756	-5628.470940383202	457.8825346434458	-5628.470940383202	0.0794128836395663	460.3909487007219	92.79768221396434	3.785677293415227	0.26246743782075777	0.20363986199829465	0.15785439596425876	0.37603830421668805
741000	-5168.71271160056	-5620.63213416109	451.9194225605301	-5620.63213416109	0.08283368966416177	454.4278366178062	95.79355945124394	3.785677293415227	0.26246743782075777	0.2048812264079996	0.15785439596425876	0.3747969398069831
742000	-5178.44298976175	-5625.841618051833	447.398628290083	-5625.841618051833	0.08755265224002746	449.9070423473591	82.39624428825365	3.785677293415227	0.26246743782075777	0.2048812264079996	0.15785439596425876	0.3747969398069831
743000	-5176.199909105971	-5628.81013279067	452.6102236846987	-5628.81013279067	0.08739332610893309	455.1186377419748	86.11905213816203	3.785677293415227	0.26246743782075777	0.2048812264079996	0.15785439596425876	0.3747969398069831
744000	-5168.679324571794	-5626.579365067824	457.90004049603107	-5626.579365067824	0.08587121534428113	460.40845455330714	106.59856884804381	3.785677293415227	0.26246743782075777	0.2053246993826675	0.15785439596425876	0.3743534668323152
745000	-5183.220595683765	-5635.808185487921	452.58758980415615	-5635.808185487921	0.09571566338639646	455.0960038614322	88.81235725160168	3.785677293415227	0.26246743782075777	0.2053246993826675	0.15785439596425876	0.3743534668323152
746000	-5181.242734462789	-5631.665488094009	450.4227536312202	-5631.665488094009	0.09517232391165933	452.93116768849626	112.76560901606919	3.785677293415227	0.2563578958138068	0.2053246993826675	0.1519298691903441	0.38638753561318084
747000	-5183.547425595777	-5635.359911355414	451.8124857596364	-5635.359911355414	0.08603123687675356	454.32089981691246	94.37954591004143	3.785677293415227	0.2563578958138068	0.2053246993826675	0.1519298691903441	0.38638753561318084
748000	-5186.10418791988	-5634.613824094561	448.50963617468057	-5634.613824094561	0.0903400482339538	451.01805023195664	79.43701801704933	3.785677293415227	0.2567726858031452	0.20221433313999584	0.1546254454436774	0.38638753561318084
749000	-5184.18373334131	-5639.632284433044	455.4485510917345	-5639.632284433044	0.08285719491269168	457.95696514901056	92.9587681601478	3.785677293415227	0.2567726858031452	0.20221433313999584	0.1546254454436774	0.38638753561318084
750000	-5197.894330971803	-5650.299866035495	452.40553506369173	-5650.299866035495	0.07990522600929323	454.9139491209678	97.7515680020456	3.785677293415227	0.2567726858031452	0.20221433313999584	0.1546254454436774	0.38638753561318084
751000	-5190.367358408172	-5640.215446491143	449.84808808297134	-5640.215446491143	0.08579647328598115	452.3565021402474	97.70195788578062	3.785677293415227	0.24530287335062984	0.21413272905219374	0.1546254454436774	0.3859389521534983
752000	-5193.858166078693	-5641.057686695387	447.19952061669414	-5641.057686695387	0.08864261007078678	449.7079346739702	91.83869294473341	3.785677293415227	0.24530287335062984	0.21413272905219374	0.1546254454436774	0.3859389521534983
753000	-5190.565955932708	-5643.896064190492	453.3301082577848	-5643.896064190492	0.08023508189096938	455.83852231506086	99.7751773502377	3.785677293415227	0.24530287335062984	0.21413272905219374	0.1546254454436774	0.3859389521534983
754000	-5199.709530027272	-5651.067265164868	451.3577351375963	-5651.067265164868	0.08130621231914555	453.8661491948724	90.18313727298502	3.785677293415227	0.24530287335062984	0.21413272905219374	0.1546254454436774	0.3859389521534983
755000	-5207.410057608448	-5652.91999224011	445.5099346316618	-5652.91999224011	0.08748632203811954	448.01834868893786	93.1288374414812	3.785677293415227	0.24530287335062984	0.21413272905219374	0.1546254454436774	0.3859389521534983
756000	-5186.961584500958	-5641.211213294059	454.2496287931007	-5641.211213294059	0.08223625157537963	456.7580428503768	96.15240320982625	3.785677293415227	0.24530287335062984	0.21413272905219374	0.1546254454436774	0.3859389521534983
757000	-5198.952816239369	-5649.634793915198	450.68197767582944	-5649.634793915198	0.07900562491799142	453.1903917331055	82.69818385141755	3.785677293415227	0.24530287335062984	0.20252396839869008	0.16623420609718106	0.3859389521534983
758000	-5191.922442521081	-5644.969534135753	453.0470916146714	-5644.969534135753	0.09326684586245908	455.55550567194746	95.16007678887408	3.785677293415227	0.24530287335062984	0.20252396839869008	0.16623420609718106	0.3859389521534983
759000	-5191.7468190955005	-5642.937893788109	451.19107469260877	-5642.937893788109	0.09020783636132411	453.6864561100163	95.44037881631972	3.7450724467467706	0.24530287335062984	0.20252396839869008	0.16623420609718106	0.3859389521534983
760000	-5181.544513558732	-5640.544062558371	458.99954899963785	-5640.544062558371	0.08041009085756527	461.4949304170454	110.46481336291009	3.7450724467467706	0.24530287335062984	0.20252396839869008	0.16623420609718106	0.3859389521534983
761000	-5174.261723651571	-5632.559657581954	458.2979339303827	-5632.559657581954	0.08556558572041312	460.79331534779027	97.33717949443192	3.7450724467467706	0.24530287335062984	0.20252396839869008	0.16623420609718106	0.3859389521534983
762000	-5195.989860404886	-5645.298541328352	449.30868092346674	-5645.298541328352	0.09327031720152025	452.00491981081643	88.2924568445487	4.3943868263022985	0.2561000134194698	0.20252396839869008	0.16623420609718106	0.37514181208465835
763000	-5195.09938652668	-5643.357377653237	448.25799112655636	-5643.357377653237	0.09244474711830886	450.6459051041583	97.60491874516501	3.4179613690600057	0.2561000134194698	0.21182677884256096	0.15693139565331019	0.37514181208465835
764000	-5192.577590684504	-5649.632360840985	457.0547701564813	-5649.632360840985	0.08279855123797594	459.44268413408327	101.92432140890203	3.4179613690600057	0.2561000134194698	0.22169383242057555	0.15693139565331019	0.36527475850664376
765000	-5188.229720217656	-5639.548584671464	451.3188644538074	-5639.548584671464	0.08610862838670623	453.70677843140936	87.81886784447933	3.4179613690600057	0.2561000134194698	0.19592553866453452	0.15693139565331019	0.39104305226268476
766000	-5192.213824253772	-5640.586618391395	448.3727941376226	-5640.586618391395	0.08784559187581649	450.78066701196684	85.73837442370612	3.477688089746267	0.2561000134194698	0.19592553866453452	0.15693139565331019	0.39104305226268476
767000	-5163.728463678961	-5619.005060632948	455.2765969539871	-5619.005060632948	0.08287301823050244	457.8816960412351	101.24325724802706	4.093441245395762	0.2561000134194698	0.19592553866453452	0.15693139565331019	0.39104305226268476
768000	-5172.983076102527	-5623.318711780974	450.3356356784468	-5623.318711780974	0.08748372668232003	452.9407347656948	91.38221769254562	4.093441245395762	0.2561000134194698	0.19592553866453452	0.15693139565331019	0.39104305226268476
769000	-5167.294118834827	-5620.5594595470975	453.2653407122703	-5620.5594595470975	0.09041482374538304	455.8704397995183	88.44936801507232	4.093441245395762	0.2561000134194698	0.19592553866453452	0.15693139565331019	0.39104305226268476
770000	-5164.556141589229	-5618.921168400185	454.36502681095584	-5618.921168400185	0.08482922767832851	456.97012589820383	104.91896393482969	4.093441245395762	0.2561000134194698	0.19592553866453452	0.15693139565331019	0.39104305226268476
771000	-5167.253575886035	-5615.859043151414	448.6054672653794	-5615.859043151414	0.08938728525818203	451.2105663526274	88.25217314944692	4.093441245395762	0.24520098787875305	0.20682456420525128	0.15444503244093158	0.39352941547506337
772000	-5170.847686390595	-5621.391408465152	450.5437220745568	-5621.391408465152	0.08912330327931609	453.1488211618048	102.65968573126891	4.093441245395762	0.24520098787875305	0.20682456420525128	0.15249200834088417	0.39548243957511076
773000	-5179.799446758818	-5630.528593231515	450.72914647269704	-5630.528593231515	0.09763650562069376	453.33424555994503	83.33765207269423	4.093441245395762	0.24520098787875305	0.1996604893889893	0.15249200834088417	0.4026465143913727
774000	-5162.065214593193	-5615.1631776333525	453.09796304015936	-5615.1631776333525	0.08965180703636869	455.70306212740735	100.42604686662538	4.093441245395762	0.24520098787875305	0.1996604893889893	0.15249200834088417	0.4026465143913727
775000	-5164.069192280287	-5619.632630793526	455.56343851323936	-5619.632630793526	0.08932501506495988	458.16853760048735	98.17914779214556	4.093441245395762	0.24520098787875305	0.1996604893889893	0.15249200834088417	0.4026465143913727
776000	-5169.705346726234	-5622.613183384061	452.9078366578271	-5622.613183384061	0.09072119641602641	455.5129357450751	95.13511862686028	4.093441245395762	0.23258540728715263	0.21227606998058973	0.15249200834088417	0.4026465143913727
777000	-5179.943490391797	-5635.572894362464	455.6294039706667	-5635.572894362464	0.09003426249491375	458.2345030579147	92.67929080061108	4.093441245395762	0.23258540728715263	0.20380286101421757	0.16096521730725633	0.4026465143913727
778000	-5183.834555626962	-5639.147802346544	455.3132467195816	-5639.147802346544	0.09013516369354553	457.9183458068296	99.45147041945042	4.093441245395762	0.23258540728715263	0.20197789591824947	0.16096521730725633	0.40447147948734086
779000	-5164.148761797025	-5623.00086383291	458.85210203588485	-5623.00086383291	0.08672481908735663	461.45720112313285	99.85802286461981	4.093441245395762	0.23258540728715263	0.2136974699689085	0.16096521730725633	0.3927519054366818
780000	-5186.087374982936	-5632.890417160232	446.8030421772956	-5632.890417160232	0.08773603285191683	449.4081412645436	95.59247450132827	4.093441245395762	0.23258540728715263	0.2136974699689085	0.16096521730725633	0.3927519054366818
781000	-5164.585963791044	-5613.878268156662	449.29230436561744	-5613.878268156662	0.0908172592217787	451.6658257021633	103.4435274244814	3.375175817485693	0.23258540728715263	0.2136974699689085	0.16096521730725633	0.3927519054366818
782000	-5155.202334307225	-5616.75255691282	461.550222605595	-5616.75255691282	0.08182671287170917	463.9237439421409	98.8872712791313	3.375175817485693	0.23258540728715263	0.21542647081305297	0.15923621646311187	0.3927519054366818
783000	-5160.893809185772	-5614.5438626843725	453.65005349860115	-5614.5438626843725	0.08644476543377982	456.02357483514703	110.01539309570848	3.375175817485693	0.24285942457827078	0.21542647081305297	0.15923621646311187	0.38247788814556366
784000	-5176.636223662456	-5620.81271105999	444.17648739753344	-5620.81271105999	0.09057828594650753	446.5500087340793	92.79952097033384	3.375175817485693	0.24285942457827078	0.2150769583977262	0.15958572887843864	0.38247788814556366
785000	-5165.993066418115	-5622.273333179474	456.28026676135926	-5622.273333179474	0.09059833786550019	458.65378809790514	99.42233662240126	3.375175817485693	0.24285942457827078	0.2150769583977262	0.15958572887843864	0.38247788814556366
786000	-5173.415397096244	-5628.95640287356	455.541005777316	-5628.95640287356	0.08382380772514716	457.9145271138619	104.42708489176466	3.375175817485693	0.24285942457827078	0.2150769583977262	0.15958572887843864	0.38247788814556366
787000	-5183.7980146598775	-5630.691145470967	446.89313081108963	-5630.691145470967	0.08914416769493756	449.2666521476355	93.97915314931274	3.375175817485693	0.2436984538388635	0.2142379291371335	0.14973684608331664	0.3923267709406857
788000	-5162.132192253437	-5613.9010853249065	451.76889307146973	-5613.9010853249065	0.09162385654986095	454.1424144080156	96.27782987186428	3.375175817485693	0.2436984538388635	0.2142379291371335	0.14973684608331664	0.3923267709406857
789000	-5171.936799679787	-5627.9207373609925	455.9839376812055	-5627.9207373609925	0.08688534090851764	458.59616988441564	93.20425718298328	4.116610451628149	0.2436984538388635	0.2142379291371335	0.14973684608331664	0.3923267709406857
790000	-5170.849950582066	-5620.758377301181	449.9084267191148	-5620.758377301181	0.09429230146499602	452.51662971893023	80.22310461184932	4.103515189190127	0.24549375111091545	0.2142379291371335	0.14794154881126467	0.3923267709406857
791000	-5177.021610350354	-5628.166097173278	451.14448682292357	-5628.166097173278	0.08945371746818635	453.74066027180464	96.53080545989087	4.064540478158923	0.24549375111091545	0.2142379291371335	0.14794154881126467	0.3923267709406857
792000	-5176.312487913873	-5627.2397109774	450.9272230635272	-5627.2397109774	0.0899408508413099	453.3550864924658	89.54341802257271	3.5379728748911115	0.24549375111091545	0.2142379291371335	0.14794154881126467	0.3923267709406857
793000	-5167.537293506541	-5628.805642183153	461.26834867661296	-5628.805642183153	0.08150932114855354	463.6962121055515	111.11617011706227	3.5379728748911115	0.24549375111091545	0.19178141791879857	0.1703980600295996	0.3923267709406857
794000	-5180.563976258663	-5632.838683201295	452.27470694263167	-5632.838683201295	0.08629581515278689	454.70257037157023	96.70550905646279	3.5379728748911115	0.24549375111091545	0.19178141791879857	0.1703980600295996	0.3923267709406857
795000	-5166.010362846993	-5626.962478306669	460.9521154596758	-5626.962478306669	0.07956359577752341	463.37997888861435	98.56741160051162	3.5379728748911115	0.24549375111091545	0.19178141791879857	0.1703980600295996	0.3923267709406857
796000	-5166.047667627554	-5616.3741882465365	450.3265206189828	-5616.3741882465365	0.09351159187663356	452.75438404792135	83.66038541275486	3.5379728748911115	0.24549375111091545	0.19178141791879857	0.1703980600295996	0.3923267709406857
797000	-5176.629408896387	-5625.5182670559125	448.8888581595252	-5625.5182670559125	0.09689965650229716	451.3167215884638	86.24775682800907	3.5379728748911115	0.24549375111091545	0.19178141791879857	0.1703980600295996	0.3923267709406857
798000	-5183.0932772387	-5631.276126512903	448.1828492742034	-5631.276126512903	0.0972798404514637	450.70438358488246	90.37444372108368	3.8267637872748863	0.24549375111091545	0.19178141791879857	0.1703980600295996	0.3923267709406857
799000	-5178.124220584935	-5632.906125145739	454.78190456080404	-5632.906125145739	0.08785588289824978	457.3034388714831	115.94977754041825	3.8267637872748863	0.24549375111091545	0.19178141791879857	0.1703980600295996	0.3923267709406857
800000	-5184.315273081373	-5636.64543915418	452.3301660728078	-5636.64543915418	0.08740847695475792	454.85170038348684	94.05858086805006	3.8267637872748863	0.24549375111091545	0.19766507757512097	0.1645144003732772	0.3923267709406857
801000	-5175.964560560949	-5630.0589471815965	454.09438662064724	-5630.0589471815965	0.0877677553551273	456.6458057087411	85.38904818589145	3.921136915856361	0.24549375111091545	0.19766507757512097	0.1645144003732772	0.3923267709406857
802000	-5178.122870895829	-5629.44283136874	451.3199604729115	-5629.44283136874	0.08804573621566072	453.8713795610053	86.22245035606561	3.921136915856361	0.24524310480723177	0.1973325108784042	0.1645144003732772	0.3929099839410861
803000	-5181.312761761376	-5633.700096642296	452.3873348809189	-5633.700096642296	0.09502299564982807	454.9112509215232	95.38115647532375	3.8342447986707864	0.24524310480723177	0.1973325108784042	0.1645144003732772	0.3929099839410861
804000	-5158.440769349416	-5623.029542840671	464.5887734912549	-5623.029542840671	0.08598959248380164	467.01519073380643	106.57389088817465	3.53359600487428	0.24524310480723177	0.20020398134005107	0.16164292991163032	0.3929099839410861
805000	-5186.767815543747	-5632.476760994205	445.70894545045724	-5632.476760994205	0.09718248785908538	448.13536269300874	75.81643914020012	3.53359600487428	0.24524310480723177	0.20020398134005107	0.16164292991163032	0.3929099839410861
806000	-5164.169019816301	-5623.048295707478	458.87927589117675	-5623.048295707478	0.08627558483670329	461.30569313372825	90.88384668746328	3.53359600487428	0.24524310480723177	0.18364544178097886	0.16164292991163032	0.40946852350015833
807000	-5157.56460318227	-5610.533685519121	452.9690823368507	-5610.533685519121	0.08728459253439032	455.3954995794022	103.13160893121493	3.53359600487428	0.24524310480723177	0.18364544178097886	0.16164292991163032	0.40946852350015833
808000	-5159.936168966171	-5616.336779040165	456.40061007399436	-5616.336779040165	0.08760865115957245	458.82702731654587	101.65212617122661	3.53359600487428	0.24524310480723177	0.18549143040861946	0.16164292991163032	0.4076225348725177
809000	-5182.389902719195	-5627.61420448383	445.2243017646349	-5627.61420448383	0.09119544570479549	447.65810615939563	78.20712293117606	3.555978886692745	0.24524310480723177	0.18549143040861946	0.16164292991163032	0.4076225348725177
810000	-5163.902530942384	-5621.79165751328	457.88912657089656	-5621.79165751328	0.08864649341902389	460.32789437582386	99.83220858678473	3.571053898492451	0.24524310480723177	0.18549143040861946	0.16164292991163032	0.4076225348725177
811000	-5172.423624424144	-5627.192613445418	454.76898902127454	-5627.192613445418	0.08979882172844952	457.20775682620183	89.000204049029	3.571053898492451	0.24524310480723177	0.18549143040861946	0.16164292991163032	0.4076225348725177
812000	-5183.31118939699	-5633.370131277621	450.0589418806316	-5633.370131277621	0.09649587034861593	452.4977096855589	92.80399979588675	3.571053898492451	0.24524310480723177	0.18549143040861946	0.16164292991163032	0.4076225348725177
813000	-5193.523797502336	-5649.09193169295	455.5681341906144	-5649.09193169295	0.09106511473841632	458.0069019955417	86.18106568948244	3.571053898492451	0.24524310480723177	0.18549143040861946	0.16164292991163032	0.4076225348725177
814000	-5189.042221539568	-5641.492641280037	452.4504197404685	-5641.492641280037	0.08358311880451341	454.88918754539577	92.98508656409426	3.571053898492451	0.24524310480723177	0.18605969417316864	0.16107466614708113	0.4076225348725177
815000	-5189.407110999904	-5648.865014929483	459.45790392957815	-5648.865014929483	0.08263724208374736	461.89667173450545	92.99891040005559	3.571053898492451	0.22890841930471686	0.20239437967568355	0.16107466614708113	0.4076225348725177
816000	-5199.89300385691	-5649.649113939337	449.7561100824277	-5649.649113939337	0.0836598897060778	452.24912378723127	88.52503539823861	3.7377176191633104	0.22890841930471686	0.2257678282821812	0.16107466614708113	0.38424908626602006
817000	-5187.726580242142	-5641.188914101008	453.46233385886654	-5641.188914101008	0.08590249117983037	455.9553475636701	85.73590479751607	3.7377176191633104	0.23332220538865617	0.2257678282821812	0.15666088006314183	0.38424908626602006
818000	-5183.697940123256	-5640.374990548616	456.6770504253602	-5640.374990548616	0.08003644397901624	459.1700641301638	99.82482597612484	3.7377176191633104	0.23332220538865617	0.21841433227035198	0.15666088006314183	0.3916025822778493
819000	-5191.731317085562	-5644.428517684208	452.6972005986453	-5644.428517684208	0.0884207417134562	455.19021430344884	102.622977212829	3.7377176191633104	0.24741291883097996	0.20300094732651078	0.15666088006314183	0.39292525377936666
820000	-5185.918278884393	-5639.220071114305	453.30179222991245	-5639.220071114305	0.09187530006069912	455.794805934716	91.1663599188681	3.7377176191633104	0.24741291883097996	0.20300094732651078	0.15666088006314183	0.39292525377936666
821000	-5184.856491233135	-5631.509249821445	446.65275858831035	-5631.509249821445	0.09745454531978971	449.1457722931139	104.22424968416425	3.7377176191633104	0.23055919879479098	0.20300094732651078	0.15666088006314183	0.4097789738155556
822000	-5184.512393261931	-5632.025194112407	447.5128008504764	-5632.025194112407	0.0942939537830607	450.00581455528	86.1952595475922	3.7377176191633104	0.23351871024477783	0.20300094732651078	0.15666088006314183	0.40681946236556876
823000	-5183.064501894343	-5634.513142024414	451.44864013007054	-5634.513142024414	0.09479789018760036	453.9416538348741	91.15382212427077	3.7377176191633104	0.23351871024477783	0.20300094732651078	0.15666088006314183	0.40681946236556876
824000	-5178.19514100448	-5640.149900497048	461.9547594925682	-5640.149900497048	0.08523473308145602	464.44777319737176	99.98912920354942	3.7377176191633104	0.2514452258794601	0.2046768963086169	0.15666088006314183	0.3872169977487803
825000	-5190.379021051197	-5633.683326047858	443.3043049966612	-5633.683326047858	0.09676182150308937	445.79731870146475	76.31801343856378	3.7377176191633104	0.2514452258794601	0.2046768963086169	0.15666088006314183	0.3872169977487803
826000	-5167.617784099229	-5627.149822830641	459.5320387314127	-5627.149822830641	0.08210905069868792	462.02505243621624	101.34442940873822	3.7377176191633104	0.2514452258794601	0.2046768963086169	0.15666088006314183	0.3872169977487803
827000	-5168.88743310116	-5623.01368465347	454.1262515523091	-5623.01368465347	0.08512233651124058	456.6399864012146	106.76355879167913	3.8023142169921234	0.2514452258794601	0.2046768963086169	0.15666088006314183	0.3872169977487803
828000	-5184.499161342441	-5634.426322246222	449.9271609037819	-5634.426322246222	0.0848828307488624	452.4408957526874	104.30362296216414	3.8023142169921234	0.2514452258794601	0.2046768963086169	0.15666088006314183	0.3872169977487803
829000	-5186.176401870511	-5635.830708924545	449.6543070540344	-5635.830708924545	0.08448250193197356	452.16804190293993	90.21792760149725	3.8023142169921234	0.2514452258794601	0.2046768963086169	0.15666088006314183	0.3872169977487803
830000	-5187.323302604475	-5641.944421857047	454.6211192525716	-5641.944421857047	0.08431320807657307	457.1348541014771	95.62819023794816	3.8023142169921234	0.2514452258794601	0.2046768963086169	0.15666088006314183	0.3872169977487803
831000	-5176.335348663925	-5633.219116658799	456.8837679948736	-5633.219116658799	0.08575133081239275	459.39750284377914	91.02334342001473	3.8023142169921234	0.23632784191791	0.19448235119084722	0.1668554251809115	0.4023343817103304
832000	-5186.530002821617	-5636.9702577681055	450.4402549464884	-5636.9702577681055	0.089945586227045	453.06943956426244	91.42476037503985	4.171933599560795	0.22968757664899708	0.20112261645976015	0.1668554251809115	0.4023343817103304
833000	-5169.272524513167	-5625.34005181755	456.0675273043837	-5625.34005181755	0.08779408083647448	458.69671192215776	97.14693117410617	4.171933599560795	0.2338701977298731	0.19693999537888413	0.17435725714199893	0.39483254974924303
834000	-5162.21468271505	-5620.479864459856	458.2651817448062	-5620.479864459856	0.08525218210299589	460.8943663625803	102.4671904362642	4.171933599560795	0.2503794253283275	0.19693999537888413	0.14751995360917328	0.4051606256836143
835000	-5170.994635385745	-5624.046835990732	453.0522006049868	-5624.046835990732	0.08442749104078025	455.68138522276087	89.65696396102514	4.171933599560795	0.24696959065686583	0.19693999537888413	0.14751995360917328	0.40857046035507594
836000	-5176.726909192196	-5622.598678434315	445.87176924211894	-5622.598678434315	0.08353394343805534	448.500953859893	82.90725927620397	4.171933599560795	0.24696959065686583	0.19693999537888413	0.14751995360917328	0.40857046035507594
837000	-5169.75844180301	-5623.577944300691	453.81950249768124	-5623.577944300691	0.08146098461154667	456.4486871154553	87.12040299172078	4.171933599560795	0.25106265836848984	0.19693999537888413	0.1434268858975493	0.40857046035507594
838000	-5174.639845790827	-5629.345692489789	454.7058466989615	-5629.345692489789	0.08019907720688325	457.3350313167356	96.23580402648092	4.171933599560795	0.25106265836848984	0.19693999537888413	0.1434268858975493	0.40857046035507594
839000	-5179.484351654974	-5637.027236384818	457.5428847298441	-5637.027236384818	0.08021290692544031	460.17206934761816	94.06109080963301	4.171933599560795	0.25106265836848984	0.19693999537888413	0.13979328670199706	0.41220405955062817
840000	-5179.892733621002	-5627.934438556133	448.0417049351308	-5627.934438556133	0.09369114516811117	450.67088955290484	76.7366781522134	4.171933599560795	0.25564913932465205	0.20221089696236125	0.13979328670199706	0.4023466770109888
841000	-5165.604232416719	-5618.31792919465	452.7136967779305	-5618.31792919465	0.08166490928386311	455.3428813957046	88.66891048152362	4.171933599560795	0.25564913932465205	0.20221089696236125	0.13979328670199706	0.4023466770109888
842000	-5152.532806724628	-5608.026527610544	455.4937208859153	-5608.026527610544	0.0825871073177103	458.12290550368937	114.51486255811918	4.171933599560795	0.25564913932465205	0.20221089696236125	0.1503873232690102	0.3917526404439757
843000	-5161.263101209205	-5614.590577403147	453.3274761939416	-5614.590577403147	0.08477853330144589	455.6819386058968	98.11739736683214	3.3188817721577566	0.25564913932465205	0.20221089696236125	0.1503873232690102	0.3917526404439757
844000	-5157.64979278597	-5614.23405523352	456.5842624475499	-5614.23405523352	0.08694074651357525	458.9387248595051	102.40796795703307	3.3188817721577566	0.25564913932465205	0.20221089696236125	0.1503873232690102	0.3917526404439757
845000	-5150.540258582485	-5607.254282957899	456.7140243754141	-5607.254282957899	0.08510489368631206	459.26665840841264	107.19321807289298	3.9249969038887893	0.25564913932465205	0.20221089696236125	0.1503873232690102	0.3917526404439757
846000	-5155.691856549509	-5612.883261157987	457.1914046084781	-5612.883261157987	0.08588893547657371	459.7440386414766	98.39621596410441	3.9249969038887893	0.24526443934046196	0.20221089696236125	0.16077202325320028	0.3917526404439757
847000	-5164.7616600103265	-5610.032725605068	445.27106559474095	-5610.032725605068	0.09436312114891592	447.8236996277395	95.92970915187912	3.9249969038887893	0.24526443934046196	0.20221089696236125	0.16077202325320028	0.3917526404439757
848000	-5152.861811244261	-5609.613258307281	456.7514470630201	-5609.613258307281	0.08417882992578155	459.30408109601865	94.39304060389797	3.9249969038887893	0.24526443934046196	0.20221089696236125	0.16077202325320028	0.3917526404439757
849000	-5174.773843146124	-5630.457776950428	455.68393380430376	-5630.457776950428	0.07870834471120074	458.3048866024488	112.48457316171245	4.145023815085786	0.24433379466802777	0.20314154163479545	0.16313402999353369	0.3893906337036423
850000	-5188.070596281368	-5638.937477836931	450.8668815555627	-5638.937477836931	0.08304413612156718	453.48783435370774	98.22847545730394	4.145023815085786	0.24433379466802777	0.20314154163479545	0.16313402999353369	0.3893906337036423
851000	-5176.751054353359	-5631.938077168749	455.18702281539043	-5631.938077168749	0.07804340685670111	457.80797561353546	82.90298413595139	4.145023815085786	0.2511856382656746	0.20314154163479545	0.16313402999353369	0.3825387901059955
852000	-5191.645099306481	-5636.538735332893	444.89363602641197	-5636.538735332893	0.08720198369747216	447.514588824557	90.05032076609203	4.145023815085786	0.26929574673180795	0.20314154163479545	0.16313402999353369	0.36442868163986214
853000	-5175.392407095444	-5625.585403832926	450.19299673748236	-5625.585403832926	0.08943286945649526	452.8139495356274	77.16815456908313	4.145023815085786	0.26847814761042743	0.20314154163479545	0.16395162911491423	0.36442868163986214
854000	-5179.219494536324	-5632.97697927395	453.7574847376258	-5632.97697927395	0.08830809303149613	456.30798285565004	94.96814055292894	3.918212130770119	0.26847814761042743	0.20314154163479545	0.16395162911491423	0.36442868163986214
855000	-5174.833560051471	-5625.543717272933	450.7101572214613	-5625.543717272933	0.09339076839901474	453.26065533948554	88.31124651676708	3.918212130770119	0.26847814761042743	0.20314154163479545	0.14271477723667864	0.38566553351809774
856000	-5171.6564947811785	-5627.450314064539	455.79381928336096	-5627.450314064539	0.08862147015715277	458.3443174013852	89.67821876209733	3.918212130770119	0.26847814761042743	0.20314154163479545	0.14271477723667864	0.38566553351809774
857000	-5166.192653991489	-5619.930432218332	453.7377782268424	-5619.930432218332	0.0958537517531143	456.28827634486663	96.5299475279836	3.918212130770119	0.26847814761042743	0.20314154163479545	0.14271477723667864	0.38566553351809774
858000	-5173.087649241478	-5625.608366830887	452.5207175894084	-5625.608366830887	0.09556239042843631	455.0712157074326	89.78995835025285	3.918212130770119	0.24288353967720475	0.22873614956801813	0.14271477723667864	0.38566553351809774
859000	-5172.283938908787	-5626.840915103181	454.55697619439394	-5626.840915103181	0.08818350593983827	457.10747431241816	91.52101416024212	3.918212130770119	0.24288353967720475	0.22873614956801813	0.14271477723667864	0.38566553351809774
860000	-5178.368186464249	-5623.485970818711	445.1177843544621	-5623.485970818711	0.09344376862830155	447.66828247248634	80.94536757995955	3.918212130770119	0.24288353967720475	0.22873614956801813	0.14271477723667864	0.38566553351809774
861000	-5180.072652022142	-5624.8831034696905	444.8104514475482	-5624.8831034696905	0.09455545067219501	447.17869119709104	86.76039710937398	3.3595343731044136	0.24288353967720475	0.22873614956801813	0.1551493593915983	0.3732309513631781
862000	-5173.825922048841	-5618.5519071119525	444.72598506311203	-5618.5519071119525	0.092207966623075	447.0942248126549	83.54769194238418	3.3595343731044136	0.24288353967720475	0.22873614956801813	0.1551493593915983	0.3732309513631781
863000	-5164.047666415187	-5613.7186896629955	449.67102324780774	-5613.7186896629955	0.09039961101451555	452.0392629973506	96.39993984614554	3.3595343731044136	0.24288353967720475	0.2132327225352854	0.1551493593915983	0.3887343783959108
864000	-5165.885772600671	-5615.532965124432	449.64719252376125	-5615.532965124432	0.0890725023053107	452.1682278537417	77.71789318762376	3.825197368820589	0.24288353967720475	0.2132327225352854	0.1551493593915983	0.3887343783959108
865000	-5166.018575565428	-5619.030961666974	453.01238610154525	-5619.030961666974	0.08859780977226099	455.5334214315257	92.2363705636665	3.825197368820589	0.24288353967720475	0.2200253997616391	0.1551493593915983	0.3819417011695571
866000	-5162.816766682442	-5616.119172621047	453.30240593860515	-5616.119172621047	0.08563617768593557	455.8234412685856	98.34251950626947	3.825197368820589	0.24288353967720475	0.2200253997616391	0.1551493593915983	0.3819417011695571
867000	-5161.046566598244	-5619.79215724908	458.7455906508368	-5619.79215724908	0.08458767288450127	461.26662598081725	101.84268908591659	3.825197368820589	0.2507734750993277	0.2200253997616391	0.1551493593915983	0.3740517657474342
868000	-5182.180154780524	-5629.17357473313	446.9934199526061	-5629.17357473313	0.0956849811714054	449.51445528258654	90.0362920527866	3.825197368820589	0.2507734750993277	0.2200253997616391	0.14309217643475416	0.3861089487042783
869000	-5189.114271293041	-5643.279689557474	454.16541826443233	-5643.279689557474	0.0810703970762035	456.6864535944128	85.14732853648317	3.825197368820589	0.2507734750993277	0.2200253997616391	0.14309217643475416	0.3861089487042783
870000	-5172.338599760554	-5629.725565310245	457.38696554969073	-5629.725565310245	0.08395279771743036	459.9080008796712	96.48429438499286	3.825197368820589	0.2507734750993277	0.21875599396415465	0.1443615822322386	0.3861089487042783
871000	-5181.989689914486	-5639.493115652051	457.50342573756495	-5639.493115652051	0.07759077027194207	460.0244610675454	95.19813252368573	3.825197368820589	0.2507734750993277	0.21875599396415465	0.1443615822322386	0.3861089487042783
872000	-5181.292019756566	-5638.832835230165	457.5408154735984	-5638.832835230165	0.08704090448455522	460.06185080357886	107.26732490731999	3.825197368820589	0.2507734750993277	0.21875599396415465	0.1443615822322386	0.3861089487042783
873000	-5184.0373365415035	-5638.193265083266	454.1559285417622	-5638.193265083266	0.08985236412914359	456.67696387174266	88.76777862255238	3.825197368820589	0.2507734750993277	0.21875599396415465	0.1443615822322386	0.3861089487042783
874000	-5173.006261392765	-5627.084135141023	454.07787374825807	-5627.084135141023	0.08936074322118442	456.59890907823853	85.63905631635158	3.825197368820589	0.23567972346700203	0.21875599396415465	0.15945533386456426	0.3861089487042783
875000	-5182.064984846815	-5639.015138467937	456.95015362112184	-5639.015138467937	0.08380451392761157	459.4711889511023	95.3180087352101	3.825197368820589	0.2451761152023033	0.21875599396415465	0.15945533386456426	0.376612556968977
876000	-5174.215404261056	-5627.546513735676	453.33110947461967	-5627.546513735676	0.08574065736040586	455.9021197669777	102.47250123991967	3.983603606505353	0.2451761152023033	0.21875599396415465	0.1468983282506097	0.38916956258293156
877000	-5173.159963047478	-5620.996280373954	447.8363173264752	-5620.996280373954	0.09363721918162708	450.4073276188332	86.35649936635247	3.983603606505353	0.2451761152023033	0.2154055299739444	0.15024879224081994	0.38916956258293156
878000	-5161.132821090421	-5613.754349429651	452.6215283392293	-5613.754349429651	0.09122412415703922	455.19253863158735	99.85890061657476	3.983603606505353	0.2451761152023033	0.2154055299739444	0.15024879224081994	0.38916956258293156
879000	-5167.588700165563	-5616.510692597763	448.9219924322004	-5616.510692597763	0.09617548839952426	451.49300272455844	83.62664264369607	3.983603606505353	0.2451761152023033	0.20369965103742924	0.1619546711773351	0.38916956258293156
880000	-5164.338179231911	-5617.323896002081	452.98571677016906	-5617.323896002081	0.09276155570664392	455.5567270625271	99.33394573273121	3.983603606505353	0.2451761152023033	0.20369965103742924	0.1619546711773351	0.38916956258293156
881000	-5148.005041555478	-5609.5176938800205	461.5126523245425	-5609.5176938800205	0.08469044517256864	464.08366261690054	92.88414034978014	3.983603606505353	0.2451761152023033	0.20369965103742924	0.1619546711773351	0.38916956258293156
882000	-5160.297594078127	-5615.03718120872	454.73958713059295	-5615.03718120872	0.09097727469878941	457.19979125041397	82.29401221585667	3.636495085161713	0.2451761152023033	0.20369965103742924	0.1619546711773351	0.38916956258293156
883000	-5164.33961782024	-5626.6979139366695	462.35829611642913	-5626.6979139366695	0.0808798992500994	464.90664980494984	94.78854624947893	3.911405995520056	0.2451761152023033	0.20369965103742924	0.1619546711773351	0.38916956258293156
884000	-5177.085500811364	-5623.419872567242	446.33437175587784	-5623.419872567242	0.09087332764424526	448.829858562586	91.7006692877221	3.745399975154351	0.2451761152023033	0.20369965103742924	0.1619546711773351	0.38916956258293156
885000	-5171.318238562473	-5628.834029369925	457.5157908074512	-5628.834029369925	0.0840115582466067	460.07566399164205	99.71913522566433	3.948034298520743	0.2514001974501383	0.20369965103742924	0.1619546711773351	0.38294548033509657
886000	-5172.027371605436	-5629.288272275442	457.2609006700063	-5629.288272275442	0.08767172123615126	459.82077385419717	92.27887311026538	3.948034298520743	0.2514001974501383	0.20369965103742924	0.1619546711773351	0.38294548033509657
887000	-5162.757251692823	-5616.893708726425	454.1364570336015	-5616.893708726425	0.0948066541711898	456.48936275234524	86.49919855820585	3.3143019586997444	0.2514001974501383	0.20369965103742924	0.1641294613859103	0.38077069012652137
888000	-5171.800218901326	-5626.791705290638	454.99148638931194	-5626.791705290638	0.08870701366390987	457.3443921080557	98.09403024873811	3.3143019586997444	0.2514001974501383	0.20369965103742924	0.1641294613859103	0.38077069012652137
889000	-5160.684602370366	-5614.196041838026	453.5114394676599	-5614.196041838026	0.08970925458228503	456.1296930511225	93.22349452774162	4.136218914082937	0.2514001974501383	0.20369965103742924	0.1641294613859103	0.38077069012652137
890000	-5166.781916907862	-5614.4576109716445	447.67569406378215	-5614.4576109716445	0.09405007174492597	450.29394764724475	76.0834453800131	4.136218914082937	0.2514001974501383	0.20369965103742924	0.1641294613859103	0.38077069012652137
891000	-5163.798285220669	-5617.450406007998	453.6521207873293	-5617.450406007998	0.09039481403676373	456.14076916155625	108.08950424636436	3.724175336441028	0.2514001974501383	0.20369965103742924	0.1641294613859103	0.38077069012652137
892000	-5166.435763424105	-5617.7418369004445	451.30607347633975	-5617.7418369004445	0.0926546248006764	453.7947218505667	91.9050714799952	3.724175336441028	0.25067151770890594	0.20369965103742924	0.16485814112714264	0.38077069012652137
893000	-5170.209702735068	-5614.792493491351	444.5827907562822	-5614.792493491351	0.0963505397779034	447.07143913050913	87.79410829304284	3.724175336441028	0.25067151770890594	0.20369965103742924	0.16485814112714264	0.38077069012652137
894000	-5171.57117267769	-5621.139593470893	449.5684207932027	-5621.139593470893	0.09365785636429945	452.05706916742963	84.27442556749939	3.724175336441028	0.25067151770890594	0.20369965103742924	0.16485814112714264	0.38077069012652137
895000	-5168.066004040675	-5618.436881415924	450.3708773752494	-5618.436881415924	0.09136138708549159	452.85952574947635	102.34335166107552	3.724175336441028	0.24129463224698086	0.20369965103742924	0.16485814112714264	0.3901475755884464
896000	-5175.6574574158485	-5625.693056175253	450.0355987594045	-5625.693056175253	0.09114415354063474	452.52424713363143	102.34298684407904	3.724175336441028	0.24129463224698086	0.20369965103742924	0.16485814112714264	0.3901475755884464
897000	-5180.150350955086	-5631.52692956794	451.3765786128544	-5631.52692956794	0.08659229512040349	453.86522698708137	80.68511301922774	3.724175336441028	0.24129463224698086	0.20369965103742924	0.16485814112714264	0.3901475755884464
898000	-5179.353842410989	-5639.237866210982	459.8840237999928	-5639.237866210982	0.08520739496961188	462.37267217421976	101.88429961522411	3.724175336441028	0.24129463224698086	0.20369965103742924	0.16485814112714264	0.3901475755884464
899000	-5176.303653395492	-5632.330595001334	456.02694160584184	-5632.330595001334	0.08485079649987678	458.5155899800688	112.01822522381144	3.724175336441028	0.24129463224698086	0.20369965103742924	0.16485814112714264	0.3901475755884464
900000	-5187.998460536059	-5644.890520069763	456.89205953370436	-5644.890520069763	0.08131016788237795	459.3515698278801	93.92348088666654	3.634368427705994	0.24129463224698086	0.20369965103742924	0.16485814112714264	0.3901475755884464
901000	-5173.984577829787	-5625.185983174608	451.2014053448208	-5625.185983174608	0.09298897048257448	453.6609156389965	103.85134198811109	3.634368427705994	0.24129463224698086	0.20369965103742924	0.16485814112714264	0.3901475755884464
902000	-5165.885843652941	-5625.473734974009	459.58789132106773	-5625.473734974009	0.0796946178613787	462.0474016152435	103.02083099245755	3.634368427705994	0.24700405204540019	0.20369965103742924	0.16485814112714264	0.3844381557900271
903000	-5171.938213666001	-5620.79382081597	448.85560714996933	-5620.79382081597	0.08764073869035909	451.3151174441451	78.54849262177696	3.634368427705994	0.2498836328500912	0.1988949037043494	0.16485814112714264	0.38636332231841597
904000	-5174.643212592847	-5626.502811425411	451.8595988325642	-5626.502811425411	0.09008036820038391	454.31910912673993	98.56124618279597	3.634368427705994	0.2498836328500912	0.1988949037043494	0.16485814112714264	0.38636332231841597
905000	-5171.9743630516705	-5631.162750114306	459.18838706263483	-5631.162750114306	0.07909961556051598	461.6478973568106	107.39549804879246	3.634368427705994	0.2498836328500912	0.1988949037043494	0.16485814112714264	0.38636332231841597
906000	-5177.944485788155	-5625.828182057611	447.88369626945627	-5625.828182057611	0.08806599671317619	450.343206563632	84.11171108441033	3.634368427705994	0.2498836328500912	0.1988949037043494	0.16485814112714264	0.38636332231841597
907000	-5172.769224305876	-5632.282833790466	459.5136094845892	-5632.282833790466	0.08711885162869981	461.97311977876495	111.53273012545952	3.634368427705994	0.2498836328500912	0.1988949037043494	0.16485814112714264	0.38636332231841597
908000	-5182.80865238431	-5634.20709811485	451.3984457305399	-5634.20709811485	0.09017149904883888	453.85795602471563	101.43680366965184	3.634368427705994	0.2508355723290663	0.1988949037043494	0.16390620164816755	0.38636332231841597
909000	-5167.380235041501	-5617.844593968092	450.46435892659116	-5617.844593968092	0.09011358006429207	452.9238692207669	82.89939077725867	3.634368427705994	0.2508355723290663	0.1988949037043494	0.16390620164816755	0.38636332231841597
910000	-5181.492976353296	-5626.445867108789	444.9528907554925	-5626.445867108789	0.09235296988221559	447.41240104966823	98.25928811918078	3.634368427705994	0.2508355723290663	0.1988949037043494	0.16390620164816755	0.38636332231841597
911000	-5167.770852962459	-5620.4637709606195	452.6929179981607	-5620.4637709606195	0.09258315482996157	455.1524282923364	77.2526319675029	3.634368427705994	0.2508355723290663	0.1988949037043494	0.16390620164816755	0.38636332231841597
912000	-5164.709416949772	-5622.213080897329	457.5036639475563	-5622.213080897329	0.08485708730350841	459.963174241732	96.07821747281895	3.634368427705994	0.2508355723290663	0.1988949037043494	0.16390620164816755	0.38636332231841597
913000	-5157.532015647413	-5613.696356267326	456.16434061991396	-5613.696356267326	0.08438957222991735	458.6238509140897	89.35214353637897	3.634368427705994	0.2508355723290663	0.22098681446064833	0.14181429089186862	0.38636332231841597
914000	-5164.022468935922	-5613.881671622119	449.8592026861969	-5613.881671622119	0.08749126723347912	452.31871298037265	113.11737859170084	3.634368427705994	0.22741777409136535	0.22098681446064833	0.16523208912956955	0.38636332231841597
915000	-5160.526961710713	-5616.233285748874	455.7063240381606	-5616.233285748874	0.08589406206167971	458.1658343323363	92.64155954045252	3.634368427705994	0.2326438274124313	0.21576076113958237	0.16523208912956955	0.38636332231841597
916000	-5158.390259319701	-5607.769045271516	449.3787859518152	-5607.769045271516	0.09209303986899735	451.83829624599093	95.89586519418249	3.634368427705994	0.2326438274124313	0.21576076113958237	0.16523208912956955	0.38636332231841597
917000	-5167.895858807568	-5618.796292203365	450.9004333957962	-5618.796292203365	0.09227471829720439	453.35994368997194	91.63913199816362	3.634368427705994	0.2326438274124313	0.21576076113958237	0.16523208912956955	0.38636332231841597
918000	-5160.371100027517	-5613.958077905609	453.5869778780914	-5613.958077905609	0.08853012282460437	456.0464881722671	86.66900026361054	3.634368427705994	0.2326438274124313	0.21576076113958237	0.16523208912956955	0.38636332231841597
919000	-5163.180529853985	-5613.622374013149	450.4418441591644	-5613.622374013149	0.09533737221692275	452.90135445334016	87.06849893900096	3.634368427705994	0.23987556331462104	0.21576076113958237	0.16523208912956955	0.37913158641622624
920000	-5162.659974253934	-5619.112511953737	456.4525376998035	-5619.112511953737	0.08598768285443122	458.91204799397923	95.77480720470726	3.634368427705994	0.23987556331462104	0.20304444939900743	0.16523208912956955	0.3918478981568012
921000	-5170.037154180906	-5620.966243953352	450.9290897724457	-5620.966243953352	0.09339055000246269	453.38860006662145	81.16209694377167	3.634368427705994	0.23987556331462104	0.20304444939900743	0.16523208912956955	0.3918478981568012
922000	-5177.957095732959	-5631.865810967952	453.90871523499294	-5631.865810967952	0.09200904008299747	456.3682255291687	100.01217653160651	3.634368427705994	0.23987556331462104	0.20304444939900743	0.17256718351230152	0.38451280377406927
923000	-5168.411741462215	-5622.085197225118	453.6734557629025	-5622.085197225118	0.08544973347893833	456.13296605707825	93.9070407779052	3.634368427705994	0.23987556331462104	0.20304444939900743	0.17256718351230152	0.38451280377406927
924000	-5174.808015468647	-5628.66192306388	453.8539075952334	-5628.66192306388	0.09085313564815352	456.30619238601946	93.2086647879339	3.6122554081690663	0.23987556331462104	0.20304444939900743	0.14752766599227884	0.4095523212940919
925000	-5169.981081412711	-5622.940681711751	452.9596002990393	-5622.940681711751	0.09341694778131644	455.4118850898254	88.88420092811144	3.6122554081690663	0.23663607993274344	0.2119753581200317	0.15076714937415645	0.4006214125730676
926000	-5169.329084597878	-5623.882862268418	454.55377767053983	-5623.882862268418	0.08588897178750438	457.0060624613259	85.70232257650682	3.6122554081690663	0.23663607993274344	0.2119753581200317	0.15076714937415645	0.4006214125730676
927000	-5167.411650665339	-5625.375189728127	457.9635390627884	-5625.375189728127	0.08797289172531084	460.41582385357447	100.00202033194373	3.6122554081690663	0.23478144924691133	0.21382998880586382	0.15076714937415645	0.4006214125730676
928000	-5176.417000926384	-5629.2020295728535	452.7850286464691	-5629.2020295728535	0.09182008178384528	455.2373134372551	86.98258317064598	3.6122554081690663	0.23478144924691133	0.21382998880586382	0.15076714937415645	0.4006214125730676
929000	-5167.992269286553	-5626.955972612859	458.9637033263058	-5626.955972612859	0.0886507861696317	461.41598811709184	97.17095187978744	3.6122554081690663	0.23478144924691133	0.21382998880586382	0.15076714937415645	0.4006214125730676
930000	-5174.8624274455315	-5629.207298050843	454.3448706053117	-5629.207298050843	0.0887748090989673	456.7828293200313	93.56902600175417	3.5685945285576652	0.24380880339144265	0.21382998880586382	0.15076714937415645	0.3915940584285363
931000	-5175.034662187931	-5630.523002948211	455.4883407602805	-5630.523002948211	0.08915242564270728	457.92629947500006	98.47643093384745	3.5685945285576652	0.22652404001005663	0.21382998880586382	0.15076714937415645	0.4088788218099223
932000	-5167.903897456279	-5625.3412561928635	457.4373587365849	-5625.3412561928635	0.0901912902081034	459.87531745130445	108.42568921591567	3.5685945285576652	0.22652404001005663	0.21382998880586382	0.15076714937415645	0.4088788218099223
933000	-5167.9554648658595	-5622.054385762698	454.0989208968386	-5622.054385762698	0.09256301646510401	456.62574229219587	81.7646337055497	3.8433799210623505	0.2334839815434103	0.20687004727251015	0.15076714937415645	0.4088788218099223
934000	-5172.137889796311	-5630.297406389826	458.15951659351515	-5630.297406389826	0.09163217529805469	460.6863379888724	100.59004540328975	3.8433799210623505	0.2334839815434103	0.20687004727251015	0.15076714937415645	0.4088788218099223
935000	-5165.482423197542	-5618.929167805989	453.4467446084475	-5618.929167805989	0.0959621650025226	455.97356600380476	97.05384703088895	3.8433799210623505	0.2334839815434103	0.20687004727251015	0.15076714937415645	0.4088788218099223
936000	-5176.004729468493	-5622.538647979851	446.5339185113584	-5622.538647979851	0.09640998896725855	449.0607399067157	89.26010413005696	3.8433799210623505	0.23412366251156042	0.20687004727251015	0.15076714937415645	0.4082391408417722
937000	-5180.465514857454	-5629.6509555590665	449.1854407016124	-5629.6509555590665	0.09525354773579606	451.71226209696965	90.63358796198914	3.8433799210623505	0.23412366251156042	0.20687004727251015	0.15076714937415645	0.4082391408417722
938000	-5184.5365971519495	-5630.032880376901	445.4962832249512	-5630.032880376901	0.09553123272751725	448.02310462030846	91.36007206730697	3.8433799210623505	0.23412366251156042	0.20687004727251015	0.15076714937415645	0.4082391408417722
939000	-5164.850643116902	-5614.293370713899	449.44272759699743	-5614.293370713899	0.09065658181094298	451.9695489923547	97.84973625910389	3.8433799210623505	0.23412366251156042	0.20687004727251015	0.15076714937415645	0.4082391408417722
940000	-5161.165232255748	-5615.1409156384125	453.97568338266376	-5615.1409156384125	0.08892282608972402	456.50250477802103	90.35714743885103	3.8433799210623505	0.23412366251156042	0.20687004727251015	0.15076714937415645	0.4082391408417722
941000	-5167.931062315393	-5620.933600406697	453.00253809130356	-5620.933600406697	0.08773025208964398	455.52935948666084	87.32025270513127	3.8433799210623505	0.24870678509618022	0.20687004727251015	0.15076714937415645	0.3936560182571524
942000	-5157.852468389326	-5621.323552825521	463.4710844361949	-5621.323552825521	0.08730917888160547	465.99790583155215	104.10299816675433	3.8433799210623505	0.26150695849497474	0.20687004727251015	0.13796697597536192	0.3936560182571524
943000	-5179.726646414009	-5626.617864794855	446.891218380846	-5626.617864794855	0.09608681907537557	449.4260478785876	84.40063311190407	3.868612906709268	0.26150695849497474	0.20687004727251015	0.13796697597536192	0.3936560182571524
944000	-5171.3404219461445	-5629.426217631842	458.08579568569684	-5629.426217631842	0.09064502605719583	460.62062518343845	99.61869020923922	3.868612906709268	0.26150695849497474	0.20687004727251015	0.13796697597536192	0.3936560182571524
945000	-5182.481717515607	-5628.360604129201	445.8788866135948	-5628.360604129201	0.09179903298924118	448.4137161113364	87.39408546191142	3.868612906709268	0.26150695849497474	0.20687004727251015	0.13796697597536192	0.3936560182571524
946000	-5189.098989861486	-5644.480207898509	455.381218037023	-5644.480207898509	0.08605202418363724	457.91604753476463	102.22824807417206	3.868612906709268	0.26150695849497474	0.20687004727251015	0.13796697597536192	0.3936560182571524
947000	-5179.95388676206	-5622.978200592778	443.0243138307174	-5622.978200592778	0.09587882069599427	445.559143328459	77.43076669103806	3.868612906709268	0.26150695849497474	0.20687004727251015	0.13796697597536192	0.3936560182571524
948000	-5157.630891352619	-5615.29790339573	457.6670120431108	-5615.29790339573	0.08608152234924342	460.2018415408524	97.8413900658986	3.868612906709268	0.26150695849497474	0.19931754061221874	0.13796697597536192	0.40120852491744385
949000	-5165.24435736325	-5615.774269474043	450.5299121107927	-5615.774269474043	0.09625138936687828	452.9169127770377	83.50362262792721	3.4152392816253685	0.26150695849497474	0.19931754061221874	0.13796697597536192	0.40120852491744385
950000	-5167.403753466373	-5624.042774152802	456.6390206864292	-5624.042774152802	0.08554694375442465	459.2148768738715	107.90387935997207	3.999128594292152	0.26150695849497474	0.19931754061221874	0.13796697597536192	0.40120852491744385
951000	-5183.596399956782	-5628.114233822985	444.51783386620286	-5628.114233822985	0.09786501795313308	447.18667919092604	80.20052031652843	4.302803962493383	0.26150695849497474	0.19931754061221874	0.13796697597536192	0.40120852491744385
952000	-5177.277495192934	-5626.488411919118	449.21091672618445	-5626.488411919118	0.09433064936500411	451.87976205090763	92.92174728688009	4.302803962493383	0.2677811747629786	0.19931754061221874	0.13796697597536192	0.39493430864944
953000	-5171.905716781089	-5624.658663527734	452.7529467466446	-5624.658663527734	0.09439527838569267	455.4217920713678	91.99380575309112	4.302803962493383	0.2677811747629786	0.19931754061221874	0.16587787818113936	0.36702340644366255
954000	-5182.715878654199	-5628.253905392843	445.53802673864436	-5628.253905392843	0.10136876769299498	447.9024144128323	92.1663587210131	3.3481464403375747	0.2677811747629786	0.19931754061221874	0.16587787818113936	0.36702340644366255
955000	-5174.355994649303	-5625.7873388931075	451.43134424380435	-5625.7873388931075	0.09500837992077349	454.02556368948586	94.97278045590872	4.058226943520579	0.2677811747629786	0.19931754061221874	0.16587787818113936	0.36702340644366255
956000	-5193.847993191161	-5642.6966137111585	448.84862051999806	-5642.6966137111585	0.09467741549070113	451.4428399656796	84.53962668844765	4.058226943520579	0.2541088966028753	0.19931754061221874	0.16587787818113936	0.38069568460376585
957000	-5165.07486751726	-5624.597145391494	459.5222778742346	-5624.597145391494	0.08428798126751055	462.1164973199161	94.14279549060791	4.058226943520579	0.2541088966028753	0.19931754061221874	0.16587787818113936	0.38069568460376585
958000	-5177.06413486166	-5635.53339298985	458.4692581281898	-5635.53339298985	0.08490910808926247	461.0634775738713	104.70412710083706	4.058226943520579	0.2541088966028753	0.19931754061221874	0.16587787818113936	0.38069568460376585
959000	-5184.029718817411	-5633.984831595622	449.95511277821186	-5633.984831595622	0.09108454977887019	452.5493322238934	87.91169682432464	4.058226943520579	0.2541088966028753	0.21877417636937757	0.14642124242398052	0.38069568460376585
960000	-5171.761648690523	-5627.371940980334	455.61029228981164	-5627.371940980334	0.08533810808754232	457.9936759222584	91.86321890363907	3.404468261786596	0.2541088966028753	0.20609737677410161	0.14642124242398052	0.39337248419904175
961000	-5183.225884106304	-5632.452210558824	449.2263264525202	-5632.452210558824	0.08488343536827991	451.60971008496693	85.13628420517068	3.404468261786596	0.2541088966028753	0.20609737677410161	0.14642124242398052	0.39337248419904175
962000	-5182.668767036728	-5631.709198199861	449.0404311631324	-5631.709198199861	0.08788026986533463	451.4238147955791	84.60539854469916	3.404468261786596	0.2541088966028753	0.20609737677410161	0.14642124242398052	0.39337248419904175
963000	-5183.519556675795	-5636.12965097577	452.6100942999752	-5636.12965097577	0.08416713795932794	454.9934779324219	101.5125034280288	3.404468261786596	0.2541088966028753	0.20609737677410161	0.14642124242398052	0.39337248419904175
964000	-5178.682664295721	-5637.633721479024	458.9510571833022	-5637.633721479024	0.08359303707846065	461.33444081574896	110.91153486861563	3.404468261786596	0.2541088966028753	0.20609737677410161	0.14642124242398052	0.39337248419904175
965000	-5181.865817964262	-5632.11901518017	450.253197215909	-5632.11901518017	0.08382471419563627	452.7486766987298	107.16381272316409	3.7453772135749164	0.2541088966028753	0.20609737677410161	0.14642124242398052	0.39337248419904175
966000	-5187.8358234827665	-5639.69389785757	451.8580743748033	-5639.69389785757	0.08625411725248408	454.35355385762415	104.46831002974953	3.7453772135749164	0.2541088966028753	0.20609737677410161	0.14642124242398052	0.39337248419904175
967000	-5190.084638050011	-5645.25765711219	455.173019062179	-5645.25765711219	0.08480259578492956	457.6684985449998	99.36553043267811	3.7453772135749164	0.2541088966028753	0.20609737677410161	0.14642124242398052	0.39337248419904175
968000	-5186.880004836037	-5645.289706022125	458.40970118608726	-5645.289706022125	0.08237778768821194	460.9051806689081	108.62657263018835	3.7453772135749164	0.2541088966028753	0.20609737677410161	0.14642124242398052	0.39337248419904175
969000	-5196.559294507321	-5639.642050929038	443.0827564217172	-5639.642050929038	0.09230422260924942	445.578235904538	80.45783577444979	3.7453772135749164	0.2541088966028753	0.20609737677410161	0.14642124242398052	0.39337248419904175
970000	-5191.642778130538	-5642.119409874509	450.4766317439705	-5642.119409874509	0.08885024093511198	452.9721112267913	94.08385226607197	3.7453772135749164	0.2541088966028753	0.20609737677410161	0.14642124242398052	0.39337248419904175
971000	-5182.5822488066915	-5641.532263300001	458.9500144933103	-5641.532263300001	0.08823079567184214	461.4454939761311	108.51376688175971	3.7453772135749164	0.2541088966028753	0.20609737677410161	0.14642124242398052	0.39337248419904175
972000	-5190.227745657087	-5648.654870399728	458.4271247426407	-5648.654870399728	0.08494309277123002	460.9226042254615	89.86993511845925	3.7453772135749164	0.2541088966028753	0.20609737677410161	0.14642124242398052	0.39337248419904175
973000	-5178.553685396717	-5629.730022301214	451.1763369044971	-5629.730022301214	0.08813795191436413	453.6718163873179	95.23465368611517	3.7453772135749164	0.2541088966028753	0.20609737677410161	0.14642124242398052	0.39337248419904175
974000	-5188.310982982231	-5643.1038137702635	454.7928307880331	-5643.1038137702635	0.08658985741735725	457.2883102708539	94.55001531720693	3.7453772135749164	0.2541088966028753	0.20609737677410161	0.14642124242398052	0.39337248419904175
975000	-5199.900696069735	-5653.221756728506	453.32106065877116	-5653.221756728506	0.08280204080517722	456.06816217217755	88.85199905010339	4.56705150208829	0.2541088966028753	0.20609737677410161	0.16442026977173121	0.3753734568512911
976000	-5212.697126143479	-5659.351931915057	446.6548057715781	-5659.351931915057	0.08964470863927776	449.42638393424824	86.02198943974585	4.651372016386376	0.2541088966028753	0.20609737677410161	0.16442026977173121	0.3753734568512911
977000	-5210.8126226502	-5661.346586810132	450.53396415993177	-5661.346586810132	0.0879570221890444	453.0781467806565	84.51067204744125	3.898183872928516	0.2541088966028753	0.2050898848718084	0.16442026977173121	0.3763809487535843
978000	-5201.39073052713	-5652.079969255603	450.68923872847313	-5652.079969255603	0.08787645916220392	453.23342134919784	105.05727222705181	3.898183872928516	0.23278467338409958	0.2264141080905841	0.16442026977173121	0.3763809487535843
979000	-5204.032559432556	-5652.277269892086	448.2447104595307	-5652.277269892086	0.09090028378279467	450.84423440484255	85.37124780853827	4.075377408454636	0.23278467338409958	0.2264141080905841	0.16442026977173121	0.3763809487535843
980000	-5203.926607475491	-5646.93930982378	443.01270234828826	-5646.93930982378	0.09176115619193766	445.6122262936001	96.00245209678769	4.075377408454636	0.23278467338409958	0.2264141080905841	0.16146951464350315	0.37933170388181237
981000	-5202.046275298054	-5654.275869299356	452.22959400130185	-5654.275869299356	0.0837013265985758	454.8291179466137	83.00288541522973	4.075377408454636	0.23278467338409958	0.2264141080905841	0.16146951464350315	0.37933170388181237
982000	-5202.9379047367465	-5652.04410842142	449.1062036846732	-5652.04410842142	0.09018204460287625	451.705727629985	86.77868434898464	4.075377408454636	0.23278467338409958	0.2264141080905841	0.16146951464350315	0.37933170388181237
983000	-5196.877135216313	-5646.4634024381885	449.58626722187574	-5646.4634024381885	0.09392072982844613	452.1857911671876	83.33987174990743	4.075377408454636	0.2657292394158356	0.1934695420588481	0.16146951464350315	0.37933170388181237
984000	-5202.661345493126	-5654.05574264037	451.3943971472448	-5654.05574264037	0.09350024115426207	453.9939210925566	96.00477280150548	4.075377408454636	0.2657292394158356	0.1934695420588481	0.16146951464350315	0.37933170388181237
985000	-5198.314990768427	-5650.680967163697	452.3659763952694	-5650.680967163697	0.08659674547128404	455.0104296751251	85.31299292927409	4.222076466865332	0.2811590626860878	0.1934695420588481	0.16146951464350315	0.36390188061156015
986000	-5194.8981610148085	-5644.901136807015	450.00297579220626	-5644.901136807015	0.09085269267336828	452.647429072062	90.52894847884492	4.222076466865332	0.2811590626860878	0.1934695420588481	0.16146951464350315	0.36390188061156015
987000	-5181.341092684998	-5638.161671386748	456.8205787017497	-5638.161671386748	0.08432327588269004	459.34613129716706	110.59040074267129	3.8393892417913924	0.2811590626860878	0.1934695420588481	0.16146951464350315	0.36390188061156015
988000	-5193.426027719696	-5643.90293457696	450.4769068572638	-5643.90293457696	0.09338149281549318	452.93971944689815	92.05550522945265	3.644495479662476	0.2668728598023407	0.2077557449425952	0.16146951464350315	0.36390188061156015
989000	-5199.413474518335	-5647.132888485042	447.7194139667073	-5647.132888485042	0.09270352918342163	450.1822265563416	82.34174885325508	3.644495479662476	0.2668728598023407	0.2077557449425952	0.16146951464350315	0.36390188061156015
990000	-5192.798632264508	-5647.462165048501	454.6635327839927	-5647.462165048501	0.08807052942262132	457.12634537362703	84.88057690965046	3.644495479662476	0.2659179703233974	0.20871063442153848	0.16146951464350315	0.36390188061156015
991000	-5186.960989872882	-5646.439241342321	459.4782514694385	-5646.439241342321	0.0860215415686182	462.0903252725861	90.71694142680715	4.116095248363602	0.2642380683523435	0.20871063442153848	0.16146951464350315	0.3655817825826141
992000	-5187.717700096673	-5645.377645328957	457.6599452322846	-5645.377645328957	0.0881026948766899	460.2720190354322	88.54932992067181	4.116095248363602	0.2642380683523435	0.20871063442153848	0.16146951464350315	0.3655817825826141
993000	-5182.0663161569	-5636.098626809133	454.0323106522326	-5636.098626809133	0.08403799387284323	456.6443844553802	95.08338332732933	4.116095248363602	0.2642380683523435	0.20871063442153848	0.16146951464350315	0.3655817825826141
994000	-5172.322518947622	-5630.4849404858505	458.1624215382288	-5630.4849404858505	0.08087486403859453	460.7744953413764	101.38091305673123	4.116095248363602	0.2642380683523435	0.20871063442153848	0.14882039598743316	0.3782309012386841
995000	-5191.933203471639	-5641.332124882208	449.3989214105689	-5641.332124882208	0.09055265816928144	452.0109952137165	97.8363160298197	4.116095248363602	0.2642380683523435	0.20871063442153848	0.14882039598743316	0.3782309012386841
996000	-5177.944071747594	-5633.93531503888	455.991243291286	-5633.93531503888	0.0868936642991121	458.60331709443363	94.19772148499091	4.116095248363602	0.2642380683523435	0.20871063442153848	0.14882039598743316	0.3782309012386841
997000	-5188.2276088480985	-5633.635273918986	445.4076650708874	-5633.635273918986	0.09258198115076903	448.019738874035	85.71440838125582	4.116095248363602	0.2642380683523435	0.20871063442153848	0.14882039598743316	0.3782309012386841
998000	-5178.8916163486065	-5634.2587371452255	455.3671207966189	-5634.2587371452255	0.09337448419597703	457.9791945997665	94.12119721243526	4.116095248363602	0.26184585182637604	0.20871063442153848	0.15121261251340062	0.3782309012386841
999000	-5185.74419453094	-5630.41611132251	444.67191679156963	-5630.41611132251	0.0933011156020162	447.28399059471724	79.19463652940618	4.116095248363602	0.2559881644162324	0.21456832183168212	0.15121261251340062	0.3782309012386841
1000000	-5184.460971984225	-5635.4859226826065	451.02495069838193	-5635.4859226826065	0.09153188020379582	453.63702450152954	95.376276361783	4.116095248363602	0.2559881644162324	0.21456832183168212	0.15121261251340062	0.3782309012386841
1001000	-5180.823554952154	-5637.51332643473	456.6897714825753	-5637.51332643473	0.0835045489177936	459.3018452857229	96.09480785118143	4.116095248363602	0.2559881644162324	0.21456832183168212	0.15121261251340062	0.3782309012386841
1002000	-5187.810667777547	-5635.570728622677	447.76006084513017	-5635.570728622677	0.09014293905265335	450.3721346482778	93.91231871269534	4.116095248363602	0.2543333190333385	0.21456832183168212	0.15121261251340062	0.379885746621578
1003000	-5176.431156035673	-5634.5239956782225	458.09283964254973	-5634.5239956782225	0.08378641298390181	460.70491344569734	101.294763260363	4.116095248363602	0.2543333190333385	0.21456832183168212	0.15121261251340062	0.379885746621578
1004000	-5163.945621285009	-5613.148490477204	449.2028691921952	-5613.148490477204	0.08343190598834521	451.8149429953428	100.3853547218267	4.116095248363602	0.2543333190333385	0.21456832183168212	0.15662891837515674	0.37446944075982186
1005000	-5166.633934387451	-5615.313004026617	448.6790696391665	-5615.313004026617	0.0890854062896987	451.29114344231414	98.15664070925958	4.116095248363602	0.2543333190333385	0.21456832183168212	0.15662891837515674	0.37446944075982186
1006000	-5168.91420613488	-5617.819282985944	448.905076851063	-5617.819282985944	0.09099060929883421	451.5171506542106	88.45079373140999	4.116095248363602	0.2543333190333385	0.21456832183168212	0.15662891837515674	0.37446944075982186
1007000	-5166.691094849144	-5619.245655685045	452.55456083590116	-5619.245655685045	0.08825231960190172	455.16663463904877	82.382112429565	4.116095248363602	0.2543333190333385	0.2022158586859411	0.15662891837515674	0.38682190390556287
1008000	-5163.724175603468	-5615.448439828921	451.72426422545357	-5615.448439828921	0.09171829857359948	454.1624327223275	96.37105237980644	3.569232123744574	0.2543333190333385	0.2022158586859411	0.15662891837515674	0.38682190390556287
1009000	-5180.020460384506	-5627.638009812305	447.6175494277996	-5627.638009812305	0.09311254475314389	450.072150446731	89.10167000097083	3.6193372705675784	0.24623332811556803	0.2038981941270677	0.17229454987868636	0.3775739278786771
1010000	-5176.770729434291	-5625.675755117925	448.90502568363416	-5625.675755117925	0.08989167820743926	451.35962670256555	105.47665481772295	3.6193372705675784	0.24623332811556803	0.2038981941270677	0.17229454987868636	0.3775739278786771
1011000	-5165.08652660552	-5621.40783300897	456.32130640344957	-5621.40783300897	0.08727105401729068	458.94469318648703	99.41848025197447	4.152971493961217	0.24623332811556803	0.2038981941270677	0.17229454987868636	0.3775739278786771
1012000	-5161.516478260139	-5611.655458538193	450.1389802780544	-5611.655458538193	0.09129258681949334	452.7623670610919	105.12912735235416	4.152971493961217	0.24623332811556803	0.2038981941270677	0.17229454987868636	0.3775739278786771
1013000	-5165.621695292047	-5620.539121315214	454.9174260231678	-5620.539121315214	0.08511365381244217	457.5408128062053	93.71769261168258	4.152971493961217	0.24623332811556803	0.2038981941270677	0.17229454987868636	0.3775739278786771
1014000	-5159.858665441946	-5615.379043412475	455.5203779705286	-5615.379043412475	0.08670948497704403	458.1437647535661	95.54413678135849	4.152971493961217	0.24623332811556803	0.2038981941270677	0.17229454987868636	0.3775739278786771
1015000	-5180.575770028494	-5626.821927389155	446.2461573606609	-5626.821927389155	0.09048990392158122	448.86954414369836	83.64093073973461	4.152971493961217	0.24623332811556803	0.2038981941270677	0.17229454987868636	0.3775739278786771
1016000	-5162.373264886139	-5619.466783055433	457.0935181692937	-5619.466783055433	0.08129466332598652	459.71690495233116	99.51150846067773	4.152971493961217	0.24623332811556803	0.2038981941270677	0.17229454987868636	0.3775739278786771
1017000	-5157.1960868586875	-5613.333476945508	456.13739008682	-5613.333476945508	0.08531683156340071	458.76077686985747	107.2769743201297	4.152971493961217	0.24623332811556803	0.2038981941270677	0.17229454987868636	0.3775739278786771
1018000	-5168.816777977705	-5624.382403629975	455.56562565227006	-5624.382403629975	0.08603549999484239	458.1890124353075	82.90603041659176	4.152971493961217	0.24623332811556803	0.2038981941270677	0.17229454987868636	0.3775739278786771
1019000	-5167.031266445701	-5618.812207291776	451.7809408460756	-5618.812207291776	0.09008160637278516	454.4043276291131	102.67262445451595	4.152971493961217	0.24623332811556803	0.2038981941270677	0.17229454987868636	0.3775739278786771
1020000	-5172.293544078593	-5619.150804468687	446.8572603900942	-5619.150804468687	0.09085487495322689	449.4806471731317	88.61973214206553	4.152971493961217	0.24623332811556803	0.2038981941270677	0.17229454987868636	0.3775739278786771
1021000	-5169.658531003836	-5626.583577157558	456.92504615372167	-5626.583577157558	0.08315585021396252	459.5484329367591	114.46860974874862	4.152971493961217	0.24623332811556803	0.20952061222954074	0.15813929349584566	0.38610676615904477
1022000	-5157.006516520322	-5609.248097936517	452.241581416195	-5609.248097936517	0.08506846010105687	454.86496819923246	96.81062201442411	4.152971493961217	0.24623332811556803	0.20952061222954074	0.15813929349584566	0.38610676615904477
1023000	-5156.002443200359	-5613.79458419197	457.7921409916107	-5613.79458419197	0.08182869401423014	460.4512620736895	96.07883638194512	4.270528551000704	0.24623332811556803	0.20952061222954074	0.15813929349584566	0.38610676615904477
1024000	-5169.127545072557	-5619.420860443118	450.29331537056106	-5619.420860443118	0.08969791781959686	452.95243645263986	87.56105496958611	4.270528551000704	0.24623332811556803	0.20952061222954074	0.16087342702288024	0.3833726326320102
1025000	-5161.287086841683	-5613.26702566636	451.9799388246762	-5613.26702566636	0.08866254818712814	454.538169121526	90.42939180066166	3.94280037359447	0.24623332811556803	0.20952061222954074	0.16087342702288024	0.3833726326320102
1026000	-5168.708147476416	-5621.049052017574	452.34090454115733	-5621.049052017574	0.08467000284354116	454.8436486282098	102.10363308988454	3.767986462541686	0.24623332811556803	0.20952061222954074	0.16087342702288024	0.3833726326320102
1027000	-5167.460074333348	-5615.99861824929	448.53854391594285	-5615.99861824929	0.0876400153940552	451.0412880029953	98.96189285186081	3.767986462541686	0.24623332811556803	0.20952061222954074	0.16087342702288024	0.3833726326320102
1028000	-5167.842517174965	-5618.741554405912	450.89903723094744	-5618.741554405912	0.0844666979072349	453.4243480579115	103.70826562757226	3.838629045984472	0.24623332811556803	0.1992985660300182	0.16087342702288024	0.39359467883153276
1029000	-5165.199294233115	-5622.0129938603595	456.8136996272445	-5622.0129938603595	0.08347543474730396	459.33901045420856	95.35874516013982	3.838629045984472	0.24623332811556803	0.1992985660300182	0.16087342702288024	0.39359467883153276
1030000	-5167.905280237568	-5617.366835646793	449.4615554092254	-5617.366835646793	0.08725357117352607	451.9868662361895	76.91762793524411	3.838629045984472	0.24623332811556803	0.19665519730410194	0.1635167957487965	0.39359467883153276
1031000	-5159.923275576807	-5609.257219647185	449.3339440703772	-5609.257219647185	0.09186152954222307	451.85925489734126	94.53623935259618	3.838629045984472	0.2503228553536878	0.19665519730410194	0.15942726851067673	0.39359467883153276
1032000	-5161.156144773756	-5615.036452895127	453.8803081213713	-5615.036452895127	0.08919278401578784	456.40561894833536	97.89478872909842	3.838629045984472	0.2503228553536878	0.19665519730410194	0.1497361542867361	0.4032857930554734
1033000	-5165.366035233459	-5618.023480562562	452.65744532910276	-5618.023480562562	0.08940131543104322	455.18275615606683	85.16208335657763	3.838629045984472	0.2503228553536878	0.19665519730410194	0.1497361542867361	0.4032857930554734
1034000	-5171.108462967667	-5634.039785251328	462.9313222836608	-5634.039785251328	0.08499432630036438	465.3386155938619	110.9811014534077	3.4759472582264896	0.23562347689348875	0.19665519730410194	0.152953347862597	0.41476797793981157
1035000	-5178.925544924694	-5631.892826458973	452.9672815342793	-5631.892826458973	0.09339928198908934	455.37457484448043	103.29362664191787	3.4759472582264896	0.23562347689348875	0.19665519730410194	0.152953347862597	0.41476797793981157
1036000	-5187.5110049329205	-5637.3186135543	449.80760862137936	-5637.3186135543	0.09639996980954199	452.394422013408	79.93434126263575	4.034341096640367	0.23562347689348875	0.19665519730410194	0.152953347862597	0.41476797793981157
1037000	-5190.513493312518	-5638.956028022265	448.44253470974655	-5638.956028022265	0.09334533083946332	451.0293481017752	75.02947331630872	4.034341096640367	0.23562347689348875	0.18911089567619005	0.16054387820670557	0.41472174922361493
1038000	-5175.406966244902	-5633.262156664165	457.8551904192632	-5633.262156664165	0.0857667968657472	460.44200381129184	87.12156913138973	4.034341096640367	0.23562347689348875	0.18911089567619005	0.16054387820670557	0.41472174922361493
1039000	-5169.991450780313	-5620.024254008512	450.03280322819853	-5620.024254008512	0.089587163698169	452.6196166202272	91.75737471764731	4.034341096640367	0.23562347689348875	0.18911089567619005	0.16054387820670557	0.41472174922361493
1040000	-5170.851803080169	-5622.7989934354855	451.9471903553165	-5622.7989934354855	0.09499861281535268	454.6804082829474	90.36263631756172	4.5195799658034765	0.26357651717138153	0.18702954206429415	0.16262523181860147	0.38676870894572213
1041000	-5178.652315204606	-5631.890768653263	453.238453448657	-5631.890768653263	0.08700981553015964	455.97167137628793	80.10431909851965	4.5195799658034765	0.23025044598389208	0.2203556132517836	0.16262523181860147	0.38676870894572213
1042000	-5164.063914272635	-5619.062885163545	454.99897089090956	-5619.062885163545	0.08872634200473169	457.73218881854046	91.64013749192256	4.5195799658034765	0.23025044598389208	0.2203556132517836	0.16262523181860147	0.38676870894572213
1043000	-5162.1355021778745	-5617.814838407569	455.6793362296946	-5617.814838407569	0.0860443598716595	458.41255415732553	94.9789878825031	4.5195799658034765	0.23025044598389208	0.2203556132517836	0.16262523181860147	0.38676870894572213
1044000	-5152.7748426031285	-5612.05842879469	459.28358619156177	-5612.05842879469	0.08267881296874659	462.01680411919267	109.49317341332066	4.5195799658034765	0.23025044598389208	0.2203556132517836	0.16262523181860147	0.38676870894572213
1045000	-5166.250896171955	-5614.936992525538	448.686096353583	-5614.936992525538	0.09347352321750949	451.23121786328477	89.25045009071229	3.9011582387715804	0.24028407587938638	0.2103219833562893	0.16262523181860147	0.38676870894572213
1046000	-5166.773459669077	-5613.915665577075	447.142205907998	-5613.915665577075	0.0926080022192563	449.68732741769975	111.33149599424922	3.9011582387715804	0.24028407587938638	0.2103219833562893	0.16262523181860147	0.38676870894572213
1047000	-5163.28777166948	-5612.563536604969	449.27576493548855	-5612.563536604969	0.09379560377090822	451.8208864451903	86.82499734567487	3.9011582387715804	0.24028407587938638	0.2103219833562893	0.16262523181860147	0.38676870894572213
1048000	-5167.589069106543	-5616.295044546461	448.70597543991806	-5616.295044546461	0.08931696327747986	451.3288443982048	90.31635016302077	4.1512800105294145	0.24028407587938638	0.2103219833562893	0.16262523181860147	0.38676870894572213
1049000	-5186.667802592212	-5638.331502750168	451.66370015795565	-5638.331502750168	0.07916529759509265	454.2865691162424	89.24940030329067	4.1512800105294145	0.24028407587938638	0.2103219833562893	0.16262523181860147	0.38676870894572213
1050000	-5187.875247200003	-5631.416581803426	443.5413346034227	-5631.416581803426	0.09394944745607672	446.1642035617094	83.89816583319269	4.1512800105294145	0.24028407587938638	0.2103219833562893	0.15919637517961135	0.39019756558471225
1051000	-5173.647073641657	-5621.137693189064	447.4906195474071	-5621.137693189064	0.09481823271883102	450.11348850569385	87.66827240193291	4.1512800105294145	0.24028407587938638	0.2103219833562893	0.15919637517961135	0.39019756558471225
1052000	-5169.82984068702	-5618.5726405644145	448.74279987739476	-5618.5726405644145	0.08941638108988761	451.32232110463326	102.81831580328081	4.01088994882901	0.24028407587938638	0.2103219833562893	0.15919637517961135	0.39019756558471225
1053000	-5165.88203613657	-5618.3679973169255	452.4859611803555	-5618.3679973169255	0.08399495537139855	455.065482407594	94.80559515306038	4.01088994882901	0.24028407587938638	0.2103219833562893	0.15919637517961135	0.39019756558471225
1054000	-5169.860142328003	-5626.064649472977	456.20450714497366	-5626.064649472977	0.08016709491425335	458.78402837221216	101.42053907854795	4.01088994882901	0.24028407587938638	0.2103219833562893	0.15919637517961135	0.39019756558471225
1055000	-5166.444037538136	-5623.796367574112	457.3523300359757	-5623.796367574112	0.08132792899867272	459.9318512632142	104.34847468949279	4.01088994882901	0.24028407587938638	0.2103219833562893	0.15919637517961135	0.39019756558471225
1056000	-5162.578220716572	-5618.207871412185	455.6296506956128	-5618.207871412185	0.07852683062535837	458.2091719228513	108.80049503176248	4.01088994882901	0.24028407587938638	0.20753905956103105	0.1619792989748696	0.39019756558471225
1057000	-5158.924564972516	-5616.404579750563	457.4800147780473	-5616.404579750563	0.08004771667193018	460.0595360052858	106.23121190830693	4.01088994882901	0.24028407587938638	0.20753905956103105	0.1619792989748696	0.39019756558471225
1058000	-5178.4662166510025	-5633.95821481013	455.4919981591278	-5633.95821481013	0.07658919826789501	458.06377687674564	80.39717463916301	3.9860634825896577	0.24135453507824492	0.20753905956103105	0.1619792989748696	0.3891271063858537
1059000	-5192.3202909939655	-5636.971919513212	444.65162851924686	-5636.971919513212	0.08312439616394249	447.2234072368647	107.50000895993631	3.9860634825896577	0.24135453507824492	0.20753905956103105	0.1619792989748696	0.3891271063858537
1060000	-5184.1685018784265	-5635.961236011018	451.79273413259136	-5635.961236011018	0.08056971137731035	454.3645128502092	91.3732815013296	3.9860634825896577	0.24135453507824492	0.20753905956103105	0.1619792989748696	0.3891271063858537
1061000	-5187.324590660144	-5636.574117171875	449.24952651173066	-5636.574117171875	0.08703691315648293	451.8213052293485	92.95343060281829	3.9860634825896577	0.24135453507824492	0.20753905956103105	0.1619792989748696	0.3891271063858537
1062000	-5165.837875945239	-5616.300218120236	450.46234217499745	-5616.300218120236	0.08438546580617949	453.0341208926153	77.77023646257562	3.9860634825896577	0.24135453507824492	0.20753905956103105	0.1619792989748696	0.3891271063858537
1063000	-5168.920403566886	-5615.127403972498	446.2070004056111	-5615.127403972498	0.09140646066949709	448.77877912322896	93.62762677476962	3.9860634825896577	0.24135453507824492	0.20753905956103105	0.1619792989748696	0.3891271063858537
1064000	-5152.349775410488	-5614.508104555896	462.15832914540806	-5614.508104555896	0.08058866148952225	464.7301078630259	102.80012887957712	3.9860634825896577	0.24135453507824492	0.20753905956103105	0.1619792989748696	0.3891271063858537
1065000	-5190.36402795839	-5638.387904686109	448.02387672771937	-5638.387904686109	0.08998128894683605	450.59565544533723	93.9349950136374	3.9860634825896577	0.24255113421052418	0.2063424604287518	0.1619792989748696	0.3891271063858537
1066000	-5167.435121402478	-5620.673593482126	453.2384720796479	-5620.673593482126	0.08298821379334523	455.8102507972658	106.44897406471704	3.9860634825896577	0.24255113421052418	0.2197883259208637	0.17729442936691422	0.36036611050169715
1067000	-5168.179147127869	-5622.15830489382	453.9791577659509	-5622.15830489382	0.08477303260820306	456.55093648356876	104.44240466028012	3.9860634825896577	0.26556434703348814	0.2197883259208637	0.15428121654395027	0.36036611050169715
1068000	-5173.156495343004	-5622.803772657469	449.64727731446493	-5622.803772657469	0.08872724435443877	452.1621531355743	91.43314017463334	3.80588627291951	0.26556434703348814	0.2258739857385341	0.14819555672627988	0.36036611050169715
1069000	-5159.946566980698	-5612.809051090408	452.86248410971007	-5612.809051090408	0.08515854744560664	455.37611347101364	86.97698000279408	3.8019840458014267	0.25535062038720835	0.2078603280365194	0.16620921442829456	0.37057983714797693
1070000	-5177.850885193153	-5632.004023071638	454.15313787848436	-5632.004023071638	0.08512090368315395	456.66676723978793	100.11458997614443	3.8019840458014267	0.25535062038720835	0.2078603280365194	0.16620921442829456	0.37057983714797693
1071000	-5156.781213477605	-5609.236951658111	452.4557381805062	-5609.236951658111	0.08015708755222943	454.9693675418098	88.14719498350065	3.8019840458014267	0.25535062038720835	0.2078603280365194	0.16620921442829456	0.37057983714797693
1072000	-5185.024392266766	-5632.9470735890545	447.92268132228884	-5632.9470735890545	0.08779709237526905	450.4363106835924	81.81196586626989	3.8019840458014267	0.25535062038720835	0.2078603280365194	0.16620921442829456	0.37057983714797693
1073000	-5188.551995588184	-5639.589473266392	451.0374776782084	-5639.589473266392	0.08150224604323152	453.551107039512	87.6640045277802	3.8019840458014267	0.25535062038720835	0.2078603280365194	0.16620921442829456	0.37057983714797693
1074000	-5184.220442797468	-5631.610130541409	447.3896877439403	-5631.610130541409	0.08336063614772987	449.9033171052439	106.37827878007963	3.8019840458014267	0.25535062038720835	0.2078603280365194	0.15802568073585394	0.37876337084041756
1075000	-5186.294328983396	-5634.47802232633	448.1836933429341	-5634.47802232633	0.08560315917335953	450.67040735045816	93.04147371199977	3.7181818241639206	0.24723362855316253	0.21597731987056523	0.15802568073585394	0.37876337084041756
1076000	-5174.002788803916	-5633.011375606953	459.00858680303776	-5633.011375606953	0.0776023937133786	461.49530081056184	95.35447230218938	3.7181818241639206	0.2571384060142728	0.21323774599556888	0.1481209032747437	0.3815029447154139
1077000	-5188.245544878048	-5642.905910789021	454.6603659109727	-5642.905910789021	0.08052019116205443	457.1470799184968	90.0242397938499	3.7181818241639206	0.2571384060142728	0.22546206905706748	0.1481209032747437	0.3692786216539153
1078000	-5198.79377199543	-5644.325623115419	445.53185111998914	-5644.325623115419	0.08558757881178156	448.0185651275132	80.25467636841888	3.7181818241639206	0.2571384060142728	0.2000386603393284	0.1481209032747437	0.39470203037165436
1079000	-5192.299027270742	-5639.242920677011	446.9438934062695	-5639.242920677011	0.08404504898333708	449.4306074137936	95.35347942563465	3.7181818241639206	0.2571384060142728	0.2000386603393284	0.1481209032747437	0.39470203037165436
1080000	-5193.8900836157645	-5641.549401739813	447.65931812404864	-5641.549401739813	0.08597739458016493	450.1460321315727	96.42239238550367	3.7181818241639206	0.2571384060142728	0.2000386603393284	0.1481209032747437	0.39470203037165436
1081000	-5183.022889082451	-5628.94202903137	445.91913994891945	-5628.94202903137	0.09115227897066921	448.40585395644354	89.54373097411828	3.7181818241639206	0.2571384060142728	0.2000386603393284	0.1481209032747437	0.39470203037165436
1082000	-5173.425211978796	-5630.160816722962	456.7356047441664	-5630.160816722962	0.0853273083930872	459.22231875169047	83.10221112204249	3.7181818241639206	0.2571384060142728	0.2000386603393284	0.1481209032747437	0.39470203037165436
1083000	-5197.495485759731	-5644.630909499649	447.13542373991714	-5644.630909499649	0.0894010023215375	449.62213774744123	99.096478208575	3.7181818241639206	0.2571384060142728	0.19958449348183435	0.1701681330208893	0.3731089674830028
1084000	-5182.350919146829	-5635.382444053061	453.0315249062311	-5635.382444053061	0.0867964389130057	455.60246965732466	92.9310658586054	3.983393830539704	0.2571384060142728	0.20378866062078593	0.1659639658819377	0.3731089674830028
1085000	-5172.3889052017685	-5635.493015271754	463.1041100699858	-5635.493015271754	0.07925013541712957	465.67505482107936	106.06022236119192	3.983393830539704	0.2571384060142728	0.20378866062078593	0.1659639658819377	0.3731089674830028
1086000	-5175.277916357773	-5633.43440509293	458.15648873515664	-5633.43440509293	0.08064470708732815	460.7274334862502	96.74244225482558	3.983393830539704	0.2571384060142728	0.20378866062078593	0.1659639658819377	0.3731089674830028
1087000	-5163.1351457290575	-5618.801560397019	455.6664146679611	-5618.801560397019	0.07962309351404293	458.23735941905466	83.1541851125964	3.983393830539704	0.2571384060142728	0.20378866062078593	0.1659639658819377	0.3731089674830028
1088000	-5172.8478280538775	-5614.969495324756	442.12166727087885	-5614.969495324756	0.09333335257606676	444.6993266168445	101.15978045355884	4.004912946124578	0.2571384060142728	0.20378866062078593	0.1659639658819377	0.3731089674830028
1089000	-5173.331962633288	-5621.238281840916	447.9063192076285	-5621.238281840916	0.09117528546179623	450.33284483639164	96.59330149501176	3.5339239498449877	0.2571384060142728	0.20378866062078593	0.1659639658819377	0.3731089674830028
1090000	-5163.979798075487	-5625.309782040094	461.32998396460704	-5625.309782040094	0.08463832909965646	463.7565095933702	106.51490574543088	3.5339239498449877	0.2571384060142728	0.20659756348418298	0.1659639658819377	0.3703000646196058
1091000	-5174.128098214761	-5622.811278395351	448.6831801805904	-5622.811278395351	0.0913046356239881	451.10970580935356	93.74078015949515	3.5339239498449877	0.2571384060142728	0.20659756348418298	0.1659639658819377	0.3703000646196058
1092000	-5178.992667699214	-5629.352858162101	450.36019046288743	-5629.352858162101	0.0902668993463047	452.7867160916506	81.37645477050778	3.5339239498449877	0.2571384060142728	0.20659756348418298	0.1659639658819377	0.3703000646196058
1093000	-5174.1918628121075	-5630.685765246616	456.4939024345088	-5630.685765246616	0.08726127362292675	458.92042806327197	82.15728634826638	3.5339239498449877	0.23665490107525727	0.20659756348418298	0.1659639658819377	0.3907835695586213
1094000	-5170.114898667638	-5621.668943458107	451.5540447904686	-5621.668943458107	0.08975690533511155	453.98057041923175	89.64324199247976	3.5339239498449877	0.23665490107525727	0.20659756348418298	0.1659639658819377	0.3907835695586213
1095000	-5171.983031073508	-5627.233209423929	455.25017835042155	-5627.233209423929	0.08609732403941878	457.7990195897219	87.57378090903221	3.912952917121416	0.23665490107525727	0.20659756348418298	0.1659639658819377	0.3907835695586213
1096000	-5175.441434591959	-5628.712535470003	453.2711008780442	-5628.712535470003	0.08900039919597783	455.81994211734457	80.45187163804947	3.912952917121416	0.23665490107525727	0.20659756348418298	0.1659639658819377	0.3907835695586213
1097000	-5180.98237105177	-5635.958806896387	454.9764358446162	-5635.958806896387	0.08812967078174475	457.5252770839166	99.12209517063015	3.912952917121416	0.23665490107525727	0.20659756348418298	0.1659639658819377	0.3907835695586213
1098000	-5177.085738996397	-5627.471486907181	450.3857479107851	-5627.471486907181	0.08779232433092239	452.93458915008546	101.45644072304803	3.912952917121416	0.23665490107525727	0.20659756348418298	0.1659639658819377	0.3907835695586213
1099000	-5166.424505515274	-5624.33955730722	457.915051791946	-5624.33955730722	0.08166609666120543	460.48772930923286	101.63838587096217	3.9889416483974482	0.23665490107525727	0.20659756348418298	0.1659639658819377	0.3907835695586213
1100000	-5162.611372790815	-5623.54090374184	460.92953095102547	-5623.54090374184	0.07900527581693376	463.50220846831235	103.91737490755712	3.9889416483974482	0.23665490107525727	0.20659756348418298	0.1659639658819377	0.3907835695586213
1101000	-5174.982192392151	-5624.976470146037	449.9942777538864	-5624.976470146037	0.0867981266761795	452.5379881324932	89.69130721234448	3.8966882388380712	0.2399263251277266	0.20332613943171365	0.1659639658819377	0.3907835695586213
1102000	-5181.201245282532	-5633.8927850768405	452.6915397943083	-5633.8927850768405	0.08727268497813888	455.1748880895522	88.80138261026116	3.7077641200851286	0.2399263251277266	0.20332613943171365	0.1659639658819377	0.3907835695586213
1103000	-5194.582170811933	-5646.098846787782	451.5166759758496	-5646.098846787782	0.0891466682240488	454.0000242710935	89.07453473050133	3.7077641200851286	0.25245583547994577	0.20332613943171365	0.1659639658819377	0.37825405920640215
1104000	-5184.204523668849	-5633.981964545102	449.7774408762524	-5633.981964545102	0.08876938369383404	452.2607891714963	74.38114058071638	3.7077641200851286	0.25245583547994577	0.20332613943171365	0.1659639658819377	0.37825405920640215
1105000	-5174.138294237269	-5623.962455698918	449.8241614616493	-5623.962455698918	0.08826435359306253	452.3075097568932	100.84695735422798	3.7077641200851286	0.25245583547994577	0.2071261526601529	0.1659639658819377	0.3744540459779629
1106000	-5160.615499642796	-5617.665919490481	457.05041984768553	-5617.665919490481	0.0838348516499967	459.53376814292943	93.58546687161314	3.7077641200851286	0.25245583547994577	0.2071261526601529	0.162108310352001	0.3783097015078996
1107000	-5185.8403921643385	-5640.290210010592	454.44981784625367	-5640.290210010592	0.08683020687199963	456.93316614149757	99.10845353272526	3.7077641200851286	0.25245583547994577	0.2071261526601529	0.162108310352001	0.3783097015078996
1108000	-5173.098080774387	-5623.177842724	450.0797619496125	-5623.177842724	0.08890074123112239	452.5631102448564	105.81105050487504	3.7077641200851286	0.2588519237475996	0.2071261526601529	0.162108310352001	0.3719136132402458
1109000	-5178.792468788568	-5630.938431359026	452.145962570458	-5630.938431359026	0.0895765138111682	454.6293108657019	80.00268166327558	3.7077641200851286	0.2588519237475996	0.2071261526601529	0.162108310352001	0.3719136132402458
1110000	-5168.419253236324	-5632.12126207816	463.70200884183544	-5632.12126207816	0.08524130195742793	466.18535713707934	108.62268457387117	3.7077641200851286	0.2588519237475996	0.2071261526601529	0.162108310352001	0.3719136132402458
1111000	-5184.237707548666	-5630.883299541558	446.6455919928921	-5630.883299541558	0.0921016187011003	449.128940288136	79.06910025268274	3.7077641200851286	0.2588519237475996	0.2071261526601529	0.162108310352001	0.3719136132402458
1112000	-5196.840140316979	-5640.843668310381	444.0035279934016	-5640.843668310381	0.08880231712196573	446.4868762886455	81.70879036664223	3.7077641200851286	0.2588519237475996	0.2071261526601529	0.162108310352001	0.3719136132402458
1113000	-5189.5974242665925	-5642.011746196703	452.4143219301101	-5642.011746196703	0.08470223394895077	454.897670225354	86.529432397493	3.7077641200851286	0.2588519237475996	0.2071261526601529	0.162108310352001	0.3719136132402458
1114000	-5189.73655265423	-5641.074847298902	451.33829464467175	-5641.074847298902	0.08981174420461217	453.82164293991565	97.10345187315066	3.7077641200851286	0.2588519237475996	0.21829780247843633	0.15093666053371757	0.3719136132402458
1115000	-5184.763198746088	-5641.814362131354	457.0511633852655	-5641.814362131354	0.08893115980131172	459.5345116805094	107.44497090575648	3.7077641200851286	0.2544444351457277	0.21829780247843633	0.15093666053371757	0.3763211018421177
1116000	-5175.10785893275	-5630.782288096464	455.67442916371425	-5630.782288096464	0.0854040864008335	458.15777745895815	96.09639609130838	3.7077641200851286	0.24362498772941213	0.21829780247843633	0.16175610795003312	0.3763211018421177
1117000	-5179.776067806411	-5635.983932581084	456.2078647746732	-5635.983932581084	0.08335224671784744	458.6912130699171	91.79400632491217	3.7077641200851286	0.24362498772941213	0.21829780247843633	0.16175610795003312	0.3763211018421177
1118000	-5188.21435078323	-5636.525173234245	448.3108224510151	-5636.525173234245	0.09263848820100488	450.794170746259	110.90212473381162	3.7077641200851286	0.2363247981868129	0.21829780247843633	0.15464693967711968	0.3907304596576303
1119000	-5210.0382278414645	-5654.101062690359	444.06283484889474	-5654.101062690359	0.09922987039088656	446.54618314413864	84.09072340951701	3.7077641200851286	0.2363247981868129	0.21829780247843633	0.15464693967711968	0.3907304596576303
1120000	-5203.075853515032	-5652.389939755302	449.3140862402702	-5652.389939755302	0.09438398024932212	451.7974345355141	102.70778963201592	3.7077641200851286	0.2363247981868129	0.21829780247843633	0.15464693967711968	0.3907304596576303
1121000	-5188.8042159145925	-5646.0837041885015	457.27948827390907	-5646.0837041885015	0.0879054764458867	459.76283656915297	104.58481036777692	3.7077641200851286	0.2363247981868129	0.21829780247843633	0.15464693967711968	0.3907304596576303
1122000	-5178.714681402619	-5638.837818298292	460.12313689567327	-5638.837818298292	0.08316774640535966	462.60648519091717	84.22031465081508	3.7077641200851286	0.24169344175478563	0.21829780247843633	0.15464693967711968	0.3853618160896576
1123000	-5200.982077861513	-5646.381728918349	445.39965105683564	-5646.381728918349	0.09356585100525239	447.88299935207954	85.81440576436269	3.7077641200851286	0.24169344175478563	0.21829780247843633	0.15464693967711968	0.3853618160896576
1124000	-5198.113900802634	-5643.524092373276	445.4101915706426	-5643.524092373276	0.09222270981886359	447.8935398658865	85.26572771955355	3.7077641200851286	0.24169344175478563	0.21829780247843633	0.15464693967711968	0.3853618160896576
1125000	-5191.351392350195	-5640.755153277469	449.4037609272738	-5640.755153277469	0.08797929152100417	451.8871092225177	101.5609677638441	3.7077641200851286	0.24169344175478563	0.21829780247843633	0.15464693967711968	0.3853618160896576
1126000	-5192.140079849369	-5641.123831518689	448.9837516693202	-5641.123831518689	0.08848641414947284	451.4670999645641	97.34154354564636	3.7077641200851286	0.24169344175478563	0.21829780247843633	0.15464693967711968	0.3853618160896576
1127000	-5192.978277968867	-5644.411536483725	451.43325851485827	-5644.411536483725	0.08435957081387786	453.91660681010217	105.26472647103948	3.7077641200851286	0.24169344175478563	0.21829780247843633	0.15464693967711968	0.3853618160896576
1128000	-5180.836366034351	-5630.731396326979	449.89503029262823	-5630.731396326979	0.08765756138530904	452.4202218069381	108.04488961625891	3.8382539159921865	0.24169344175478563	0.21829780247843633	0.15464693967711968	0.3853618160896576
1129000	-5188.810657663733	-5635.651658945964	446.84100128223116	-5635.651658945964	0.08807539498516662	449.36619279654104	83.12495558171764	3.8382539159921865	0.24169344175478563	0.21829780247843633	0.15464693967711968	0.3853618160896576
1130000	-5184.551741369896	-5635.241627717305	450.68988634740924	-5635.241627717305	0.08706956828550441	453.2150778617191	94.20188550004156	3.8382539159921865	0.2626287279043335	0.1973625163288885	0.15464693967711968	0.3853618160896576
1131000	-5181.713087286241	-5636.215335712954	454.50224842671275	-5636.215335712954	0.08754507308889208	457.1672959986067	90.62535041070342	4.290184375622144	0.2626287279043335	0.1973625163288885	0.15464693967711968	0.3853618160896576
1132000	-5187.2342936680525	-5638.619753059281	451.38545939122855	-5638.619753059281	0.08613866643623568	454.0505069631224	80.68289947171026	4.290184375622144	0.2626287279043335	0.20744331339890268	0.14456614260710549	0.3853618160896576
1133000	-5171.1472417278765	-5634.551478062214	463.4042363343375	-5634.551478062214	0.07514040393051703	466.0692839062314	106.86758710859861	4.290184375622144	0.2626287279043335	0.20744331339890268	0.14456614260710549	0.3853618160896576
1134000	-5179.633424073813	-5632.703399280671	453.06997520685775	-5632.703399280671	0.08822285172971389	455.73502277875167	85.4550819611781	4.290184375622144	0.2654685032612628	0.20744331339890268	0.14172636725017618	0.3853618160896576
1135000	-5191.9427882173495	-5646.5499659112065	454.607177693857	-5646.5499659112065	0.07870364006720064	457.2722252657509	107.0930468698894	4.290184375622144	0.2654685032612628	0.20744331339890268	0.1437199356215465	0.38336824771828726
1136000	-5195.894939420515	-5645.438200654538	449.5432612340235	-5645.438200654538	0.08511172446772117	451.97027503064476	98.56006951686048	3.535401173509708	0.2654685032612628	0.20744331339890268	0.1437199356215465	0.38336824771828726
1137000	-5195.639805998001	-5641.71545786604	446.0756518680395	-5641.71545786604	0.08832707765045858	448.50266566466075	95.28142082577443	3.535401173509708	0.26527869214226746	0.20744331339890268	0.14390974674054188	0.38336824771828726
1138000	-5190.715816659699	-5638.873123899278	448.1573072395789	-5638.873123899278	0.08683943608421248	450.81113621873226	81.69555525750913	4.253015152018091	0.26527869214226746	0.20744331339890268	0.14390974674054188	0.38336824771828726
1139000	-5184.964146226148	-5638.842331665473	453.8781854393244	-5638.842331665473	0.07837173067012951	456.53201441847773	90.18497870842747	4.253015152018091	0.26527869214226746	0.20744331339890268	0.14390974674054188	0.38336824771828726
1140000	-5178.1723538424185	-5625.605907445214	447.4335536027958	-5625.605907445214	0.08624642267353692	450.08738258194916	86.60402208985596	4.253015152018091	0.26527869214226746	0.20744331339890268	0.14390974674054188	0.38336824771828726
1141000	-5172.792246024693	-5623.035957236976	450.243711212283	-5623.035957236976	0.08320318273669772	452.89754019143635	82.90824782517004	4.253015152018091	0.26527869214226746	0.20744331339890268	0.14390974674054188	0.38336824771828726
1142000	-5163.672396606432	-5617.5021456338845	453.829749027453	-5617.5021456338845	0.08654725907390745	456.38772861957295	94.91876411077811	3.942001971278431	0.26527869214226746	0.20744331339890268	0.14390974674054188	0.38336824771828726
1143000	-5167.741529051635	-5616.604295834482	448.8627667828473	-5616.604295834482	0.0885000657727411	451.4207463749673	92.09031532956402	3.942001971278431	0.26527869214226746	0.20744331339890268	0.14390974674054188	0.38336824771828726
1144000	-5153.568745905975	-5615.335047181715	461.76630127573964	-5615.335047181715	0.08146272539721625	464.35029248079775	87.54784869605808	4.02525719881422	0.26527869214226746	0.20744331339890268	0.14390974674054188	0.38336824771828726
1145000	-5183.851685832323	-5623.084701588025	439.2330157557028	-5623.084701588025	0.10354187765895806	441.79389541893585	71.30864501458782	3.9512424060421822	0.26527869214226746	0.20744331339890268	0.14390974674054188	0.38336824771828726
1146000	-5165.732731614425	-5619.858260538474	454.12552892404904	-5619.858260538474	0.09535203157037554	456.6864085872821	104.09053735771234	3.9512424060421822	0.265241367724235	0.20744331339890268	0.1447671585747751	0.3825481603020865
1147000	-5185.788216394074	-5637.08507605951	451.2968596654361	-5637.08507605951	0.08746723373399444	453.85773932866914	90.75109696506814	3.9512424060421822	0.265241367724235	0.20744331339890268	0.1447671585747751	0.3825481603020865
1148000	-5174.481953687008	-5631.6918381435235	457.2098844565151	-5631.6918381435235	0.0826256628477619	459.77076411974815	101.22112797921397	3.9512424060421822	0.265241367724235	0.20744331339890268	0.1447671585747751	0.3825481603020865
1149000	-5167.1231031660955	-5617.121697251412	449.99859408531705	-5617.121697251412	0.08857882298978806	452.47159562375265	89.65723029858371	3.6758236038474483	0.265241367724235	0.20744331339890268	0.1447671585747751	0.3825481603020865
1150000	-5167.240893445514	-5620.704903878397	453.4640104328832	-5620.704903878397	0.0848136946790485	455.9816056569431	91.89331554599288	3.8144063455879373	0.265241367724235	0.20744331339890268	0.1447671585747751	0.3825481603020865
1151000	-5168.387411881496	-5625.063744980546	456.676333099051	-5625.063744980546	0.0841057613027979	459.1939283231109	111.71259002913452	3.8144063455879373	0.265241367724235	0.20744331339890268	0.1447671585747751	0.3825481603020865
1152000	-5173.606762373001	-5622.699034681066	449.09227230806505	-5622.699034681066	0.09363743729222941	451.60986753212495	101.42244333374789	3.8144063455879373	0.265241367724235	0.2016063471498242	0.15060412482385357	0.3825481603020865
1153000	-5156.1252030409205	-5621.367039623567	465.2418365826465	-5621.367039623567	0.07896655731711204	467.7594318067064	101.74407190028505	3.8144063455879373	0.265241367724235	0.2016063471498242	0.15060412482385357	0.3825481603020865
1154000	-5167.796358763884	-5629.093917887531	461.2975591236459	-5629.093917887531	0.07971977211669486	463.8151543477058	95.89765793324625	3.8144063455879373	0.265241367724235	0.2016063471498242	0.15060412482385357	0.3825481603020865
1155000	-5179.205624109965	-5630.547509923498	451.34188581353254	-5630.547509923498	0.08887742910713038	453.7879918068043	83.44018341726049	3.5933948448048367	0.23541045887210205	0.2016063471498242	0.18043503367598657	0.3825481603020865
1156000	-5180.451143820647	-5640.849142314944	460.39799849429687	-5640.849142314944	0.07962243895832627	462.84410448756864	89.57853872188535	3.5933948448048367	0.23541045887210205	0.2016063471498242	0.17622428120295694	0.3867589127751161
1157000	-5179.96516622644	-5633.231601508968	453.26643528252833	-5633.231601508968	0.08289691991933575	455.7125412758001	92.67752423287361	3.5933948448048367	0.23589641243457013	0.2016063471498242	0.17622428120295694	0.386272959212648
1158000	-5185.211870704221	-5641.986645613853	456.77477490963236	-5641.986645613853	0.08133623138396527	459.39330263835313	102.09545254151033	4.137112758807579	0.23589641243457013	0.2016063471498242	0.17622428120295694	0.386272959212648
1159000	-5183.491646015489	-5635.803758997168	452.3121129816795	-5635.803758997168	0.08401858494258825	454.76883212991316	101.99845812327334	3.625819019926383	0.24134213851105982	0.2016063471498242	0.17622428120295694	0.3808272331361583
1160000	-5193.218956242583	-5641.450154621285	448.23119837870195	-5641.450154621285	0.08210606520059877	450.6879175269356	99.21220561657034	3.625819019926383	0.24134213851105982	0.2016063471498242	0.17622428120295694	0.3808272331361583
1161000	-5187.5496081180445	-5639.804236088822	452.2546279707774	-5639.804236088822	0.07866007583488008	454.71134711901107	86.56119428494823	3.625819019926383	0.24134213851105982	0.2016063471498242	0.18463460579041258	0.3724169085487027
1162000	-5185.439514330828	-5633.948958522183	448.50944419135476	-5633.948958522183	0.08412887802107083	451.09695844629755	84.16790669809374	4.036598546994142	0.24134213851105982	0.2016063471498242	0.18463460579041258	0.3724169085487027
1163000	-5190.750102082532	-5646.988007819861	456.23790573732924	-5646.988007819861	0.0796057855511993	458.82541999227203	107.5159771160514	4.036598546994142	0.26423667968969716	0.2016063471498242	0.16174006461177518	0.3724169085487027
1164000	-5185.68543256617	-5642.318712782198	456.63328021602905	-5642.318712782198	0.07959102013086926	459.19693682959166	81.04516936840359	3.960100349270927	0.26423667968969716	0.2016063471498242	0.16174006461177518	0.3724169085487027
1165000	-5197.5642337902555	-5648.006870235397	450.4426364451423	-5648.006870235397	0.08578893453085948	453.0062930587049	95.70948361310577	3.960100349270927	0.26423667968969716	0.2016063471498242	0.16174006461177518	0.3724169085487027
1166000	-5208.40093329423	-5653.421629694982	445.0206964007519	-5653.421629694982	0.0888051906400388	447.5843530143145	76.08740980157758	3.960100349270927	0.26423667968969716	0.21602117325479953	0.16174006461177518	0.35800208244372733
1167000	-5192.466192538333	-5643.190666096136	450.72447355780275	-5643.190666096136	0.083600443006405	453.28801043067347	101.99413103435167	3.9597182011882857	0.26423667968969716	0.21602117325479953	0.16174006461177518	0.35800208244372733
1168000	-5184.739438796737	-5635.134163749615	450.3947249528783	-5635.134163749615	0.08390755621886574	452.958261825749	96.25062514023531	3.9597182011882857	0.26423667968969716	0.21602117325479953	0.16174006461177518	0.35800208244372733
1169000	-5180.767235998293	-5635.0353322846795	454.26809628638705	-5635.0353322846795	0.08181953137150483	456.90730846094345	106.18232978842519	4.204830757438142	0.26423667968969716	0.21602117325479953	0.16174006461177518	0.35800208244372733
1170000	-5174.446977782026	-5633.846574853216	459.39959707119027	-5633.846574853216	0.0821259920679532	462.01256972855083	99.9201336603788	4.119019234556486	0.26423667968969716	0.21602117325479953	0.16174006461177518	0.35800208244372733
1171000	-5180.445520932495	-5628.8933505852865	448.4478296527911	-5628.8933505852865	0.08959496592728564	450.94280726898666	81.34137232523042	3.743817639420721	0.26423667968969716	0.21602117325479953	0.16174006461177518	0.35800208244372733
1172000	-5180.803400944686	-5627.9221346357135	447.1187336910276	-5627.9221346357135	0.08584684357417761	449.6137113072232	100.9732843163436	3.743817639420721	0.26423667968969716	0.21602117325479953	0.16174006461177518	0.35800208244372733
1173000	-5182.579845624811	-5631.079405170349	448.4995595455374	-5631.079405170349	0.09332469062265401	450.994537161733	89.78002702537181	3.743817639420721	0.26423667968969716	0.21602117325479953	0.16174006461177518	0.35800208244372733
1174000	-5176.756133468989	-5631.412760295065	454.6566268260758	-5631.412760295065	0.0827830321139459	457.1516044422714	107.64682809294347	3.743817639420721	0.26423667968969716	0.21602117325479953	0.16174006461177518	0.35800208244372733
1175000	-5195.103163074916	-5647.60744656551	452.5042834905944	-5647.60744656551	0.08860152881232658	454.99926110678996	90.30462371639936	3.743817639420721	0.26423667968969716	0.21602117325479953	0.16174006461177518	0.35800208244372733
1176000	-5185.544759361317	-5639.372404543285	453.8276451819676	-5639.372404543285	0.08304987848849152	456.3226227981632	99.42739247314371	3.743817639420721	0.26423667968969716	0.21602117325479953	0.16174006461177518	0.35800208244372733
1177000	-5177.801339231203	-5624.515955279513	446.71461604830995	-5624.515955279513	0.08814788637446008	449.19241735647324	83.38955851742254	3.690624556870462	0.24757281907450784	0.21602117325479953	0.16174006461177518	0.37466594305891665
1178000	-5174.0746714177885	-5628.179484210948	454.1048127931599	-5628.179484210948	0.08368894319846593	456.64053122812936	84.84988300603987	3.871418747821461	0.24757281907450784	0.21602117325479953	0.16174006461177518	0.37466594305891665
1179000	-5183.482078601457	-5634.14025872936	450.65818012790214	-5634.14025872936	0.0857388159588015	453.1938985628716	81.18301563751139	3.871418747821461	0.24757281907450784	0.20494163288427347	0.16174006461177518	0.3857454834294427
1180000	-5175.542147908971	-5631.182309514856	455.64016160588466	-5631.182309514856	0.08155742740439659	458.1758800408541	100.15667860776628	3.871418747821461	0.24757281907450784	0.20494163288427347	0.16174006461177518	0.3857454834294427
1181000	-5179.43108539593	-5636.744631937881	457.31354654195184	-5636.744631937881	0.07679477798634728	459.8492649769213	101.24100630528312	3.871418747821461	0.24757281907450784	0.20494163288427347	0.16174006461177518	0.3857454834294427
1182000	-5166.327298620979	-5624.685038274016	458.3577396530375	-5624.685038274016	0.0820701931083661	460.893458088007	93.13930241671545	3.871418747821461	0.24757281907450784	0.20494163288427347	0.16174006461177518	0.3857454834294427
1183000	-5175.677349977292	-5624.069288143252	448.39193816596065	-5624.069288143252	0.08752162684442925	450.9276566009301	81.64497819830592	3.871418747821461	0.24757281907450784	0.20494163288427347	0.16174006461177518	0.3857454834294427
1184000	-5179.685926708825	-5630.921750537661	451.2358238288362	-5630.921750537661	0.08598309919680776	453.77154226380566	91.35949142161066	3.871418747821461	0.24757281907450784	0.20494163288427347	0.16174006461177518	0.3857454834294427
1185000	-5179.456655742075	-5623.374187095547	443.9175313534728	-5623.374187095547	0.08891970557518152	446.45324978844224	90.08874580563601	3.871418747821461	0.24757281907450784	0.20494163288427347	0.16174006461177518	0.3857454834294427
1186000	-5179.578490202567	-5626.73270745052	447.1542172479533	-5626.73270745052	0.08914403766161237	449.68993568292274	82.58466046735852	3.871418747821461	0.2456765143145096	0.20683793764427172	0.16174006461177518	0.3857454834294427
1187000	-5163.717309346758	-5622.832554576461	459.11524522970296	-5622.832554576461	0.08361528700460077	461.6509636646724	97.15459522823433	3.871418747821461	0.2459777985920487	0.20683793764427172	0.16143878033423606	0.3857454834294427
1188000	-5172.9340146417935	-5629.419214599151	456.4851999573576	-5629.419214599151	0.08425009704935946	459.1318489639574	92.10972116725405	4.2293119447902505	0.2459777985920487	0.20683793764427172	0.16143878033423606	0.3857454834294427
1189000	-5176.257394495982	-5632.805239387982	456.54784489199915	-5632.805239387982	0.0860904508349464	459.1944938985989	99.72953820924536	4.2293119447902505	0.24811284383466203	0.2047028924016584	0.16143878033423606	0.3857454834294427
1190000	-5189.529994304881	-5639.525449740226	449.99545543534396	-5639.525449740226	0.08907843471590664	452.64210444194373	83.71096146802631	4.2293119447902505	0.24811284383466203	0.2047028924016584	0.16143878033423606	0.3857454834294427
1191000	-5195.054366352316	-5641.263720821077	446.2093544687615	-5641.263720821077	0.09706765173235732	448.78947516182774	85.49790094034367	4.012815276000371	0.24811284383466203	0.2047028924016584	0.16143878033423606	0.3857454834294427
1192000	-5197.123407988823	-5644.411825503084	447.2884175142613	-5644.411825503084	0.09552129418839114	449.86853820732756	85.92456286098768	4.012815276000371	0.24811284383466203	0.20127462027659304	0.16486705245930142	0.3857454834294427
1193000	-5184.393472862632	-5631.8524533261225	447.4589804634905	-5631.8524533261225	0.08747213716473398	450.03910115655674	82.81983656425176	4.012815276000371	0.25771754722797546	0.20127462027659304	0.16486705245930142	0.3761407800361293
1194000	-5189.671837264992	-5639.974900046823	450.3030627818311	-5639.974900046823	0.08901762735136892	452.88318347489735	96.53728753040009	4.012815276000371	0.25771754722797546	0.20127462027659304	0.16486705245930142	0.3761407800361293
1195000	-5176.770524143054	-5633.138127494338	456.36760335128423	-5633.138127494338	0.08119466599595913	458.89304850230155	79.48409642946757	3.83905139407342	0.25771754722797546	0.20127462027659304	0.16486705245930142	0.3761407800361293
1196000	-5176.090540092167	-5630.123390788419	454.0328506962513	-5630.123390788419	0.09145063812360221	456.44156718920084	102.08086140493097	3.480222755841152	0.25771754722797546	0.20127462027659304	0.16486705245930142	0.3761407800361293
1197000	-5173.153919233598	-5621.863249338036	448.70933010443906	-5621.863249338036	0.09636386754045245	451.1180465973886	76.88497411258727	3.480222755841152	0.25771754722797546	0.20127462027659304	0.16486705245930142	0.3761407800361293
1198000	-5186.737191748999	-5640.910636498486	454.1734447494871	-5640.910636498486	0.0880205825121113	456.58216124243665	101.22134681492979	3.480222755841152	0.25771754722797546	0.20127462027659304	0.16486705245930142	0.3761407800361293
1199000	-5170.5218679128675	-5625.263131933999	454.7412640211316	-5625.263131933999	0.0870924498049617	457.14998051408116	92.68317160183852	3.480222755841152	0.25771754722797546	0.20127462027659304	0.16486705245930142	0.3761407800361293
1200000	-5171.32051830448	-5625.955679968278	454.6351616637979	-5625.955679968278	0.0862681146163798	457.11000513848774	99.0359369772921	3.6815002813039284	0.25771754722797546	0.2065095522005007	0.16486705245930142	0.3709058481122216
1201000	-5172.6377331767435	-5627.039761089088	454.40202791234407	-5627.039761089088	0.08468428530755338	456.87687138703393	98.60033551137569	3.6815002813039284	0.25771754722797546	0.2065095522005007	0.16486705245930142	0.3709058481122216
1202000	-5167.481861747544	-5621.807187892169	454.3253261446256	-5621.807187892169	0.08486361727053915	456.80016961931545	103.3796655862449	3.6815002813039284	0.23491509549521106	0.2065095522005007	0.16486705245930142	0.393708299844986
1203000	-5174.656221613026	-5618.491759015703	443.83553740267706	-5618.491759015703	0.09068909012779172	446.3103808773669	106.22685267184971	3.6815002813039284	0.23491509549521106	0.2164870768324092	0.16486705245930142	0.3837307752130775
1204000	-5162.609850522105	-5616.688213984757	454.0783634626514	-5616.688213984757	0.0851917680887569	456.55320693734126	98.65631764757806	3.6815002813039284	0.23491509549521106	0.2164870768324092	0.16486705245930142	0.3837307752130775
1205000	-5183.655890940436	-5627.473118669143	443.8172277287072	-5627.473118669143	0.09208074761152577	446.2920712033971	83.59060145935344	3.6815002813039284	0.24179576426265165	0.2164870768324092	0.15798638369186083	0.3837307752130775
1206000	-5163.669780633098	-5622.109541544562	458.4397609114644	-5622.109541544562	0.07868622336245505	460.9146043861543	111.95180727676671	3.6815002813039284	0.24179576426265165	0.2164870768324092	0.15798638369186083	0.3837307752130775
1207000	-5182.7109824281615	-5633.583889773063	450.8729073449009	-5633.583889773063	0.08864152314387017	453.3477508195908	82.69618338431366	3.6815002813039284	0.24179576426265165	0.21290398820205544	0.16156947232221458	0.3837307752130775
1208000	-5196.538882007267	-5639.689526528062	443.15064452079486	-5639.689526528062	0.0919044976820176	445.6254879954847	101.46392168046137	3.6815002813039284	0.27715547357505704	0.21290398820205544	0.16156947232221458	0.3483710659006721
1209000	-5202.552887749363	-5659.270018708082	456.71713095871803	-5659.270018708082	0.08317561855773296	459.1919744334079	89.39242735102691	3.6815002813039284	0.27715547357505704	0.21290398820205544	0.16156947232221458	0.3483710659006721
1210000	-5193.514275833123	-5643.541773809911	450.0274979767881	-5643.541773809911	0.08805126260777657	452.50234145147795	87.56078704986939	3.6815002813039284	0.27715547357505704	0.21290398820205544	0.16156947232221458	0.3483710659006721
1211000	-5194.587873781195	-5642.060244605603	447.47237082440745	-5642.060244605603	0.08869646679551184	449.9472142990973	95.57199570103204	3.6815002813039284	0.27715547357505704	0.21290398820205544	0.16156947232221458	0.3483710659006721
1212000	-5181.983797521817	-5639.676923028909	457.69312550709225	-5639.676923028909	0.08102014743194395	460.3695896342081	85.44419039829884	4.328177062801754	0.27715547357505704	0.21290398820205544	0.16156947232221458	0.3483710659006721
1213000	-5168.790490865359	-5615.671851856658	446.8813609912987	-5615.671851856658	0.08946695531419914	449.5578251184146	106.08908019490622	4.328177062801754	0.2597122783169674	0.21290398820205544	0.16156947232221458	0.36581426115876176
1214000	-5160.604925905569	-5610.448330010909	449.84340410533974	-5610.448330010909	0.08004413728770876	452.5198682324556	92.96257458908391	4.328177062801754	0.2597122783169674	0.21290398820205544	0.16156947232221458	0.36581426115876176
1215000	-5152.448777417857	-5610.070868451544	457.6220910336866	-5610.070868451544	0.0794881810262544	460.2985551608025	97.38272576558344	4.328177062801754	0.2597122783169674	0.21290398820205544	0.16156947232221458	0.36581426115876176
1216000	-5165.4104674491855	-5618.283693061367	452.8732256121814	-5618.283693061367	0.08438359049685012	455.54968973929726	84.87958446534302	4.328177062801754	0.2597122783169674	0.21290398820205544	0.16156947232221458	0.36581426115876176
1217000	-5159.548127445944	-5613.11027675495	453.56214930900535	-5613.11027675495	0.08574897099443385	456.2386134361212	95.7408745278249	4.328177062801754	0.2597122783169674	0.21904570049411168	0.16156947232221458	0.3596725488667055
1218000	-5158.921291188532	-5604.706747059564	445.7854558710315	-5604.706747059564	0.09062725632392334	448.4070267707606	87.47010971148106	4.147041383423993	0.2512760911098622	0.21904570049411168	0.17000565952931976	0.3596725488667055
1219000	-5154.580637113659	-5606.705383061382	452.12474594772397	-5606.705383061382	0.08384992850719927	454.74631684745304	96.3390697297792	4.147041383423993	0.26315626284295696	0.20716552876101693	0.17000565952931976	0.3596725488667055
1220000	-5147.511468304348	-5600.433479531519	452.9220112271708	-5600.433479531519	0.07997730799104731	455.51090401814054	98.29163371297577	4.041040557206564	0.26315626284295696	0.20716552876101693	0.17000565952931976	0.3596725488667055
1221000	-5164.903613624784	-5612.074216100938	447.17060247615456	-5612.074216100938	0.0895742002899237	449.7594952671243	86.98474656322948	4.041040557206564	0.26315626284295696	0.21012969894813285	0.17000565952931976	0.3567083786795896
1222000	-5146.81302818274	-5606.44656570454	459.6335375218005	-5606.44656570454	0.08118287505263315	462.22243031277026	93.7011853728725	4.041040557206564	0.26315626284295696	0.21012969894813285	0.17000565952931976	0.3567083786795896
1223000	-5165.7041351207245	-5618.208586801784	452.5044516810595	-5618.208586801784	0.08397400268191095	455.09334447202923	90.16282526302089	4.041040557206564	0.26315626284295696	0.21012969894813285	0.17000565952931976	0.3567083786795896
1224000	-5168.21103313475	-5613.204822836452	444.99378970170204	-5613.204822836452	0.09549633276325649	447.5826824926718	74.85529728651439	4.041040557206564	0.26315626284295696	0.21012969894813285	0.17000565952931976	0.3567083786795896
1225000	-5171.827769879863	-5618.938460967629	447.1106910877664	-5618.938460967629	0.087909268715671	449.6995838787361	83.91026239082747	4.041040557206564	0.26315626284295696	0.21012969894813285	0.17000565952931976	0.3567083786795896
1226000	-5182.582848084446	-5632.698840383511	450.1159922990651	-5632.698840383511	0.08922402041807453	452.6703111714041	88.97878065513596	3.930352816935956	0.26315626284295696	0.21012969894813285	0.17000565952931976	0.3567083786795896
1227000	-5166.756781160444	-5618.497333587618	451.74055242717395	-5618.497333587618	0.08230809941108683	454.2948712995129	87.1725795144581	3.930352816935956	0.26315626284295696	0.21012969894813285	0.17000565952931976	0.3567083786795896
1228000	-5167.390580872705	-5621.803811548351	454.41323067564616	-5621.803811548351	0.07849187841672808	456.96754954798513	99.30125131583259	3.930352816935956	0.26315626284295696	0.21012969894813285	0.17000565952931976	0.3567083786795896
1229000	-5178.946706932065	-5626.020898665164	447.07419173309904	-5626.020898665164	0.08230495667803511	449.6680218111537	94.81336915402994	4.05696944227737	0.2652462156844955	0.21012969894813285	0.16791570668778116	0.3567083786795896
1230000	-5169.261477099536	-5621.206360272465	451.94488317292854	-5621.206360272465	0.08724475923781747	454.5387132509832	91.88186595880627	4.05696944227737	0.2652462156844955	0.21012969894813285	0.16791570668778116	0.3567083786795896
1231000	-5185.850020393277	-5628.618700873643	442.7686804803664	-5628.618700873643	0.09369995153654767	445.29045800948126	99.07410393027905	3.8275274178909027	0.25309244535984554	0.21012969894813285	0.16791570668778116	0.3688621490042396
1232000	-5163.834535036606	-5621.126823197516	457.29228816090983	-5621.126823197516	0.08653011120850147	459.8140656900247	86.17253585621023	3.8275274178909027	0.25309244535984554	0.21012969894813285	0.16791570668778116	0.3688621490042396
1233000	-5160.394177448432	-5611.062506908717	450.6683294602853	-5611.062506908717	0.09040052440707573	453.19010698940014	83.31632138219243	3.8275274178909027	0.25309244535984554	0.21012969894813285	0.16791570668778116	0.3688621490042396
1234000	-5152.509683534442	-5611.406404694548	458.8967211601057	-5611.406404694548	0.08207817081264905	461.41849868922054	106.74786357929165	3.8275274178909027	0.25309244535984554	0.21012969894813285	0.16791570668778116	0.3688621490042396
1235000	-5158.624038225644	-5617.226160501965	458.60212227632144	-5617.226160501965	0.07879839038615323	461.1238998054363	111.99474338449336	3.8275274178909027	0.25309244535984554	0.21012969894813285	0.16791570668778116	0.3688621490042396
1236000	-5163.899431120308	-5620.163715055027	456.2642839347188	-5620.163715055027	0.08173048657063896	458.7860614638336	98.33777468986524	3.8275274178909027	0.25309244535984554	0.2103372550217348	0.16791570668778116	0.3686545929306376
1237000	-5165.48010197596	-5624.558181312103	459.078079336144	-5624.558181312103	0.07828588987139605	461.59985686525886	118.09197959190182	3.8275274178909027	0.25309244535984554	0.2103372550217348	0.16791570668778116	0.3686545929306376
1238000	-5167.44761942267	-5619.776972166579	452.3293527439095	-5619.776972166579	0.08562714000571671	454.85113027302435	106.52300928915744	3.8275274178909027	0.25309244535984554	0.2103372550217348	0.16791570668778116	0.3686545929306376
1239000	-5177.498661418743	-5621.825338854592	444.3266774358491	-5621.825338854592	0.08944674578595813	446.84845496496393	111.76807014582023	3.8275274178909027	0.25309244535984554	0.2103372550217348	0.16791570668778116	0.3686545929306376
1240000	-5167.154736613675	-5623.171041843275	456.01630522960045	-5623.171041843275	0.08392135950868819	458.5380827587153	91.94552622011962	3.8275274178909027	0.25309244535984554	0.2103372550217348	0.16791570668778116	0.3686545929306376
1241000	-5178.300397774009	-5630.92307240402	452.62267463001103	-5630.92307240402	0.08490863787332378	455.1444521591259	103.71180054069747	3.8275274178909027	0.25309244535984554	0.2103372550217348	0.16791570668778116	0.3686545929306376
1242000	-5184.576916282239	-5634.250138485062	449.6732222028233	-5634.250138485062	0.08761280591318789	452.19499973193814	91.56638030860091	3.8275274178909027	0.25309244535984554	0.2222705675462316	0.15598239416328438	0.3686545929306376
1243000	-5174.633588549362	-5623.353558731698	448.7199701823362	-5623.353558731698	0.08603482481783355	451.3307607603952	75.90103711589374	4.11192267638556	0.25309244535984554	0.21289338391903473	0.16535957779048124	0.3686545929306376
1244000	-5177.249769491716	-5624.99968330192	447.7499138102048	-5624.99968330192	0.09007786688743885	450.3607043882638	90.36773967837853	4.11192267638556	0.25309244535984554	0.21289338391903473	0.16535957779048124	0.3686545929306376
1245000	-5169.023604362748	-5620.069448803457	451.04584444070844	-5620.069448803457	0.08418127325397602	453.6566350187674	81.7387759932433	4.11192267638556	0.25309244535984554	0.21289338391903473	0.16535957779048124	0.3686545929306376
1246000	-5185.256321275758	-5633.990009112791	448.73368783703313	-5633.990009112791	0.09171902876784084	451.3444784150921	88.66655359329837	4.11192267638556	0.25309244535984554	0.21289338391903473	0.16535957779048124	0.3686545929306376
1247000	-5171.814791165799	-5620.343841374552	448.52905020875284	-5620.343841374552	0.09155533469647943	451.1398407868118	119.97921602045069	4.11192267638556	0.25309244535984554	0.21289338391903473	0.16535957779048124	0.3686545929306376
1248000	-5180.370607510203	-5633.795135640121	453.42452812991775	-5633.795135640121	0.08804022580542932	456.0353187079767	92.15139556732004	4.11192267638556	0.25309244535984554	0.21289338391903473	0.15271262917857806	0.3813015415425408
1249000	-5188.683129585819	-5637.1450605135815	448.46193092776207	-5637.1450605135815	0.09221013753104161	450.983369171882	90.81971231734687	3.8264621879468743	0.24219535083117438	0.21289338391903473	0.15271262917857806	0.39219863607121197
1250000	-5174.52902344131	-5629.927333037636	455.3983095963263	-5629.927333037636	0.08705009806217757	457.89689225352856	86.92356376953218	3.755027240983507	0.24219535083117438	0.21289338391903473	0.15271262917857806	0.39219863607121197
1251000	-5179.609403672654	-5635.108869027597	455.49946535494405	-5635.108869027597	0.08834467470593692	457.9980480121463	92.04867117426198	3.755027240983507	0.24219535083117438	0.21289338391903473	0.15271262917857806	0.39219863607121197
1252000	-5170.668053672662	-5620.492459451283	449.82440577862104	-5620.492459451283	0.09132981319380058	452.3188173924019	102.590970383477	3.7420591256632254	0.24219535083117438	0.21289338391903473	0.15271262917857806	0.39219863607121197
1253000	-5166.329452461875	-5621.370455021049	455.04100255917393	-5621.370455021049	0.08867336218931206	457.5354141729548	91.67078213500763	3.7420591256632254	0.24219535083117438	0.21289338391903473	0.16664332215599295	0.3782679430937971
1254000	-5178.924323470418	-5639.019217849357	460.0948943789387	-5639.019217849357	0.0878695156486832	462.69332106419296	95.3496298784763	4.071826841282306	0.24219535083117438	0.21289338391903473	0.16664332215599295	0.3782679430937971
1255000	-5176.65870028139	-5629.768049660502	453.10934937911134	-5629.768049660502	0.09172290102298243	455.7077760643656	85.2964904628819	4.071826841282306	0.24219535083117438	0.21289338391903473	0.16664332215599295	0.3782679430937971
1256000	-5164.554586969424	-5618.326824262277	453.7722372928525	-5618.326824262277	0.0919678266315454	456.37066397810673	92.8194770580238	4.071826841282306	0.2473865463268851	0.21289338391903473	0.16145212666028225	0.3782679430937971
1257000	-5168.559248269822	-5620.391105975939	451.83185770611766	-5620.391105975939	0.09492109733102783	454.4302843913719	89.22371068545765	4.071826841282306	0.2473865463268851	0.21289338391903473	0.16145212666028225	0.3782679430937971
1258000	-5165.352800096029	-5615.576140024009	450.22333992798	-5615.576140024009	0.08727198071238168	452.8217666132343	81.35446356910958	4.071826841282306	0.253415084300396	0.20686484594552382	0.16145212666028225	0.3782679430937971
1259000	-5162.5504264225765	-5606.235179160542	443.68475273796577	-5606.235179160542	0.09082604340975522	446.28317942322	107.19022215748289	4.071826841282306	0.253415084300396	0.20686484594552382	0.16145212666028225	0.3782679430937971
1260000	-5150.887938703821	-5602.9767053122305	452.0887666084086	-5602.9767053122305	0.08714758277860107	454.68719329366286	88.28206178363935	4.071826841282306	0.253415084300396	0.20686484594552382	0.16145212666028225	0.3782679430937971
1261000	-5158.670975766291	-5613.802281740921	455.13130597462975	-5613.802281740921	0.08333490859606339	457.729732659884	102.89887870540436	4.071826841282306	0.253415084300396	0.20686484594552382	0.16145212666028225	0.3782679430937971
1262000	-5143.749676347168	-5600.973568381071	457.223892033903	-5600.973568381071	0.08532411159116378	459.82231871915724	86.9802335020182	4.071826841282306	0.253415084300396	0.20686484594552382	0.16145212666028225	0.3782679430937971
1263000	-5144.604294715852	-5602.53974460455	457.93544988869775	-5602.53974460455	0.08334273072688002	460.533876573952	93.49743846989615	4.071826841282306	0.253415084300396	0.20686484594552382	0.16145212666028225	0.3782679430937971
1264000	-5156.538965291212	-5615.488914455541	458.94994916432955	-5615.488914455541	0.07846746190911547	461.5020557933585	85.80559204347387	3.9233210698537766	0.253415084300396	0.20686484594552382	0.16145212666028225	0.3782679430937971
1265000	-5173.020590453501	-5619.800419857771	446.7798294042697	-5619.800419857771	0.08606654769968425	449.3319360332987	100.83285202411831	3.9233210698537766	0.253415084300396	0.20686484594552382	0.16145212666028225	0.3782679430937971
1266000	-5153.171454140545	-5610.611647264436	457.44019312389037	-5610.611647264436	0.08323497172404022	459.99229975291934	88.0855768053273	3.9233210698537766	0.253415084300396	0.20686484594552382	0.16145212666028225	0.3782679430937971
1267000	-5178.138049727481	-5623.150950380612	445.0129006531303	-5623.150950380612	0.0911697313588436	447.66108634240595	103.05884660609102	4.234379397596739	0.253415084300396	0.20686484594552382	0.16145212666028225	0.3782679430937971
1268000	-5182.388397236274	-5625.674151132173	443.28575389589946	-5625.674151132173	0.0944149787138826	445.9339395851751	80.93971407081422	4.234379397596739	0.253415084300396	0.20686484594552382	0.16145212666028225	0.3782679430937971
1269000	-5175.867370907942	-5622.625175843366	446.7578049354242	-5622.625175843366	0.09214839976216008	449.4059906246998	86.70242062765641	4.234379397596739	0.253415084300396	0.20686484594552382	0.16145212666028225	0.3782679430937971
1270000	-5175.430084774668	-5626.290259115247	450.8601743405791	-5626.290259115247	0.08967814105927195	453.5083600298547	92.41889259881685	4.234379397596739	0.253415084300396	0.20686484594552382	0.16145212666028225	0.3782679430937971
1271000	-5183.514979658932	-5629.109511356385	445.59453169745296	-5629.109511356385	0.09032382667373112	448.2427173867286	83.63099721241065	4.234379397596739	0.253415084300396	0.20686484594552382	0.16145212666028225	0.3782679430937971
1272000	-5169.256921573928	-5620.733035143837	451.47611356990933	-5620.733035143837	0.08619069244076183	454.00656918692255	96.49175283035943	3.854821344925923	0.253415084300396	0.20686484594552382	0.16145212666028225	0.3782679430937971
1273000	-5179.905033047934	-5620.589747457634	440.6847144096997	-5620.589747457634	0.09557990321911514	443.21517002671294	104.34541716455651	3.854821344925923	0.253415084300396	0.20686484594552382	0.16145212666028225	0.3782679430937971
1274000	-5167.0752028200495	-5614.904364392119	447.82916157206927	-5614.904364392119	0.09017511722572605	450.3596171890825	79.39617625389852	3.854821344925923	0.253415084300396	0.20686484594552382	0.16145212666028225	0.3782679430937971
1275000	-5170.175513832747	-5621.362468040573	451.18695420782603	-5621.362468040573	0.08560460983571946	453.71740982483925	109.63437357966097	3.854821344925923	0.253415084300396	0.2031697459503202	0.16145212666028225	0.3819630430890007
1276000	-5168.770052784201	-5628.0088464746395	459.2387936904386	-5628.0088464746395	0.07667360460815105	461.76924930745184	114.48733083904277	3.854821344925923	0.253415084300396	0.2031697459503202	0.16145212666028225	0.3819630430890007
1277000	-5163.096816006742	-5619.9884784390715	456.8916624323294	-5619.9884784390715	0.0785741903610774	459.4221180493426	88.2670347455238	3.854821344925923	0.22768500615501414	0.2031697459503202	0.16145212666028225	0.40769312123438256
1278000	-5164.962911834604	-5621.694818945518	456.7319071109137	-5621.694818945518	0.0790193370255517	459.2623627279269	97.11611263603791	3.854821344925923	0.22768500615501414	0.2031697459503202	0.16145212666028225	0.40769312123438256
1279000	-5163.580268568655	-5610.674453620976	447.09418505232156	-5610.674453620976	0.09024457272940316	449.58870513174065	101.15950037909099	3.7423960877223785	0.22768500615501414	0.23519824637466094	0.16145212666028225	0.3756646208100418
1280000	-5152.488954316011	-5606.317654907081	453.8287005910708	-5606.317654907081	0.08727459200259158	456.3232206704899	93.84499936334522	3.7423960877223785	0.22768500615501414	0.23519824637466094	0.16145212666028225	0.3756646208100418
1281000	-5146.8125837393445	-5601.597487291153	454.78490355180867	-5601.597487291153	0.08581882376227311	457.27942363122776	86.77498969668713	3.7423960877223785	0.23909789710769822	0.22378535542197686	0.16145212666028225	0.3756646208100418
1282000	-5156.019175197193	-5607.899314962917	451.88013976572313	-5607.899314962917	0.08725730433887498	454.3746598451422	92.1038769983513	3.7423960877223785	0.23909789710769822	0.22378535542197686	0.16145212666028225	0.3756646208100418
1283000	-5167.455991902778	-5612.227395999263	444.7714040964843	-5612.227395999263	0.09252962954936879	447.26592417590336	92.59655333907031	3.7423960877223785	0.23909789710769822	0.22378535542197686	0.16145212666028225	0.3756646208100418
1284000	-5171.198595021368	-5612.56560743084	441.36701240947156	-5612.56560743084	0.10202214906214867	443.86153248889065	85.50647979868907	3.7423960877223785	0.24992822049483163	0.22378535542197686	0.16145212666028225	0.3648342974229084
1285000	-5161.438058934711	-5615.645712628954	454.2076536942436	-5615.645712628954	0.08753049534187406	456.7021737736627	83.52471854045758	3.7423960877223785	0.2425174272851503	0.22378535542197686	0.16886291986996357	0.3648342974229084
1286000	-5163.92819298745	-5617.464230685806	453.5360376983562	-5617.464230685806	0.08671465583493063	456.0692210146267	96.51189984725335	3.8634194671786934	0.2425174272851503	0.22378535542197686	0.16886291986996357	0.3648342974229084
1287000	-5157.667545343661	-5614.741199582274	457.0736542386128	-5614.741199582274	0.08278976899099327	459.60683755488327	114.47336341858795	3.8634194671786934	0.2687688535935373	0.21027335877233536	0.15612349021121807	0.3648342974229084
1288000	-5162.248360463358	-5616.22446625083	453.97610578747236	-5616.22446625083	0.08797965908938113	456.50928910374284	98.58720695289287	3.8634194671786934	0.2687688535935373	0.21027335877233536	0.15612349021121807	0.3648342974229084
1289000	-5174.245806664817	-5622.401935590617	448.1561289258001	-5622.401935590617	0.09697287559738861	450.68931224207057	82.57253421593965	3.8634194671786934	0.2687688535935373	0.21027335877233536	0.15488568890364884	0.36607209873047764
1290000	-5175.498378525415	-5623.530974405977	448.0325958805619	-5623.530974405977	0.0960336296491593	450.80119533759756	87.56790965858862	4.641067510432562	0.2687688535935373	0.21027335877233536	0.15488568890364884	0.36607209873047764
1291000	-5166.95306048306	-5618.7877820670565	451.8347215839971	-5618.7877820670565	0.09099704719936264	454.60332104103276	96.92878200321752	4.641067510432562	0.2687688535935373	0.21027335877233536	0.15488568890364884	0.36607209873047764
1292000	-5172.491519798661	-5627.7736716656555	455.28215186699435	-5627.7736716656555	0.08683693361948357	458.05075132403	94.81579253013679	4.641067510432562	0.2687688535935373	0.21027335877233536	0.15488568890364884	0.36607209873047764
1293000	-5183.107062541223	-5636.58298008088	453.4759175396569	-5636.58298008088	0.09003094752966728	455.95009055531375	89.24655925528461	3.6794335181535516	0.23138151644437685	0.21105747894026192	0.15488568890364884	0.40267531571171156
1294000	-5175.138652105445	-5623.677160717897	448.53850861245206	-5623.677160717897	0.09336659488825433	451.0126816281089	86.21578284900846	3.6794335181535516	0.23138151644437685	0.21105747894026192	0.15488568890364884	0.40267531571171156
1295000	-5169.142177146831	-5621.1518630351	452.0096858882685	-5621.1518630351	0.08479287511870158	454.48385890392535	92.8085715130212	3.6794335181535516	0.23138151644437685	0.21105747894026192	0.15488568890364884	0.40267531571171156
1296000	-5168.638247841818	-5629.637931131693	460.9996832898754	-5629.637931131693	0.0763490629461736	463.47385630553225	81.19874084219647	3.6794335181535516	0.23138151644437685	0.21105747894026192	0.15488568890364884	0.40267531571171156
1297000	-5176.2228222279	-5630.960468094324	454.7376458664242	-5630.960468094324	0.08248768790439658	457.21181888208105	89.84189125575593	3.6794335181535516	0.23138151644437685	0.21105747894026192	0.15488568890364884	0.40267531571171156
1298000	-5171.50588396423	-5631.104805298727	459.5989213344974	-5631.104805298727	0.08063212633104795	462.07309435015424	98.65806236100266	3.6794335181535516	0.23138151644437685	0.21105747894026192	0.15488568890364884	0.40267531571171156
1299000	-5172.880623409437	-5628.722885196462	455.84226178702505	-5628.722885196462	0.08354428057616568	458.3164348026819	94.56464497207776	3.6794335181535516	0.23138151644437685	0.2017273615553925	0.16421580628851826	0.40267531571171156
1300000	-5168.586957835662	-5623.617890244257	455.0309324085951	-5623.617890244257	0.0842186914788262	457.50510542425195	96.3097922060583	3.6794335181535516	0.23138151644437685	0.2138881527202287	0.15205501512368205	0.40267531571171156
1301000	-5164.0093298184365	-5618.8318407206	454.82251090216323	-5618.8318407206	0.08255020947614655	457.2966839178201	88.76094294883923	3.6794335181535516	0.23138151644437685	0.2138881527202287	0.15205501512368205	0.40267531571171156
1302000	-5177.918048910455	-5629.357293715455	451.439244805	-5629.357293715455	0.08565695763404216	453.91341782065683	100.90220744740539	3.6794335181535516	0.23138151644437685	0.2138881527202287	0.15205501512368205	0.40267531571171156
1303000	-5154.770355173826	-5616.378751890036	461.6083967162107	-5616.378751890036	0.08113337853753272	464.0825697318675	95.69664057114488	3.6794335181535516	0.23725999177407853	0.20800967739052703	0.15205501512368205	0.40267531571171156
1304000	-5167.552197171601	-5615.837447368812	448.28525019721155	-5615.837447368812	0.08523161580860648	450.75304465125936	96.76733523369394	3.6597978082145652	0.23725999177407853	0.19897733819582303	0.16108735431838606	0.40267531571171156
1305000	-5168.03567102024	-5614.858270685285	446.82259966504404	-5614.858270685285	0.08782963042603262	449.29039411909184	81.58538634896958	3.6597978082145652	0.23725999177407853	0.19897733819582303	0.16108735431838606	0.40267531571171156
1306000	-5164.885054529584	-5622.776227169942	457.89117264035826	-5622.776227169942	0.0838228232409373	460.46702338015666	95.26148437092357	3.9991111249646685	0.23725999177407853	0.2004871257917588	0.15957756672245027	0.40267531571171156
1307000	-5175.6831120823745	-5622.979493072455	447.29638099008014	-5622.979493072455	0.09124612601399418	449.87223172987854	93.65889388236076	3.9991111249646685	0.23725999177407853	0.2004871257917588	0.15957756672245027	0.40267531571171156
1308000	-5186.355913534512	-5636.756962664007	450.4010491294947	-5636.756962664007	0.09144694763312766	452.9768998692931	97.88101995574111	3.9991111249646685	0.23725999177407853	0.18334373946094223	0.15957756672245027	0.41981870204252814
1309000	-5167.706694625941	-5620.718650121291	453.01195549534987	-5620.718650121291	0.09006688485690095	455.58780623514826	94.88342337286713	3.9991111249646685	0.23725999177407853	0.18334373946094223	0.15957756672245027	0.41981870204252814
1310000	-5166.09391471193	-5625.489868331781	459.39595361985045	-5625.489868331781	0.08408795473795962	461.97180435964884	79.69810272685231	3.9991111249646685	0.23725999177407853	0.18334373946094223	0.15957756672245027	0.41981870204252814
1311000	-5160.835165976491	-5623.184101183139	462.34893520664815	-5623.184101183139	0.08502664388739373	464.92478594644655	100.02896354896988	3.9991111249646685	0.2610989595718613	0.19219644917530712	0.15591826094620376	0.390786330306627
1312000	-5153.297237334239	-5613.806775109394	460.5095377751552	-5613.806775109394	0.08390553052470463	463.0853885149536	115.5060776566404	3.9991111249646685	0.2610989595718613	0.19219644917530712	0.15591826094620376	0.390786330306627
1313000	-5158.581402435573	-5615.673858995368	457.0924565597953	-5615.673858995368	0.08227472374204038	459.6683072995937	98.67900120486314	3.9991111249646685	0.2610989595718613	0.19219644917530712	0.15591826094620376	0.390786330306627
1314000	-5168.319923798182	-5613.026157191826	444.70623339364477	-5613.026157191826	0.09402177447431055	447.28208413344316	86.0576830935199	3.9991111249646685	0.2610989595718613	0.19219644917530712	0.15591826094620376	0.390786330306627
1315000	-5162.2595744110195	-5614.709877276439	452.45030286541953	-5614.709877276439	0.08941300820767235	455.0261536052179	88.937225322806	3.9991111249646685	0.2610989595718613	0.19219644917530712	0.15591826094620376	0.390786330306627
1316000	-5169.44969727203	-5635.783977373947	466.3342801019174	-5635.783977373947	0.07669546058178045	468.86064161457114	95.9804141099585	3.8419332519651515	0.2610989595718613	0.19219644917530712	0.15591826094620376	0.390786330306627
1317000	-5182.116654289716	-5634.7775976059465	452.66094331623026	-5634.7775976059465	0.08232113214500067	455.187304828884	90.6754092718632	3.8419332519651515	0.2610989595718613	0.19219644917530712	0.15591826094620376	0.390786330306627
1318000	-5170.335067613603	-5627.085306734989	456.75023912138596	-5627.085306734989	0.08035382363699889	459.2766006340397	97.91289759115872	3.8419332519651515	0.2610989595718613	0.19219644917530712	0.15591826094620376	0.390786330306627
1319000	-5168.283213900654	-5625.660277496587	457.3770635959327	-5625.660277496587	0.07908714204242057	459.9034251085865	93.51065190590724	3.8419332519651515	0.2756660057702668	0.19219644917530712	0.15591826094620376	0.37621928410822153
1320000	-5169.493674222819	-5626.746744598585	457.2530703757658	-5626.746744598585	0.07485299670855171	459.77943188841954	95.87463119454002	3.8419332519651515	0.2756660057702668	0.19219644917530712	0.15591826094620376	0.37621928410822153
1321000	-5180.83808935933	-5634.117029447816	453.2789400884854	-5634.117029447816	0.08155820971584876	455.80530160113915	98.88270209357279	3.8419332519651515	0.2756660057702668	0.19219644917530712	0.15591826094620376	0.37621928410822153
1322000	-5186.6660459521045	-5639.217784765839	452.551738813734	-5639.217784765839	0.08140957715311027	455.18399063769385	103.89135821774255	4.181982431322888	0.2756660057702668	0.19219644917530712	0.15591826094620376	0.37621928410822153
1323000	-5197.227158174508	-5646.105286412151	448.87812823764324	-5646.105286412151	0.08210752967156808	451.5103800616031	92.567110817739	4.181982431322888	0.2756660057702668	0.19219644917530712	0.15591826094620376	0.37621928410822153
1324000	-5192.116419174713	-5643.194935183638	451.07851600892553	-5643.194935183638	0.0800855974295409	453.5900263105272	93.6768560535089	3.7953543619449883	0.2756660057702668	0.22166165900534104	0.15591826094620376	0.3467540742781876
1325000	-5191.509201167104	-5637.939275739652	446.4300745725476	-5637.939275739652	0.08722917023603881	448.94158487414927	105.7546205873025	3.7953543619449883	0.2756660057702668	0.22166165900534104	0.15591826094620376	0.3467540742781876
1326000	-5175.257574482192	-5630.403473103969	455.1458986217775	-5630.403473103969	0.07993833624861432	457.6574089233792	96.17197392002234	3.7953543619449883	0.2756660057702668	0.22166165900534104	0.15591826094620376	0.3467540742781876
1327000	-5176.899503639678	-5631.066211298376	454.166707658698	-5631.066211298376	0.07633180932544842	456.67821796029966	73.49731497807592	3.7953543619449883	0.2756660057702668	0.22166165900534104	0.13968450485286374	0.3629878303715276
1328000	-5175.97122508276	-5628.4207637293	452.44953864654025	-5628.4207637293	0.08684171251034312	454.9610489481419	85.82831963833765	3.7953543619449883	0.2756660057702668	0.22166165900534104	0.13968450485286374	0.3629878303715276
1329000	-5187.796804554107	-5636.302186450378	448.5053818962705	-5636.302186450378	0.08749823029666286	451.01689219787215	89.52432753559353	3.7953543619449883	0.2756660057702668	0.20350811451496453	0.13968450485286374	0.38114137486190414
1330000	-5200.510889703231	-5647.544592569363	447.0337028661318	-5647.544592569363	0.08990257335780429	449.5452131677335	89.11278721014945	3.7953543619449883	0.2756660057702668	0.20350811451496453	0.13968450485286374	0.38114137486190414
1331000	-5170.835881220103	-5627.290304748892	456.45442352878854	-5627.290304748892	0.08402385769495455	458.9659338303902	95.56827618558727	3.7953543619449883	0.2756660057702668	0.20350811451496453	0.13968450485286374	0.38114137486190414
1332000	-5164.709322977144	-5620.920858072752	456.2115350956077	-5620.920858072752	0.0902308553416087	458.7230453972094	91.85277279125937	3.7953543619449883	0.2756660057702668	0.20350811451496453	0.13968450485286374	0.38114137486190414
1333000	-5170.672468951145	-5622.862752845484	452.19028389433856	-5622.862752845484	0.09362846094538595	454.70179419594024	84.76308723464938	3.7953543619449883	0.2756660057702668	0.20350811451496453	0.13968450485286374	0.38114137486190414
1334000	-5170.655873050041	-5628.816504000714	458.16063095067307	-5628.816504000714	0.09097901820011342	460.67214125227474	101.73306517470347	3.7953543619449883	0.2548889722577714	0.2096338994379733	0.13968450485286374	0.39579262345139077
1335000	-5176.896426757168	-5628.837506271877	451.94107951470886	-5628.837506271877	0.08972791135481861	454.45258981631054	95.8509251897327	3.7953543619449883	0.2548889722577714	0.2096338994379733	0.13968450485286374	0.39579262345139077
1336000	-5179.720528740742	-5627.772976944493	448.05244820375106	-5627.772976944493	0.08618815761042464	450.6138871023812	125.71887605022464	3.953025488780173	0.2548889722577714	0.2096338994379733	0.13968450485286374	0.39579262345139077
1337000	-5165.912020505715	-5623.3708064083685	457.4587859026532	-5623.3708064083685	0.08259733878890041	460.02022480128335	106.01181305698418	3.953025488780173	0.2548889722577714	0.2096338994379733	0.13968450485286374	0.39579262345139077
1338000	-5171.296965777674	-5622.482715195517	451.18574941784254	-5622.482715195517	0.09148789645046261	453.7471883164727	92.45823020960822	3.953025488780173	0.2548889722577714	0.2096338994379733	0.13968450485286374	0.39579262345139077
1339000	-5173.440835493924	-5623.639825260074	450.1989897661497	-5623.639825260074	0.09123689060450402	452.8941483933574	99.06020335817684	4.3907566871629236	0.2548889722577714	0.2054028437007984	0.14391556059003865	0.39579262345139077
1340000	-5162.356864944133	-5611.636359659813	449.27949471568024	-5611.636359659813	0.09600383433109827	451.97465334288796	101.6827204770314	4.3907566871629236	0.2548889722577714	0.2054028437007984	0.14391556059003865	0.39579262345139077
1341000	-5157.003119661038	-5610.146004690351	453.14288502931294	-5610.146004690351	0.09358371460694388	455.69505726914065	92.34048332769545	3.923529530374211	0.2548889722577714	0.2054028437007984	0.14391556059003865	0.39579262345139077
1342000	-5154.488140435931	-5609.948766597296	455.4606261613644	-5609.948766597296	0.0950367600702697	457.9585983745212	108.80798313334247	3.7531280053498586	0.2548889722577714	0.2054028437007984	0.14391556059003865	0.39579262345139077
1343000	-5160.345254953601	-5615.90766495332	455.5624099997184	-5615.90766495332	0.08937710485833132	458.0603822128752	88.75015991786168	3.7531280053498586	0.2548889722577714	0.2054028437007984	0.14391556059003865	0.39579262345139077
1344000	-5175.759992413815	-5630.52293202041	454.76293960659524	-5630.52293202041	0.08683591385027573	457.2130440793047	102.7787894699712	3.6055949023163136	0.2548889722577714	0.2054028437007984	0.14391556059003865	0.39579262345139077
1345000	-5169.1334075453415	-5625.769927153415	456.63651960807283	-5625.769927153415	0.08352774090924515	459.0866240807823	100.58710961832172	3.6055949023163136	0.2548889722577714	0.2054028437007984	0.14391556059003865	0.39579262345139077
1346000	-5173.579641770198	-5634.348879971409	460.76923820121067	-5634.348879971409	0.08448960705146741	463.21934267392015	100.95880099678823	3.6055949023163136	0.2548889722577714	0.2054028437007984	0.14391556059003865	0.39579262345139077
1347000	-5180.923888185446	-5632.353084342966	451.42919615751987	-5632.353084342966	0.09097708240731885	453.8943598691108	88.10099000777561	3.651713512998209	0.2548889722577714	0.2054028437007984	0.14391556059003865	0.39579262345139077
1348000	-5186.717892299204	-5641.305222981853	454.5873306826493	-5641.305222981853	0.08566383984800051	457.0524943942402	86.36001509448091	3.651713512998209	0.2548889722577714	0.2054028437007984	0.14391556059003865	0.39579262345139077
1349000	-5168.438714615482	-5630.052371332321	461.61365671683825	-5630.052371332321	0.07896462433001197	464.0788204284292	110.41988215501367	3.651713512998209	0.2548889722577714	0.2054028437007984	0.14391556059003865	0.39579262345139077
1350000	-5174.785984255542	-5624.826717649158	450.04073339361645	-5624.826717649158	0.08607055740200144	452.5058971052074	104.16553851679548	3.651713512998209	0.2548889722577714	0.2054028437007984	0.14391556059003865	0.39579262345139077
1351000	-5165.049977984903	-5621.441945929744	456.3919679448412	-5621.441945929744	0.08455863470336941	458.9250480368075	93.63546997457593	3.8630939220261156	0.2548889722577714	0.2054028437007984	0.14391556059003865	0.39579262345139077
1352000	-5173.526170652256	-5627.61443990995	454.08826925769426	-5627.61443990995	0.08399997645619679	456.62134934966053	97.0717228019539	3.8630939220261156	0.25306571641044845	0.2054028437007984	0.14391556059003865	0.3976158792987137
1353000	-5181.286995093128	-5628.132561647233	446.8455665541051	-5628.132561647233	0.09224338743609954	449.5644876893797	82.79782070660902	4.470963572489716	0.25306571641044845	0.2054028437007984	0.14391556059003865	0.3976158792987137
1354000	-5176.8462222573935	-5633.60419513907	456.7579728816759	-5633.60419513907	0.08665120610432397	459.4768940169505	101.62350399476036	4.470963572489716	0.25306571641044845	0.2054028437007984	0.14391556059003865	0.3976158792987137
1355000	-5173.976550032861	-5631.637684590192	457.66113455733074	-5631.637684590192	0.08484523984288692	460.31027886702515	94.85426710455391	4.23754214018513	0.25306571641044845	0.2054028437007984	0.14391556059003865	0.3976158792987137
1356000	-5177.656663730258	-5640.090572472386	462.43390874212844	-5640.090572472386	0.08331616798830521	465.08305305182284	98.13808825079715	4.23754214018513	0.2578265810068747	0.2006419791043721	0.16750158595371306	0.37402985393503935
1357000	-5178.420077882654	-5627.592153890535	449.17207600788095	-5627.592153890535	0.08516019552277332	451.82122031757535	85.73919106205332	4.23754214018513	0.2578265810068747	0.2006419791043721	0.16750158595371306	0.37402985393503935
1358000	-5182.568926606069	-5632.036702523599	449.4677759175306	-5632.036702523599	0.0922691143169203	452.116920227225	87.52180537975937	4.23754214018513	0.23423224527300507	0.22423631483824175	0.16750158595371306	0.37402985393503935
1359000	-5174.079214232514	-5622.278491060321	448.1992768278074	-5622.278491060321	0.09136272344715406	450.8484211375018	94.44797540922296	4.23754214018513	0.24238834684456365	0.22423631483824175	0.15934548438215448	0.37402985393503935
1360000	-5166.299007886166	-5621.792594207396	455.49358632123017	-5621.792594207396	0.0863403373539796	458.1427306309246	110.94616202866557	4.23754214018513	0.24238834684456365	0.22423631483824175	0.15934548438215448	0.37402985393503935
1361000	-5159.750351290677	-5610.29534201645	450.5449907257736	-5610.29534201645	0.09070507376991672	453.27182641696027	90.10022896664566	4.49784358553396	0.23925880995947132	0.22423631483824175	0.15934548438215448	0.37715939082013167
1362000	-5182.30384716196	-5626.04281171766	443.7389645556993	-5626.04281171766	0.09615925837259594	446.465800246886	77.12625817978892	4.49784358553396	0.23925880995947132	0.22423631483824175	0.15934548438215448	0.37715939082013167
1363000	-5167.905150290322	-5625.20364186296	457.29849157263783	-5625.20364186296	0.08890635882875592	460.0253272638245	92.71946910267214	4.49784358553396	0.23925880995947132	0.22423631483824175	0.15934548438215448	0.37715939082013167
1364000	-5176.290413775398	-5623.82177210119	447.531358325792	-5623.82177210119	0.09267449008142094	449.8428583349992	101.81234107204001	3.1934814711673902	0.21970404033704116	0.22423631483824175	0.15934548438215448	0.39671416044256186
1365000	-5167.135274533717	-5625.152960467023	458.01768593330576	-5625.152960467023	0.08157280098207931	460.329185942513	100.7792772737269	3.1934814711673902	0.21970404033704116	0.22423631483824175	0.15934548438215448	0.39671416044256186
1366000	-5161.94377935814	-5614.728359601117	452.78458024297663	-5614.728359601117	0.08503411643247914	455.19206120568236	94.6349925570708	3.4765108656786845	0.21970404033704116	0.22423631483824175	0.15934548438215448	0.39671416044256186
1367000	-5154.266823248838	-5612.049936478495	457.7831132296568	-5612.049936478495	0.08578727539723911	460.3529055810473	98.33660828418219	3.979706255815642	0.21970404033704116	0.22423631483824175	0.15934548438215448	0.39671416044256186
1368000	-5166.68473675669	-5620.8387082777035	454.1539715210133	-5620.8387082777035	0.09032220432474529	456.7237638724038	96.46972064693794	3.979706255815642	0.21970404033704116	0.22423631483824175	0.15934548438215448	0.39671416044256186
1369000	-5167.708209320555	-5615.727743325193	448.0195340046378	-5615.727743325193	0.08649400683335463	450.5893263560283	92.75159784076132	3.979706255815642	0.21970404033704116	0.22423631483824175	0.15934548438215448	0.39671416044256186
1370000	-5195.704489351167	-5637.20875456299	441.50426521182357	-5637.20875456299	0.09304711543618203	444.07405756321407	100.26181621153245	3.979706255815642	0.21970404033704116	0.22423631483824175	0.15934548438215448	0.39671416044256186
1371000	-5183.7194263283445	-5637.782127076834	454.06270074848874	-5637.782127076834	0.08486429138945785	456.63249309987924	100.5887826298199	3.979706255815642	0.21970404033704116	0.22423631483824175	0.15934548438215448	0.39671416044256186
1372000	-5172.068450329525	-5632.331287857429	460.2628375279039	-5632.331287857429	0.08385608769983884	462.8326298792944	99.9618564699084	3.979706255815642	0.21970404033704116	0.1936705596186306	0.15934548438215448	0.427279915662173
1373000	-5179.597372476042	-5641.126873345397	461.52950086935425	-5641.126873345397	0.07910526903510567	464.09929322074476	94.40923278227746	3.979706255815642	0.21970404033704116	0.1936705596186306	0.15934548438215448	0.427279915662173
1374000	-5180.815167410277	-5629.184131639136	448.36896422885854	-5629.184131639136	0.08864845620247784	451.0355788141494	103.89893401489026	4.295389150127895	0.21970404033704116	0.1936705596186306	0.15934548438215448	0.427279915662173
1375000	-5185.457319117765	-5631.628165256451	446.17084613868593	-5631.628165256451	0.09292806826131358	448.7295054411718	89.13120696953273	3.94416677986917	0.21970404033704116	0.1936705596186306	0.15934548438215448	0.427279915662173
1376000	-5170.7429330445975	-5626.862142880484	456.11920983588584	-5626.862142880484	0.08447883053007317	458.6778691383717	102.72237984599045	3.94416677986917	0.21970404033704116	0.1936705596186306	0.15934548438215448	0.427279915662173
1377000	-5185.0074247572675	-5637.652812087757	452.6453873304898	-5637.652812087757	0.0871112788427323	455.2040466329757	112.14272493193955	3.94416677986917	0.21970404033704116	0.1936705596186306	0.15934548438215448	0.427279915662173
1378000	-5184.457684444316	-5639.177428698308	454.71974425399196	-5639.177428698308	0.08769664865632475	457.2784035564778	94.67484481419022	3.94416677986917	0.23893619845159558	0.1936705596186306	0.15934548438215448	0.4080477575476186
1379000	-5181.910051885545	-5628.092689891147	446.18263800560163	-5628.092689891147	0.09275548183394466	448.7412973080875	87.21741581175556	3.94416677986917	0.23893619845159558	0.1936705596186306	0.15934548438215448	0.4080477575476186
1380000	-5179.436439275752	-5625.097994258503	445.66155498275145	-5625.097994258503	0.09175374726996476	448.33477563904916	81.70836597611661	4.317366015590444	0.23893619845159558	0.1936705596186306	0.15934548438215448	0.4080477575476186
1381000	-5158.907746536042	-5614.50006675707	455.5923202210279	-5614.50006675707	0.09279717348383994	458.2655408773256	101.09127668660713	4.317366015590444	0.23893619845159558	0.1936705596186306	0.15934548438215448	0.4080477575476186
1382000	-5162.972398652843	-5616.556732956976	453.58433430413226	-5616.556732956976	0.09135707622187092	456.09448077824294	82.6107083027285	3.7910903883126807	0.23893619845159558	0.1936705596186306	0.16141278227604564	0.4059804596537274
1383000	-5151.843283763839	-5613.2047191778	461.36143541396063	-5613.2047191778	0.0849926660446959	463.8715818880713	92.84278095782177	3.7910903883126807	0.23893619845159558	0.20009389876159542	0.15498944313308083	0.4059804596537274
1384000	-5172.163315213826	-5621.1093602326755	448.94604501884953	-5621.1093602326755	0.09415015073220488	451.4561914929602	89.75464839049334	3.7910903883126807	0.23893619845159558	0.21345420375443805	0.15498944313308083	0.3926201546608848
1385000	-5157.721913371375	-5613.622738411103	455.90082503972747	-5613.622738411103	0.08804045003898901	458.41097151383815	91.70403915816483	3.7910903883126807	0.24703808330770563	0.20948400133596293	0.15498944313308083	0.3884884722232499
1386000	-5153.720523749905	-5605.621605941611	451.9010821917064	-5605.621605941611	0.08890550392962866	454.4112286658171	94.93629072412882	3.7910903883126807	0.24703808330770563	0.20948400133596293	0.15498944313308083	0.3884884722232499
1387000	-5156.43790990964	-5608.510182308137	452.0722723984963	-5608.510182308137	0.0893695094749336	454.582418872607	91.27850491203056	3.7910903883126807	0.24703808330770563	0.20948400133596293	0.15498944313308083	0.3884884722232499
1388000	-5152.855906284611	-5601.836114362038	448.98020807742733	-5601.836114362038	0.09202745331234836	451.490354551538	92.0098216522692	3.7910903883126807	0.24703808330770563	0.20948400133596293	0.15498944313308083	0.3884884722232499
1389000	-5159.366820289032	-5616.4439516444445	457.07713135541246	-5616.4439516444445	0.08651373954673557	459.58727782952315	92.59314063150818	3.7910903883126807	0.24703808330770563	0.20948400133596293	0.15498944313308083	0.3884884722232499
1390000	-5157.770759496152	-5615.243391442735	457.47263194658217	-5615.243391442735	0.08441735319603234	459.98277842069285	105.85972938848887	3.7910903883126807	0.24703808330770563	0.20948400133596293	0.15545899550494968	0.38801891985138104
1391000	-5169.604111576509	-5620.988176365415	451.3840647889058	-5620.988176365415	0.0905290258466553	453.8942112630165	84.72739716740801	3.7910903883126807	0.2720868168730286	0.20948400133596293	0.15545899550494968	0.3629701862860581
1392000	-5169.155090963422	-5624.16327853089	455.00818756746827	-5624.16327853089	0.08644796857685551	457.6877999153116	92.36054201691701	4.3386837306722965	0.2720868168730286	0.20948400133596293	0.15545899550494968	0.3629701862860581
1393000	-5175.171952691189	-5632.421196433543	457.24924374235303	-5632.421196433543	0.08553990037716268	459.92885609019635	101.05304537828219	4.3386837306722965	0.2720868168730286	0.20948400133596293	0.15545899550494968	0.3629701862860581
1394000	-5176.209010793261	-5624.946855169197	448.7378443759358	-5624.946855169197	0.09590099119384812	451.41745672377914	98.55696437089568	4.3386837306722965	0.2720868168730286	0.20948400133596293	0.15545899550494968	0.3629701862860581
1395000	-5164.578634181604	-5623.038663664719	458.46002948311514	-5623.038663664719	0.09119631922531211	461.13964183095845	89.77755324517777	4.3386837306722965	0.2604285834537881	0.20948400133596293	0.15545899550494968	0.3746284197052986
1396000	-5172.745118256134	-5622.996075187693	450.2509569315585	-5622.996075187693	0.10154620564228996	452.9305692794018	89.31509836435004	4.3386837306722965	0.24378018687319014	0.21580941183879096	0.15545899550494968	0.3849514057830685
1397000	-5164.986896939039	-5624.1614862885	459.1745893494612	-5624.1614862885	0.09522276792331874	461.8542016973045	110.23695511954828	4.3386837306722965	0.24378018687319014	0.21580941183879096	0.15545899550494968	0.3849514057830685
1398000	-5174.465485574168	-5622.660435197797	448.19494962362853	-5622.660435197797	0.1021776756545858	450.81976649719917	83.892654584968	4.157644686781692	0.24378018687319014	0.21580941183879096	0.15545899550494968	0.3849514057830685
1399000	-5169.55558042884	-5620.7343219169625	451.17874148812285	-5620.7343219169625	0.09130393842632742	453.8035583616935	94.96913180713122	4.157644686781692	0.24378018687319014	0.21580941183879096	0.15545899550494968	0.3849514057830685
1400000	-5168.521075578538	-5621.337203794527	452.81612821598935	-5621.337203794527	0.08783476798447368	455.3931072011624	85.30436754855246	4.0027299385755155	0.2602806591956442	0.21580941183879096	0.15545899550494968	0.36845093346061447
1401000	-5175.5894257523	-5628.462859423891	452.8734336715911	-5628.462859423891	0.08589737499249729	455.4504126567642	101.80194918119642	4.0027299385755155	0.2602806591956442	0.21580941183879096	0.15545899550494968	0.36845093346061447
1402000	-5177.992204865854	-5629.770782319014	451.7785774531604	-5629.770782319014	0.08477670954508369	454.35555643833345	83.38202601997003	4.0027299385755155	0.2602806591956442	0.21580941183879096	0.15545899550494968	0.36845093346061447
1403000	-5174.7268277627245	-5632.5913095491715	457.86448178644713	-5632.5913095491715	0.08153227081517646	460.4414607716202	101.24515291023432	4.0027299385755155	0.2602806591956442	0.21580941183879096	0.15545899550494968	0.36845093346061447
1404000	-5186.305024418147	-5636.3046652816765	449.9996408635299	-5636.3046652816765	0.0850771767405016	452.576619848703	94.33247906337502	4.0027299385755155	0.2602806591956442	0.21580941183879096	0.15545899550494968	0.36845093346061447
1405000	-5184.9038383855195	-5636.863679255789	451.9598408702694	-5636.863679255789	0.08397952101916524	454.53681985544245	107.29671071197754	4.0027299385755155	0.2602806591956442	0.21580941183879096	0.15545899550494968	0.36845093346061447
1406000	-5176.666150125201	-5629.022426999653	452.35627687445225	-5629.022426999653	0.07797261581377342	454.9332558596253	105.0447688897781	4.0027299385755155	0.2602806591956442	0.21580941183879096	0.15545899550494968	0.36845093346061447
1407000	-5182.08727095003	-5634.921485965117	452.83421501508735	-5634.921485965117	0.07879352862082802	455.4111940002604	89.88523686783384	4.0027299385755155	0.2602806591956442	0.21580941183879096	0.15545899550494968	0.36845093346061447
1408000	-5185.368908997406	-5633.627087004641	448.25817800723473	-5633.627087004641	0.07903459011860331	450.8351569924078	92.96756772736137	4.0027299385755155	0.2602806591956442	0.21580941183879096	0.15545899550494968	0.36845093346061447
1409000	-5170.221823354596	-5631.8716071393355	461.6497837847388	-5631.8716071393355	0.07445002999384234	464.2267627699119	104.57195519653723	4.0027299385755155	0.23636708824672936	0.21580941183879096	0.15545899550494968	0.3923645044095293
1410000	-5177.987370338138	-5624.867421961156	446.88005162301744	-5624.867421961156	0.08170171672334073	449.4570306081905	106.05912792199614	4.0027299385755155	0.23636708824672936	0.21580941183879096	0.15545899550494968	0.3923645044095293
1411000	-5185.4570859220985	-5641.407689686951	455.95060376485236	-5641.407689686951	0.08214820871723208	458.52758275002543	99.60968410916591	4.0027299385755155	0.23636708824672936	0.21580941183879096	0.15545899550494968	0.3923645044095293
1412000	-5185.086150093427	-5630.55769624959	445.4715461561629	-5630.55769624959	0.08715916786104048	447.98753939074004	77.34576741515494	3.809386112262684	0.23636708824672936	0.21580941183879096	0.15545899550494968	0.3923645044095293
1413000	-5180.919175853397	-5633.766882204709	452.8477063513119	-5633.766882204709	0.08410323237499534	455.36369958588904	83.67603211998357	3.809386112262684	0.23636708824672936	0.21580941183879096	0.15545899550494968	0.3923645044095293
1414000	-5183.575845703422	-5636.51956941271	452.9437237092877	-5636.51956941271	0.09240528511424187	455.5216880271694	98.39543475540482	4.005891668078929	0.23636708824672936	0.21580941183879096	0.15545899550494968	0.3923645044095293
1415000	-5177.464183379483	-5627.200025935423	449.73584255593966	-5627.200025935423	0.08527025346858093	452.22721397682034	91.94634857767608	3.732620169331571	0.23912080050983678	0.21305569957568354	0.15523906779775234	0.39258443211672667
1416000	-5171.914801759529	-5625.506273460468	453.5914717009393	-5625.506273460468	0.08355990634299862	456.08284312181996	83.16568397647198	3.732620169331571	0.23912080050983678	0.21046121174493154	0.15406327544434537	0.39635471230088565
1417000	-5178.230320311809	-5629.553305735203	451.32298542339373	-5629.553305735203	0.08492140474697685	453.9383250822245	93.97812047850867	4.1267240384186366	0.23912080050983678	0.21046121174493154	0.16796389628466513	0.3824540914605659
1418000	-5184.488114862606	-5646.389529450081	461.901414587474	-5646.389529450081	0.0823389480620045	464.51675424630474	82.63177771424778	4.1267240384186366	0.23912080050983678	0.21046121174493154	0.16796389628466513	0.3824540914605659
1419000	-5179.765788399119	-5630.413089642629	450.64730124351024	-5630.413089642629	0.08310968435332326	453.262640902341	87.1732422257649	4.1267240384186366	0.23912080050983678	0.21046121174493154	0.16796389628466513	0.3824540914605659
1420000	-5172.017202474452	-5626.5407460852775	454.52354361082615	-5626.5407460852775	0.08009337080308505	457.1388832696569	99.15869508131767	4.1267240384186366	0.23912080050983678	0.21046121174493154	0.16796389628466513	0.3824540914605659
1421000	-5165.579268854309	-5627.505474591844	461.926205737535	-5627.505474591844	0.07509560276701334	464.54154539636573	94.98448538138484	4.1267240384186366	0.23912080050983678	0.21046121174493154	0.16796389628466513	0.3824540914605659
1422000	-5167.411135167345	-5618.063417714052	450.65228254670706	-5618.063417714052	0.0852905982386887	453.2676222055378	85.45550739586388	4.1267240384186366	0.23912080050983678	0.21046121174493154	0.16796389628466513	0.3824540914605659
1423000	-5162.553144808831	-5619.332539651499	456.77939484266756	-5619.332539651499	0.08003366976214007	459.3947345014983	100.67712219444945	4.1267240384186366	0.23912080050983678	0.21046121174493154	0.16796389628466513	0.3824540914605659
1424000	-5176.15957729647	-5624.17422268454	448.01464538806994	-5624.17422268454	0.08804634056925364	450.5329582754598	91.02548334334618	3.816656338858091	0.23912080050983678	0.21046121174493154	0.16796389628466513	0.3824540914605659
1425000	-5172.4230446849	-5618.888646353036	446.46560166813623	-5618.888646353036	0.09171216124245386	448.9839145555261	83.57019156447006	3.816656338858091	0.23955122928656922	0.21046121174493154	0.1675334675079327	0.3824540914605659
1426000	-5180.054603669242	-5626.613027275321	446.55842360607886	-5626.613027275321	0.09123667878844072	449.07673649346873	85.98386370719007	3.816656338858091	0.23955122928656922	0.21046121174493154	0.1675334675079327	0.3824540914605659
1427000	-5160.72041424867	-5615.607316854049	454.8869026053787	-5615.607316854049	0.0825309597398495	457.40521549276855	126.02519466922571	3.816656338858091	0.23955122928656922	0.21046121174493154	0.1675334675079327	0.3824540914605659
1428000	-5177.057012132311	-5621.516014882213	444.4590027499021	-5621.516014882213	0.08931904384757194	446.97731563729195	100.93046331693583	3.816656338858091	0.23955122928656922	0.21046121174493154	0.1675334675079327	0.3824540914605659
1429000	-5168.947013747922	-5625.616919091947	456.66990534402476	-5625.616919091947	0.08033857280554026	459.1882182314146	91.72315596484242	3.816656338858091	0.23955122928656922	0.21046121174493154	0.1675334675079327	0.3824540914605659
1430000	-5162.763878258269	-5620.5706887213055	457.8068104630364	-5620.5706887213055	0.08876754569330239	460.3251233504263	93.07205824677972	3.816656338858091	0.23955122928656922	0.21046121174493154	0.1675334675079327	0.3824540914605659
1431000	-5168.449238117664	-5619.699189172482	451.249951054818	-5619.699189172482	0.09152363873818874	453.76826394220785	76.65713965588346	3.816656338858091	0.23955122928656922	0.21046121174493154	0.1675334675079327	0.3824540914605659
1432000	-5172.98383856287	-5619.787837887214	446.803999324344	-5619.787837887214	0.08891019468195449	449.32231221173384	94.72652525102434	3.816656338858091	0.23955122928656922	0.21046121174493154	0.1675334675079327	0.3824540914605659
1433000	-5170.341642360694	-5626.185650306083	455.84400794538897	-5626.185650306083	0.08445789167102649	458.36232083277883	99.07524878582626	3.816656338858091	0.23955122928656922	0.21046121174493154	0.1675334675079327	0.3824540914605659
1434000	-5168.940262543293	-5615.094677797129	446.15441525383625	-5615.094677797129	0.09332065637687281	448.6727281412261	81.81721507858397	3.816656338858091	0.23955122928656922	0.21046121174493154	0.1675334675079327	0.3824540914605659
1435000	-5161.991140804668	-5619.777055760026	457.78591495535807	-5619.777055760026	0.0841884876938032	460.30422784274793	90.06892290817967	3.816656338858091	0.2326260000420938	0.21738644098940696	0.1675334675079327	0.3824540914605659
1436000	-5179.829449464604	-5629.801689828494	449.9722403638898	-5629.801689828494	0.0898348473943437	452.49055325127966	92.45623483415231	3.816656338858091	0.2326260000420938	0.21738644098940696	0.1675334675079327	0.3824540914605659
1437000	-5168.824842586499	-5628.668845751381	459.8440031648824	-5628.668845751381	0.08391751489598402	462.3389441839288	95.41718012890331	3.743703923971128	0.24532552059905233	0.20468692043244843	0.16478504250853446	0.3852025164599641
1438000	-5169.322414757353	-5631.538385602738	462.2159708453854	-5631.538385602738	0.08068012887335343	464.7236229918634	108.67706368859338	3.7832977893363404	0.27498914499135557	0.20468692043244843	0.16478504250853446	0.35553889206766087
1439000	-5167.0405810737975	-5616.803571771563	449.76299069776513	-5616.803571771563	0.08737978587269168	452.2706428442431	82.60638915326794	3.7832977893363404	0.26987546954035835	0.20468692043244843	0.16478504250853446	0.3606525675186581
1440000	-5153.905345402414	-5608.478911773363	454.57356637094847	-5608.478911773363	0.08645518148254579	457.08121851742646	96.33637488915535	3.7832977893363404	0.26987546954035835	0.20468692043244843	0.16478504250853446	0.3606525675186581
1441000	-5168.917466186505	-5615.232361256013	446.3148950695074	-5615.232361256013	0.0931445326761981	448.7545073960741	88.17824904695435	3.573621790956818	0.26987546954035835	0.20468692043244843	0.16478504250853446	0.3606525675186581
1442000	-5168.327994146433	-5618.97358122689	450.64558708045706	-5618.97358122689	0.0890622805224291	453.16960849546143	94.92304298070347	3.8345759399724098	0.2340264508997789	0.20468692043244843	0.16538250424727619	0.3959041244204959
1443000	-5161.897529073426	-5618.94002422968	457.04249515625366	-5618.94002422968	0.08394156864047138	459.56651657125803	83.03591514626031	3.8345759399724098	0.2340264508997789	0.20594093873532557	0.16412848594439905	0.3959041244204959
1444000	-5167.615809343525	-5625.3822209215505	457.7664115780252	-5625.3822209215505	0.08669715961594152	460.2904329930296	95.72606217192882	3.8345759399724098	0.2340264508997789	0.20594093873532557	0.16412848594439905	0.3959041244204959
1445000	-5168.951345977303	-5622.623153094365	453.6718071170619	-5622.623153094365	0.09360206932416938	456.1958285320663	98.01910194255883	3.8345759399724098	0.2340264508997789	0.20594093873532557	0.16412848594439905	0.3959041244204959
1446000	-5176.4947332736865	-5625.77942726538	449.2846939916933	-5625.77942726538	0.09854401294124944	451.8087154066977	89.57312616057511	3.8345759399724098	0.2340264508997789	0.20594093873532557	0.16412848594439905	0.3959041244204959
1447000	-5177.882077012039	-5636.2898800437915	458.4078030317523	-5636.2898800437915	0.08847440572019788	460.93182444675665	95.36452605033209	3.8345759399724098	0.2340264508997789	0.20594093873532557	0.16412848594439905	0.3959041244204959
1448000	-5182.070581946442	-5634.611434882248	452.5408529358062	-5634.611434882248	0.08855426168207485	455.06487435081056	94.82269180514652	3.8345759399724098	0.2340264508997789	0.20594093873532557	0.16412848594439905	0.3959041244204959
1449000	-5178.439619642284	-5629.504161719749	451.06454207746503	-5629.504161719749	0.09102931684329642	453.53529271753985	99.92868064578285	3.6688920565905287	0.2340264508997789	0.20594093873532557	0.16412848594439905	0.3959041244204959
1450000	-5175.319767897386	-5634.359306349292	459.0395384519059	-5634.359306349292	0.08523012626506045	461.5102890919807	105.27189967592102	3.6688920565905287	0.2340264508997789	0.20594093873532557	0.16412848594439905	0.3959041244204959
1451000	-5190.076716567714	-5632.162305498599	442.08558893088525	-5632.162305498599	0.09815826306413616	444.70798816527036	81.59607211151366	4.149745945251998	0.2340264508997789	0.20594093873532557	0.16412848594439905	0.3959041244204959
1452000	-5187.175132007323	-5637.411662643853	450.23653063653	-5637.411662643853	0.08435365137015499	452.8589298709151	97.35089692261438	4.149745945251998	0.2340264508997789	0.20594093873532557	0.16412848594439905	0.3959041244204959
1453000	-5197.0542006273245	-5654.365495562916	457.3112949355914	-5654.365495562916	0.0782974687028697	459.7896247683546	107.30434839326163	3.6922560456623588	0.2340264508997789	0.20594093873532557	0.16412848594439905	0.3959041244204959
1454000	-5189.65903945611	-5636.703906766016	447.04486730990646	-5636.703906766016	0.08650721704876485	449.5231971426697	79.97033392064144	3.6922560456623588	0.2340264508997789	0.20594093873532557	0.16412848594439905	0.3959041244204959
1455000	-5181.369626331672	-5638.569525636132	457.19989930445996	-5638.569525636132	0.08033950449974121	459.84468092843156	107.31198278527988	4.223158049633218	0.2340264508997789	0.20594093873532557	0.16412848594439905	0.3959041244204959
1456000	-5168.217287637319	-5621.734382862784	453.5170952254652	-5621.734382862784	0.0811605681187077	456.1618768494368	81.63056281329608	4.223158049633218	0.2340264508997789	0.20594093873532557	0.16412848594439905	0.3959041244204959
1457000	-5169.134935044248	-5627.103576304656	457.9686412604079	-5627.103576304656	0.07893571351152656	460.60126997386647	87.6586296353044	4.183218033742756	0.2340264508997789	0.20594093873532557	0.16412848594439905	0.3959041244204959
1458000	-5175.335224232227	-5624.259858195049	448.9246339628217	-5624.259858195049	0.08874746505144096	451.5572626762803	99.7624293440702	4.183218033742756	0.25425111787777527	0.20594093873532557	0.16412848594439905	0.3756794574424995
1459000	-5160.976677525226	-5620.177186431846	459.2005089066207	-5620.177186431846	0.08428265936016999	461.8331376200793	105.98829748615566	4.183218033742756	0.25425111787777527	0.20594093873532557	0.16412848594439905	0.3756794574424995
1460000	-5156.995648077297	-5614.985661212234	457.99001313493693	-5614.985661212234	0.08363543633412028	460.6226418483955	88.17444741538338	4.183218033742756	0.25425111787777527	0.20594093873532557	0.16412848594439905	0.3756794574424995
1461000	-5171.066773141057	-5617.667869708954	446.6010965678968	-5617.667869708954	0.08577896690618564	449.23372528135536	90.9347099925998	4.183218033742756	0.25425111787777527	0.20594093873532557	0.16412848594439905	0.3756794574424995
1462000	-5169.5154101859025	-5610.563527870465	441.0481176845628	-5610.563527870465	0.08863225009778247	443.68074639802137	98.94863905145145	4.183218033742756	0.25425111787777527	0.20594093873532557	0.16412848594439905	0.3756794574424995
1463000	-5180.540938858614	-5628.540060460675	447.99912160206065	-5628.540060460675	0.08466633209355783	450.63175031551924	92.62303471632924	4.183218033742756	0.25425111787777527	0.20594093873532557	0.16412848594439905	0.3756794574424995
1464000	-5171.276677676902	-5626.2980418871575	455.02136421025557	-5626.2980418871575	0.07924894419391049	457.55501122942997	86.61737303738494	3.8648820385791076	0.2535995641693052	0.22293851316068355	0.16478003965286916	0.3586818830171415
1465000	-5177.745554688992	-5626.8617069055335	449.11615221654154	-5626.8617069055335	0.080151833790701	451.5410273151886	111.3597165342291	3.5289314184954286	0.2535995641693052	0.22293851316068355	0.16478003965286916	0.3586818830171415
1466000	-5176.166709542479	-5635.222978124821	459.0562685823414	-5635.222978124821	0.08639295248298104	461.48114368098845	105.8682049788446	3.5289314184954286	0.2535995641693052	0.22293851316068355	0.16478003965286916	0.3586818830171415
1467000	-5166.872654302852	-5618.297017406275	451.4243631034223	-5618.297017406275	0.07970984368792812	453.8492382020694	85.64495416858375	3.5289314184954286	0.2535995641693052	0.199151499450648	0.1503148829314458	0.39693405344860044
1468000	-5171.204576363161	-5623.597425179225	452.39284881606403	-5623.597425179225	0.08313389569576558	454.8177239147111	81.11530232387761	3.5289314184954286	0.2535995641693052	0.21294836376225065	0.1503148829314458	0.3831371891369978
1469000	-5190.16324151687	-5633.130324422344	442.96708290547355	-5633.130324422344	0.084256053663266	445.59476928259977	89.86846657539186	4.167029413805704	0.2419089780014155	0.2053883408248754	0.16200546909933547	0.3906972120743731
1470000	-5166.528014868056	-5620.285119324913	453.7571044568569	-5620.285119324913	0.08138963004770378	456.1521602461806	92.65209271799215	3.439280325013991	0.2419089780014155	0.2053883408248754	0.16200546909933547	0.3906972120743731
1471000	-5171.260536745769	-5625.774020378077	454.5134836323081	-5625.774020378077	0.08386497259217648	456.9085394216318	89.47703885329426	3.439280325013991	0.2419089780014155	0.2053883408248754	0.16200546909933547	0.3906972120743731
1472000	-5180.349939808016	-5636.367549184657	456.0176093766411	-5636.367549184657	0.08148758373872929	458.41266516596477	83.21502302147674	3.439280325013991	0.2419089780014155	0.2053883408248754	0.16200546909933547	0.3906972120743731
1473000	-5176.871272782737	-5628.265137334103	451.3938645513658	-5628.265137334103	0.08475918774615458	453.7889203406895	86.85923341304824	3.439280325013991	0.2419089780014155	0.2053883408248754	0.16200546909933547	0.3906972120743731
1474000	-5171.773137325076	-5629.622152072223	457.8490147471466	-5629.622152072223	0.07767458645605917	460.2440705364703	83.13936113490279	3.439280325013991	0.2419089780014155	0.2053883408248754	0.16200546909933547	0.3906972120743731
1475000	-5173.686541677963	-5625.441286075507	451.75474439754475	-5625.441286075507	0.08409875654563717	454.14980018686845	97.21667602470971	3.439280325013991	0.2419089780014155	0.2053883408248754	0.16200546909933547	0.3906972120743731
1476000	-5172.101358359454	-5620.047533174071	447.9461748146173	-5620.047533174071	0.08084047580774703	450.6641210791917	77.7411338616857	4.467658382556297	0.2419089780014155	0.2053883408248754	0.16200546909933547	0.3906972120743731
1477000	-5184.22676508472	-5626.68852696329	442.4617618785704	-5626.68852696329	0.09029669094391017	445.17970814314486	82.4254800644936	4.467658382556297	0.2419089780014155	0.2053883408248754	0.16200546909933547	0.3906972120743731
1478000	-5181.523971418912	-5631.313215858453	449.7892444395409	-5631.313215858453	0.08513335242129413	452.5071907041153	89.29399717491388	4.467658382556297	0.2419089780014155	0.2053883408248754	0.16200546909933547	0.3906972120743731
1479000	-5175.498972072589	-5627.136707043512	451.6377349709225	-5627.136707043512	0.0843166588842887	454.35568123549695	100.8294230646257	4.467658382556297	0.2419089780014155	0.2053883408248754	0.16200546909933547	0.3906972120743731
1480000	-5165.715300480658	-5623.043648108833	457.32834762817515	-5623.043648108833	0.0843166588842887	460.0462938927496	99.98565741475389	4.467658382556297	0.25602414198192336	0.1912731768443675	0.16200546909933547	0.3906972120743731
1481000	-5181.6010113339635	-5638.381193382622	456.78018204865856	-5638.381193382622	0.08819053622562231	459.18564900313027	95.32353849048071	3.4704639982669017	0.25602414198192336	0.1912731768443675	0.16200546909933547	0.3906972120743731
1482000	-5185.376677926383	-5638.842700450901	453.4660225245183	-5638.842700450901	0.08821137718658571	455.87148947899	80.50610089485114	3.4704639982669017	0.24998061366204286	0.1912731768443675	0.16804899741921597	0.3906972120743731
1483000	-5187.627911694824	-5641.324596112368	453.6966844175439	-5641.324596112368	0.08416859879295858	456.3395731043826	105.61570412023936	4.216924520289587	0.24998061366204286	0.1912731768443675	0.16804899741921597	0.3906972120743731
1484000	-5176.468716548969	-5629.387960022036	452.9192434730674	-5629.387960022036	0.08827100927499766	455.5719162738123	107.76611796652584	4.249193774059856	0.24998061366204286	0.1912731768443675	0.16804899741921597	0.3906972120743731
1485000	-5168.346420366038	-5621.744022751184	453.39760238514646	-5621.744022751184	0.08774736396199077	456.05027518589134	98.6579823960342	4.249193774059856	0.24998061366204286	0.20223773312332782	0.16804899741921597	0.37973265579541277
1486000	-5166.1040838236795	-5626.175918949316	460.0718351256366	-5626.175918949316	0.0830251413073389	462.7245079263815	93.40587338682094	4.249193774059856	0.24998061366204286	0.20223773312332782	0.16804899741921597	0.37973265579541277
1487000	-5178.534155573638	-5627.260177388196	448.72602181455864	-5627.260177388196	0.08773982986535528	451.3786946153035	82.43431415002641	4.249193774059856	0.24998061366204286	0.20223773312332782	0.16804899741921597	0.37973265579541277
1488000	-5169.310733868721	-5624.529973944582	455.2192400758605	-5624.529973944582	0.0852634279153442	457.8719128766054	91.12463840381223	4.249193774059856	0.24998061366204286	0.20223773312332782	0.16804899741921597	0.37973265579541277
1489000	-5162.390777701711	-5620.611777727413	458.2210000257022	-5620.611777727413	0.08545409028639796	460.8736728264471	90.53963854074084	4.249193774059856	0.24998061366204286	0.20223773312332782	0.16804899741921597	0.37973265579541277
1490000	-5179.94243675209	-5636.920957429699	456.97852067760965	-5636.920957429699	0.08745681777000201	459.63119347835453	93.64065550341329	4.249193774059856	0.24998061366204286	0.20223773312332782	0.16804899741921597	0.37973265579541277
1491000	-5187.423577718203	-5639.211962880663	451.7883851624599	-5639.211962880663	0.0876772121558117	454.30467550117913	92.94207844280935	3.8103169255206537	0.24998061366204286	0.20223773312332782	0.16941248204916567	0.3783691711654631
1492000	-5190.948903199566	-5640.357443613613	449.4085404140468	-5640.357443613613	0.08620131273765132	451.924830752766	86.30989866600015	3.8103169255206537	0.24637426014684052	0.20223773312332782	0.173018835564368	0.3783691711654631
1493000	-5188.037713662582	-5633.346316049639	445.3086023870573	-5633.346316049639	0.0952553686361423	447.8248927257765	81.07594763933757	3.8103169255206537	0.24637426014684052	0.20223773312332782	0.173018835564368	0.3783691711654631
1494000	-5184.768833891209	-5637.8948805168975	453.12604662568845	-5637.8948805168975	0.09098545794475756	455.64233696440766	98.53500309311376	3.8103169255206537	0.24637426014684052	0.20223773312332782	0.173018835564368	0.3783691711654631
1495000	-5184.097429778229	-5634.493566832978	450.3961370547492	-5634.493566832978	0.09123808736387169	452.9124273934684	104.83767597341306	3.8103169255206537	0.24637426014684052	0.20223773312332782	0.173018835564368	0.3783691711654631
1496000	-5177.390462669675	-5635.529726718992	458.1392640493168	-5635.529726718992	0.08703078134931487	460.655554388036	89.47360759218729	3.8103169255206537	0.24637426014684052	0.20223773312332782	0.173018835564368	0.3783691711654631
1497000	-5166.339932649744	-5617.697388854889	451.3574562051455	-5617.697388854889	0.08745333659752241	453.87374654386474	109.47726412138138	3.8103169255206537	0.24637426014684052	0.20223773312332782	0.173018835564368	0.3783691711654631
1498000	-5174.50377367416	-5623.873096517897	449.3693228437368	-5623.873096517897	0.09514703321952227	451.88561318245604	107.4272545453418	3.8103169255206537	0.24637426014684052	0.20223773312332782	0.173018835564368	0.3783691711654631
1499000	-5165.635788908719	-5619.367259487609	453.73147057888957	-5619.367259487609	0.09336538137150405	456.13742344364806	93.01676097373966	3.4719224670538655	0.2411342407141218	0.20223773312332782	0.17825885499708674	0.3783691711654631
1500000	-5161.627808084487	-5617.668862596743	456.0410545122555	-5617.668862596743	0.09284385717305514	458.447007377014	103.2976137900862	3.4719224670538655	0.2411342407141218	0.20223773312332782	0.17825885499708674	0.3783691711654631
1501000	-5172.262692604292	-5627.396891943615	455.1341993393225	-5627.396891943615	0.09662482168132999	457.540152204081	81.986207130494	3.4719224670538655	0.2411342407141218	0.20223773312332782	0.17825885499708674	0.3783691711654631
1502000	-5168.268484623055	-5624.215201659036	455.9467170359816	-5624.215201659036	0.08836547691162991	458.35266990074007	106.93969568501323	3.4719224670538655	0.2411342407141218	0.20223773312332782	0.17825885499708674	0.3783691711654631
1503000	-5173.8069535503855	-5624.531462456841	450.7245089064554	-5624.531462456841	0.09046355066271072	453.2110157960757	83.47892842713075	3.7175403497087056	0.2411342407141218	0.20223773312332782	0.17825885499708674	0.3783691711654631
1504000	-5171.731760706266	-5624.8287304298665	453.0969697236002	-5624.8287304298665	0.08784642306754527	455.58347661322045	96.10895390609844	3.7175403497087056	0.2380196298752006	0.20223773312332782	0.17825885499708674	0.38148378200438426
1505000	-5176.290412191515	-5627.896754960546	451.6063427690307	-5627.896754960546	0.09538173671069648	454.09284965865095	96.05449354058462	3.7175403497087056	0.2380196298752006	0.20223773312332782	0.17825885499708674	0.38148378200438426
1506000	-5169.71153447001	-5630.098416535599	460.38688206558965	-5630.098416535599	0.08396652291692211	462.89891376713365	108.72519916780207	3.7969851047635945	0.2431052346643373	0.20223773312332782	0.17825885499708674	0.37639817721524754
1507000	-5180.0223602610695	-5628.901341912695	448.8789816516256	-5628.901341912695	0.09133831772321445	451.5593224442542	90.5309758047709	4.341116635971519	0.2431052346643373	0.20223773312332782	0.17825885499708674	0.37639817721524754
1508000	-5164.1095650380275	-5618.065453269357	453.95588823132954	-5618.065453269357	0.09213232824031298	456.6362290239581	91.47725572682901	4.341116635971519	0.2431052346643373	0.22955877671792269	0.1509378114024919	0.37639817721524754
1509000	-5183.533346756133	-5623.756188385501	440.2228416293685	-5623.756188385501	0.09784025434946717	442.90318242199703	90.19432024228955	4.341116635971519	0.2431052346643373	0.22955877671792269	0.1509378114024919	0.37639817721524754
1510000	-5175.1226939684275	-5622.611547281924	447.488853313496	-5622.611547281924	0.08602692601012135	450.09925012330194	66.41358448864476	4.110642707354608	0.2431052346643373	0.22955877671792269	0.1509378114024919	0.37639817721524754
1511000	-5177.77042060553	-5633.062657831357	455.29223722582685	-5633.062657831357	0.08496131002302966	457.9026340356328	88.8710201550299	4.110642707354608	0.2431052346643373	0.22955877671792269	0.1509378114024919	0.37639817721524754
1512000	-5180.417012859855	-5622.536603596322	442.1195907364666	-5622.536603596322	0.09067327042238855	444.7299875462725	105.25595129010901	4.110642707354608	0.2431052346643373	0.22955877671792269	0.1509378114024919	0.37639817721524754
1513000	-5177.231612393419	-5630.398333784944	453.166721391525	-5630.398333784944	0.085594106880889	455.77711820133095	97.73202541431266	4.110642707354608	0.2431052346643373	0.22955877671792269	0.1509378114024919	0.37639817721524754
1514000	-5166.451877978685	-5624.118588178013	457.66671019932755	-5624.118588178013	0.08357733179096932	460.2771070091335	102.9491133740215	4.110642707354608	0.2431052346643373	0.20609744946203373	0.1509378114024919	0.39985950447113655
1515000	-5168.838302034807	-5614.079559943857	445.24125790904947	-5614.079559943857	0.09101457727482433	447.8516547188554	107.02230458626195	4.110642707354608	0.2431052346643373	0.20609744946203373	0.15642501126755165	0.3943723046060768
1516000	-5171.630183018053	-5627.811595209313	456.1814121912605	-5627.811595209313	0.08462436945456349	458.79180900106644	112.78608544538494	4.110642707354608	0.2431052346643373	0.20609744946203373	0.15642501126755165	0.3943723046060768
1517000	-5155.97972376613	-5604.477962262505	448.4982384963748	-5604.477962262505	0.09170078866631755	451.10863530618076	91.51683008406583	4.110642707354608	0.2431052346643373	0.20609744946203373	0.15642501126755165	0.3943723046060768
1518000	-5160.847930605178	-5612.511828316433	451.66389771125563	-5612.511828316433	0.0907502394091026	454.3516570327453	87.93069519669997	4.365932956122929	0.2431052346643373	0.20609744946203373	0.15642501126755165	0.3943723046060768
1519000	-5166.032628966324	-5612.931868988838	446.8992400225129	-5612.931868988838	0.0976213108243244	449.5869993440026	78.20355556196161	4.365932956122929	0.2431052346643373	0.20609744946203373	0.15642501126755165	0.3943723046060768
1520000	-5150.472584002908	-5605.783886551254	455.31130254834613	-5605.783886551254	0.09012941565754777	457.9990618698358	98.7659395881743	4.365932956122929	0.2431052346643373	0.20609744946203373	0.15642501126755165	0.3943723046060768
1521000	-5179.880616492948	-5622.313519057557	442.4329025646082	-5622.313519057557	0.0999969307860637	444.93799092470874	66.86426381252599	3.7752960759852576	0.2431052346643373	0.20609744946203373	0.15642501126755165	0.3943723046060768
1522000	-5171.236113766664	-5619.539182468094	448.30306870142954	-5619.539182468094	0.09176698635381884	450.8081570615301	81.39360279374613	3.7752960759852576	0.2431052346643373	0.20609744946203373	0.15642501126755165	0.3943723046060768
1523000	-5169.34206955275	-5612.723651131163	443.38158157841247	-5612.723651131163	0.08942072915042375	445.886669938513	69.73842451566878	3.7752960759852576	0.2431052346643373	0.20609744946203373	0.16130903336317537	0.3894882825104531
1524000	-5160.197156341196	-5615.172358177523	454.97520183632656	-5615.172358177523	0.08409440450004124	457.4802901964271	97.69258165950218	3.7752960759852576	0.2431052346643373	0.20609744946203373	0.16130903336317537	0.3894882825104531
1525000	-5161.043534162491	-5614.954224835362	453.91069067287106	-5614.954224835362	0.08936742856126506	456.4157790329716	102.12642566650166	3.7752960759852576	0.2431052346643373	0.20609744946203373	0.16130903336317537	0.3894882825104531
1526000	-5168.440182689235	-5622.199859427044	453.7596767378094	-5622.199859427044	0.08988888207655353	456.26476509790996	95.37471190768433	3.7752960759852576	0.2431052346643373	0.20609744946203373	0.16130903336317537	0.3894882825104531
1527000	-5181.881771177224	-5625.306728457263	443.42495728003826	-5625.306728457263	0.09635511180279464	445.9300456401388	79.62427400893283	3.7752960759852576	0.2431052346643373	0.20609744946203373	0.16130903336317537	0.3894882825104531
1528000	-5162.716716944791	-5622.165430133712	459.448713188921	-5622.165430133712	0.08208065449905143	461.9882234035024	93.39069263729795	3.8833980464505378	0.2431052346643373	0.20609744946203373	0.16130903336317537	0.3894882825104531
1529000	-5178.114280520887	-5637.065913595356	458.95163307446774	-5637.065913595356	0.08172083261688214	461.49114328904915	82.21569139142336	3.8833980464505378	0.2431052346643373	0.21122787641715995	0.15617860640804915	0.3894882825104531
1530000	-5178.267633109819	-5637.241434853146	458.97380174332693	-5637.241434853146	0.08343177319343661	461.51331195790834	94.84604946595935	3.8833980464505378	0.2431052346643373	0.21122787641715995	0.16178718508341902	0.38387970383508324
1531000	-5163.790309420558	-5617.540252103012	453.74994268245456	-5617.540252103012	0.08880774463054787	456.28945289703597	88.6715751976741	3.8833980464505378	0.24908868265131445	0.2052444284301828	0.16178718508341902	0.38387970383508324
1532000	-5168.100109139626	-5623.366652708146	455.2665435685207	-5623.366652708146	0.08555904039067219	457.80605378310213	88.20294499046682	3.8833980464505378	0.24908868265131445	0.2052444284301828	0.16178718508341902	0.38387970383508324
1533000	-5166.9562616231415	-5626.404785443857	459.448523820715	-5626.404785443857	0.08132621582635666	461.98803403529644	109.59504875753844	3.8833980464505378	0.24908868265131445	0.2052444284301828	0.16178718508341902	0.38387970383508324
1534000	-5172.402135431816	-5630.032558078847	457.63042264703154	-5630.032558078847	0.08542249693615084	460.16993286161295	92.95916808810317	3.8833980464505378	0.24908868265131445	0.2052444284301828	0.16178718508341902	0.38387970383508324
1535000	-5171.553059890932	-5619.6660834185	448.1130235275687	-5619.6660834185	0.08462769220515172	450.6525337421501	99.2507183876166	3.8833980464505378	0.2621428323525509	0.2052444284301828	0.14873303538218255	0.38387970383508324
1536000	-5173.526313595077	-5624.22680691118	450.70049331610267	-5624.22680691118	0.08414739248096877	453.2400035306841	84.91287019927893	3.8833980464505378	0.25754883457150946	0.2052444284301828	0.15332703316322402	0.38387970383508324
1537000	-5165.039060797987	-5622.16451633673	457.1254555387434	-5622.16451633673	0.08433325876242792	459.6649657533248	103.37158142115992	3.8833980464505378	0.25754883457150946	0.2052444284301828	0.15332703316322402	0.38387970383508324
1538000	-5172.160466825319	-5614.28736583999	442.1268990146712	-5614.28736583999	0.09039083990681278	444.6664092292526	79.30215436133575	3.8833980464505378	0.25754883457150946	0.2052444284301828	0.15332703316322402	0.38387970383508324
1539000	-5160.687711511473	-5611.453464151241	450.76575263976775	-5611.453464151241	0.09000745297727773	453.30526285434917	90.36857322070539	3.8833980464505378	0.24319055042041637	0.2196027125812759	0.15332703316322402	0.38387970383508324
1540000	-5162.15435224536	-5611.381479724894	449.227127479534	-5611.381479724894	0.08407180660686873	451.7666376941154	110.10266754378802	3.8833980464505378	0.24319055042041637	0.2196027125812759	0.15332703316322402	0.38387970383508324
1541000	-5157.2293401363895	-5615.499993595103	458.27065345871307	-5615.499993595103	0.07949863713464461	460.8101636732945	97.32730736900326	3.8833980464505378	0.23302026631458905	0.2196027125812759	0.16349731726905134	0.38387970383508324
1542000	-5162.160651209113	-5613.723088827605	451.5624376184927	-5613.723088827605	0.08194738417368132	454.1019478330741	104.20963921492681	3.8833980464505378	0.2571708081410808	0.2196027125812759	0.16349731726905134	0.3597291620085915
1543000	-5170.303538418511	-5621.096386999375	450.79284858086373	-5621.096386999375	0.08528850870323429	453.2571818600555	104.66108216081828	3.6491633013783	0.2571708081410808	0.2196027125812759	0.16349731726905134	0.3597291620085915
1544000	-5174.5390986235025	-5623.27889796498	448.7397993414775	-5623.27889796498	0.08685368548802012	451.4269261067524	91.43513879983556	4.363814136370979	0.23658351401357533	0.2196027125812759	0.16349731726905134	0.38031645613609694
1545000	-5166.296096228658	-5624.300405323308	458.0043090946505	-5624.300405323308	0.07924625212903115	460.6914358599254	92.51799800279149	4.363814136370979	0.23658351401357533	0.1979621616430485	0.16349731726905134	0.40195700707432436
1546000	-5165.9268802004435	-5621.151788960765	455.2249087603212	-5621.151788960765	0.08032874954993702	457.9120355255961	99.4227474321521	4.363814136370979	0.23658351401357533	0.1979621616430485	0.16349731726905134	0.40195700707432436
1547000	-5169.271103140904	-5616.8293571637805	447.55825402287644	-5616.8293571637805	0.08443306213020509	450.2453807881513	75.54009217364899	4.363814136370979	0.25521957250866245	0.1979621616430485	0.16349731726905134	0.38332094857923726
1548000	-5159.85085933924	-5624.384769599514	464.5339102602738	-5624.384769599514	0.07557133152189462	467.22103702554864	97.37682026489243	4.363814136370979	0.25521957250866245	0.1979621616430485	0.16349731726905134	0.38332094857923726
1549000	-5179.099737366647	-5630.050695873619	450.95095850697203	-5630.050695873619	0.08942012821034487	453.6380852722469	77.4522936315247	4.363814136370979	0.25521957250866245	0.1979621616430485	0.16349731726905134	0.38332094857923726
1550000	-5172.108253070819	-5628.949766943872	456.8415138730534	-5628.949766943872	0.08562447190983134	459.5286406383282	90.74743260758666	4.363814136370979	0.25521957250866245	0.1979621616430485	0.16349731726905134	0.38332094857923726
1551000	-5185.213484987651	-5629.18635055912	443.9728655714688	-5629.18635055912	0.09371567313775557	446.4366038366692	94.30295512257338	3.6473365522111947	0.25521957250866245	0.1979621616430485	0.15990754707123475	0.38691071877705385
1552000	-5164.255177044753	-5628.349568049412	464.0943910046593	-5628.349568049412	0.07923956402479834	466.5581292698597	105.59218651228687	3.6473365522111947	0.25521957250866245	0.1979621616430485	0.15990754707123475	0.38691071877705385
1553000	-5164.4539941511075	-5627.576208897002	463.122214745895	-5627.576208897002	0.08044725866636881	465.5859530110954	117.72631875368808	3.6473365522111947	0.24337432412731214	0.20980741002439882	0.15990754707123475	0.38691071877705385
1554000	-5189.506466809773	-5639.213866085502	449.707399275729	-5639.213866085502	0.09231232504629752	452.1711375409294	98.80566749119704	3.6473365522111947	0.24337432412731214	0.20980741002439882	0.15990754707123475	0.38691071877705385
1555000	-5185.878371274123	-5639.618858452607	453.7404871784841	-5639.618858452607	0.08805185998528171	456.2042254436845	98.31203970048041	3.6473365522111947	0.24337432412731214	0.20980741002439882	0.15990754707123475	0.38691071877705385
1556000	-5182.572351691233	-5626.896238387164	444.3238866959305	-5626.896238387164	0.09461965068571108	446.7876249611309	80.8720858414842	3.6473365522111947	0.24337432412731214	0.20980741002439882	0.15990754707123475	0.38691071877705385
1557000	-5171.94109510494	-5629.823807293603	457.8827121886626	-5629.823807293603	0.07891396540171548	460.346450453863	94.41174591834843	3.6473365522111947	0.24337432412731214	0.20980741002439882	0.15990754707123475	0.38691071877705385
1558000	-5175.88607451566	-5627.126438949358	451.240364433698	-5627.126438949358	0.08765481883154831	453.7041026988984	89.46337838744297	3.6473365522111947	0.24337432412731214	0.20958290509152966	0.15990754707123475	0.38713522370992304
1559000	-5185.608124960427	-5628.16771250401	442.55958754358284	-5628.16771250401	0.09084840367135533	445.2733381593041	105.46905188546745	4.453447849860216	0.24337432412731214	0.20958290509152966	0.16234498081771676	0.384697789963441
1560000	-5167.8360379313	-5623.638358720183	455.8023207888825	-5623.638358720183	0.08357630090648596	458.5160714046038	98.83732704443074	4.453447849860216	0.2547970549387262	0.19816017428011562	0.16234498081771676	0.384697789963441
1561000	-5171.766353319488	-5621.424760203765	449.65840688427653	-5621.424760203765	0.08613796327101554	452.3721574999978	96.74025286970517	4.453447849860216	0.2547970549387262	0.19816017428011562	0.16234498081771676	0.384697789963441
1562000	-5170.429231146538	-5619.1791459560545	448.74991480951644	-5619.1791459560545	0.08692893029852643	451.4636654252377	86.83670147924452	4.453447849860216	0.2547970549387262	0.19816017428011562	0.16234498081771676	0.384697789963441
1563000	-5149.551181514487	-5607.540923943474	457.9897424289865	-5607.540923943474	0.08388441809022275	460.7034930447078	85.34857113988046	4.453447849860216	0.2547970549387262	0.19816017428011562	0.16234498081771676	0.384697789963441
1564000	-5157.669266403968	-5614.397374989338	456.7281085853693	-5614.397374989338	0.08502666312243226	459.2589906720432	93.32362278333952	3.8561650391810356	0.2547970549387262	0.19816017428011562	0.16234498081771676	0.384697789963441
1565000	-5157.21932700464	-5609.8211092712345	452.6017822665946	-5609.8211092712345	0.09597895084996545	455.1326643532685	93.77447144182831	3.8561650391810356	0.2547970549387262	0.19816017428011562	0.16234498081771676	0.384697789963441
1566000	-5161.108800823702	-5609.512119969873	448.4033191461714	-5609.512119969873	0.09327487207785776	450.9342012328453	96.54167118652254	3.8561650391810356	0.2547970549387262	0.19816017428011562	0.16234498081771676	0.384697789963441
1567000	-5147.204441010268	-5603.134804666749	455.9303636564813	-5603.134804666749	0.08664332078692548	458.4612457431552	94.70119033791951	3.8561650391810356	0.2547970549387262	0.2056114100569861	0.15489374504084627	0.384697789963441
1568000	-5156.300251406621	-5601.989979803556	445.6897283969351	-5601.989979803556	0.0923768591286521	448.220610483609	88.44397569409406	3.8561650391810356	0.2547970549387262	0.2056114100569861	0.15489374504084627	0.384697789963441
1569000	-5153.168633603396	-5609.99772308484	456.82908948144365	-5609.99772308484	0.08329545718243073	459.35997156811754	100.25219649175152	3.8561650391810356	0.2547970549387262	0.2056114100569861	0.15489374504084627	0.384697789963441
1570000	-5162.115065383063	-5617.822655455571	455.7075900725085	-5617.822655455571	0.08651494881191941	458.2384721591824	79.11977268370043	3.8561650391810356	0.2547970549387262	0.2056114100569861	0.15489374504084627	0.384697789963441
1571000	-5161.649530792516	-5616.980406092599	455.33087530008316	-5616.980406092599	0.08807402079125953	457.86175738675706	94.39164461176593	3.8561650391810356	0.2547970549387262	0.1971150022963455	0.15489374504084627	0.39319419772408165
1572000	-5169.544700626864	-5620.892009847	451.34730922013557	-5620.892009847	0.0897905771494715	453.80886117484505	95.84753357509899	3.640627995595775	0.2547970549387262	0.1971150022963455	0.15489374504084627	0.39319419772408165
1573000	-5154.667362233309	-5612.365248324793	457.6978860914843	-5612.365248324793	0.08499729589329619	460.15943804619377	83.70555131798645	3.640627995595775	0.2547970549387262	0.19232445260152806	0.15489374504084627	0.3979847474188991
1574000	-5157.3372654148425	-5617.528636100435	460.19137068559223	-5617.528636100435	0.08170682546538839	462.6529226403017	87.54058868282185	3.640627995595775	0.25547317754173365	0.1916483299985206	0.15489374504084627	0.3979847474188991
1575000	-5178.799902987434	-5628.587179605676	449.78727661824234	-5628.587179605676	0.09681284059100344	452.2488285729518	84.56485112233459	3.640627995595775	0.22766104286688257	0.21946046467337169	0.15489374504084627	0.3979847474188991
1576000	-5181.754062481649	-5627.213823886076	445.4597614044267	-5627.213823886076	0.09096652539889451	447.92131335913615	97.92150503775538	3.640627995595775	0.27237128818873063	0.21946046467337169	0.15489374504084627	0.353274502097051
1577000	-5170.338819579676	-5621.3969554427085	451.05813586303253	-5621.3969554427085	0.08247975532848713	453.52727699373145	106.23264562485994	3.663939355263448	0.27237128818873063	0.21946046467337169	0.15489374504084627	0.353274502097051
1578000	-5169.212336089791	-5618.6309748643735	449.4186387745823	-5618.6309748643735	0.08721761393951072	451.8877799052812	93.20347897692501	3.663939355263448	0.27237128818873063	0.21946046467337169	0.15489374504084627	0.353274502097051
1579000	-5174.842873277058	-5624.962236635273	450.11936335821525	-5624.962236635273	0.08238653915598228	452.58850448891417	110.59237618633479	3.663939355263448	0.27237128818873063	0.21946046467337169	0.15489374504084627	0.353274502097051
1580000	-5162.693889369376	-5625.147220895926	462.45333152654956	-5625.147220895926	0.07908034842244863	464.9224726572485	99.76494242240477	3.663939355263448	0.27237128818873063	0.21946046467337169	0.1518102938461022	0.3563579532917951
1581000	-5167.166469306444	-5620.923455961818	453.75698665537425	-5620.923455961818	0.08723920023671969	456.22612778607316	96.79942911105213	3.663939355263448	0.27237128818873063	0.21946046467337169	0.1518102938461022	0.3563579532917951
1582000	-5168.566225787874	-5625.1801804309225	456.61395464304894	-5625.1801804309225	0.08362676827722798	459.08309577374786	87.03169656743202	3.663939355263448	0.2611982557546705	0.21946046467337169	0.1518102938461022	0.36753098572585524
1583000	-5178.908140276219	-5629.147305783096	450.23916550687767	-5629.147305783096	0.09341279312066648	452.7083066375766	89.25168080805476	3.663939355263448	0.24452027211396843	0.20320084178499864	0.16806991673447524	0.3842089693665573
1584000	-5169.484743101233	-5616.111947342047	446.6272042408137	-5616.111947342047	0.09830441212777433	449.0963453715126	86.79146683992691	3.663939355263448	0.24452027211396843	0.20320084178499864	0.16322543538334056	0.389053450717692
1585000	-5162.38147762592	-5614.08504417519	451.70356654927025	-5614.08504417519	0.09750739120337183	454.172025472825	80.31283479802661	3.6618410359700433	0.24452027211396843	0.20039612251097944	0.16322543538334056	0.3918581699917112
1586000	-5160.685296423351	-5610.853672301163	450.16837587781214	-5610.853672301163	0.09168262682444486	452.6368348013669	107.21452409626944	3.6618410359700433	0.2663978423001289	0.20039612251097944	0.16322543538334056	0.3699805998055507
1587000	-5154.030579742823	-5609.198481608563	455.16790186574025	-5609.198481608563	0.09938036483304441	457.636360789295	97.31724118448078	3.6618410359700433	0.2663978423001289	0.20039612251097944	0.16322543538334056	0.3699805998055507
1588000	-5160.343030114145	-5617.601258465497	457.2582283513522	-5617.601258465497	0.08678278968413584	459.72668727490696	81.59734228818597	3.6618410359700433	0.2663978423001289	0.20039612251097944	0.16322543538334056	0.3699805998055507
1589000	-5180.26964306718	-5634.008073754366	453.73843068718503	-5634.008073754366	0.09120109817586262	456.2068896107398	89.63438792165692	3.6618410359700433	0.2663978423001289	0.20039612251097944	0.16322543538334056	0.3699805998055507
1590000	-5172.662424490256	-5634.121385083982	461.4589605937259	-5634.121385083982	0.08489108552380688	464.0835243797362	109.38315848608109	4.156817467220002	0.2663978423001289	0.20039612251097944	0.14852459093934373	0.38468144424954753
1591000	-5186.423551750647	-5639.533520269453	453.1099685188068	-5639.533520269453	0.08524059417649005	455.7345323048171	83.09167103224871	4.156817467220002	0.2663978423001289	0.18796170466192286	0.15997798798881288	0.38566246504913493
1592000	-5172.648123117152	-5632.557192450871	459.9090693337195	-5632.557192450871	0.0846196043827016	462.5336331197298	95.2516942047563	4.156817467220002	0.2663978423001289	0.18344738557659718	0.16449230707413856	0.38566246504913493
1593000	-5177.669779798733	-5632.134927652413	454.4651478536807	-5632.134927652413	0.0819728788195484	457.089711639691	102.42371906655364	4.156817467220002	0.2663978423001289	0.18344738557659718	0.16449230707413856	0.38566246504913493
1594000	-5190.684415047288	-5635.279785987585	444.5953709402967	-5635.279785987585	0.09320716547415471	447.219934726307	98.46138146211838	4.156817467220002	0.23834437731414757	0.23092300741126087	0.16449230707413856	0.3662403082004526
1595000	-5190.40252129109	-5637.832253087478	447.4297317963884	-5637.832253087478	0.08572748304284508	450.0542955823987	81.57332846271358	4.156817467220002	0.25728590312052796	0.21382142639583845	0.16449230707413856	0.36440036340949467
1596000	-5184.26457510146	-5638.611934741925	454.34735964046575	-5638.611934741925	0.0833688118466598	456.97192342647605	87.07319892416072	4.156817467220002	0.25728590312052796	0.21382142639583845	0.16449230707413856	0.36440036340949467
1597000	-5169.219594143874	-5627.611367508463	458.3917733645892	-5627.611367508463	0.07961817287321028	460.7660576765569	107.88487971166883	3.3774379997131856	0.25728590312052796	0.21382142639583845	0.16449230707413856	0.36440036340949467
1598000	-5178.043692223407	-5633.811137157928	455.76744493452134	-5633.811137157928	0.08247620618029163	458.14172924648904	86.58524397284098	3.3774379997131856	0.25728590312052796	0.21382142639583845	0.16449230707413856	0.36440036340949467
1599000	-5196.421708578421	-5641.204635932154	444.782927353733	-5641.204635932154	0.09085868925701542	447.12227431932644	95.1729963368389	3.274527219520869	0.25728590312052796	0.21382142639583845	0.16449230707413856	0.36440036340949467
1600000	-5176.385440630583	-5632.933953448028	456.5485128174451	-5632.933953448028	0.0826499769085528	459.20836097876213	102.54847842546666	4.272937537530326	0.25728590312052796	0.21382142639583845	0.16449230707413856	0.36440036340949467
1601000	-5186.590609391025	-5628.7161677936165	442.1255584025909	-5628.7161677936165	0.0947730777762572	444.6267880813335	82.56127085026067	3.7632679728534266	0.25728590312052796	0.21382142639583845	0.16449230707413856	0.36440036340949467
1602000	-5185.916465373336	-5639.410104262928	453.49363888959186	-5639.410104262928	0.08531757075675364	455.9948685683344	94.96940839476737	3.7632679728534266	0.25728590312052796	0.21382142639583845	0.14081218816659702	0.3880804823170362
1603000	-5183.831247661852	-5640.5955642328045	456.7643165709522	-5640.5955642328045	0.07937548758717733	459.26554624969475	91.73223565859901	3.7632679728534266	0.25728590312052796	0.21382142639583845	0.14081218816659702	0.3880804823170362
1604000	-5169.159704617542	-5629.303917664367	460.14421304682503	-5629.303917664367	0.08312684273113333	462.6454427255676	109.45608520633611	3.7632679728534266	0.25728590312052796	0.21382142639583845	0.14081218816659702	0.3880804823170362
1605000	-5171.324446403261	-5621.91179045726	450.58734405399923	-5621.91179045726	0.08930327066223424	453.0885737327418	90.09249328990883	3.7632679728534266	0.25728590312052796	0.21382142639583845	0.14081218816659702	0.3880804823170362
1606000	-5151.893440751471	-5608.348702041839	456.45526129036773	-5608.348702041839	0.09053741545457675	458.9564909691103	100.79599634945515	3.7632679728534266	0.25728590312052796	0.21382142639583845	0.14081218816659702	0.3880804823170362
1607000	-5174.866185795563	-5623.839309946138	448.9731241505749	-5623.839309946138	0.09112021901561167	451.47435382931747	84.3929099802691	3.7632679728534266	0.25728590312052796	0.21382142639583845	0.14081218816659702	0.3880804823170362
1608000	-5164.669078751978	-5623.482963077451	458.8138843254726	-5623.482963077451	0.08120777290822223	461.31511400421516	98.71001673019985	3.7632679728534266	0.2459072651403021	0.21382142639583845	0.1521908261468229	0.3880804823170362
1609000	-5172.423003013277	-5620.774950196967	448.35194718369115	-5620.774950196967	0.08746166395767667	450.933691915811	104.0345321257881	4.018033528325287	0.2459072651403021	0.21382142639583845	0.1521908261468229	0.3880804823170362
1610000	-5180.08588013571	-5640.2909205929955	460.2050404572858	-5640.2909205929955	0.08449649245565767	462.78678518940563	104.3613881758518	4.018033528325287	0.25517406995599795	0.21382142639583845	0.1521908261468229	0.3788136775013403
1611000	-5171.2441887927	-5622.0001739439	450.75598515120083	-5622.0001739439	0.08710870520564558	453.33772988332066	94.10312728428158	4.018033528325287	0.25517406995599795	0.21382142639583845	0.1521908261468229	0.3788136775013403
1612000	-5192.957555568751	-5641.083981939783	448.12642637103244	-5641.083981939783	0.08823195762281595	450.70817110315227	100.85107539215588	4.018033528325287	0.24416009857132678	0.21382142639583845	0.1521908261468229	0.38982764888601146
1613000	-5179.901572741408	-5634.505616153248	454.60404341184085	-5634.505616153248	0.08529379172393563	457.1857881439607	100.46649880972035	4.018033528325287	0.24416009857132678	0.21382142639583845	0.1521908261468229	0.38982764888601146
1614000	-5185.338470598404	-5629.187211614553	443.8487410161496	-5629.187211614553	0.09377218767917635	446.4304857482694	81.57378807519228	4.018033528325287	0.24416009857132678	0.21382142639583845	0.1521908261468229	0.38982764888601146
1615000	-5164.494797837217	-5617.589756119018	453.0949582818002	-5617.589756119018	0.0853289546195813	455.67670301392	97.96560731748018	4.018033528325287	0.24416009857132678	0.21382142639583845	0.1521908261468229	0.38982764888601146
1616000	-5152.675581460033	-5606.5809683493235	453.905386889291	-5606.5809683493235	0.08774548939792655	456.4871316214108	93.81581372877382	4.018033528325287	0.24416009857132678	0.21382142639583845	0.1521908261468229	0.38982764888601146
1617000	-5165.110291058334	-5618.232370362059	453.1220793037242	-5618.232370362059	0.08673095122866872	455.79944465177783	94.53781272949877	4.331183419575281	0.24416009857132678	0.21382142639583845	0.1521908261468229	0.38982764888601146
1618000	-5176.609185700741	-5625.077416587768	448.4682308870265	-5625.077416587768	0.09063148990538028	451.1455962350801	83.71822610817202	4.331183419575281	0.24416009857132678	0.21382142639583845	0.1521908261468229	0.38982764888601146
1619000	-5186.985270787651	-5636.432388426319	449.4471176386683	-5636.432388426319	0.08658754235611966	452.12448298672194	99.29691448198976	4.331183419575281	0.2568049195600145	0.20305427192374634	0.15031315963022732	0.38982764888601146
1620000	-5166.7235965915825	-5621.606637386952	454.88304079536897	-5621.606637386952	0.0853907463181287	457.5604061434226	100.52059445659881	4.331183419575281	0.2435914857900489	0.20305427192374634	0.1635265934001929	0.38982764888601146
1621000	-5159.0986211109885	-5615.094067660059	455.99544654907123	-5615.094067660059	0.08286619377500594	458.67281189712486	94.53526679482269	4.331183419575281	0.2435914857900489	0.20305427192374634	0.1635265934001929	0.38982764888601146
1622000	-5160.679917460549	-5618.929115339801	458.2491978792518	-5618.929115339801	0.0834166172008898	460.71158334248867	114.56621546893001	3.6431848925962904	0.2579549017203229	0.20305427192374634	0.14916317746991886	0.38982764888601146
1623000	-5185.82319090667	-5629.403199672813	443.5800087661427	-5629.403199672813	0.0919783971234108	446.3310795406129	76.31126447316186	4.580670745036804	0.2579549017203229	0.20305427192374634	0.14916317746991886	0.38982764888601146
1624000	-5175.30303387158	-5625.949232198862	450.64619832728187	-5625.949232198862	0.08595165703368061	453.4195829514149	100.6668604879705	4.657627101979489	0.2579549017203229	0.20305427192374634	0.14916317746991886	0.38982764888601146
1625000	-5183.464821960813	-5629.16145959594	445.69663763512625	-5629.16145959594	0.08968059390566224	448.4700222592593	91.31543272780857	4.657627101979489	0.27442939630047436	0.18657977734359488	0.14916317746991886	0.38982764888601146
1626000	-5182.458681526204	-5636.401643833145	453.94296230694073	-5636.401643833145	0.08952881586027031	456.71634693107376	92.19074010707129	4.657627101979489	0.24392519859634504	0.18657977734359488	0.17966737517404818	0.38982764888601146
1627000	-5170.410613339837	-5622.642286645229	452.2316733053918	-5622.642286645229	0.08248759210713276	454.8508197073327	97.41414626072488	4.139130281308941	0.24392519859634504	0.18657977734359488	0.17966737517404818	0.38982764888601146
1628000	-5174.780442479034	-5631.66466095751	456.8842184784764	-5631.66466095751	0.08511441933689139	459.5033648804173	84.5933640095568	4.139130281308941	0.24392519859634504	0.18657977734359488	0.17966737517404818	0.38982764888601146
1629000	-5163.271149130601	-5622.703501392768	459.4323522621668	-5622.703501392768	0.08467103024890996	462.05149866410767	95.99991033088264	4.139130281308941	0.24392519859634504	0.18657977734359488	0.17966737517404818	0.38982764888601146
1630000	-5183.004809674849	-5635.258405624053	452.2535959492042	-5635.258405624053	0.0880190698218346	454.8727423511451	85.88909412238729	4.139130281308941	0.24392519859634504	0.18657977734359488	0.14912152757455022	0.4203734964855094
1631000	-5191.995381904769	-5640.514719302842	448.51933739807345	-5640.514719302842	0.08996781545588321	451.13848380001434	86.57408482652902	4.139130281308941	0.2792233728797728	0.18657977734359488	0.14912152757455022	0.3850753222020817
1632000	-5179.185391606765	-5634.484702399136	455.29931079237116	-5634.484702399136	0.08246306453376431	457.91845719431205	85.868767357426	4.139130281308941	0.2792233728797728	0.18657977734359488	0.14912152757455022	0.3850753222020817
1633000	-5186.225737245341	-5636.892016460974	450.66627921563327	-5636.892016460974	0.08111676112566461	453.28542561757416	76.91161526333215	4.139130281308941	0.2534587542573315	0.21234439596603616	0.14912152757455022	0.3850753222020817
1634000	-5171.525260248663	-5639.088881837181	467.56362158851897	-5639.088881837181	0.0747862671623913	470.18276799045987	106.71885973381606	4.139130281308941	0.2534587542573315	0.21234439596603616	0.14912152757455022	0.3850753222020817
1635000	-5193.893869896931	-5646.281780574442	452.3879106775103	-5646.281780574442	0.08631380792996621	455.0070570794512	104.2965382219406	4.139130281308941	0.2534587542573315	0.21234439596603616	0.14912152757455022	0.3850753222020817
1636000	-5177.284481606203	-5626.726189745091	449.4417081388877	-5626.726189745091	0.08770377440918158	452.0608545408286	75.16985716430085	4.139130281308941	0.2534587542573315	0.21234439596603616	0.14912152757455022	0.3850753222020817
1637000	-5177.377358439648	-5630.538233152698	453.16087471305076	-5630.538233152698	0.08970513050581078	455.78002111499165	100.24183569516255	4.139130281308941	0.2534587542573315	0.21234439596603616	0.14912152757455022	0.3850753222020817
1638000	-5168.992043120042	-5630.599113027404	461.60706990736287	-5630.599113027404	0.07960104829462228	464.22621630930377	118.49347440195183	4.139130281308941	0.2534587542573315	0.21234439596603616	0.14912152757455022	0.3850753222020817
1639000	-5172.11111555442	-5623.76768182298	451.65656626856014	-5623.76768182298	0.08754132621779631	454.27571267050104	92.11202754052341	4.139130281308941	0.2534587542573315	0.21234439596603616	0.14912152757455022	0.3850753222020817
1640000	-5167.233300211496	-5621.877790942097	454.6444907306018	-5621.877790942097	0.08573533496507049	457.26363713254267	91.72944023543452	4.139130281308941	0.2534587542573315	0.21234439596603616	0.14912152757455022	0.3850753222020817
1641000	-5177.743531498683	-5627.618772111946	449.8752406132624	-5627.618772111946	0.08718557086358157	452.322602628068	86.57065308122463	3.597225147704951	0.2535428983402454	0.21226025188312228	0.14912152757455022	0.3850753222020817
1642000	-5165.5522916139735	-5620.620380282953	455.0680886689801	-5620.620380282953	0.08346323291278208	457.51545068378573	82.91123420297903	3.597225147704951	0.2535428983402454	0.21226025188312228	0.14912152757455022	0.3850753222020817
1643000	-5177.682183849458	-5626.852187147593	449.170003298135	-5626.852187147593	0.08659317746367444	451.6173653129406	78.28559465987463	3.597225147704951	0.2535428983402454	0.21226025188312228	0.14912152757455022	0.3850753222020817
1644000	-5185.106602749345	-5629.6387536934835	444.53215094413787	-5629.6387536934835	0.09114263482357261	447.07821308705206	112.61220436664314	3.9041392226720553	0.2535428983402454	0.21226025188312228	0.14912152757455022	0.3850753222020817
1645000	-5188.953424807628	-5634.644191557488	445.6907667498602	-5634.644191557488	0.08566390646023375	448.2368288927744	117.68373108133137	3.9041392226720553	0.2535428983402454	0.21226025188312228	0.14912152757455022	0.3850753222020817
1646000	-5188.269583334922	-5642.568625321453	454.29904198653134	-5642.568625321453	0.08058476910578467	456.84510412944553	109.64320628919472	3.9041392226720553	0.2535428983402454	0.21226025188312228	0.14912152757455022	0.3850753222020817
1647000	-5171.303603449602	-5628.520611090003	457.2170076404009	-5628.520611090003	0.07884285820752207	459.7630697833151	95.81107318608169	3.9041392226720553	0.2535428983402454	0.21226025188312228	0.14912152757455022	0.3850753222020817
1648000	-5175.997187273496	-5630.890982317232	454.8937950437358	-5630.890982317232	0.07968074829687245	457.43985718665	92.15527601352403	3.9041392226720553	0.2535428983402454	0.21226025188312228	0.14912152757455022	0.3850753222020817
1649000	-5177.746662184952	-5634.898339638366	457.1516774534146	-5634.898339638366	0.08113626767234537	459.7698891123976	88.91330364693029	4.1360822286554635	0.2535428983402454	0.21226025188312228	0.14912152757455022	0.3850753222020817
1650000	-5171.737407429229	-5628.554132554756	456.81672512552603	-5628.554132554756	0.07850549818111038	459.43493678450903	78.6649033113625	4.1360822286554635	0.2535428983402454	0.21178619395717968	0.14912152757455022	0.38554938012802425
1651000	-5166.134575891823	-5622.893683468147	456.75910757632346	-5622.893683468147	0.07921661193587642	459.37731923530646	109.07783515084358	4.1360822286554635	0.2535428983402454	0.21178619395717968	0.14912152757455022	0.38554938012802425
1652000	-5166.807074810619	-5619.865645164162	453.0585703535424	-5619.865645164162	0.08819692701783027	455.6767820125254	93.09901517259885	4.1360822286554635	0.2535428983402454	0.21178619395717968	0.14912152757455022	0.38554938012802425
1653000	-5176.435886330159	-5622.195061447749	445.7591751175902	-5622.195061447749	0.093562928068019	448.44265481010814	93.65348649530378	4.351608049822659	0.2535428983402454	0.21178619395717968	0.14912152757455022	0.38554938012802425
1654000	-5181.909640903645	-5626.930210379647	445.0205694760023	-5626.930210379647	0.09458192205909234	447.70404916852027	83.8692771941757	4.351608049822659	0.2535428983402454	0.21067510590348437	0.15023261562824552	0.38554938012802425
1655000	-5174.482027323419	-5626.770461197377	452.2884338739574	-5626.770461197377	0.0893067290041379	454.82504671383515	80.53745457887752	3.8742428287157247	0.2535428983402454	0.21067510590348437	0.15023261562824552	0.38554938012802425
1656000	-5177.238789342924	-5628.7893338685035	451.55054452557897	-5628.7893338685035	0.09133053079089959	454.08715736545673	90.89481281247642	3.8742428287157247	0.2535428983402454	0.21067510590348437	0.15023261562824552	0.38554938012802425
1657000	-5181.986255066247	-5628.213905343793	446.22765027754537	-5628.213905343793	0.0851545393591846	448.7642631174231	111.21003875242813	3.8742428287157247	0.2535428983402454	0.21067510590348437	0.15023261562824552	0.38554938012802425
1658000	-5161.994875787262	-5616.0229625130005	454.0280867257386	-5616.0229625130005	0.08790165414798175	456.5905313069479	83.83250260956807	3.956233016169154	0.2535428983402454	0.21067510590348437	0.15023261562824552	0.38554938012802425
1659000	-5163.953239320892	-5617.0200985266	453.06685920570857	-5617.0200985266	0.08830290247052361	455.6293037869179	95.7391031588883	3.956233016169154	0.2535428983402454	0.1987029666768622	0.16220475485486768	0.38554938012802425
1660000	-5169.104947896304	-5619.024391761404	449.9194438650998	-5619.024391761404	0.08767386633181624	452.48188844630914	97.80263339404974	3.956233016169154	0.24893605014851997	0.1987029666768622	0.16681160304659312	0.38554938012802425
1661000	-5177.344012234906	-5633.475843523319	456.1318312884129	-5633.475843523319	0.08839651498226185	458.69427586962223	96.06647913974874	3.956233016169154	0.24893605014851997	0.1987029666768622	0.16681160304659312	0.38554938012802425
1662000	-5168.610310294992	-5624.868545982403	456.2582356874108	-5624.868545982403	0.07916789822306848	458.8206802686201	92.04721703066724	3.956233016169154	0.24893605014851997	0.1987029666768622	0.16681160304659312	0.38554938012802425
1663000	-5164.85195227575	-5624.38624016087	459.53428788512036	-5624.38624016087	0.0746291209575484	462.0967324663297	112.92079398832443	3.956233016169154	0.24893605014851997	0.1987029666768622	0.16681160304659312	0.38554938012802425
1664000	-5178.039135538162	-5635.082707900517	457.0435723623552	-5635.082707900517	0.07685593206539577	459.7129580649205	98.14949903365748	4.304601110600163	0.24893605014851997	0.1987029666768622	0.16681160304659312	0.38554938012802425
1665000	-5190.121948866657	-5640.620167193929	450.49821832727247	-5640.620167193929	0.08500968423856982	453.1676040298378	98.77562989762527	4.304601110600163	0.24893605014851997	0.1987029666768622	0.16681160304659312	0.38554938012802425
1666000	-5187.475361384394	-5639.673071350151	452.19770996575687	-5639.673071350151	0.08497353128066314	454.6898836972306	92.66796625044482	3.735110037076464	0.24893605014851997	0.23310365666397653	0.16681160304659312	0.35114869014090994
1667000	-5177.364244574242	-5635.173444485134	457.8091999108923	-5635.173444485134	0.08456888930527524	460.301373642366	107.39660022877533	3.735110037076464	0.24893605014851997	0.23310365666397653	0.16681160304659312	0.35114869014090994
1668000	-5181.865541451484	-5627.85302555865	445.98748410716564	-5627.85302555865	0.08783228048016711	448.47965783863935	86.19928790069939	3.735110037076464	0.24893605014851997	0.23310365666397653	0.16681160304659312	0.35114869014090994
1669000	-5176.51400346474	-5627.660371935271	451.14636847053004	-5627.660371935271	0.08651143296439143	453.63854220200375	82.77346003179898	3.735110037076464	0.24893605014851997	0.23310365666397653	0.16681160304659312	0.35114869014090994
1670000	-5184.722435639729	-5629.592928253251	444.8704926135218	-5629.592928253251	0.08696051458768843	447.48546388272985	116.69282857690146	4.125524428791044	0.24331164803533953	0.23310365666397653	0.16681160304659312	0.3567730922540904
1671000	-5176.365079465205	-5628.91674574832	452.5516662831151	-5628.91674574832	0.08655165320345998	455.0439314203599	91.93109214823822	3.7353937524486778	0.24331164803533953	0.23310365666397653	0.16681160304659312	0.3567730922540904
1672000	-5170.437163388813	-5627.098191793987	456.66102840517397	-5627.098191793987	0.08970229441229856	459.1532935424188	90.6101543259699	3.7353937524486778	0.24331164803533953	0.23310365666397653	0.16681160304659312	0.3567730922540904
1673000	-5172.81300648245	-5629.133945173003	456.3209386905532	-5629.133945173003	0.08389169316874834	458.813203827798	104.6922110053443	3.7353937524486778	0.24331164803533953	0.23310365666397653	0.16387548973732105	0.35970920556336244
1674000	-5181.698773483002	-5629.514898877467	447.816125394465	-5629.514898877467	0.09775456392217993	450.3241827679022	90.86620613302915	3.7845632553775426	0.24331164803533953	0.23310365666397653	0.16387548973732105	0.35970920556336244
1675000	-5189.3140921519725	-5637.31536561763	448.0012734656579	-5637.31536561763	0.09432278269198706	450.50933083909507	85.49794221226522	3.7845632553775426	0.24331164803533953	0.24011536288683547	0.15686378351446212	0.35970920556336244
1676000	-5192.711379242836	-5645.178745983056	452.46736674021906	-5645.178745983056	0.0916987453682069	454.97542411365623	97.67857502407868	3.7845632553775426	0.24945078459295889	0.24011536288683547	0.14602676012371893	0.3644070923964863
1677000	-5168.333749794534	-5625.356694828553	457.0229450340189	-5625.356694828553	0.0815197895864092	459.53100240745607	91.0924235519676	3.7845632553775426	0.24945078459295889	0.21944117618838757	0.16670094682216682	0.3644070923964863
1678000	-5181.947114170939	-5628.406093255333	446.45897908439366	-5628.406093255333	0.08469537774819057	448.96703645783083	91.82928549394279	3.7845632553775426	0.24945078459295889	0.21944117618838757	0.16670094682216682	0.3644070923964863
1679000	-5161.071240692689	-5612.791865506951	451.7206248142623	-5612.791865506951	0.08694080695251781	454.22868218769946	92.43910176365704	3.7845632553775426	0.24945078459295889	0.21944117618838757	0.16670094682216682	0.3644070923964863
1680000	-5178.015472831438	-5625.898760828336	447.88328799689765	-5625.898760828336	0.08873126672365535	450.3913453703348	93.03156777431715	3.7845632553775426	0.24945078459295889	0.21809393916117675	0.16804818384937764	0.3644070923964863
1681000	-5166.3354587996155	-5625.292781309507	458.95732250989136	-5625.292781309507	0.0799552627924014	461.4653798833285	103.33691471244958	3.7845632553775426	0.24945078459295889	0.21809393916117675	0.16804818384937764	0.3644070923964863
1682000	-5187.766021752081	-5635.395980891674	447.62995913959355	-5635.395980891674	0.08150389289645024	450.04760512334366	109.44616317210297	3.5071022794028246	0.24945078459295889	0.21809393916117675	0.16804818384937764	0.3644070923964863
1683000	-5167.684124847159	-5623.033767212552	455.3496423653935	-5623.033767212552	0.08103621060655637	457.7672883491436	92.87868633692308	3.5071022794028246	0.24945078459295889	0.21809393916117675	0.16804818384937764	0.3644070923964863
1684000	-5179.525834551197	-5627.7956076291	448.2697730779039	-5627.7956076291	0.08730761857326295	450.687419061654	94.3164261918346	3.5071022794028246	0.24945078459295889	0.21809393916117675	0.16804818384937764	0.3644070923964863
[truncated: 1,965,448 more chars]
