# Supplementary material for: Revision of the Exechiaparva group (Diptera: Mycetophilidae)
Source: Biodivers Data J. 2021 Sep 24;9:e67134. doi: 10.3897/BDJ.9.e67134 (PMC8486760; doi:10.3897/BDJ.9.e67134)
Supplement: Supplementary material 3 — R script [file bdj-09-e67134-s003.zip › jonpeder-The-Exechia-parva-group-b70767c/CO1_tree/beast_run/run2/parvagr.trees]

#NEXUS
Begin taxa;
	Dimensions ntax=130;
		Taxlabels
			CNEIB1472-12
			CNEIB329-12
			CNEIH1307-13
			CNEIH1456-13
			CNGBA541-13
			CNGBI1150-14
			CNGBJ1073-14
			CNGSI2814-15
			CNGSI3766-15
			CNGSI793-15
			CNKOK034-14
			CNPAH062-13
			CNPAJ137-13
			CNPKE159-14
			CNPKJ1673-14
			CNPKK1220-14
			CNPKK751-14
			CNPKM295-14
			CNPPE340-12
			CNRGH503-15
			CNRMF2838-12
			CNTII131-15
			CRHIC489-16
			GBDP16454-15
			GMGRF3113-13
			GMGRG1328-13
			GMGRG940-13
			GMGRH2069-13
			GMGRI363-13
			GMNWP427-14
			JKBRM053-16
			JSCI182-16
			NOMYC475-13
			NORSC013-15
			NORSC032-15
			NORSC061-15
			NORSC1122-17
			NORSC1143-17
			NORSC1606-17
			NORSC198-16
			NORSC2265-17
			NORSC2606-18
			NORSC2607-18
			NORSC298-16
			NORSC3986-20
			NORSC3987-20
			NORSC4023-20
			NORSC4028-20
			NORSC4078-20
			NORSC469-16
			NORSC598-16
			NORSC605-16
			SCIEX023-19
			SCIEX024-19
			SCIEX025-19
			SCIEX026-19
			SCIEX034-19
			SCIEX035-19
			SCIEX036-19
			SCIEX072-19
			SCIEX075-19
			SCIEX093-19
			SMTPB13835-13
			SMTPB13870-13
			SMTPB2050-13
			SMTPD1968-13
			SMTPI2672-14
			SMTPI3191-14
			SMTPI5039-14
			SMTPJ3314-14
			SMTPL8359-15
			SMTPM3653-15
			SMTPM520-15
			SMTPM549-15
			SMTPM871-15
			SMTPR2566-16
			SMTPR3573-16
			SMTPR4519-16
			SMTPR4731-16
			SMTPR6446-16
			SMTPR6488-16
			SSBAA702-12
			SSBAC2209-12
			SSBAE2265-13
			SSBAE2719-13
			SSBAE5850-13
			SSBAE5953-13
			SSBAF2863-13
			SSDWA1981-15
			SSDWA5170-15
			SSEIA389-13
			SSEIA392-13
			SSEIA6462-13
			SSEIA6828-13
			SSEIA7224-13
			SSEIB4747-13
			SSEIB4780-13
			SSEIC1868-13
			SSEIC1902-13
			SSEID1983-13
			SSFDB3893-14
			SSFDC2016-14
			SSFDC5940-14
			SSFDC641-14
			SSFDC679-14
			SSJAC919-13
			SSJAE245-13
			SSJAE6962-13
			SSJAF3811-13
			SSJAF4009-13
			SSJAF4473-13
			SSJAF4492-13
			SSJAF4526-13
			SSJAF4555-13
			SSJAF4695-13
			SSJAF5377-13
			SSJAF6121-13
			SSJAF7001-13
			SSJAF7024-13
			SSJAF9966-13
			SSKJC1079-15
			SSPAA6189-13
			SSPAB4245-13
			SSPAB4248-13
			SSPAB4269-13
			SSPAB6295-13
			SSWLD1854-13
			SSWLD1908-13
			SSWLD3126-13
			TSZJK309-15
			;
End;
Begin trees;
	Translate
		1 CNEIB1472-12,
		2 CNEIB329-12,
		3 CNEIH1307-13,
		4 CNEIH1456-13,
		5 CNGBA541-13,
		6 CNGBI1150-14,
		7 CNGBJ1073-14,
		8 CNGSI2814-15,
		9 CNGSI3766-15,
		10 CNGSI793-15,
		11 CNKOK034-14,
		12 CNPAH062-13,
		13 CNPAJ137-13,
		14 CNPKE159-14,
		15 CNPKJ1673-14,
		16 CNPKK1220-14,
		17 CNPKK751-14,
		18 CNPKM295-14,
		19 CNPPE340-12,
		20 CNRGH503-15,
		21 CNRMF2838-12,
		22 CNTII131-15,
		23 CRHIC489-16,
		24 GBDP16454-15,
		25 GMGRF3113-13,
		26 GMGRG1328-13,
		27 GMGRG940-13,
		28 GMGRH2069-13,
		29 GMGRI363-13,
		30 GMNWP427-14,
		31 JKBRM053-16,
		32 JSCI182-16,
		33 NOMYC475-13,
		34 NORSC013-15,
		35 NORSC032-15,
		36 NORSC061-15,
		37 NORSC1122-17,
		38 NORSC1143-17,
		39 NORSC1606-17,
		40 NORSC198-16,
		41 NORSC2265-17,
		42 NORSC2606-18,
		43 NORSC2607-18,
		44 NORSC298-16,
		45 NORSC3986-20,
		46 NORSC3987-20,
		47 NORSC4023-20,
		48 NORSC4028-20,
		49 NORSC4078-20,
		50 NORSC469-16,
		51 NORSC598-16,
		52 NORSC605-16,
		53 SCIEX023-19,
		54 SCIEX024-19,
		55 SCIEX025-19,
		56 SCIEX026-19,
		57 SCIEX034-19,
		58 SCIEX035-19,
		59 SCIEX036-19,
		60 SCIEX072-19,
		61 SCIEX075-19,
		62 SCIEX093-19,
		63 SMTPB13835-13,
		64 SMTPB13870-13,
		65 SMTPB2050-13,
		66 SMTPD1968-13,
		67 SMTPI2672-14,
		68 SMTPI3191-14,
		69 SMTPI5039-14,
		70 SMTPJ3314-14,
		71 SMTPL8359-15,
		72 SMTPM3653-15,
		73 SMTPM520-15,
		74 SMTPM549-15,
		75 SMTPM871-15,
		76 SMTPR2566-16,
		77 SMTPR3573-16,
		78 SMTPR4519-16,
		79 SMTPR4731-16,
		80 SMTPR6446-16,
		81 SMTPR6488-16,
		82 SSBAA702-12,
		83 SSBAC2209-12,
		84 SSBAE2265-13,
		85 SSBAE2719-13,
		86 SSBAE5850-13,
		87 SSBAE5953-13,
		88 SSBAF2863-13,
		89 SSDWA1981-15,
		90 SSDWA5170-15,
		91 SSEIA389-13,
		92 SSEIA392-13,
		93 SSEIA6462-13,
		94 SSEIA6828-13,
		95 SSEIA7224-13,
		96 SSEIB4747-13,
		97 SSEIB4780-13,
		98 SSEIC1868-13,
		99 SSEIC1902-13,
		100 SSEID1983-13,
		101 SSFDB3893-14,
		102 SSFDC2016-14,
		103 SSFDC5940-14,
		104 SSFDC641-14,
		105 SSFDC679-14,
		106 SSJAC919-13,
		107 SSJAE245-13,
		108 SSJAE6962-13,
		109 SSJAF3811-13,
		110 SSJAF4009-13,
		111 SSJAF4473-13,
		112 SSJAF4492-13,
		113 SSJAF4526-13,
		114 SSJAF4555-13,
		115 SSJAF4695-13,
		116 SSJAF5377-13,
		117 SSJAF6121-13,
		118 SSJAF7001-13,
		119 SSJAF7024-13,
		120 SSJAF9966-13,
		121 SSKJC1079-15,
		122 SSPAA6189-13,
		123 SSPAB4245-13,
		124 SSPAB4248-13,
		125 SSPAB4269-13,
		126 SSPAB6295-13,
		127 SSWLD1854-13,
		128 SSWLD1908-13,
		129 SSWLD3126-13,
		130 TSZJK309-15
;
tree STATE_0 = (((((((((((((1:0.0037019121803187715,11:0.0037019121803187715):0.0018631058176933044,127:0.005565017998012076):0.014238302066623887,(30:0.006422091658205367,119:0.006422091658205367):0.013381228406430596):0.002660061550816998,((42:0.0035737547550018733,116:0.0035737547550018733):0.009130918820604933,(103:0.005333240709316077,109:0.005333240709316077):0.00737143286629073):0.00975870…
tree STATE_5000 = ((((((((((((((1:5.154362182986566E-4,11:5.154362182986566E-4):0.01762336664156129,86:0.01813880285985995):0.0026103336084056655,41:0.020749136468265615):0.00846221904679817,(53:0.028352649413637986,56:0.028352649413637986):8.587061014257991E-4):7.085197483993298E-4,59:0.029919875263463114):0.002552877273401085,(49:0.010029730406297585,51:0.010029730406297585):0.02244302213056661…
tree STATE_10000 = ((((((((((((1:0.005297736031656291,(11:0.002716932127969278,97:0.002716932127969278):0.0025808039036870132):0.025962570563039265,((((((4:4.348696048157106E-4,69:4.348696048157106E-4):0.002409868861407278,((15:0.0013672558366580893,93:0.0013672558366580893):0.0012421607976935633,125:0.0026094166343516526):2.3532183187133585E-4):3.1912990752543764E-4,18:0.003163868373748426):0.01…
tree STATE_15000 = (((((((((((((((((((1:3.1934646170502694E-4,12:3.1934646170502694E-4):0.0036721411417903692,91:0.003991487603495396):9.378551272767096E-5,74:0.004085273116223067):5.710676918305327E-4,((75:0.0025634344930052545,81:0.0025634344930052545):0.0013912791912024224,79:0.003954713684207677):7.016271238459229E-4):0.0027117234562105963,((((2:7.858015472348733E-4,128:7.858015472348733E-4):…
tree STATE_20000 = ((((((((((((((((((1:9.836788735662534E-5,74:9.836788735662534E-5):0.0010227891544041935,(15:9.361685902464289E-4,(69:4.835207988608643E-4,125:4.835207988608643E-4):4.526477913855646E-4):1.8498845151438987E-4):0.0018880592838398057,93:0.0030092163256006245):0.0012597715589145468,((((12:8.803093824947267E-4,79:8.803093824947267E-4):4.879688944764239E-4,18:0.0013682782769711506):3…
tree STATE_25000 = ((((((((((((((((((((1:3.475903510463275E-4,125:3.475903510463275E-4):4.046299187087291E-4,74:7.522202697550566E-4):1.3818312700225187E-4,79:8.904033967573084E-4):0.001068042557343057,(15:0.0013229365083531669,18:0.0013229365083531669):6.355094457471987E-4):4.764487077940031E-5,91:0.002006090824879766):1.430475549522377E-4,(69:0.00173537050262869,(75:0.0011909852619239937,(81:4.…
tree STATE_30000 = ((((((((((((((((((1:8.196597188117575E-5,15:8.196597188117575E-5):8.462081503415986E-4,74:9.281741222227744E-4):0.0011111762407862466,79:0.002039350363009021):7.025152392305077E-4,((8:0.002418534767055038,(21:3.3097684955475415E-4,((72:1.4428114326174642E-4,124:1.4428114326174642E-4):1.1556135966374968E-4,92:2.598425029254961E-4):7.113434662925805E-5):0.002087557917500284):3.19…
tree STATE_35000 = ((((((((((((((((((1:5.577830674860161E-4,69:5.577830674860161E-4):3.74412349802897E-4,79:9.321954172889131E-4):8.350138076762765E-4,(18:2.962488384162157E-4,74:2.962488384162157E-4):0.0014709603865489737):0.0021525618508052985,(((4:0.001340532918387112,12:0.001340532918387112):0.0015103494129062474,((8:0.0016100634262628966,15:0.0016100634262628966):5.761596545530109E-4,(75:7.9…
tree STATE_40000 = ((((((((((((((((((((1:3.593949745298316E-4,69:3.593949745298316E-4):0.001349706252587617,74:0.0017091012271174487):8.018924004304538E-6,(4:0.0016155038732117784,(12:7.462284808635218E-4,(16:1.6438905941880262E-4,18:1.6438905941880262E-4):5.818394214447192E-4):8.692753923482566E-4):1.0161627790997488E-4):4.4326215178595407E-4,((8:7.265184801516072E-4,15:7.265184801516072E-4):9.1…
tree STATE_45000 = (((((((((((((((((((1:5.649728338531474E-4,4:5.649728338531474E-4):0.0019082015438551952,(((8:6.670127988286265E-4,75:6.670127988286265E-4):0.0012256420532925354,(107:0.0014119933912778554,(120:0.001111041777651044,125:0.001111041777651044):3.009516136268115E-4):4.806614608433065E-4):3.8878741067541536E-4,(12:2.1018769627239044E-4,(16:7.089473735575575E-5,18:7.089473735575575E-5…
tree STATE_50000 = ((((((((((((((1:0.0025726425237732604,(107:1.1577462666206238E-4,120:1.1577462666206238E-4):0.002456867897111198):0.002187805138187836,(4:0.0038473209604727356,((8:4.799141547970011E-4,75:4.799141547970011E-4):0.002691622865943299,(((((12:0.0011445490474435817,(18:1.4236232411451137E-4,69:1.4236232411451137E-4):0.0010021867233290704):2.960422481089382E-4,(81:1.2486590490417684E…
tree STATE_55000 = ((((((((((((((((((1:9.25431090509352E-4,((91:6.881365440146558E-4,107:6.881365440146558E-4):4.3945374918663484E-5,120:7.320819189333193E-4):1.9334917157603267E-4):0.0021540592585727845,(4:0.0013729874412053453,16:0.0013729874412053453):0.0017065029078767915):5.8142792075493045E-5,(((((8:4.827492541472498E-4,75:4.827492541472498E-4):3.4791242833448954E-4,13:8.306616824817393E-4)…
tree STATE_60000 = ((((((((((((((((((1:0.0010965365394070596,12:0.0010965365394070596):0.0014054856501733287,(107:2.1409789756308409E-4,120:2.1409789756308409E-4):0.002287924292017304):0.0011591650083585328,4:0.003661187197938921):2.9777533777668E-4,((13:0.001730293911947823,125:0.001730293911947823):9.007496738973294E-4,(81:0.0012780410813887976,93:0.0012780410813887976):0.0013530025044563548):0…
tree STATE_65000 = (((((((((((((((((1:0.002644752453365837,15:0.002644752453365837):2.0245658294476424E-4,((14:1.2673369068344744E-4,94:1.2673369068344744E-4):0.0015355989533989386,74:0.001662332644082386):0.001184876392228215):6.5321350131162E-4,((4:0.0024594455740809475,(12:0.0018348542475133496,16:0.0018348542475133496):6.245913265675979E-4):4.8167637474874105E-5,91:0.0025076132115558216):9.92…
tree STATE_70000 = (((((((((((((((((((1:6.186508546386283E-4,14:6.186508546386283E-4):0.0014361080979399918,125:0.00205475895257862):1.2954953307654782E-4,(91:0.0010972885684521088,94:0.0010972885684521088):0.001087019917203059):1.290650666070604E-4,(69:5.751071359813787E-4,120:5.751071359813787E-4):0.0017382664162808497):2.3858125361130023E-4,(79:1.758495836601065E-4,107:1.758495836601065E-4):0.…
tree STATE_75000 = ((((((((((((((((((((((1:0.001504913278400689,(14:0.0012047951492064318,91:0.0012047951492064318):3.0011812919425733E-4):3.259022308054909E-4,125:0.00183081550920618):3.1090760385796257E-4,(18:0.001142001548947515,79:0.001142001548947515):9.997215641166276E-4):3.1916764965307307E-4,(16:3.6130274753548195E-4,120:3.6130274753548195E-4):0.002099588015181734):1.3894117671695363E-4,(…
tree STATE_80000 = (((((((((((((((((((((1:1.8307365907051196E-5,74:1.8307365907051196E-5):0.0010172631162960186,(((14:2.5941687871805725E-4,18:2.5941687871805725E-4):4.5884576740892454E-4,(107:5.797159830740552E-4,120:5.797159830740552E-4):1.385466630529266E-4):2.605659880682347E-4,91:9.788286341952165E-4):5.67418480078533E-5):3.827324193305141E-5,79:0.0010738437241361212):4.0872261656423633E-4,(…
tree STATE_85000 = (((((((((((((((((1:9.574521672091085E-4,4:9.574521672091085E-4):0.002298052662856511,(14:3.6567588561687286E-5,18:3.6567588561687286E-5):0.0032189372415039326):2.583893360546016E-4,(75:0.0012175031511021176,(81:8.094277639196007E-4,93:8.094277639196007E-4):4.080753871825169E-4):0.002296391015018104):1.4845628699824845E-4,(((8:0.0018349827438749464,69:0.0018349827438749464):4.45…
tree STATE_90000 = (((((((((((((((((1:0.0015415527964127342,14:0.0015415527964127342):0.001127847117403961,122:0.0026693999138166953):1.6977804427333433E-4,((((12:4.494736750079979E-4,16:4.494736750079979E-4):5.523861430547411E-4,125:0.001001859818062739):2.4772798462169244E-4,(18:8.843655156782596E-4,(74:5.141164124406293E-4,107:5.141164124406293E-4):3.7024910323763026E-4):3.652222870061719E-4):…
tree STATE_95000 = ((((((((((((((((((((1:0.0017209828624794835,122:0.0017209828624794835):1.0267072139862336E-4,14:0.0018236535838781068):4.77050311565388E-4,(((4:0.0011018737111979959,16:0.0011018737111979959):7.896837921748017E-4,((13:1.601342330570226E-4,(94:1.410998418674441E-4,120:1.410998418674441E-4):1.90343911895785E-5):1.078239348816479E-4,125:2.679581679386705E-4):0.001623599335434127):…
tree STATE_100000 = (((((((((((((((((1:6.017142350352812E-4,12:6.017142350352812E-4):3.8000809489974424E-4,14:9.817223299350255E-4):0.00223517368461185,((((((4:8.419866127852706E-4,(15:4.903887217014392E-4,125:4.903887217014392E-4):3.5159789108383144E-4):1.0299606586695463E-4,(13:3.822222001790934E-4,(74:2.9286188349707747E-4,107:2.9286188349707747E-4):8.936031668201592E-5):5.627604784731318E-4):…
tree STATE_105000 = (((((((((((((((((1:7.532997346304276E-4,18:7.532997346304276E-4):1.2589613772130866E-4,(14:6.960864515480873E-4,74:6.960864515480873E-4):1.8310942080364896E-4):0.0017589347351524573,(13:5.72687978620252E-4,79:5.72687978620252E-4):0.0020654426288839412):0.0014012407145284492,((((4:0.001948135444926679,(((75:4.550919174328945E-4,81:4.550919174328945E-4):4.69630480476626E-5,93:5.…
tree STATE_110000 = ((((((((((((((((((((((1:9.727828277127362E-4,74:9.727828277127362E-4):1.3058826822018874E-5,12:9.85841654534755E-4):1.1980098256376688E-4,(14:1.627254950996394E-4,18:1.627254950996394E-4):9.429171419988825E-4):2.1204204974062672E-4,((13:5.989973099083357E-4,94:5.989973099083357E-4):5.804305051695393E-5,107:6.570403604252897E-4):6.60644326413859E-4):7.689517102915375E-4,((4:7.1…
tree STATE_115000 = (((((((((((((((((((1:5.752229159440304E-4,69:5.752229159440304E-4):8.197920015847647E-4,(75:7.58532370399803E-4,(81:2.2953870116115217E-4,93:2.2953870116115217E-4):5.289936692386508E-4):6.364825471289921E-4):8.420072073447001E-4,(((((12:1.7393035220865133E-4,125:1.7393035220865133E-4):1.6534520154590985E-4,18:3.392755537545612E-4):2.7474487461335065E-5,16:3.6675004121589625E-4…
tree STATE_120000 = (((((((((((((((((((1:2.481832544981124E-4,120:2.481832544981124E-4):0.0021162193300040865,(((15:9.762494078961768E-4,16:9.762494078961768E-4):1.0334811500325677E-5,69:9.865842193965025E-4):0.00115508367937279,107:0.0021416678987692924):2.227346857329067E-4):1.9540004391413544E-4,(((74:1.2735319428454323E-4,94:1.2735319428454323E-4):0.0019993663608418246,91:0.002126719555126367…
tree STATE_125000 = (((((((((((((((((1:9.273426925680514E-4,(107:6.641261960781609E-5,120:6.641261960781609E-5):8.609300729602353E-4):0.001064072684068892,(((4:6.91407570652631E-4,(18:5.814666003789779E-5,79:5.814666003789779E-5):6.332609106147332E-4):2.1564102080836277E-4,69:9.070485914609938E-4):1.2422182172737743E-4,91:0.0010312704131883713):9.60144963448572E-4):0.0011968336031515795,(((12:1.3…
tree STATE_130000 = ((((((((((((((((((((1:7.99591709438415E-4,12:7.99591709438415E-4):1.2057747578858753E-4,(13:4.6865934842954256E-4,18:4.6865934842954256E-4):4.5150983679746E-4):0.0015296357384367747,((((14:7.46841471439093E-4,15:7.46841471439093E-4):3.580394743663036E-4,(74:1.3333280203579247E-4,79:1.3333280203579247E-4):9.715481437696041E-4):6.973562349777017E-4,91:0.0018022371807830983):3.73…
tree STATE_135000 = ((((((((((((((((((((1:4.9664346303974535E-5,79:4.9664346303974535E-5):1.553841078758741E-4,12:2.0504845417984862E-4):0.0012388063775381993,15:0.001443854831718048):7.83869553137732E-4,13:0.00222772438485578):1.9114072258490924E-4,(18:0.0013113150707017925,91:0.0013113150707017925):0.0011075500367388968):0.0018676763229499719,(((((4:0.0016868944329441107,(8:0.00116869449705262,…
tree STATE_140000 = ((((((((((((((((((((((1:3.2679847622958815E-4,12:3.2679847622958815E-4):9.160927347740818E-5,(13:1.4722302114900343E-4,15:1.4722302114900343E-4):2.711847285579929E-4):9.467401475605664E-4,91:0.0013651478972675627):0.0017024480137022861,(((75:9.415594627212414E-4,93:9.415594627212414E-4):7.396424483911726E-4,81:0.001681201911112414):2.931842068438274E-4,79:0.0019743861179562414…
tree STATE_145000 = (((((((((((((((((((1:4.817838748840709E-4,15:4.817838748840709E-4):5.286514017824988E-4,125:0.0010104352766665697):5.612653335704178E-4,79:0.0015717006102369876):5.035265166501879E-4,(14:3.3713045917301845E-4,120:3.3713045917301845E-4):0.0017380966677141571):7.195281232244121E-5,(4:0.0016537795903325007,18:0.0016537795903325007):4.93400348877116E-4):4.1386039208939724E-4,(((16…
tree STATE_150000 = (((((((((((((((((((1:2.003039060576464E-5,18:2.003039060576464E-5):2.7404490401460784E-4,12:2.9407529462037246E-4):4.3658434013779494E-4,((15:4.65579395178346E-5,120:4.65579395178346E-5):2.6941247868538728E-5,79:7.349918738637333E-5):6.571604473717941E-4):0.001333877118255829,((75:8.371372526457758E-4,81:8.371372526457758E-4):4.362653522364292E-4,93:0.001273402604882205):7.911…
tree STATE_155000 = ((((((((((((((((((((1:4.3304539716522287E-4,(18:1.5992917822633352E-4,79:1.5992917822633352E-4):2.731162189388894E-4):9.083664700551922E-4,((12:1.6571967386274898E-4,74:1.6571967386274898E-4):2.6670976434639755E-4,120:4.324294382091465E-4):9.089824290112686E-4):9.230617246270183E-4,91:0.0022644735918474334):1.0571335057532648E-4,(75:5.312433662130554E-4,(81:4.0332156441151015E…
tree STATE_160000 = ((((((((((((((((((((((1:5.3992129291311836E-5,18:5.3992129291311836E-5):9.294812843236581E-4,(12:8.653890523282096E-5,120:8.653890523282096E-5):8.969345083821489E-4):3.454657175321085E-4,79:0.0013289391311470783):1.270183104035696E-4,((75:2.863987467714748E-4,93:2.863987467714748E-4):9.628450877601012E-6,81:2.960271976490758E-4):0.001159930243901572):6.195215103162914E-5,(((8:…
tree STATE_165000 = ((((((((((((((((((((((1:2.0607733581803837E-5,120:2.0607733581803837E-5):4.1377226939032615E-4,12:4.3438000297213E-4):6.363862088996377E-4,((8:5.095869370739749E-4,13:5.095869370739749E-4):2.997084731525205E-4,125:8.092954102264954E-4):2.614708016452723E-4):9.759200928871404E-4,(14:6.841507707932666E-4,91:6.841507707932666E-4):0.0013625355339656415):3.4682774347883326E-4,79:0.…
tree STATE_170000 = ((((((((((((((((((1:1.3282924385018225E-5,120:1.3282924385018225E-5):0.0010872820541639836,(12:8.941407751302165E-4,74:8.941407751302165E-4):2.0642420341878537E-4):3.435012061212255E-6,69:0.0011039999906102141):0.0013556719587556007,((((4:7.078664774747706E-4,79:7.078664774747706E-4):0.0012514332429800809,(((15:2.0438151248497342E-5,18:2.0438151248497342E-5):3.1250425619744495…
tree STATE_175000 = (((((((((((((((((((((1:6.633496181412221E-4,8:6.633496181412221E-4):7.819632919721112E-4,(16:2.3498308826190828E-4,18:2.3498308826190828E-4):0.001210329821851425):1.7099143755333352E-4,79:0.0016163043476666668):0.0013472711994256534,(((((4:7.561110398593702E-4,(13:2.165242551191321E-4,74:2.165242551191321E-4):5.395867847402382E-4):6.975069227658267E-4,(15:2.1996183782639536E-4…
tree STATE_180000 = (((((((((((((((1:0.0010098978600390348,(16:8.342847332889118E-4,18:8.342847332889118E-4):1.75613126750123E-4):0.0014791469151386044,(75:5.901805122358013E-4,(81:1.5777229655043293E-4,93:1.5777229655043293E-4):4.3240821568536845E-4):0.001898864262941838):5.793243980812737E-4,(4:0.002726475593924852,((8:0.0012301886897746728,((((((((12:3.102948672626042E-4,69:3.102948672626042E-…
tree STATE_185000 = ((((((((((((((((((1:0.0013708774032037158,74:0.0013708774032037158):2.657026658869899E-4,79:0.0016365800690907057):0.0014592374470932894,(((4:7.890900010497625E-4,18:7.890900010497625E-4):9.339544779566623E-4,16:0.0017230444790064248):0.0010155719790994893,((8:0.001876608241275043,91:0.001876608241275043):1.9351143236711688E-4,(((12:6.608350892232886E-4,((((13:9.30443790973099…
tree STATE_190000 = ((((((((((((((((((((((1:3.9784284842978636E-4,107:3.9784284842978636E-4):6.4559631908321E-4,(15:1.0193021780896627E-4,94:1.0193021780896627E-4):9.4150894970403E-4):9.138731706791322E-5,(14:4.7681907799443997E-4,125:4.7681907799443997E-4):6.580074065864695E-4):0.001772737668014837,(8:0.0012353784156717662,((12:3.3293107354503248E-6,120:3.3293107354503248E-6):3.863367856490409E-…
tree STATE_195000 = ((((((((((((((((((((((((((1:2.2863876772412836E-4,14:2.2863876772412836E-4):9.129700239660389E-4,94:0.0011416087916901673):1.567340167259396E-5,125:0.0011572821933627613):3.1395754686094554E-4,15:0.0014712397402237068):3.820527636641028E-4,107:0.0018532925038878096):5.388568358311197E-4,(4:0.0020047392189108597,((75:8.261172630015322E-4,93:8.261172630015322E-4):3.3058214299729…
tree STATE_200000 = ((((((((((((((((((((1:2.2928549048335927E-4,94:2.2928549048335927E-4):6.787535543056043E-4,(12:5.338014762139523E-4,14:5.338014762139523E-4):3.742375685750113E-4):0.001436529329760489,125:0.0023445683745494527):5.236622199816196E-4,(18:0.0020821492483245763,((75:0.001245660693560564,93:0.001245660693560564):3.6094923150943787E-4,81:0.0016066099250700019):4.7553932325457445E-4)…
tree STATE_205000 = ((((((((((((((((((((1:3.921990580651464E-4,125:3.921990580651464E-4):7.259436201173738E-4,(12:4.801895752757686E-4,18:4.801895752757686E-4):6.379531029067516E-4):8.382446220573448E-4,((13:9.043934930340489E-4,(15:2.3001734985931036E-4,94:2.3001734985931036E-4):6.743761431747385E-4):3.033032259990169E-4,((16:3.8305717802809033E-4,120:3.8305717802809033E-4):4.338485593243421E-4,…
tree STATE_210000 = ((((((((((((((((1:9.186280014402016E-4,4:9.186280014402016E-4):0.0011516650143743989,(((12:0.0011386374084167224,125:0.0011386374084167224):3.9905392387112166E-4,18:0.001537691332287844):2.7835308615881864E-4,91:0.0018160444184466627):2.5424859736793777E-4):3.094008547379428E-4,((75:9.825712581663436E-4,81:9.825712581663436E-4):3.8321833288275245E-4,93:0.001365789591049096):0.…
tree STATE_215000 = (((((((((((((((((((1:8.91427937625225E-4,(69:3.8629602537484004E-4,94:3.8629602537484004E-4):5.051319122503851E-4):2.1938309758748895E-4,125:0.001110811035212714):0.0015902470654648817,(((13:0.00159264679576039,79:0.00159264679576039):4.9179132293648365E-5,((14:4.871095711609742E-5,120:4.871095711609742E-5):5.189220573385367E-5,74:1.0060316284995109E-4):0.0015412227652040872):…
tree STATE_220000 = (((((((((((((((((1:7.178994404824878E-4,16:7.178994404824878E-4):1.4649747472195477E-4,94:8.643969152044425E-4):0.0035066428900953073,((69:1.3236403854437176E-4,107:1.3236403854437176E-4):0.0010710983322499605,120:0.0012034623707943323):0.0031675774345054173):4.052181792460396E-4,(((4:8.825835216912788E-4,14:8.825835216912788E-4):6.235121766351698E-4,8:0.0015060956983264486):0…
tree STATE_225000 = ((((((((((((((((((1:0.0021860563799347833,(((18:6.473112397260076E-4,125:6.473112397260076E-4):6.220249288196141E-4,91:0.0012693361685456217):4.186467035948171E-4,(94:0.0011824256556921512,107:0.0011824256556921512):5.055572164482877E-4):4.980735077943445E-4):6.348148074856504E-4,(15:0.001029639919537108,74:0.001029639919537108):0.0017912312678833257):8.656187558655419E-4,((((…
tree STATE_230000 = ((((((((((((((((((1:0.0015732390489044189,107:0.0015732390489044189):0.0011036096892050864,((4:0.001220634658944858,14:0.001220634658944858):0.0013686165081526977,((12:0.0015896832373845436,69:0.0015896832373845436):9.796528835459306E-4,((15:9.325368445262068E-4,125:9.325368445262068E-4):0.0011580441608088242,91:0.002090581005335031):4.7875511559544335E-4):1.9915046167081566E-…
tree STATE_235000 = (((((((((((((((((1:0.00236123609367355,107:0.00236123609367355):6.824813566802491E-4,((((12:7.878134243249362E-4,14:7.878134243249362E-4):4.3281276026646066E-4,(15:8.789097162538671E-4,74:8.789097162538671E-4):3.4171646833752983E-4):5.658910454758943E-4,(16:0.0015873079133751997,18:0.0015873079133751997):1.992093166920915E-4):5.426311474982784E-4,(75:0.0015374320349090327,(81:…
tree STATE_240000 = (((((((((((((((((((1:2.7797146415512407E-4,107:2.7797146415512407E-4):5.341910070608065E-4,(16:3.5993144386129245E-5,94:3.5993144386129245E-5):7.761693268298013E-4):7.924557464866302E-4,120:0.0016046182177025608):4.0963342427750805E-4,(8:0.0019892086675253663,13:0.0019892086675253663):2.5042974454702552E-5):0.0015680021391349126,((4:0.0030769080644870725,(((((12:1.054158605612…
tree STATE_245000 = (((((((((((((((((((1:6.630113604185424E-4,69:6.630113604185424E-4):0.0014855474584699107,(((4:4.994631989689091E-4,18:4.994631989689091E-4):8.994646853630837E-4,((((16:3.6063694792608746E-4,125:3.6063694792608746E-4):4.823036699990148E-4,94:8.429406179251023E-4):3.923850186576523E-5,107:8.821791197908675E-4):2.37220602278374E-4,79:0.0011193997220692415):2.795281622627512E-4):3…
tree STATE_250000 = ((((((((((((((((((1:0.0011433248793893066,8:0.0011433248793893066):4.13383791743147E-5,(4:0.0010302678248913628,(15:2.1338209955749308E-4,125:2.1338209955749308E-4):8.168857253338696E-4):1.5439543367225857E-4):9.91910059355905E-4,(18:9.109252233049999E-4,(69:6.785194882949401E-4,107:6.785194882949401E-4):2.3240573501005974E-4):0.0012656480946145266):2.060029452871509E-4,((12:0…
tree STATE_255000 = ((((((((((((((((((((((1:7.806516321928413E-4,(4:5.268116374081475E-4,107:5.268116374081475E-4):2.538399947846938E-4):9.10524587885731E-5,125:8.717040909814144E-4):0.0016899097602138492,((((12:2.1523994766933793E-4,79:2.1523994766933793E-4):5.334682167627913E-4,75:7.487081644321292E-4):6.753301760715038E-4,16:0.001424038340503633):7.18101995436279E-4,91:0.002142140335939912):4.…
tree STATE_260000 = ((((((((((((((((((((1:4.459064656427647E-4,14:4.459064656427647E-4):2.1934158763432647E-4,120:6.652480532770912E-4):0.0011034075004272793,((8:6.297172415088977E-4,75:6.297172415088977E-4):7.797111296515285E-4,(74:0.0010823232647347756,125:0.0010823232647347756):3.271051064256507E-4):3.592271825439441E-4):0.0018494703864176656,(4:0.0031058847864790747,13:0.0031058847864790747):…
tree STATE_265000 = ((((((((((((((((((((((1:3.3733278815854134E-4,14:3.3733278815854134E-4):9.289107459773292E-4,(120:5.871292211709384E-4,125:5.871292211709384E-4):6.791143129649322E-4):6.790956147558359E-5,74:0.0013341530956114541):3.2676427233209785E-4,16:0.001660917367943552):1.4327456567642918E-4,4:0.0018041919336199811):4.606287161120113E-4,(((12:1.6086838763426151E-4,107:1.6086838763426151…
tree STATE_270000 = (((((((((((((((((((((((1:7.799220747101495E-4,(12:5.679919096480494E-4,94:5.679919096480494E-4):2.119301650621001E-4):2.4272795068360094E-4,14:0.0010226500253937504):2.8258635782881436E-4,(79:2.1076485124424523E-4,107:2.1076485124424523E-4):0.0010944715319783195):5.7853830143361025E-5,18:0.0013630902133659258):1.0406321960686042E-4,((13:8.04370869716442E-4,(120:6.7454391586775…
tree STATE_275000 = ((((((((((((((((((1:0.0020660036425109956,((14:7.16262157245862E-5,79:7.16262157245862E-5):1.9488219137316757E-4,107:2.6650840709775377E-4):0.0017994952354132418):7.448206529661679E-4,91:0.0028108242954771635):9.257677148012764E-5,((4:0.0019148912656572756,(((8:3.4201960862737516E-4,75:3.4201960862737516E-4):5.703373580987596E-4,125:9.123569667261348E-4):8.188081499429239E-4,1…
tree STATE_280000 = (((((((((((((((((((1:3.6949404953660203E-4,14:3.6949404953660203E-4):2.218667004165895E-4,107:5.913607499531915E-4):8.212107690464771E-4,79:0.0014125715189996686):0.001854990447865428,(91:0.0031109365971355037,125:0.0031109365971355037):1.5662536972959294E-4):1.3818989525001338E-4,(((4:0.0014233735601003306,120:0.0014233735601003306):2.640857873824362E-4,74:0.00168745934748276…
tree STATE_285000 = (((((((((((((((((((1:8.681107263029896E-6,107:8.681107263029896E-6):8.027976538768815E-5,120:8.896087265071805E-5):0.001470097383315551,((14:0.0013528513819119031,74:0.0013528513819119031):6.268605820012696E-5,69:0.00141553744011203):1.4352081585423905E-4):0.0010794881262791436,91:0.0026385463822454127):0.0010248490175857423,((13:5.302392077406053E-4,79:5.302392077406053E-4):0…
tree STATE_290000 = ((((((((((((((((((((((1:0.0013763468673426008,18:0.0013763468673426008):1.3027978536939914E-4,(81:8.904186880198439E-4,93:8.904186880198439E-4):6.16207964692156E-4):6.964183799184885E-4,4:0.0022030450326304884):2.997698627057797E-4,((12:0.0013391890229996564,15:0.0013391890229996564):8.451591057482162E-4,(74:3.159959067735393E-4,94:3.159959067735393E-4):0.0018683522219743332):…
tree STATE_295000 = (((((((((((((((1:0.0034251596361726797,(((((4:0.0019048582007901381,(((15:4.587639971159221E-4,79:4.587639971159221E-4):3.142867037496293E-4,125:7.730507008655514E-4):0.0010374450574451317,120:0.001810495758310683):9.436244247945516E-5):7.820927065690666E-4,(18:3.900269729317611E-4,(74:5.9205130797046676E-5,94:5.9205130797046676E-5):3.308218421347144E-4):0.0022969239344274436)…
tree STATE_300000 = ((((((((((((((((((((1:1.3380649656470625E-4,15:1.3380649656470625E-4):0.0013914850290607293,14:0.0015252915256254356):2.3465251775882314E-4,74:0.0017599440433842587):6.22089622665585E-4,(4:0.0018732563059668755,((81:8.990727297283672E-5,93:8.990727297283672E-5):0.0015312935782705336,(91:0.001393572223191973,107:0.001393572223191973):2.2762862805139747E-4):2.520554547235051E-4)…
tree STATE_305000 = ((((((((((((((((1:1.133582745296238E-4,14:1.133582745296238E-4):0.002331351318477608,(4:0.0018507725481890136,(81:7.96331154556017E-5,93:7.96331154556017E-5):0.001771139432733412):5.939370448182185E-4):5.843214475857207E-5,(79:0.0013341520993746196,91:0.0013341520993746196):0.0011689896383911846):0.0020487063016260848,((((8:6.623254638085793E-4,75:6.623254638085793E-4):0.00102…
tree STATE_310000 = (((((((((((((((((1:7.287943334377877E-4,14:7.287943334377877E-4):3.417968616318451E-4,79:0.0010705911950696328):0.0011512556870063588,91:0.0022218468820759917):2.7470787562105517E-4,(81:3.6250667189603074E-4,93:3.6250667189603074E-4):0.002134048085801016):9.84895654033772E-4,(((((4:9.478035960134594E-4,(8:2.897813942630536E-4,75:2.897813942630536E-4):6.580222017504057E-4):4.35…
tree STATE_315000 = (((((((((((((((((1:0.0020212400104558693,(12:6.170692538925791E-4,(81:1.2150556371527887E-4,93:1.2150556371527887E-4):4.955636901773003E-4):0.0014041707565632903):5.400222628455221E-4,16:0.0025612622733013914):1.4963894168096552E-5,(((4:9.557690008815498E-4,(74:9.08669742056434E-4,79:9.08669742056434E-4):4.7099258825115844E-5):0.001179488735062589,14:0.0021352577359441387):4.4…
tree STATE_320000 = ((((((((((((((((((1:0.0012291513078975882,14:0.0012291513078975882):9.08335398614358E-4,(16:0.001656704013753786,(81:7.093698979663592E-4,93:7.093698979663592E-4):9.473341157874268E-4):4.807826927581602E-4):0.001461333485180006,(((4:9.309663445136626E-4,12:9.309663445136626E-4):0.001874899972965082,(((8:3.689945450683451E-4,75:3.689945450683451E-4):3.765394966796386E-4,79:7.45…
tree STATE_325000 = (((((((((((((((((((((1:3.097542805376436E-4,(13:2.4982559254689736E-4,107:2.4982559254689736E-4):5.992868799074624E-5):8.718057906485267E-4,69:0.0011815600711861704):4.7781180404298375E-4,(81:2.7637749472769855E-4,93:2.7637749472769855E-4):0.0013829943805014557):2.0124202097536524E-4,((18:5.817187689305611E-5,74:5.817187689305611E-5):4.6781891687826477E-4,94:5.259907937713209E…
tree STATE_330000 = (((((((((((((((((((1:3.8238646968974865E-4,16:3.8238646968974865E-4):8.851328680062492E-4,((12:1.599207783697711E-4,79:1.599207783697711E-4):2.5621479329123375E-4,13:4.161355716610048E-4):8.513837660349931E-4):0.0019797611567343833,(((8:7.945981051757835E-4,75:7.945981051757835E-4):3.697641424456502E-4,120:0.0011643622476214337):8.286838625876365E-4,125:0.0019930461102090702):…
tree STATE_335000 = (((((((((((((((((((1:1.1182128681505528E-4,12:1.1182128681505528E-4):3.398653785097842E-4,107:4.5168666532483946E-4):9.13084586175765E-4,74:0.0013647712515006045):1.1851298665760531E-5,14:0.001376622550166365):8.514438910840409E-4,(15:0.0017238081963859865,((((16:1.2660143163880226E-4,94:1.2660143163880226E-4):1.8843566812348786E-4,69:3.150370997622901E-4):2.501249863364445E-4…
tree STATE_340000 = (((((((((((((((((((1:8.394362869507056E-4,(74:3.806756725839872E-4,107:3.806756725839872E-4):4.587606143667184E-4):6.772228862640755E-4,12:0.0015166591732147811):0.0019399475496115304,((((13:6.72961807003319E-4,14:6.72961807003319E-4):8.72675108244609E-4,18:0.001545636915247928):1.45212123457017E-4,(81:0.0011787228371716587,93:0.0011787228371716587):5.121262015332863E-4):9.615…
tree STATE_345000 = ((((((((((((((((((((((1:2.738351916450885E-4,74:2.738351916450885E-4):5.190299774622819E-4,12:7.928651691073704E-4):8.536231605099964E-4,(4:0.001595713701802925,13:0.001595713701802925):5.0774627814441885E-5):5.095335947437436E-4,14:0.0021560219243611104):2.3112039547461619E-4,(18:0.0019527316149415247,125:0.0019527316149415247):4.344107048942019E-4):3.2501491823642504E-4,(15:…
tree STATE_350000 = (((((((((((((((((((((1:2.7286199787158045E-4,74:2.7286199787158045E-4):0.001363180118268115,(16:9.55719578074205E-4,(69:1.8884957291034684E-4,94:1.8884957291034684E-4):7.668700051638582E-4):6.803225380654904E-4):5.551877387655921E-4,(((13:3.536845714821359E-4,14:3.536845714821359E-4):4.64306979065114E-4,(15:6.877227370613011E-4,18:6.877227370613011E-4):1.3026881348594886E-4):5…
tree STATE_355000 = (((((((((((((((((1:0.001113415319913014,4:0.001113415319913014):9.253966525151406E-4,(69:4.595065938354569E-4,74:4.595065938354569E-4):0.0015793053785926978):2.5839320640731224E-4,((12:0.0013897699948152442,94:0.0013897699948152442):2.0750944014095497E-4,91:0.0015972794349561992):6.999257438792678E-4):0.0030722942060898606,((((13:7.487571260021109E-4,(15:2.70186000673729E-4,18…
tree STATE_360000 = ((((((((((((((((((1:0.001395562223061509,(((13:9.635323490334259E-5,120:9.635323490334259E-5):4.5461277061182524E-4,107:5.509660055151678E-4):8.292254623378008E-4,((14:2.8378696464432585E-4,16:2.8378696464432585E-4):2.897724868307005E-4,15:5.735594514750264E-4):8.066320163779422E-4):1.5370755208540463E-5):7.079371715174249E-5,((18:9.512214201348835E-4,125:9.512214201348835E-4)…
tree STATE_365000 = (((((((((((((((1:2.4190116034410126E-4,107:2.4190116034410126E-4):3.2473474848119426E-4,((14:1.1650410016222374E-4,18:1.1650410016222374E-4):3.38943027602778E-4,(15:4.1974361697759654E-4,16:4.1974361697759654E-4):3.5703510787405204E-5):1.1118878106029377E-4):0.0051123729408524814,(((((4:0.0013366129548375678,(69:3.0047474492848805E-4,74:3.0047474492848805E-4):0.001036138209909…
tree STATE_370000 = (((((((((((((((((((1:8.48772698754589E-4,94:8.48772698754589E-4):4.247243429216971E-6,107:8.53019942183806E-4):7.386363403413701E-5,(16:4.893494080280731E-4,18:4.893494080280731E-4):4.3753416818986997E-4):4.3843257782191563E-4,69:0.0013653161540398587):7.136830428979167E-4,((14:3.9204329315075266E-4,79:3.9204329315075266E-4):6.129922411721488E-4,(81:4.16582033125974E-4,93:4.16…
tree STATE_375000 = ((((((((((((((((((1:9.189751181631825E-4,((16:1.8807122282850673E-4,107:1.8807122282850673E-4):2.3198950276591347E-4,120:4.200607255944202E-4):4.989143925687623E-4):1.6849145078544554E-4,(69:0.0010723880894761137,94:0.0010723880894761137):1.5078479472514393E-5):0.0011509757450989032,(4:0.0017436236300527885,74:0.0017436236300527885):4.948186839947427E-4):7.685263009908341E-4,(…
tree STATE_380000 = (((((((((((((((((((((1:2.9324855789593327E-5,107:2.9324855789593327E-5):6.775482359571588E-4,16:7.068730917467521E-4):3.726605511545939E-4,13:0.001079533642901346):6.263361214381741E-4,(120:9.697727075691103E-4,125:9.697727075691103E-4):7.360970567704098E-4):3.97720522580127E-4,69:0.002103590286919647):6.92154888103941E-4,(81:7.155657345928397E-4,93:7.155657345928397E-4):0.002…
tree STATE_385000 = (((((((((((((((((1:0.0024316355061570543,16:0.0024316355061570543):2.2718901741418602E-4,4:0.0026588245235712404):5.4229882017046895E-5,((12:0.00129300016813414,107:0.00129300016813414):5.662298602130177E-4,(69:9.502949780894479E-4,120:9.502949780894479E-4):9.089350502577097E-4):8.538243772411296E-4):0.0026582599500888857,(((((8:0.0019066443938360988,75:0.0019066443938360988):…
tree STATE_390000 = ((((((((((((((((1:0.003133971229003756,((81:2.307272570947631E-4,93:2.307272570947631E-4):0.0025393081040092505,91:0.0027700353611040136):3.6393586789974265E-4):8.191354968761317E-4,((((8:4.976927069683176E-4,75:4.976927069683176E-4):0.001257052868583602,12:0.0017547455755519195):0.0012938396432472055,(69:4.225830336050462E-4,107:4.225830336050462E-4):0.002626002185194079):6.2…
tree STATE_395000 = ((((((((((((((((((1:0.0014763271627422573,(15:6.431888395553151E-4,79:6.431888395553151E-4):8.331383231869422E-4):2.844589544771577E-4,(81:2.0962602124580026E-4,93:2.0962602124580026E-4):0.0015511600959736147):0.0013513570878148154,(((12:0.0014528754627445703,((13:4.741900007941228E-5,18:4.741900007941228E-5):8.575605977768442E-4,((69:9.164144713970539E-5,74:9.164144713970539E…
tree STATE_400000 = (((((((((((((((((1:5.046464984425805E-4,(94:3.3549787942629766E-4,120:3.3549787942629766E-4):1.6914861901628283E-4):0.0034508686668056733,((4:0.00295007056155659,(8:0.002065348889089704,75:0.002065348889089704):8.847216724668858E-4):6.457198436418871E-4,91:0.003595790405198477):3.597247600497771E-4):3.124319606958078E-4,(((12:0.0011165965839382867,(14:7.501020533608873E-4,74:7…
tree STATE_405000 = ((((((((((((((((((((1:0.0015056474364617445,125:0.0015056474364617445):2.5946232657786915E-6,74:0.0015082420597275232):1.1870253309950686E-4,(94:0.0011759330801889628,120:0.0011759330801889628):4.5101151263806727E-4):5.515227987795478E-4,91:0.002178467391606578):2.457061127939847E-4,(8:0.0017761134850570227,75:0.0017761134850570227):6.480600193435398E-4):0.0012677470334563992,…
tree STATE_410000 = (((((((((((((((((((1:1.236560118059527E-4,74:1.236560118059527E-4):1.6051512776451174E-4,(16:2.537774399575898E-4,79:2.537774399575898E-4):3.0393699612874664E-5):0.0011327945976646906,125:0.0014169657372351552):7.412557185735686E-4,((4:0.001525200136333616,91:0.001525200136333616):5.55868107839615E-5,(14:5.343860821763265E-4,((69:2.1899318088284493E-4,94:2.1899318088284493E-4)…
tree STATE_415000 = (((((((((((((((((((1:8.354329156556671E-4,(81:1.2709543203374908E-4,93:1.2709543203374908E-4):7.08337483621918E-4):0.0012672709114946894,(((12:3.2823723595057065E-4,74:3.2823723595057065E-4):3.343163894474437E-4,15:6.625536253980144E-4):8.449232956899437E-4,18:0.001507476921087958):5.952269060623984E-4):0.001022916951646152,107:0.0031256207787965086):4.158113149026459E-5,(((8:…
tree STATE_420000 = (((((((((((((((((1:2.92699447676613E-4,12:2.92699447676613E-4):0.0028699224736501707,((15:4.2692178928861475E-4,74:4.2692178928861475E-4):0.0015083997061952088,(107:0.0019224924605080547,125:0.0019224924605080547):1.2829034975768818E-5):0.0012273004258429605):4.3477609327887594E-4,(((((13:2.0789310253850715E-4,79:2.0789310253850715E-4):0.001088014513091275,120:0.00129590761562…
tree STATE_425000 = (((((((((((((((((1:0.0018528304559843364,(15:0.0014684295419408932,107:0.0014684295419408932):3.8440091404344317E-4):0.0011456807578763247,((12:0.0011141770951790958,(18:3.145509771764297E-4,(81:1.6603627022333182E-4,93:1.6603627022333182E-4):1.4851470695309788E-4):7.996261180026661E-4):9.708236927805402E-4,125:0.002085000787959636):9.135104259010251E-4):9.426951025685733E-4,7…
tree STATE_430000 = ((((((((((((((((((1:0.0022202322003805866,(81:4.5136633317636787E-4,93:4.5136633317636787E-4):0.0017688658672042187):4.14873300113422E-4,((((8:4.5111015671460983E-4,75:4.5111015671460983E-4):5.565769002640105E-4,122:0.0010076870569786203):6.924832297338704E-4,18:0.0017001702867124908):7.746022702950124E-4,91:0.002474772557007503):1.603329434865055E-4):5.004865250829689E-4,((((…
tree STATE_435000 = (((((((((((((((((((((((1:2.936399604016525E-4,91:2.936399604016525E-4):5.721091059044569E-5,12:3.508508709920982E-4):0.0014520454919602428,((((14:1.5509170952531163E-4,69:1.5509170952531163E-4):9.81060692383609E-4,120:0.0011361524019089205):9.165868427571367E-5,16:0.0012278110861846342):3.865451637420376E-4,94:0.0016143562499266718):1.885401130256694E-4):0.001042272115776887,(…
tree STATE_440000 = (((((((((((((((((((((1:3.393617356159425E-5,120:3.393617356159425E-5):1.4099416813873403E-5,69:4.803559037546765E-5):3.8676634989602E-4,4:4.3480194027148764E-4):0.0019813442569960385,((((12:0.001012332347178237,14:0.001012332347178237):4.89572276565759E-4,125:0.001501904623743996):2.2142284200962477E-4,94:0.0017233274657536208):2.5613501819729155E-4,(((13:1.9527855710436964E-4…
tree STATE_445000 = ((((((((((((((((((((1:0.0013656367630930544,(4:0.0011235365945376622,((13:1.4242677532476898E-4,120:1.4242677532476898E-4):6.492775031723531E-5,79:2.073545256420043E-4):9.161820688956579E-4):2.4210016855539217E-4):7.418245646732108E-5,(14:9.598072480936911E-4,125:9.598072480936911E-4):4.8001197146668435E-4):0.0010569508185382613,107:0.002496770038098637):4.5372310806855764E-4,…
tree STATE_450000 = ((((((((((((((((((1:0.0012201499297271035,4:0.0012201499297271035):0.0011430349532559052,(81:0.0011802576420186564,93:0.0011802576420186564):0.0011829272409643523):0.0010407030795797053,(((13:0.0014326483462252003,125:0.0014326483462252003):5.982669344715887E-4,(79:7.097767246324056E-4,120:7.097767246324056E-4):0.0013211385560643835):5.054927705480444E-5,((14:8.204932910228145…
tree STATE_455000 = (((((((((((((((((1:0.0032414877343682957,((14:0.0014938392089086751,16:0.0014938392089086751):6.560177146618261E-4,(((18:5.98483531334779E-4,107:5.98483531334779E-4):7.8340117187837E-4,125:0.001381884703213149):5.773164285524639E-4,69:0.001959201131765613):1.9065579180488823E-4):0.0010916308107977945):4.453775924381396E-4,(81:5.768120078337329E-4,93:5.768120078337329E-4):0.003…
tree STATE_460000 = ((((((((((((((((((1:7.469641482776727E-4,120:7.469641482776727E-4):1.718215450568142E-4,125:9.187856933344869E-4):0.0014529650693522929,4:0.0023717507626867798):0.0011901046893424702,(((8:0.0017207522319076533,122:0.0017207522319076533):2.1748602070597429E-4,75:0.0019382382526136276):0.0013652037909992407,91:0.0033034420436128683):2.5841340841638175E-4):8.896367911834886E-5,((…
tree STATE_465000 = (((((((((((((((((((((1:5.121198306099215E-4,(107:2.5814013668728876E-5,120:2.5814013668728876E-5):4.8630581694119256E-4):3.425717503207687E-4,16:8.546915809306901E-4):7.458736801353538E-4,125:0.001600565261066044):1.621899039930101E-4,((13:0.0014781375123840172,(79:3.1117714521202333E-4,94:3.1117714521202333E-4):0.0011669603671719939):2.1761620523254115E-4,69:0.001695753717616…
tree STATE_470000 = ((((((((((((((((((((1:2.50726924339352E-4,14:2.50726924339352E-4):1.1392370182177082E-4,(13:3.29025934054352E-4,107:3.29025934054352E-4):3.562469210677087E-5):0.0014200241788064638,(16:0.0014478584393841172,74:0.0014478584393841172):3.368163655834693E-4):1.444084197734267E-4,(91:0.0018449861322670869,120:0.0018449861322670869):8.40970924739263E-5):0.0010236251651518336,4:0.002…
tree STATE_475000 = ((((((((((((((((((1:4.3295038115954694E-4,15:4.3295038115954694E-4):8.266967028417041E-4,91:0.001259647084001251):7.228102074183379E-4,16:0.001982457291419589):7.111262762368722E-4,((8:0.0020035773693657935,122:0.0020035773693657935):9.642805578792286E-5,75:0.0021000054251537163):5.935781425027448E-4):3.4134394605746503E-4,(((4:0.001708885222088446,(69:8.838231902391907E-4,79:…
tree STATE_480000 = (((((((((((((((((((1:2.3197736541483637E-4,16:2.3197736541483637E-4):0.0011840755241143172,74:0.0014160528895291536):3.223938071027781E-4,(((((4:2.242100883822415E-4,79:2.242100883822415E-4):4.057200507721204E-5,107:2.6478209345945353E-4):1.911416877668654E-4,(81:6.37912148861561E-5,93:6.37912148861561E-5):3.921325663401628E-4):2.103814671426736E-4,120:6.663052483689925E-4):2.…
tree STATE_485000 = (((((((((((((((((((1:0.0011890286984604554,13:0.0011890286984604554):2.6727103646398995E-4,(14:4.317447705617232E-4,16:4.317447705617232E-4):0.001024554964362722):3.2261606422539233E-4,94:0.0017789157991498377):9.254476800504108E-4,(12:7.170716762519118E-4,125:7.170716762519118E-4):0.0019872918029483367):7.051295894363336E-4,91:0.003409493068636582):7.258779787575539E-4,((((4:…
tree STATE_490000 = (((((((((((((((((1:6.129487119694267E-4,13:6.129487119694267E-4):8.04270228445569E-4,14:0.0014172189404149957):0.0012059803463774761,(4:0.0023966287138747562,(12:0.002286106949443279,((15:4.958007867181529E-4,94:4.958007867181529E-4):2.342295339355161E-4,16:7.30030320653669E-4):0.0015560766287896102):1.1052176443147703E-4):2.265705729177156E-4):2.7764470664937537E-4,(((8:4.170…
tree STATE_495000 = ((((((((((((((((((((((1:7.233980495796398E-4,74:7.233980495796398E-4):0.0018844575521159309,((14:0.0017006260307203507,(15:0.001313605228139929,94:0.001313605228139929):3.870208025804217E-4):5.791642426420803E-4,(16:0.0011280043725604965,(18:4.272340330036713E-5,125:4.272340330036713E-5):0.0010852809692601293):0.0011517859008019346):3.2806532833313954E-4):9.430069522628221E-5,…
tree STATE_500000 = (((((((((((((((((((((1:3.123480763203178E-4,74:3.123480763203178E-4):1.0227424068999307E-4,18:4.1462231701031087E-4):0.0013189051453264499,125:0.0017335274623367608):9.783091233781845E-4,16:0.0027118365857149453):4.4912738048966897E-4,((8:9.557093979488358E-4,122:9.557093979488358E-4):7.359432476716675E-4,75:0.0016916526456205033):0.001469311320584111):3.088774966658156E-4,(((…
tree STATE_505000 = ((((((((((((((((((1:0.001401034013513505,((16:9.173117298859686E-4,18:9.173117298859686E-4):4.5956554499668395E-4,(81:8.255667629213618E-4,93:8.255667629213618E-4):5.513105119612907E-4):2.415673863085245E-5):7.679303527744993E-5,91:0.001477827048790955):0.0022664613280058486,((((((4:0.001597090447356046,79:0.001597090447356046):1.2399867663604402E-4,(14:1.468182825019058E-4,15…
tree STATE_510000 = ((((((((((((((((((((((1:2.4079971549714993E-4,16:2.4079971549714993E-4):0.0015578162316614436,74:0.0017986159471585935):3.068341386405131E-4,((18:9.702443511021082E-4,(81:6.938348657751448E-4,93:6.938348657751448E-4):2.7640948532696343E-4):8.655077180273079E-4,((94:7.522006757131569E-4,120:7.522006757131569E-4):2.0245920320961384E-4,125:9.546598789227708E-4):8.810921902066453E…
tree STATE_515000 = (((((((((((((((((1:9.691512046336337E-5,74:9.691512046336337E-5):0.0021206886412678694,((4:0.0011785622795836307,(((12:4.890854968476797E-4,15:4.890854968476797E-4):2.671934340939604E-4,14:7.562789309416402E-4):1.0772701959412239E-4,79:8.640059505357626E-4):3.145563290478682E-4):9.602105199258471E-4,91:0.002138772799509478):7.883096222175475E-5):4.29555125651591E-4,(((((13:9.4…
tree STATE_520000 = ((((((((((((((((((1:5.044952759651996E-4,107:5.044952759651996E-4):0.0016078098933703486,(81:1.0218086562829094E-4,93:1.0218086562829094E-4):0.0020101243037072575):6.207076736310284E-4,91:0.0027330128429665767):1.6089759745476244E-4,(((8:0.0017512212798361832,75:0.0017512212798361832):2.6953165642321954E-4,13:0.0020207529362594027):1.6663050342830997E-4,(16:8.444550526056718E-…
tree STATE_525000 = (((((((((((((((((((((((1:8.366941345963235E-4,107:8.366941345963235E-4):0.001013033246168946,125:0.0018497273807652694):6.354183098849532E-6,13:0.001856081563864119):7.414730659867624E-5,(12:0.0014640018067058097,(15:1.5159988345286835E-4,(74:1.7309948473687427E-5,120:1.7309948473687427E-5):1.3428993497918094E-4):0.0013124019232529415):4.662270637569854E-4):4.9357259437300075E…
tree STATE_530000 = (((((((((((((((((1:0.002275918354135436,(13:0.0013962159801284455,14:0.0013962159801284455):8.797023740069903E-4):0.001593697909415789,(((4:0.0019109924212040393,(79:4.7397260809045957E-4,120:4.7397260809045957E-4):0.0014370198131135798):0.0012818315089156546,((((8:5.192233658249785E-4,75:5.192233658249785E-4):6.749487542070931E-4,15:0.0011941721200320716):1.0507436820170386E-…
tree STATE_535000 = (((((((((((((((1:0.0011500419090705249,(12:2.862761874668801E-4,14:2.862761874668801E-4):8.637657216036447E-4):0.0026545842661598465,(((4:0.0022431521673560604,125:0.0022431521673560604):6.445016179375523E-4,(((13:5.948145139347662E-4,(79:4.2941054225255224E-4,120:4.2941054225255224E-4):1.6540397168221397E-4):5.823067164302282E-5,((16:4.5034898243648947E-4,(69:3.47963622159031…
tree STATE_540000 = ((((((((((((((((((((1:3.619424810418796E-4,12:3.619424810418796E-4):0.00114706912094701,16:0.0015090116019888895):1.805565092640772E-4,(69:0.0016449589004784526,((79:7.652588450745994E-4,120:7.652588450745994E-4):5.671257449515328E-4,125:0.0013323845900261322):3.1257431045232046E-4):4.4609210774514086E-5):9.671280507761964E-4,(((13:0.0019327195485403556,((81:8.751262043203512E…
tree STATE_545000 = (((((((((((((((((((((((1:1.0911085918564901E-4,12:1.0911085918564901E-4):6.990525577719072E-4,74:8.081634169575562E-4):3.3020135929918884E-4,(16:3.036380719454801E-4,(79:2.795339411925066E-4,120:2.795339411925066E-4):2.4104130752973497E-5):8.34726704311265E-4):0.0015340255058684151,((8:7.583779568738133E-4,75:7.583779568738133E-4):7.038183260125178E-4,15:0.0014621962828863311)…
tree STATE_550000 = (((((((((((((((((((1:9.517230565686887E-4,(94:4.8933676155941554E-5,120:4.8933676155941554E-5):9.027893804127471E-4):0.0015816734941714733,(74:0.0019402630636919872,91:0.0019402630636919872):5.931334870481748E-4):4.658976232879207E-4,((13:4.0333429107062695E-4,16:4.0333429107062695E-4):2.0079313641967693E-4,((14:3.5587147453154444E-4,79:3.5587147453154444E-4):1.972858416775074…
tree STATE_555000 = ((((((((((((((((((((((1:5.863836535008136E-4,(14:3.456093283323703E-6,79:3.456093283323703E-6):5.829275602174899E-4):9.838164190993917E-4,((13:6.199752787547099E-6,69:6.199752787547099E-6):6.244333732831876E-4,16:6.306331260707347E-4):9.395669465294705E-4):0.0012623711596887353,91:0.0028325712322889406):1.1832622075763763E-4,(8:0.0021599950380181455,(75:9.691877348383521E-4,12…
tree STATE_560000 = ((((((((((((((((1:3.0099456686540315E-4,16:3.0099456686540315E-4):0.001875512670111595,(((12:3.4680822561163966E-4,74:3.4680822561163966E-4):8.036070123266475E-4,15:0.0011504152379382872):4.593465484152334E-4,(81:4.4727113256940815E-4,93:4.4727113256940815E-4):0.0011624906537841125):5.667454506234776E-4):4.3063641067714624E-4,(13:0.0019632425618859306,((107:4.6341694687969127E…
tree STATE_565000 = ((((((((((((((((((((1:4.713507992036056E-4,107:4.713507992036056E-4):0.0019110133420146157,125:0.0023823641412182212):4.8425922007373605E-5,((13:1.9299912573520611E-4,120:1.9299912573520611E-4):6.093045891568504E-4,16:8.023037148920566E-4):0.0016284863483335384):5.381223175285835E-4,((15:8.283021126115925E-4,74:8.283021126115925E-4):7.733002380953392E-4,91:0.001601602350706931…
tree STATE_570000 = (((((((((((((((((((((1:1.3442861464648154E-5,107:1.3442861464648154E-5):9.854705587295305E-4,91:9.989134201941786E-4):9.877408927734988E-5,(15:5.297013237658657E-4,125:5.297013237658657E-4):5.679861857056628E-4):0.0019088523364802431,(74:0.0011101078519657269,120:0.0011101078519657269):0.0018964319939860448):1.521030261981372E-4,((8:0.0017312787896738757,75:0.00173127878967387…
tree STATE_575000 = ((((((((((((((((((((((1:3.107320557543215E-4,107:3.107320557543215E-4):7.136938955611234E-4,(4:6.983742583067506E-4,15:6.983742583067506E-4):3.260516930086942E-4):3.703932864067411E-4,91:0.001394819237722186):1.9978688379283598E-4,14:0.001594606121515022):6.082168244993479E-4,((12:9.833037913148054E-4,((13:1.0868845215970636E-4,74:1.0868845215970636E-4):5.076848933052104E-4,12…
tree STATE_580000 = ((((((((((((((((((1:5.520239886657795E-4,74:5.520239886657795E-4):5.600955412412457E-4,(12:3.0214071274586293E-4,107:3.0214071274586293E-4):8.099788171611621E-4):8.460843283948332E-4,91:0.0019582038583018583):0.0010782029805353295,((16:9.701031125612427E-4,69:9.701031125612427E-4):5.672555158347958E-4,(18:0.0011942178090516347,79:0.0011942178090516347):3.4314081934440376E-4):0…
tree STATE_585000 = (((((((((((((((((1:0.002731391522541067,16:0.002731391522541067):4.141065002504483E-4,((69:0.0013118554720876216,125:0.0013118554720876216):1.7304519589024254E-5,(81:2.653370186819192E-4,93:2.653370186819192E-4):0.0010638229729947267):0.0018163380311148694):1.0553330999848662E-4,((((4:0.0012013371380137036,((13:6.276209501235705E-4,120:6.276209501235705E-4):4.74798434706977E-5…
tree STATE_590000 = (((((((((((((((((1:0.0019293241551799907,(4:8.580784678547725E-4,(13:1.7939858668333523E-4,94:1.7939858668333523E-4):6.786798811714372E-4):0.0010712456873252182):0.0014866173246365912,(((((((12:3.6627572009563156E-4,74:3.6627572009563156E-4):6.819670297475373E-4,91:0.001048242749843169):4.5734530009063426E-4,79:0.0015055880499338032):5.048689080985251E-5,(15:1.8478075006267975…
tree STATE_595000 = (((((((((((((((((((1:8.91026014144727E-4,120:8.91026014144727E-4):0.0010715684947191452,13:0.0019625945088638723):0.0013532293587448447,4:0.003315823867608717):1.53005957633109E-4,((((12:3.285437713856436E-4,74:3.285437713856436E-4):6.434082440039742E-4,(15:4.6475792207636366E-4,107:4.6475792207636366E-4):5.071940933132541E-4):0.0013580504452692338,(((14:6.887779094041995E-4,7…
tree STATE_600000 = ((((((((((((((((((((1:7.703983125959997E-4,16:7.703983125959997E-4):0.0012280887543013527,(81:2.9348981757677665E-4,93:2.9348981757677665E-4):0.0017049972493205757):2.5380382639660515E-4,((69:0.0010013983181036208,(79:4.84059227202834E-4,125:4.84059227202834E-4):5.173390909007868E-4):6.217550822526581E-4,91:0.001623153400356279):6.291374929376786E-4):5.869864146248712E-4,((12:…
tree STATE_605000 = (((((((((((((((((((((1:1.6645714663553605E-4,120:1.6645714663553605E-4):5.664717111636558E-4,16:7.329288577991918E-4):1.4790094835982705E-4,18:8.808298061590188E-4):0.0025807272646974663,91:0.0034615570708564853):4.5229647634402546E-4,(((8:6.123303690500517E-4,75:6.123303690500517E-4):3.704269388010604E-4,122:9.827573078511121E-4):0.0014602423383548,((13:1.842489957509247E-4,1…
tree STATE_610000 = (((((((((((((((((((((1:0.0011974672169129219,(18:8.181401805632534E-5,120:8.181401805632534E-5):0.0011156531988565966):4.823367748769654E-5,125:0.0012457008944006184):0.0018305906861604878,((14:2.9877182228997486E-4,107:2.9877182228997486E-4):2.2984061903649663E-4,16:5.286124413264715E-4):0.002547679139234635):7.01719256155202E-4,(((8:8.635395342494356E-4,(75:5.809957227087822…
tree STATE_615000 = ((((((((((((((((((((1:1.3420635539175216E-4,120:1.3420635539175216E-4):3.845339309308056E-4,94:5.187402863225577E-4):0.0016664244877743982,(16:3.352146725056864E-5,74:3.352146725056864E-5):0.0021516433068463877):2.835887516910384E-4,((8:5.619123667070066E-4,75:5.619123667070066E-4):4.848239255232839E-4,122:0.0010467362922302905):0.001422017233557704):2.247580724916605E-4,14:0.…
tree STATE_620000 = (((((((((((((((((1:9.502155105596873E-5,13:9.502155105596873E-5):4.724297005943827E-5,107:1.42264521115407E-4):0.002044290976460597,(81:3.6382733858943874E-5,93:3.6382733858943874E-5):0.00215017276371706):4.0601072739547073E-4,91:0.0025925662249714748):0.0011127531280897252,(((((((4:0.0011322436178623407,((15:1.6490563119337797E-4,16:1.6490563119337797E-4):9.577686034277696E-4…
tree STATE_625000 = ((((((((((((((((((((((1:4.893188061623968E-5,13:4.893188061623968E-5):2.4981736632244877E-4,18:2.987492469386885E-4):0.001530754119202687,(((4:5.055505026274189E-4,69:5.055505026274189E-4):3.311182113708319E-6,16:5.088616847411272E-4):6.371938490939956E-4,((14:2.690833851283793E-4,15:2.690833851283793E-4):3.875140660426999E-4,120:6.565974511710792E-4):4.894580826640436E-4):6.8…
tree STATE_630000 = (((((((((((((((((((((((1:0.0013137811365869392,14:0.0013137811365869392):1.3820814037427093E-4,(15:0.0010289058562957464,125:0.0010289058562957464):4.230834206654637E-4):1.2127925029955405E-4,4:0.0015732685272607642):7.861867301418596E-5,(13:0.0013037947864365776,(18:8.327733681978162E-4,120:8.327733681978162E-4):4.710214182387614E-4):3.480924138383726E-4):1.0403610238537454E-…
tree STATE_635000 = (((((((((((((((((1:1.8318102503303338E-4,69:1.8318102503303338E-4):3.9607489066416336E-4,(18:2.986981937525311E-4,74:2.986981937525311E-4):2.805577219446657E-4):0.0024939690753162736,((14:9.869742311589542E-4,120:9.869742311589542E-4):0.0011061257000896606,91:0.002093099931248615):9.801250597648555E-4):1.2034948771433773E-4,((((8:7.118593283074763E-4,(75:6.706382341643246E-4,1…
tree STATE_640000 = ((((((((((((((((1:2.4109010060963104E-4,69:2.4109010060963104E-4):0.00166632130863214,(12:0.0017592026019628607,13:0.0017592026019628607):1.4820880727891032E-4):1.4014536559770223E-4,(74:1.9202622018978368E-4,(94:9.125248300132241E-5,107:9.125248300132241E-5):1.0077373718846127E-4):0.0018555305546496897):0.0015959537586782827,(((8:8.49983713894732E-4,75:8.49983713894732E-4):4.…
tree STATE_645000 = (((((((((((((((((((1:1.1851573591533134E-4,69:1.1851573591533134E-4):0.0010618573361039845,(12:2.725858612800532E-4,13:2.725858612800532E-4):9.077872107392626E-4):8.795502748571071E-4,(74:9.033652496822262E-4,107:9.033652496822262E-4):0.0011565580971941967):5.674600443536255E-6,15:0.002065597947319959):7.852746094269914E-4,125:0.0028508725567469506):0.0017492756962886784,((((4…
tree STATE_650000 = (((((((((((((((((((1:2.073753083114447E-4,13:2.073753083114447E-4):1.1386574060162649E-4,74:3.212410489130712E-4):7.711366175700137E-4,107:0.001092377666483085):5.428661702232727E-4,(4:0.0012436866844050824,12:0.0012436866844050824):3.9155715230127517E-4):4.473155969742541E-4,(14:0.001770406982065731,91:0.001770406982065731):3.121524516148807E-4):2.010633050164353E-4,(8:0.0012…
tree STATE_655000 = ((((((((((((((((1:2.1426515996456758E-4,13:2.1426515996456758E-4):4.0864376728769734E-4,(79:1.7900805042843468E-4,94:1.7900805042843468E-4):4.4390087682383023E-4):0.0011441206115559732,(81:2.1563470371445656E-4,93:2.1563470371445656E-4):0.0015513948350937814):1.1307096949061024E-4,(16:0.0011274983693001029,(74:8.576588309407454E-5,120:8.576588309407454E-5):0.001041732486206028…
tree STATE_660000 = ((((((((((((((((((1:1.6707512269102936E-4,13:1.6707512269102936E-4):0.0011714157635944744,125:0.0013384908862855039):2.958410113700857E-4,4:0.0016343318976555896):2.969914147663889E-4,(((12:8.648972622397081E-4,120:8.648972622397081E-4):2.934596227890554E-4,16:0.0011583568850287635):4.279732251223742E-4,(81:3.0333946802178156E-4,93:3.0333946802178156E-4):0.0012829906421293561)…
tree STATE_665000 = (((((((((((((((((1:0.002420517044399842,(120:0.0012284090948484817,125:0.0012284090948484817):0.0011921079495513603):9.91450942840295E-5,(81:3.946775438102721E-4,93:3.946775438102721E-4):0.0021249845948735995):6.531466889411943E-4,(((12:2.7909237500702125E-4,69:2.7909237500702125E-4):7.82260542961908E-4,(15:5.107886126452189E-4,74:5.107886126452189E-4):5.505643053237102E-4):4.…
tree STATE_670000 = ((((((((((((((((((1:0.002637429700562551,((79:4.142445277404833E-5,107:4.142445277404833E-5):0.00249819619607517,125:0.002539620648849218):9.780905171333275E-5):4.3009417042769215E-4,(((8:0.0019175151675658749,75:0.0019175151675658749):7.096244320046079E-4,((12:6.401192614608177E-4,74:6.401192614608177E-4):0.0015736501094183895,((14:1.287470642686405E-4,15:1.287470642686405E-4…
tree STATE_675000 = ((((((((((((((((((1:5.3873699713011237E-5,79:5.3873699713011237E-5):0.0018414457511194437,18:0.0018953194508324548):4.852566546836971E-4,((4:8.770011990516666E-4,16:8.770011990516666E-4):2.1240593011306907E-4,107:0.0010894071291647357):0.0012911689763514163):7.974687083064274E-5,125:0.0024603229763467947):0.0014806691171691225,(((((8:1.7467871757147844E-4,75:1.7467871757147844…
tree STATE_680000 = ((((((((((((((((((1:9.936650489013917E-4,107:9.936650489013917E-4):8.639718070109425E-4,(13:7.485461889002857E-4,((15:1.1504602096540108E-4,74:1.1504602096540108E-4):1.3480538334547352E-4,69:2.498514043108746E-4):4.986947845894111E-4):0.0011090906670120485):5.58669204687114E-4,((12:6.095006201064057E-4,94:6.095006201064057E-4):8.36865996549379E-4,125:0.0014463666166557847):9.6…
tree STATE_685000 = (((((((((((((((1:0.0022055066599670917,((12:0.0012591324773490844,(81:3.8527681908645306E-4,93:3.8527681908645306E-4):8.738556582626312E-4):3.5737717541271894E-4,((15:8.0341693099444E-4,107:8.0341693099444E-4):2.41380033771319E-4,125:0.001044796964765759):5.717126879960443E-4):5.889970072052884E-4):0.0016736127149947024,(((4:0.0024913671739132596,((13:0.0013216892215599334,(74…
tree STATE_690000 = (((((((((((((((((1:0.0024824556905155898,18:0.0024824556905155898):3.4862250390048106E-4,((((4:0.001598303895002499,(69:3.058649431065559E-4,94:3.058649431065559E-4):0.001292438951895943):2.2842341194831395E-4,120:0.0018267273069508129):3.2630147746701295E-4,((13:6.551452432176494E-4,16:6.551452432176494E-4):0.001039144232960434,((14:1.7798555399034935E-6,74:1.7798555399034935…
tree STATE_695000 = (((((((((((((((((1:0.0012103821727612674,(8:4.4660715723865885E-4,18:4.4660715723865885E-4):7.637750155226085E-4):0.0022434155642578613,91:0.0034537977370191287):7.986290738797351E-4,((((((4:3.739391305064304E-4,16:3.739391305064304E-4):1.855143909576391E-4,74:5.594535214640695E-4):2.0695888580360053E-5,14:5.801494100444296E-4):0.0011996242999684106,((81:1.3223805561847185E-5,…
tree STATE_700000 = ((((((((((((((((((1:0.0015952871569307994,(4:0.0014282115377121044,((13:4.406248706817347E-4,120:4.406248706817347E-4):5.512438711210595E-4,18:9.918687418027942E-4):4.363427959093102E-4):1.6707561921869502E-4):2.759093270855715E-4,(69:0.0017731855177230617,91:0.0017731855177230617):9.80109662933092E-5):1.2002285817549314E-4,12:0.001991219342191864):8.813150946441022E-4,8:0.002…
tree STATE_705000 = (((((((((((((((((1:0.0016686666345518352,91:0.0016686666345518352):3.845404369730277E-4,((((12:9.911766688344406E-4,74:9.911766688344406E-4):2.476319011813664E-6,13:9.936529878462543E-4):5.5117117178105036E-5,(16:8.883918129021419E-4,79:8.883918129021419E-4):1.6037829212221745E-4):4.8416100668709347E-4,((14:2.770675118932915E-4,107:2.770675118932915E-4):4.941481785879258E-4,(1…
tree STATE_710000 = ((((((((((((((((((1:0.001967249207699455,(((18:3.6710794992165184E-4,79:3.6710794992165184E-4):1.0872155192971812E-4,107:4.7582950185136996E-4):4.975125928920903E-4,91:9.733420947434603E-4):9.939071129559949E-4):2.3492125412139398E-4,(8:0.0015892081258658472,(14:0.0011355287164293263,125:0.0011355287164293263):4.5367940943652095E-4):6.12962335955002E-4):7.25501095492821E-4,4:0…
tree STATE_715000 = ((((((((((((((((((1:3.291728730324528E-4,14:3.291728730324528E-4):9.574414743448623E-4,((12:1.3964160139777986E-4,16:1.3964160139777986E-4):0.0010685194762055789,69:0.0012081610776033588):7.845326977395624E-5):1.9156740629038362E-4,74:0.0014781817536676986):6.462401668460951E-4,(((4:9.737636003728317E-4,((18:6.120424749959538E-4,((79:2.6709182122278515E-4,120:2.670918212227851…
tree STATE_720000 = (((((((((((((((((1:3.303088894623802E-4,74:3.303088894623802E-4):3.292159342940893E-4,12:6.595248237564695E-4):0.0015781203618349818,15:0.0022376451855914514):9.155702693220027E-4,(((4:0.002801038480886488,((((8:5.321591969693693E-5,18:5.321591969693693E-5):9.92849463924532E-4,(79:1.6834640343961203E-4,107:1.6834640343961203E-4):8.777189801818569E-4):4.995284317534886E-4,(94:8…
tree STATE_725000 = (((((((((((((((((((((1:4.1788339789292317E-4,(15:3.274478612067568E-4,69:3.274478612067568E-4):9.043553668616636E-5):7.589785512551182E-4,74:0.0011768619491480414):3.170503357978673E-4,(107:2.1501236895774825E-4,120:2.1501236895774825E-4):0.0012788999159881603):2.4519758105167786E-4,4:0.0017391098659975865):0.0011357389995020855,(((8:0.001745329485079876,(((12:4.88575687017322…
tree STATE_730000 = ((((((((((((((((((((((((1:5.33981489387243E-4,69:5.33981489387243E-4):7.516295650671165E-5,4:6.091444458939546E-4):5.2540882273896094E-5,107:6.616853281678507E-4):5.170568983163975E-4,((12:4.930003070067636E-4,(13:3.7985274612372134E-6,18:3.7985274612372134E-6):4.892017795455264E-4):3.973693155242255E-4,79:8.903696225309891E-4):2.883726039532591E-4):3.0759751975302594E-4,(8:8.…
tree STATE_735000 = (((((((((((((((((((((1:4.835317055358687E-4,4:4.835317055358687E-4):4.8572367875413295E-4,(16:2.908810146181736E-4,107:2.908810146181736E-4):6.783743696718281E-4):1.856489559049076E-5,(((14:4.488984729632067E-5,69:4.488984729632067E-5):5.01675909947287E-4,18:5.465657572436077E-4):4.4065726318401994E-4,79:9.872230204276277E-4):5.972594528647589E-7):9.113868379759704E-5,(12:4.11…
tree STATE_740000 = (((((((((((((((((((1:2.1226894328363718E-4,12:2.1226894328363718E-4):8.940424501203475E-4,125:0.0011063113934039847):1.0840335277189218E-4,((8:6.129087290570079E-4,15:6.129087290570079E-4):3.7652441540625967E-4,((13:3.4111818226801216E-4,120:3.4111818226801216E-4):2.1041771176406009E-4,18:5.515358940320722E-4):4.3789725043119534E-4):2.2528160171260934E-4):4.7443466493074017E-4…
tree STATE_745000 = ((((((((((((((((((((((1:2.330111333706196E-4,74:2.330111333706196E-4):1.8326020995843142E-4,94:4.16271343329051E-4):4.384853349690904E-4,15:8.547566782981414E-4):3.31235419822662E-4,(8:9.576112128102415E-4,(13:3.988814475249824E-4,(16:3.486959440638742E-4,18:3.486959440638742E-4):5.0185503461108207E-5):5.58729765285259E-4):2.2838088531056198E-4):9.950002177739046E-4,4:0.002180…
tree STATE_750000 = (((((((((((((((((((1:0.0011125780914538522,((15:3.131001974933177E-4,120:3.131001974933177E-4):3.964155008482061E-4,74:7.095156983415238E-4):4.030623931123284E-4):5.520819363441032E-5,(13:2.2370711823583442E-4,94:2.2370711823583442E-4):9.440791668524282E-4):5.792755503292882E-4,16:0.0017470618354175507):2.4702295407720196E-4,(69:0.001507520375581764,91:0.001507520375581764):4.…
tree STATE_755000 = (((((((((((((((((((((1:0.0011230350849961205,94:0.0011230350849961205):1.460956192956245E-4,(13:9.41328018509913E-4,91:9.41328018509913E-4):3.27802685781832E-4):3.133848859499849E-4,((15:3.123765560887748E-4,125:3.123765560887748E-4):6.044522616515928E-4,74:9.168288177403676E-4):6.656867725013623E-4):2.3151659411103508E-4,(4:0.0013844432117274905,((14:6.009525715823637E-4,(18:…
tree STATE_760000 = (((((((((((((((((((((((1:3.862751815398154E-4,120:3.862751815398154E-4):3.58936401092468E-4,13:7.452115826322834E-4):1.44052685554871E-4,94:8.892642681871544E-4):2.977419070990554E-4,107:0.0011870061752862098):3.7571044205737076E-4,4:0.0015627166173435806):0.001662877076544197,(12:0.001521199772969635,(15:0.0012640746455475057,((16:9.460594119057747E-5,74:9.460594119057747E-5)…
tree STATE_765000 = (((((((((((((((((((((1:1.7309592083484946E-4,((13:4.819672021769174E-5,16:4.819672021769174E-5):6.967256071350217E-5,15:1.1786928093119391E-4):5.522663990365555E-5):4.138076701326164E-4,94:5.869035909674659E-4):5.538594931569555E-4,(4:0.001076181785611987,107:0.001076181785611987):6.458129851243436E-5):4.720356616601483E-4,120:0.0016127987457845697):1.3951045536578026E-4,(12:1…
tree STATE_770000 = ((((((((((((((((((1:0.0013158779840165722,(12:1.2229057442361403E-4,120:1.2229057442361403E-4):0.0011935874095929582):1.10111802048973E-4,(13:9.00073278953241E-4,15:9.00073278953241E-4):5.259165071123043E-4):0.002514007760349172,((16:0.002589320774844006,91:0.002589320774844006):3.171668425387226E-4,(18:0.0025467628812378983,125:0.0025467628812378983):3.5972473614483006E-4):0.…
tree STATE_775000 = (((((((((((((((1:0.0019034012107974501,91:0.0019034012107974501):0.001905530198210814,(((8:0.002768102792267567,(15:0.0011097590532979868,94:0.0011097590532979868):0.00165834373896958):4.560139781509612E-5,(12:0.0027914870406544347,120:0.0027914870406544347):2.2217149428228194E-5):9.81670721691415E-4,16:0.003795374911774078):1.3556497234186188E-5):3.630292705092712E-5,((((4:8.…
tree STATE_780000 = (((((((((((((((((((1:6.252647683487978E-4,13:6.252647683487978E-4):4.7824351384235E-4,((69:5.491883608695148E-4,74:5.491883608695148E-4):3.2399493845739575E-4,125:8.731832993269105E-4):2.3032498286423733E-4):5.411872269281462E-4,4:0.001644695509119294):3.0774433461725425E-4,(((14:2.4702110995915224E-4,94:2.4702110995915224E-4):2.443989334718316E-4,18:4.914200434309839E-4):0.00…
tree STATE_785000 = ((((((((((((((((1:1.932666759326078E-6,13:1.932666759326078E-6):8.937329236485185E-4,125:8.956655904078446E-4):3.468753538511505E-4,69:0.001242540944258995):0.002147349068837446,((4:0.002521565049078889,(74:0.001302144189544908,((75:4.591069366402273E-4,81:4.591069366402273E-4):2.0819550576273496E-4,93:6.673024424029623E-4):6.348417471419458E-4):0.0012194208595339808):7.052534…
tree STATE_790000 = ((((((((((((((((((((1:0.0019882976057790627,13:0.0019882976057790627):0.001018769253229581,(4:0.0021240199066728613,74:0.0021240199066728613):8.830469523357825E-4):6.128678834607659E-4,(8:0.003127306655418296,(75:0.0018616655096127762,(81:5.893162044297623E-5,93:5.893162044297623E-5):0.0018027338891698):0.0012656411458055196):4.926280870511139E-4):3.4265948145439235E-6,125:0.0…
tree STATE_795000 = (((((((((((((((((1:1.4616913478583617E-4,69:1.4616913478583617E-4):9.551845753390291E-5,94:2.4168759231973908E-4):9.154893829485311E-5,(12:2.9427814955387273E-4,120:2.9427814955387273E-4):3.895838106071945E-5):0.0018162984200827098,91:0.002149534950697302):0.002565534048859611,(((((4:0.001197020932787615,(13:0.0010414742082407295,125:0.0010414742082407295):1.555467245468855E-4…
tree STATE_800000 = (((((((((((((((((((((1:6.72440978403034E-4,12:6.72440978403034E-4):1.380873051994374E-4,91:8.105282836024714E-4):4.689392064105254E-5,69:8.574222042435239E-4):3.361510748617812E-4,94:0.0011935732791053051):0.0014334328540545238,120:0.002627006133159829):4.4209613461442237E-4,(8:0.0024725451046850792,16:0.0024725451046850792):5.965571630891721E-4):0.0012615666610445017,(((4:0.0…
tree STATE_805000 = (((((((((((((((((1:0.0012588567036298645,(94:0.0012033928783068506,125:0.0012033928783068506):5.546382532301388E-5):2.1935625530289165E-4,16:0.0014782129589327561):0.002502207904179247,(((12:0.0016395714069010966,107:0.0016395714069010966):4.990218745308083E-4,(15:5.190557493590979E-4,18:5.190557493590979E-4):0.0016195375320728071):8.864248173256744E-4,((75:6.201877442353022E-…
tree STATE_810000 = ((((((((((((((((((((((1:5.284068058056681E-4,(69:6.723870093891898E-5,74:6.723870093891898E-5):4.6116810486674915E-4):1.8850759434105378E-4,16:7.169144001467219E-4):3.243198993065561E-4,94:0.001041234299453278):0.0012311318270075084,125:0.0022723661264607863):8.252551542569818E-5,(((4:0.0019442756004183876,(((75:2.3542806145824817E-4,81:2.3542806145824817E-4):2.085466595983271…
tree STATE_815000 = ((((((((((((((((((1:3.712181848746781E-4,16:3.712181848746781E-4):0.0012914777047976177,74:0.0016626958896722957):0.0019857768142719067,91:0.0036484727039442022):0.0010872257594939927,((75:0.0014777885137822583,81:0.0014777885137822583):8.273658270088842E-4,93:0.0023051543407911425):0.0024305441226470524):0.001697395152462284,(((4:9.984343780097763E-4,120:9.984343780097763E-4)…
tree STATE_820000 = ((((((((((((((((((1:2.8400039668346376E-4,74:2.8400039668346376E-4):0.0016794979380374813,91:0.001963498334720945):6.278134997839526E-5,4:0.0020262796846993404):3.6563002735547166E-4,16:0.002391909712054812):7.190631800964575E-4,((75:9.325643120794919E-4,81:9.325643120794919E-4):5.910218977751953E-4,93:0.0015235862098546872):0.0015873866822965824):1.016545946189956E-4,((((8:8.…
tree STATE_825000 = (((((((((((((((((1:7.704090349821798E-4,74:7.704090349821798E-4):0.0018012764674573262,91:0.002571685502439506):3.3950906201840776E-4,((4:8.576915855548168E-4,16:8.576915855548168E-4):7.504559399919955E-4,15:0.0016081475255468123):0.0013030470389111014):5.474643645389183E-4,((8:0.0017033763042944754,69:0.0017033763042944754):4.3170056956348245E-4,((13:0.0012523213103062926,18:…
tree STATE_830000 = (((((((((((((((((((((1:0.0025366543648883237,125:0.0025366543648883237):5.253295757647498E-4,74:0.0030619839406530736):1.8323958891408457E-4,(((8:8.094576398763741E-4,94:8.094576398763741E-4):3.657189189988422E-4,(13:2.0674709554374118E-4,18:2.0674709554374118E-4):9.684294633314751E-4):0.0010147273526547324,((14:2.2925214257151803E-4,69:2.2925214257151803E-4):2.360737612936151…
tree STATE_835000 = (((((((((((((((((((1:0.0014650433786118976,8:0.0014650433786118976):6.575126095592796E-4,74:0.002122555988171177):4.708916898951295E-4,(4:0.0013548192194895127,((69:4.611375796737368E-4,107:4.611375796737368E-4):1.7138681884122507E-4,(94:3.4134395317926065E-4,120:3.4134395317926065E-4):2.9118044533570125E-4):7.222948209745508E-4):0.001238628458576794):8.192836504379115E-4,((((…
tree STATE_840000 = ((((((((((((((((((((1:9.013307456097142E-4,(4:7.880097885104495E-4,107:7.880097885104495E-4):1.1332095709926462E-4):4.49533143079239E-5,(69:6.180611501347937E-4,94:6.180611501347937E-4):3.282229097828443E-4):1.6001341900874922E-4,120:0.0011062974789263873):0.001281072786092777,((16:6.191827885697392E-4,74:6.191827885697392E-4):8.520767993357284E-4,79:0.0014712595879054675):9.1…
tree STATE_845000 = (((((((((((((((((((((1:2.189973011031392E-4,107:2.189973011031392E-4):2.6183197978178947E-4,8:4.808292808849287E-4):6.831954957557367E-4,4:0.0011640247766406655):3.6607155539009604E-4,((75:7.788183056582779E-4,(81:7.39998247899464E-4,93:7.39998247899464E-4):3.8820057758813856E-5):5.51469215314874E-4,79:0.0013302875209731519):1.9980881105760963E-4):5.239981322839725E-4,((12:3.1…
tree STATE_850000 = ((((((((((((((((((1:2.247093464280952E-4,107:2.247093464280952E-4):0.0019198119440847264,(((4:6.295766696907267E-4,(14:2.846839693507998E-4,125:2.846839693507998E-4):3.4489270033992686E-4):8.60928343744419E-5,79:7.156695040651686E-4):0.0010216757061518229,16:0.0017373452102169913):4.071760802958303E-4):5.817511819208548E-4,(15:0.0017462830371310543,((75:7.780422852588961E-4,81…
tree STATE_855000 = ((((((((((((((((((((((1:0.0016018340955820463,120:0.0016018340955820463):2.7225379854158623E-4,74:0.0018740878941236325):4.427368103289786E-4,(15:0.0020700357914209756,((75:5.699811280885033E-4,(81:4.372043525850312E-4,93:4.372043525850312E-4):1.3277677550347213E-4):2.0605581658075215E-4,125:7.760369446692555E-4):0.0012939988467517202):2.467889130316355E-4):1.8460873050167408E…
tree STATE_860000 = ((((((((((((((((((((((1:0.0013584948053117602,12:0.0013584948053117602):5.343539395667386E-4,(13:4.6125021881280383E-4,79:4.6125021881280383E-4):0.001431598526065695):2.525751310427677E-4,120:0.0021454238759212665):9.9791045861137E-4,91:0.0031433343345326366):6.593281457255382E-5,(69:4.1188940143029967E-4,94:4.1188940143029967E-4):0.002797377747674891):5.26531253000818E-4,(((4…
tree STATE_865000 = (((((((((((((((((((1:1.947647980836631E-4,(13:9.615702758957342E-5,79:9.615702758957342E-5):9.860777049408967E-5):1.4982843346663768E-4,12:3.4459323155030077E-4):0.0011152391101053555,16:0.0014598323416556561):2.1960644291997068E-4,(14:2.1060604429215508E-4,107:2.1060604429215508E-4):0.0014688327402834717):3.159435621668855E-4,120:0.0019953823467425123):2.8099305463822775E-4,(…
tree STATE_870000 = ((((((((((((((((((1:3.074583570298495E-4,13:3.074583570298495E-4):0.0024038148291445132,((14:0.0011136331028653807,74:0.0011136331028653807):3.332789692332583E-4,((15:3.654292888125697E-6,18:3.654292888125697E-6):1.8161716336179143E-4,94:1.8527145624991711E-4):0.001261640615848722):0.0012643611140757236):4.3220671062387233E-4,((4:0.001977194548150046,79:0.001977194548150046):6…
tree STATE_875000 = (((((((((((((((((((((1:0.0014442584601841175,((75:3.965213891761097E-4,93:3.965213891761097E-4):4.537865130590322E-4,81:8.503079022351419E-4):5.939505579489756E-4):9.425937144202834E-4,79:0.002386852174604401):2.5219602678808444E-4,8:0.0026390482013924853):2.9569518248310795E-4,4:0.0029347433838755933):1.2590624853193707E-4,(13:0.00198208118455249,69:0.00198208118455249):0.001…
tree STATE_880000 = (((((((((((((((((((((1:9.188479964999937E-4,79:9.188479964999937E-4):4.756128029746125E-4,((16:7.404830376871482E-4,94:7.404830376871482E-4):3.0572319375610484E-4,(75:7.979573796359901E-4,(81:3.5418600695085074E-4,93:3.5418600695085074E-4):4.437713726851394E-4):2.482488518072629E-4):3.4825456803135317E-4):9.404137337895733E-4,8:0.0023348745332641796):6.729317474537077E-4,107:0…
tree STATE_885000 = ((((((((((((((((((1:0.0015235484366030725,((16:4.078225698428967E-4,79:4.078225698428967E-4):5.613140292423184E-4,94:9.69136599085215E-4):5.544118375178575E-4):0.0012193242319145884,(4:0.002192991892273779,13:0.002192991892273779):5.498807762438817E-4):2.991846314434779E-4,(69:0.002863467586942267,(75:0.0011013830361067804,(81:7.685812354907452E-4,93:7.685812354907452E-4):3.32…
tree STATE_890000 = ((((((((((((((((((((1:0.0028370496758878747,(75:0.001684508835266199,(81:5.543879431512747E-4,93:5.543879431512747E-4):0.0011301208921149243):0.0011525408406216756):4.6130004581980064E-4,(13:6.084629493634277E-4,91:6.084629493634277E-4):0.0026898867723442474):7.38136743386031E-4,(4:0.002897207328699987,(14:2.489093806360315E-4,107:2.489093806360315E-4):0.0026482979480639554):0…
tree STATE_895000 = (((((((((((((((((((((((((((1:5.309581779194836E-4,94:5.309581779194836E-4):1.6045858339351962E-4,107:6.914167613130032E-4):0.001070704815081835,(75:0.0011273695915609526,(81:6.038925017830584E-4,93:6.038925017830584E-4):5.234770897778942E-4):6.347519848338857E-4):1.659846441933227E-4,(((4:4.982795449965508E-4,14:4.982795449965508E-4):0.0012411475066705976,91:0.0017394270516671…
tree STATE_900000 = ((((((((((((((((((((1:0.0010731897716813683,(4:3.2958035722082437E-4,14:3.2958035722082437E-4):7.436094144605439E-4):1.741120996261419E-4,(69:7.539339293786158E-4,94:7.539339293786158E-4):4.933679419288945E-4):4.2554255937777294E-4,18:0.0016728444306852832):0.0017531714678118817,(12:0.0020370447411266345,((15:3.4930657380594744E-4,79:3.4930657380594744E-4):8.726734743811631E-4…
tree STATE_905000 = (((((((((((((((((((((1:0.0012743280980692558,125:0.0012743280980692558):1.649381006557909E-5,(4:7.567038773940533E-4,69:7.567038773940533E-4):5.341180307407815E-4):0.001532272456979642,(((12:6.552089169681195E-4,(14:5.651237231496854E-4,18:5.651237231496854E-4):9.008519381843412E-5):6.784235513929309E-4,94:0.0013336324683610504):0.0011270237264529308,(15:0.0010238650163360665,…
tree STATE_910000 = ((((((((((((((((1:0.0011756010622788243,((12:1.645114411563409E-4,18:1.645114411563409E-4):8.491647204112124E-4,14:0.0010136761615675532):1.6192490071127112E-4):0.0023242051486166053,((((4:0.0011282448732306673,((81:5.472658388815927E-4,93:5.472658388815927E-4):4.977056964642856E-4,91:0.0010449715353458783):8.327333788478897E-5):8.330931036085799E-4,((13:1.0628036142868523E-4,…
tree STATE_915000 = ((((((((((((((((((((((1:3.353936420064273E-4,15:3.353936420064273E-4):0.0017862242204522657,94:0.002121617862458693):4.037320026042939E-4,79:0.002525349865062987):1.7188574554968935E-4,69:0.0026972356106126764):1.6421813476288037E-5,((4:0.0016723502175442554,((13:5.600410628852834E-4,(16:5.712772955133588E-5,120:5.712772955133588E-5):5.029133333339475E-4):3.425109704313729E-4,…
tree STATE_920000 = (((((((((((((((((((1:2.2402419171546243E-4,18:2.2402419171546243E-4):4.408761410269434E-4,(94:6.426077281843548E-4,120:6.426077281843548E-4):2.229260455805101E-5):6.425109476738957E-4,(((12:2.8143907732880127E-4,107:2.8143907732880127E-4):2.9903170859706937E-4,69:5.804707859258706E-4):1.695529064232892E-4,(13:4.317415494592851E-5,16:4.317415494592851E-5):7.068495374032314E-4):…
tree STATE_925000 = ((((((((((((((((((((((((1:0.0010151878421968833,125:0.0010151878421968833):7.364594528681248E-4,94:0.001751647295065008):2.505325116968231E-4,18:0.002002179806761831):8.203183682765772E-5,((13:4.414979340776797E-4,(16:3.8262289794281076E-4,74:3.8262289794281076E-4):5.887503613486892E-5):6.629435118389935E-4,15:0.0011044414459166732):9.797701976728156E-4):5.527066627954878E-4,(…
tree STATE_930000 = ((((((((((((((((((((1:0.0027714485006118277,((4:9.525680437552884E-4,120:9.525680437552884E-4):0.0018130955992151474,(81:5.822220246292015E-4,93:5.822220246292015E-4):0.0021834416183412345):5.78485764139193E-6):1.0651341292281132E-4,((((13:9.431750828583214E-4,74:9.431750828583214E-4):7.685121552818356E-4,(79:0.0010259229825763739,94:0.0010259229825763739):6.857642555637832E-4…
tree STATE_935000 = ((((((((((((((((((((1:0.001398024744450519,(12:4.1328617048899974E-5,79:4.1328617048899974E-5):0.0013566961274016189):1.6626146944195407E-4,107:0.001564286213892473):5.703364175644672E-4,4:0.00213462263145694):9.18411013936232E-4,(((8:9.170707283280615E-4,75:9.170707283280615E-4):0.0019797977940836627,(14:0.0026957279358358986,91:0.0026957279358358986):2.011405865758255E-4):4.…
tree STATE_940000 = (((((((((((((((((1:0.0025088431154966203,14:0.0025088431154966203):3.275116077543828E-4,(79:0.001664817530475131,125:0.001664817530475131):0.0011715371927758721):1.0502628855000489E-4,18:0.002941381011801008):2.591914556797155E-4,((4:0.0023305821631227105,(((8:6.292180851505725E-4,75:6.292180851505725E-4):0.0012337751162820986,(15:6.165996098796095E-5,94:6.165996098796095E-5):…
tree STATE_945000 = (((((((((((((((((((((1:3.975042620100997E-4,79:3.975042620100997E-4):7.190253246970345E-4,4:0.0011165295867071343):0.0014231631892010334,(((12:9.517784689054305E-4,120:9.517784689054305E-4):6.468636967952475E-4,((69:4.883393405002693E-4,107:4.883393405002693E-4):9.360854005432474E-5,74:5.819478805545941E-4):0.0010166942851460839):5.684688516492918E-4,13:0.0021671110173499698):…
tree STATE_950000 = ((((((((((((((((((((1:9.449453680938402E-4,79:9.449453680938402E-4):8.739931325089229E-5,(4:5.356244512456258E-4,69:5.356244512456258E-4):4.967202300991067E-4):7.245786902218443E-4,((13:0.0011336105621509046,125:0.0011336105621509046):6.66037590371627E-5,(14:0.0011484973303888184,18:0.0011484973303888184):5.17169907992489E-5):5.567090503785096E-4):4.243277772349109E-5,((12:5.7…
tree STATE_955000 = ((((((((((((((((((((((1:0.0014139500187062505,(13:0.0011379854841236645,((14:1.853883688025026E-5,18:1.853883688025026E-5):4.2358438695311204E-4,125:4.421232238333623E-4):6.958622602903022E-4):2.7596453458258595E-4):6.343781142379332E-4,(16:0.0019296401412624282,69:0.0019296401412624282):1.1868799168175551E-4):6.477946029558599E-5,((4:0.0010370295285313618,94:0.001037029528531…
tree STATE_960000 = ((((((((((((((((((((((1:4.919401178527757E-4,(16:2.060197820228779E-4,74:2.060197820228779E-4):2.859203358298978E-4):1.2815551921337598E-4,18:6.200956370661517E-4):0.001015603594554815,69:0.0016356992316209668):1.5196769945220322E-4,(120:8.077609791146906E-4,125:8.077609791146906E-4):9.799059519584794E-4):6.065301529050713E-4,94:0.0023941970839782413):4.87845956817487E-4,(8:0.…
tree STATE_965000 = ((((((((((((((((((((1:2.2455827627402368E-4,(13:1.8178805584943378E-4,74:1.8178805584943378E-4):4.27702204245899E-5):0.002779459288969928,11:0.003004017565243952):1.5318578213017672E-6,(((4:4.79098677291621E-4,79:4.79098677291621E-4):0.0014743578701882404,(69:0.001455402208872773,107:0.001455402208872773):4.980543386070885E-4):5.791300409128046E-4,94:0.002532586588392666):4.72…
tree STATE_970000 = (((((((((((((((((((1:4.431070844848436E-4,13:4.431070844848436E-4):1.38370778573277E-4,107:5.814778630581206E-4):0.002002507333065005,74:0.0025839851961231256):4.3417055420905343E-4,((((14:7.12623425950044E-4,79:7.12623425950044E-4):0.001433730997030731,(16:8.5618727686831E-4,(18:4.241314894423695E-4,(81:2.4653603837806564E-4,93:2.4653603837806564E-4):1.7759545106430386E-4):4.…
tree STATE_975000 = ((((((((((((((((((1:0.0019466680112383732,(((((13:4.5201452458028604E-4,74:4.5201452458028604E-4):6.860321060017985E-5,15:5.206177351804659E-4):5.921781970391637E-6,69:5.265395171508575E-4):3.394087339740799E-5,18:5.604803905482655E-4):9.583190824640616E-4,16:0.0015187994730123272):4.2786853822604607E-4):7.864331968590345E-4,(((4:2.9214419513144273E-4,91:2.9214419513144273E-4)…
tree STATE_980000 = (((((((((((((((((((1:0.0023122024981177118,(13:0.0014744792583101308,(((15:1.052533063901163E-4,74:1.052533063901163E-4):8.625999613676473E-4,107:9.678532677577636E-4):6.62949252240604E-5,(16:2.6408889909202603E-4,69:2.6408889909202603E-4):7.700592938897979E-4):4.4033106532830675E-4):8.37723239807581E-4):1.431977283598597E-4,125:0.0024554002264775714):0.0013675096535708743,(((…
tree STATE_985000 = (((((((((((((((((((1:2.215137704518697E-4,(13:1.271586050140682E-4,14:1.271586050140682E-4):9.435516543780152E-5):0.002530239938806038,4:0.002751753709257908):1.0305522422133194E-4,(79:0.0014789938634829918,93:0.0014789938634829918):0.0013758150699962482):4.295025892447949E-4,((((((8:0.001049073712470861,75:0.001049073712470861):1.7657457554842823E-4,(15:4.7803768508315616E-5,…
tree STATE_990000 = ((((((((((((((((((((1:0.0015904098339864924,((15:2.8924629842150414E-4,94:2.8924629842150414E-4):2.8438901609392536E-4,16:5.736353145154295E-4):0.0010167745194710628):6.335873575062244E-4,((((((11:3.3203544076550813E-4,12:3.3203544076550813E-4):1.291160449021776E-4,107:4.6115148566768573E-4):1.9866540517296337E-4,14:6.598168908406491E-4):6.937068726970764E-5,(69:3.728302097241…
tree STATE_995000 = ((((((((((((((((((((1:7.81461446833515E-4,107:7.81461446833515E-4):2.3509776964664001E-4,13:0.001016559216480155):3.765127194531575E-4,(15:7.925297157505135E-4,94:7.925297157505135E-4):6.00542220182799E-4):0.001261685923992785,(8:7.262007557722408E-4,75:7.262007557722408E-4):0.0019285571041538568):9.86549777200787E-4,(4:0.002698977840120987,(81:0.0012563476560254483,93:0.00125…
tree STATE_1000000 = ((((((((((((((((1:6.619474366620519E-4,107:6.619474366620519E-4):0.001007487342407532,((18:1.4614222604231262E-4,79:1.4614222604231262E-4):8.893498852721826E-4,125:0.0010354921113144952):6.339426677550886E-4):5.982185238017615E-4,(((11:4.419368853451281E-4,16:4.419368853451281E-4):3.73648403856689E-4,120:8.155852892018171E-4):4.336766362270833E-4,(12:6.942159242504763E-4,(69:…
tree STATE_1005000 = (((((((((((((((((((((1:0.0011877092897580514,16:0.0011877092897580514):5.012243955393474E-4,74:0.0016889336852973988):1.317657451470368E-4,125:0.0018206994304444356):3.348232788589838E-5,((11:9.589659308044939E-4,(12:8.568760532050598E-4,120:8.568760532050598E-4):1.0208987759943407E-4):2.1253627663894552E-4,18:0.0011715022074434394):6.826795508868945E-4):9.23633279751317E-4,(…
tree STATE_1010000 = (((((((((((((((((((((1:7.586429890313662E-5,107:7.586429890313662E-5):8.545894499888537E-4,16:9.304537488919903E-4):6.1092521911369E-4,(8:0.0013006907747648447,75:0.0013006907747648447):2.4068819324083563E-4):2.64959633510896E-4,((4:9.420359612163925E-4,125:9.420359612163925E-4):6.426827193715685E-5,18:0.0010063042331535494):8.00034368363027E-4):1.0219396912311681E-4,(((11:4.…
tree STATE_1015000 = (((((((((((((((((((((((1:2.9851610221058274E-4,79:2.9851610221058274E-4):1.826906478180168E-5,74:3.167851669923844E-4):1.7694374877498152E-4,((4:2.2848241789959854E-4,13:2.2848241789959854E-4):1.3944344480219304E-4,94:3.679258627017916E-4):1.2580305306557436E-4):2.3287803098466877E-4,(12:2.0804473564571844E-4,14:2.0804473564571844E-4):5.185622111063162E-4):5.14651008637208E-4…
tree STATE_1020000 = ((((((((((((((((((1:8.166708370020874E-6,74:8.166708370020874E-6):0.0021797946350753925,((((((4:8.698526871548816E-5,69:8.698526871548816E-5):2.690334580467515E-4,94:3.560187267622397E-4):3.683709357804401E-4,(14:2.230266902668204E-4,107:2.230266902668204E-4):5.013629722758594E-4):4.44403056711392E-5,12:7.68829968213819E-4):6.742476317474261E-4,91:0.001443077599961245):7.3215…
tree STATE_1025000 = ((((((((((((((((((1:2.7920000166844946E-4,(74:1.5096169893940366E-4,79:1.5096169893940366E-4):1.282383027290458E-4):0.00105972451268547,(12:3.903861240810138E-4,94:3.903861240810138E-4):9.485383902729056E-4):2.931020086169105E-4,((14:8.757917179093637E-4,107:8.757917179093637E-4):3.9577397580969583E-4,69:0.0012715656937190595):3.604608292517705E-4):4.8668535332601595E-4,(((8:…
tree STATE_1030000 = ((((((((((((((((((((((((((1:4.891013679747063E-4,74:4.891013679747063E-4):3.0883099232417266E-4,125:7.97932360298879E-4):2.621284863277987E-4,(8:5.926258279137488E-4,75:5.926258279137488E-4):4.6743501871292887E-4):1.8367974068371332E-4,(12:5.022797480333329E-4,120:5.022797480333329E-4):7.414608392770581E-4):1.7310233733746965E-5,94:0.001261050821044138):0.0011909727242900125,…
tree STATE_1035000 = (((((((((((((((((((((1:4.698554806049843E-4,14:4.698554806049843E-4):1.1794702851675669E-4,(81:5.257140370826393E-4,93:5.257140370826393E-4):6.208847203910167E-5):1.484047060614261E-4,91:7.362072151831671E-4):3.033781955624705E-4,16:0.0010395854107456376):0.002047694089642109,((8:4.783591541376659E-4,75:4.783591541376659E-4):0.0019436341951237588,(13:5.287225938421531E-4,15:5…
tree STATE_1040000 = (((((((((((((((((((((1:0.002319958592435862,(8:0.0019191916877297642,75:0.0019191916877297642):4.007669047060979E-4):5.40890450202581E-4,(14:0.0023077183172084013,(16:0.0012143204252389563,91:0.0012143204252389563):0.001093397891969445):5.531307254300418E-4):9.350538857627426E-5,(81:0.001836821667994461,93:0.001836821667994461):0.0011175327632202564):3.8099785408232884E-4,((1…
tree STATE_1045000 = ((((((((((((((((((((1:0.001726376168947923,((8:7.76612183858385E-5,75:7.76612183858385E-5):0.0013800356734177544,91:0.0014576968918035929):2.6867927714433024E-4):6.248346902506254E-4,((15:0.001008193208282522,(18:5.207860299991588E-4,79:5.207860299991588E-4):4.8740717828336315E-4):4.627020963265814E-4,125:0.0014708953046091034):8.803155545894451E-4):0.0013739213931891372,((((…
tree STATE_1050000 = (((((((((((((((((((((1:7.395852685411377E-5,18:7.395852685411377E-5):7.063958716684375E-4,79:7.803543985225513E-4):0.0012297837739719789,91:0.0020101381724945302):1.0294513705217702E-4,((4:4.5043021619093493E-4,16:4.5043021619093493E-4):4.950299127779675E-4,(74:7.352694466636373E-4,120:7.352694466636373E-4):2.101906823052652E-4):0.0011676231805778049):5.85049397529082E-4,(81:…
tree STATE_1055000 = (((((((((((((((((((((((1:5.917638713107662E-4,(4:1.539741608696263E-4,18:1.539741608696263E-4):4.377897104411399E-4):1.609553090216614E-4,94:7.527191803324276E-4):1.8727224218829648E-4,16:9.399914225207241E-4):8.644643510878719E-4,91:0.001804455773608596):9.932812162597305E-4,(81:0.00197641838958941,93:0.00197641838958941):8.213186002789166E-4):3.805530070389125E-4,79:0.00317…
tree STATE_1060000 = ((((((((((((((((((((((1:2.126654731870908E-4,79:2.126654731870908E-4):6.361467078391512E-4,18:8.488121810262421E-4):0.001040244090055579,13:0.001889056271081821):9.969662781709827E-4,74:0.0028860225492528036):1.1679128467052997E-4,16:0.0030028138339233336):6.248097349100166E-4,((4:0.0015345795468262801,69:0.0015345795468262801):0.001876079625223193,(((((12:0.00106857736482271…
tree STATE_1065000 = (((((((((((((((((1:0.002976090366603374,(((13:4.7456250332875594E-4,79:4.7456250332875594E-4):5.889779574090439E-4,18:0.0010635404607377999):0.001897942111486093,(15:0.0025395121273169004,(81:0.0012012555431903228,93:0.0012012555431903228):0.0013382565841265775):4.2197044490699257E-4):1.460779437948128E-5):0.0015400134589401548,((((((4:0.00193290506610424,12:0.001932905066104…
tree STATE_1070000 = ((((((((((((((((1:0.0015630099621202025,13:0.0015630099621202025):0.001036381340354927,(15:0.0011416006601052881,18:0.0011416006601052881):0.0014577906423698414):0.002462357272548916,(((((4:7.174896425223268E-4,120:7.174896425223268E-4):4.062999288838144E-4,(14:5.847690435269344E-4,74:5.847690435269344E-4):5.390205278792068E-4):6.637701588100733E-4,((81:4.431966979000501E-4,9…
tree STATE_1075000 = ((((((((((((((((((1:0.001972816220832717,13:0.001972816220832717):4.656614511091774E-4,4:0.0024384776719418946):3.6723478019790425E-4,94:0.002805712452139799):6.318283490255698E-5,((15:0.0023763504868950904,79:0.0023763504868950904):3.1958048710534204E-4,(18:3.0359951012210197E-5,107:3.0359951012210197E-5):0.0026655710229882223):1.729643130419234E-4):6.913582553029372E-4,(((8…
tree STATE_1080000 = (((((((((((((((1:0.002986828875380414,((13:2.774949845619643E-4,(15:2.129753107346926E-4,(16:1.6178035449196073E-4,(74:6.979856430206884E-5,120:6.979856430206884E-5):9.198179018989188E-5):5.1194956242731873E-5):6.451967382727167E-5):0.0012770712574234075,(18:0.0011003182662943352,94:0.0011003182662943352):4.542479756910367E-4):0.001432262633395042):1.5661400434245328E-4,(69:0…
tree STATE_1085000 = (((((((((((((((((1:0.002301342632292567,(81:1.4639064216333543E-4,93:1.4639064216333543E-4):0.0021549519901292316):7.724037766127299E-4,((8:4.491816979048588E-4,75:4.491816979048588E-4):0.0018496035442621067,(((13:8.063309414562947E-5,16:8.063309414562947E-5):4.4278295483687083E-4,((15:1.8795207152423404E-4,120:1.8795207152423404E-4):2.0622092690529542E-4,(74:3.28725599315489…
tree STATE_1090000 = (((((((((((((((1:0.001519720186170703,91:0.001519720186170703):3.0775338296155637E-4,(8:0.0015138960615056643,(12:6.188963263645563E-4,79:6.188963263645563E-4):8.94999735141108E-4):3.1357750762659505E-4):4.3911363261995846E-4,4:0.002266587201752218):2.2576311434131715E-4,(((13:8.65410381875368E-4,((((15:8.351197005777755E-6,94:8.351197005777755E-6):3.1192896197272527E-4,120:3…
tree STATE_1095000 = ((((((((((((((((((1:1.6412529765262753E-4,74:1.6412529765262753E-4):6.501853437597787E-5,(14:9.479971979081706E-5,16:9.479971979081706E-5):1.3434411223778834E-4):5.294974614415048E-4,(12:6.571030401994456E-4,91:6.571030401994456E-4):1.0153825327066462E-4):1.2706092750376836E-4,(8:8.027646491637304E-4,79:8.027646491637304E-4):8.293757181014811E-5):0.002685156781258224,(((4:0.0…
tree STATE_1100000 = ((((((((((((((((((((((((1:1.1880925986266897E-4,14:1.1880925986266897E-4):7.890107905204302E-5,16:1.97710338914712E-4):4.800593280985711E-4,120:6.777696670132831E-4):1.4041408697370336E-5,18:6.918110757106534E-4):7.57875529596584E-4,107:0.0014496866053072374):0.001482240362245211,(((4:1.2661044529258027E-4,13:1.2661044529258027E-4):1.221463943109593E-4,69:2.4875683960353957E-…
tree STATE_1105000 = (((((((((((((((((((((1:5.755180341740332E-4,(13:4.557855301321064E-4,14:4.557855301321064E-4):1.1973250404192679E-4):9.04784543251655E-4,4:0.0014803025774256882):1.9613295640414632E-5,120:0.0014999158730661028):3.6519437808657344E-4,91:0.0018651102511526762):1.9390483033401742E-4,16:0.0020590150814866937):0.002301378166124896,(((18:3.0883455849134E-4,69:3.0883455849134E-4):0.…
tree STATE_1110000 = (((((((((((((((((((1:7.603486794715579E-4,14:7.603486794715579E-4):3.683714997407561E-4,13:0.001128720179212314):0.001234889968246486,4:0.0023636101474588):0.001035760983291036,(((((8:4.6968861047134064E-4,75:4.6968861047134064E-4):0.0010151700495115898,79:0.0014848586599829304):0.0013566771515574401,((18:6.797622229621418E-5,107:6.797622229621418E-5):0.00241634316773808,((81…
tree STATE_1115000 = (((((((((((((((((((((1:0.001317840783677848,4:0.001317840783677848):0.0012083869430362466,(107:8.686067284495026E-4,120:8.686067284495026E-4):0.001657620998264592):1.0243815683950129E-4,(((13:7.934328828393294E-4,14:7.934328828393294E-4):0.0010355448658394579,(16:2.336022767271002E-5,94:2.336022767271002E-5):0.0018056175210060773):2.2241562529199538E-4,91:0.002051393373970782…
tree STATE_1120000 = (((((((((((((((((((((1:0.0012987167273183057,120:0.0012987167273183057):0.0020073841516119895,4:0.003306100878930295):2.948409326233607E-4,(((8:0.0012325705027969784,((16:3.82914643752992E-4,107:3.82914643752992E-4):4.44485556157442E-4,74:8.27400199910434E-4):4.0517030288654446E-4):2.57770266946934E-4,(13:7.137530976112551E-4,14:7.137530976112551E-4):7.765876721326573E-4):5.1…
tree STATE_1125000 = (((((((((((((((1:0.0015545297709217206,4:0.0015545297709217206):0.0016528564462557755,91:0.003207386217177496):8.509949159350213E-4,(((8:1.1754724572868126E-4,94:1.1754724572868126E-4):1.781562567248529E-4,16:2.9570350245353415E-4):0.0019747063316700396,((13:1.1592909622305861E-4,14:1.1592909622305861E-4):0.0011720248018843831,(74:7.347607436966788E-4,107:7.347607436966788E-4…
tree STATE_1130000 = ((((((((((((((((((((((((1:4.097963518286928E-4,(13:3.2927819750807556E-4,107:3.2927819750807556E-4):8.051815432061723E-5):9.302318997587314E-4,8:0.0013400282515874241):8.671049068841833E-4,74:0.0022071331584716074):6.83625576677312E-5,(((14:6.58771199220058E-4,16:6.58771199220058E-4):3.5670069525075947E-4,15:0.0010154718944708175):6.396889360447485E-4,(91:6.815375385079042E-4…
tree STATE_1135000 = ((((((((((((((((((((((1:6.190257045784387E-4,74:6.190257045784387E-4):1.834199212835502E-4,16:8.024456258619889E-4):9.88437619051163E-4,(13:8.699819077234124E-5,107:8.699819077234124E-5):0.0017038850541408106):1.3820625129648718E-4,((75:3.400950065393791E-4,93:3.400950065393791E-4):7.73486279676156E-4,81:0.0011135812862155352):8.155082099941039E-4):4.170570659728155E-4,((12:1…
tree STATE_1140000 = ((((((((((((((((((((((((1:3.630024244870408E-4,(74:1.8901350751834286E-4,120:1.8901350751834286E-4):1.7398891696869794E-4):5.520403876226397E-4,16:9.150428121096804E-4):1.1281785517291542E-6,125:9.161709906614096E-4):5.960156018577728E-4,18:0.0015121865925191824):4.631933155130675E-4,8:0.00197537990803225):1.8758024286920144E-4,((4:0.0013190628741612466,((12:3.864608780689873…
tree STATE_1145000 = ((((((((((((((((((1:0.0011759512788091131,14:0.0011759512788091131):2.1882992178969148E-4,(15:9.309978674514139E-4,69:9.309978674514139E-4):4.637833331473907E-4):0.002698971768966071,((((4:0.0010475488181542112,((79:2.5019255448251038E-5,94:2.5019255448251038E-5):7.062152530672881E-4,107:7.312345085155391E-4):3.1631430963867206E-4):0.0010536594045983988,((75:2.425326479926144…
tree STATE_1150000 = ((((((((((((((((((1:9.504147892649747E-4,18:9.504147892649747E-4):2.406788824470805E-4,(75:8.78447412376526E-4,(81:2.1562489057671733E-4,93:2.1562489057671733E-4):6.628225217998086E-4):3.1264625933552915E-4):9.642392482185212E-5,13:0.0012875175965339073):0.0012745072106247746,125:0.002562024807158682):1.5390233878374631E-4,(((4:0.0016559966065679077,(8:0.0012276907544982217,(…
tree STATE_1155000 = ((((((((((((((1:0.003117352845788628,(4:0.003068959601458974,(((((8:0.0016448580402559183,125:0.0016448580402559183):1.6769522100380753E-5,((13:5.714007384243004E-4,18:5.714007384243004E-4):9.977282772091773E-4,91:0.0015691290156334779):9.24985467228212E-5):0.0011606058374116323,((((12:2.077920080040784E-4,74:2.077920080040784E-4):0.00118789363701403,((14:6.632833879331526E-4…
tree STATE_1160000 = ((((((((((((((((((1:5.997859679324671E-5,13:5.997859679324671E-5):0.0020925033037544043,91:0.002152481900547651):6.947374857683535E-4,107:0.0028472193863160046):1.3688230036475006E-4,((((((4:0.001460157522520308,((15:3.0583868668338025E-4,94:3.0583868668338025E-4):7.553091891831165E-4,(16:5.400622934577525E-4,69:5.400622934577525E-4):5.210855824087442E-4):3.990096466538113E-4…
tree STATE_1165000 = ((((((((((((((((((((1:0.0010491275165058352,(8:3.017685545706896E-4,14:3.017685545706896E-4):7.473589619351456E-4):1.253485993823653E-4,18:0.0011744761158882005):5.167936154459856E-4,(4:0.001658989979986985,((12:8.370075068810525E-6,74:8.370075068810525E-6):6.034924786861156E-5,79:6.871932293742209E-5):0.001590270657049563):3.227975134720111E-5):4.47836755748674E-4,((13:0.001…
tree STATE_1170000 = (((((((((((((((((((1:9.534021836328032E-4,((4:4.2062583857052844E-4,((12:9.074022583874205E-5,79:9.074022583874205E-5):7.226576156275074E-5,(13:2.329341834697209E-6,14:2.329341834697209E-6):1.6067664556679558E-4):2.5761985116903565E-4):4.899721904682112E-4,(74:1.3876165516679028E-4,107:1.3876165516679028E-4):7.718363738719494E-4):4.280415459406359E-5):0.0010960819516848842,(8…
tree STATE_1175000 = ((((((((((((((((((1:9.307400242035424E-4,(((8:2.2817327951889983E-4,69:2.2817327951889983E-4):2.5227078653393886E-4,125:4.8044406605283866E-4):2.1804836748441484E-4,79:6.984924335372535E-4):2.3224759066628887E-4):8.006311579545509E-4,(12:2.5688241496878276E-5,14:2.5688241496878276E-5):0.001705682940661215):1.1949223584808424E-4,13:0.0018508634180061775):8.491148982749232E-4,(…
tree STATE_1180000 = ((((((((((((((((((1:9.77103579231702E-4,8:9.77103579231702E-4):1.0769413292762526E-4,(((13:4.1753711018253735E-4,14:4.1753711018253735E-4):1.6341660437783575E-5,91:4.3387877062032093E-4):4.892925002524303E-4,(69:6.00503621656656E-4,79:6.00503621656656E-4):3.226676492160953E-4):1.6162644128657607E-4):0.0011620060573952497,(4:0.0021972792013979434,12:0.0021972792013979434):4.95…
tree STATE_1185000 = (((((((((((((((((((1:8.874342345313514E-4,(8:7.457115669020854E-4,(14:6.485758226707067E-5,(79:4.424751059026336E-5,94:4.424751059026336E-5):2.0610071676807306E-5):6.808539846350147E-4):1.4172266762926594E-4):7.762669263628432E-4,69:0.0016637011608941945):0.0012678771440554134,(4:0.0017000320699469872,(12:0.0015684839487266036,91:0.0015684839487266036):1.3154812122038355E-4):…
tree STATE_1190000 = ((((((((((((((((((((((1:2.4486093363135057E-4,94:2.4486093363135057E-4):4.3116474992974845E-4,(8:1.593430297301316E-4,14:1.593430297301316E-4):5.166826538309674E-4):0.0011459585500715407,(69:9.345234519265736E-4,79:9.345234519265736E-4):8.874607817060662E-4):7.743805670385059E-4,((18:3.796312126654841E-4,120:3.796312126654841E-4):7.099559429428837E-4,107:0.0010895871556083677…
tree STATE_1195000 = ((((((((((((((((((1:1.238147318456035E-4,120:1.238147318456035E-4):9.282048334940275E-4,((75:5.989126809082987E-4,93:5.989126809082987E-4):1.3069349623729917E-5,81:6.119820305320286E-4):4.400375348076024E-4):9.93179066469476E-4,(15:0.0013958454088304306,91:0.0013958454088304306):6.493532229786764E-4):9.216377886383017E-4,(((8:7.405576586414583E-4,(79:3.5229934791162E-4,94:3.5…
tree STATE_1200000 = ((((((((((((((((((1:8.756869023060091E-4,79:8.756869023060091E-4):0.001511802484324377,(12:0.001417003760643996,(16:7.685662979848534E-4,125:7.685662979848534E-4):6.484374626591425E-4):9.704856259863902E-4):2.881695295327731E-4,(((8:7.773777435179861E-4,94:7.773777435179861E-4):3.076855925836968E-5,15:8.081463027763558E-4):0.0010678397236928284,((((13:2.501206433152125E-4,74:…
tree STATE_1205000 = ((((((((((((((((((1:0.001148733394542482,8:0.001148733394542482):1.788679014046062E-4,((12:6.542477440444309E-4,94:6.542477440444309E-4):4.738609382470895E-4,18:0.0011281086822915204):1.9949261365556788E-4):3.5506032457995724E-4,(((13:1.0979815349624988E-4,15:1.0979815349624988E-4):0.0011410303727325262,((69:5.85780951134063E-4,107:5.85780951134063E-4):5.760623133709105E-4,79…
tree STATE_1210000 = ((((((((((((((((((((((((1:4.3331660679606234E-5,69:4.3331660679606234E-5):1.3540948646471578E-4,94:1.78741147144322E-4):6.616550473025208E-4,15:8.403961944468427E-4):9.100832661885249E-4,13:0.0017504794606353676):1.281021924990492E-4,((18:8.599491767634047E-4,79:8.599491767634047E-4):4.4877441614673327E-4,91:0.001308723592910138):5.698580602242788E-4):2.0193478790312097E-4,(8…
tree STATE_1215000 = ((((((((((((((((((((((1:4.112422943769574E-5,69:4.112422943769574E-5):2.204504216744198E-6,74:4.3328733654439936E-5):1.0577917050332494E-4,94:1.4910790415776487E-4):0.0012615476330812237,91:0.0014106555372389886):1.1709412686984654E-4,(18:4.796114810986748E-4,79:4.796114810986748E-4):0.0010481381830101603):5.542972058470094E-4,13:0.0020820468699558445):6.075282706843174E-4,((…
tree STATE_1220000 = (((((((((((((((((((((1:7.387264921326937E-5,74:7.387264921326937E-5):1.6966942219257816E-4,(15:2.1629202601601831E-4,94:2.1629202601601831E-4):2.7250045389829223E-5):0.0015900697342119256,((8:0.00166251163445579,12:0.00166251163445579):1.2743549028032064E-4,(69:0.0016973271043153359,((75:8.110212799047195E-4,93:8.110212799047195E-4):4.043228339500784E-4,81:0.00121534411385479…
tree STATE_1225000 = ((((((((((((((((((((1:7.249706410388605E-5,14:7.249706410388605E-5):2.0781459058109508E-4,(74:2.3584289723550025E-4,94:2.3584289723550025E-4):4.4468757449480885E-5):4.974590826523498E-4,15:7.77770737337331E-4):0.001253250456659158,125:0.002031021193996489):0.001510489294336519,12:0.003541510488333008):1.2798490286219932E-4,(4:0.0018977043137709752,69:0.0018977043137709752):0.…
tree STATE_1230000 = ((((((((((((((((((((1:5.267615253714391E-5,14:5.267615253714391E-5):6.2270454886749E-4,(12:1.372424917723728E-4,15:1.372424917723728E-4):5.381382096322612E-4):0.0018712723205313168,(13:8.057805425274722E-4,69:8.057805425274722E-4):0.0017408724794084785):3.7628373116942344E-5,16:0.002584281395052893):1.539137921590856E-4,(((4:8.272688540769312E-4,74:8.272688540769312E-4):1.601…
tree STATE_1235000 = (((((((((((((((((1:6.411605591448584E-4,((12:3.8439816938753903E-4,69:3.8439816938753903E-4):1.6145194668192302E-4,15:5.45850116069462E-4):9.53104430753964E-5):6.211761489120211E-4,((13:3.093426217594574E-4,74:3.093426217594574E-4):9.440881615047334E-4,14:0.0012534307832641907):8.90592479268885E-6):0.002495111729589922,((4:0.002668797560135346,8:0.002668797560135346):9.725594…
tree STATE_1240000 = (((((((((((((((((((((1:5.705477341166351E-4,15:5.705477341166351E-4):2.61219938539193E-4,(13:3.9466943264249236E-4,125:3.9466943264249236E-4):4.370982400133358E-4):1.7205365623137103E-4,(14:9.552934913979437E-4,69:9.552934913979437E-4):4.8527837489255495E-5):8.304571689815026E-4,79:0.0018342784978687017):0.0017194797393534705,74:0.003553758237222172):5.264240554156072E-6,((12…
tree STATE_1245000 = ((((((((((((((((((((1:2.7612506067485186E-4,69:2.7612506067485186E-4):0.0025304303578753983,125:0.00280655541855025):5.217439801910688E-4,(15:0.0021191239384953605,91:0.0021191239384953605):0.0012091754602459584):3.2911375191549625E-4,((((12:5.207521373466219E-4,18:5.207521373466219E-4):2.588122873746812E-4,16:7.795644247213031E-4):5.561096869044234E-4,120:0.00133567411162572…
tree STATE_1250000 = (((((((((((((((((((((1:0.001112801436829546,91:0.001112801436829546):8.995755461295937E-4,69:0.0020123769829591396):4.6105695170972063E-4,(((4:0.0010442988964772116,(13:3.75590774237832E-4,79:3.75590774237832E-4):6.687081222393796E-4):3.901145623654381E-5,((12:2.4473447055774135E-4,15:2.4473447055774135E-4):2.328745898134246E-4,14:4.7760906037116595E-4):6.057012923425895E-4):…
tree STATE_1255000 = (((((((((((((((((((((1:5.622049819595987E-4,13:5.622049819595987E-4):3.1557514712097427E-4,79:8.777801290805729E-4):0.0012451695711872364,((((12:3.939903907671033E-4,18:3.939903907671033E-4):6.640584988838055E-6,16:4.0063097575594134E-4):7.475545216152848E-4,(((94:2.4577520194203227E-4,120:2.4577520194203227E-4):5.5465294229259594E-5,107:3.0124049617129186E-4):1.9745219964417…
tree STATE_1260000 = (((((((((((((((((((((1:1.6320090685565083E-4,69:1.6320090685565083E-4):2.8053754299764704E-4,13:4.437384498532979E-4):6.485957622034726E-4,(14:7.61219532388583E-4,79:7.61219532388583E-4):3.311146796681875E-4):5.770772037881492E-4,15:0.0016694114158449197):2.6490262354022316E-4,(94:6.011790538199876E-4,(107:1.0047412687624897E-4,120:1.0047412687624897E-4):5.007049269437386E-4)…
tree STATE_1265000 = (((((((((((((((((1:0.0010676362074821314,(69:3.571903336593658E-4,79:3.571903336593658E-4):7.104458738227655E-4):0.0010571210364079926,(15:5.2212538504059846E-5,107:5.2212538504059846E-5):0.002072544705386064):0.0012344269503134046,(((4:0.0015587498541995907,((12:9.89928128581025E-4,16:9.89928128581025E-4):2.1255442083166682E-4,91:0.0012024825494126917):3.56267304786899E-4):0…
tree STATE_1270000 = (((((((((((((((((((1:2.7162342086131175E-4,14:2.7162342086131175E-4):1.4449336427466798E-4,107:4.1611678513597973E-4):5.207571352912343E-4,12:9.36873920427214E-4):0.0019159301426200474,(((((4:9.94733774921525E-4,79:9.94733774921525E-4):6.959496366704622E-4,(13:0.0012204387724825806,(69:7.810032236860973E-4,94:7.810032236860973E-4):4.3943554879648336E-4):4.7024463910940654E-4)…
tree STATE_1275000 = (((((((((((((((((((((1:4.904180775934039E-4,69:4.904180775934039E-4):0.0011372199044834938,((4:7.634692547175991E-4,(((12:1.0991183093556887E-5,94:1.0991183093556887E-5):3.0089421715319534E-4,13:3.118854002467522E-4):1.6780183058785888E-4,107:4.796872308346111E-4):2.8378202388298804E-4):1.5915312720393249E-4,(75:3.9866384025533363E-4,(81:7.217649901072565E-5,93:7.217649901072…
tree STATE_1280000 = (((((((((((((((((((((1:3.0426021951367405E-4,18:3.0426021951367405E-4):6.207798273618721E-4,((12:2.3234596693152824E-4,(13:1.576933499986087E-5,107:1.576933499986087E-5):2.1657663193166738E-4):2.1380405492467066E-4,94:4.461500218561989E-4):4.788900250193472E-4):3.554300966342776E-4,4:0.0012804701435098237):2.0807260056555053E-4,(74:1.4969051728325343E-4,79:1.4969051728325343E…
tree STATE_1285000 = (((((((((((((((((((((1:3.6759751391489496E-4,18:3.6759751391489496E-4):4.928160857771275E-4,(4:5.815493658427297E-4,14:5.815493658427297E-4):2.7886423384929277E-4):3.487393453760003E-4,(94:5.459029190635504E-4,107:5.459029190635504E-4):6.632500260044723E-4):9.535689737507681E-5,(75:4.9504586395859E-4,(81:1.9930099842026475E-4,93:1.9930099842026475E-4):2.9574486553832517E-4):8…
tree STATE_1290000 = (((((((((((((((((1:7.386618730172843E-4,((14:2.263466879095645E-4,18:2.263466879095645E-4):1.9872024626619848E-4,69:4.25066934175763E-4):3.135949388415213E-4):0.0016752189574227591,(8:0.0019702267674183843,(74:0.0010532761846069397,(79:5.527340272427738E-4,94:5.527340272427738E-4):5.005421573641658E-4):9.169505828114446E-4):4.43654063021659E-4):1.1172291785178793E-4,(((12:9.0…
tree STATE_1295000 = (((((((((((((((((((((((((1:2.641472854459072E-4,18:2.641472854459072E-4):1.6729771395212405E-6,94:2.6582026258542844E-4):4.1577924036715984E-4,69:6.815995029525883E-4):5.358957950621339E-4,125:0.0012174952980147221):3.611246606018896E-5,14:0.001253607764074911):3.687608554105357E-4,15:0.0016223686194854468):4.927687654196098E-4,(((74:6.0314694640996497E-5,79:6.031469464099649…
tree STATE_1300000 = (((((((((((((((((((((((((1:1.985973586890354E-4,107:1.985973586890354E-4):4.679938274811864E-4,14:6.665911861702218E-4):2.632102550389365E-4,79:9.298014412091584E-4):2.906399067493929E-5,74:9.588654318840976E-4):4.8545018713058025E-4,94:0.001444315619014678):1.8359687925435212E-4,((12:3.1296058708545597E-4,120:3.1296058708545597E-4):5.564239215362994E-4,18:8.693845086217553E-…
tree STATE_1305000 = (((((((((((((((((((1:5.285118986234291E-4,(107:4.632035231905051E-4,120:4.632035231905051E-4):6.530837543292399E-5):7.585902708658709E-4,14:0.0012871021694893):8.541344521268287E-4,12:0.0021412366216161287):3.44564944171343E-4,(((((8:8.889669007134613E-4,15:8.889669007134613E-4):0.0012025262660344993,((16:1.6081518145694024E-4,74:1.6081518145694024E-4):0.001789962550941553,91…
tree STATE_1310000 = ((((((((((((((((((((((1:2.0320307812590326E-4,12:2.0320307812590326E-4):4.750927426686806E-4,((4:4.1331697956915273E-4,107:4.1331697956915273E-4):9.151000694095817E-5,120:5.048269865101109E-4):1.7346883428447297E-4):1.100004343303529E-4,14:7.882962551249368E-4):4.433419850032722E-4,16:0.001231638240128209):4.176597452969532E-4,(69:8.372041389029234E-4,79:8.372041389029234E-4)…
tree STATE_1315000 = (((((((((((((((((((((((((1:7.761768582866028E-4,107:7.761768582866028E-4):3.9047066348235865E-4,(69:9.10419551950286E-5,125:9.10419551950286E-5):0.0010756055665739328):2.6710136452482596E-4,4:0.0014337488862937874):2.901460847186388E-4,((12:3.953060227342584E-4,79:3.953060227342584E-4):0.001304352974485461,(13:0.0016446395812350321,74:0.0016446395812350321):5.501941598468735E…
tree STATE_1320000 = ((((((((((((((((((((((1:6.379068814351098E-4,(13:1.7055037244481164E-4,107:1.7055037244481164E-4):4.673565089902982E-4):4.6262163374850374E-4,(((12:2.6731548114603183E-4,79:2.6731548114603183E-4):5.99911393733541E-4,125:8.672268748795728E-4):1.0036378886655694E-4,(69:1.8280083546806346E-4,74:1.8280083546806346E-4):7.847898282780663E-4):1.3293785143748385E-4):3.301907219938609…
tree STATE_1325000 = (((((((((((((((((((((1:1.46363034069018E-5,13:1.46363034069018E-5):0.0014190358043842733,(16:6.620603469653664E-4,18:6.620603469653664E-4):7.716117608258087E-4):2.200017172858922E-4,(12:4.6643814650475793E-4,120:4.6643814650475793E-4):0.0011872356785723093):3.678222264826634E-4,(15:1.8100601948686266E-5,79:1.8100601948686266E-5):0.0020033954496110444):9.382385449247053E-5,(69…
tree STATE_1330000 = ((((((((((((((((((1:0.002696685795413447,((12:6.486016245844258E-4,69:6.486016245844258E-4):0.001794615972175402,((((13:3.9022690286158245E-4,120:3.9022690286158245E-4):1.5435289204267574E-4,(18:1.9857349183964164E-4,94:1.9857349183964164E-4):3.4600630306461653E-4):6.963633924629677E-4,(81:0.0010264051817905947,93:0.0010264051817905947):2.1453800557663118E-4):9.97470321671342…
tree STATE_1335000 = ((((((((((((((((((1:0.002450479827807046,((81:3.9207885554263605E-5,93:3.9207885554263605E-5):8.940918036333129E-4,125:9.332996891875764E-4):0.0015171801386194698):5.441727091098168E-4,((((4:3.194386176605107E-4,14:3.194386176605107E-4):8.719011441518433E-4,16:0.001191339761812354):8.745249259487023E-4,((12:8.273819821947625E-4,((((15:3.077480151364707E-5,94:3.077480151364707…
tree STATE_1340000 = (((((((((((((((((((((1:6.107671016725443E-4,79:6.107671016725443E-4):0.00133132946206124,(18:5.43257221873858E-4,74:5.43257221873858E-4):0.0013988393418599265):8.735286300983391E-5,4:0.0020294494267436183):2.5231904256121625E-4,((13:0.0011733687742062659,15:0.0011733687742062659):6.978004173865302E-4,94:0.001871169191592796):4.1059927771203847E-4):0.001392357820054061,91:0.00…
tree STATE_1345000 = ((((((((((((((((((1:0.0016889329618389197,(8:1.396241807381891E-4,75:1.396241807381891E-4):0.0015493087811007306):0.0011542927458350063,(81:3.516466561147108E-4,93:3.516466561147108E-4):0.002491579051559215):8.122548684097244E-4,((((4:0.001186102012512601,((12:2.072572791636337E-4,14:2.072572791636337E-4):3.5085303181297775E-4,(16:3.4318160078835046E-4,(69:2.6858182511560783E…
tree STATE_1350000 = ((((((((((((((((((1:0.0014786943654768218,(81:3.7067595517582564E-4,93:3.7067595517582564E-4):0.0011080184103009962):6.659233815044087E-4,((12:0.0012141778038516657,(16:7.199686127465888E-4,107:7.199686127465888E-4):4.942091911050769E-4):5.680162963183754E-4,(14:9.688553960173689E-4,(18:4.925063821532269E-4,69:4.925063821532269E-4):4.76349013864142E-4):8.133387041526722E-4):3…
tree STATE_1355000 = (((((((((((((((1:0.0013467637095841486,(13:9.005210252190253E-4,94:9.005210252190253E-4):4.462426843651233E-4):6.021163275571073E-4,((12:2.3320547523652635E-4,18:2.3320547523652635E-4):5.620878402855295E-4,(79:2.3601183980708282E-4,107:2.3601183980708282E-4):5.592814757149731E-4):0.0011535867216192):0.0025355210344530344,(((4:0.0028756570602974747,(8:7.964843675503812E-4,75:7…
tree STATE_1360000 = (((((((((((((((((((((1:8.658894171802903E-4,(13:6.366182204103014E-4,120:6.366182204103014E-4):2.2927119676998894E-4):6.58019398756069E-4,((12:3.3971366466064445E-4,16:3.3971366466064445E-4):8.976613965871781E-4,79:0.0012373750612478225):2.8653375468853676E-4):0.001013967189962702,(4:0.0018127901128749833,18:0.0018127901128749833):7.25085893024078E-4):1.6963807426507126E-4,(8…
tree STATE_1365000 = (((((((((((((((((((1:0.0015542261238396372,(13:1.5543875258928726E-5,79:1.5543875258928726E-5):0.0015386822485807085):0.001694634058849462,14:0.003248860182689099):3.954272180351024E-4,(16:0.00312821490479436,(81:0.0013825331960635166,93:0.0013825331960635166):0.0017456817087308433):5.160724959298417E-4):4.996467833284571E-4,((8:7.251439522706543E-4,75:7.251439522706543E-4):0…
tree STATE_1370000 = (((((((((((((((((((1:6.313964523490441E-5,79:6.313964523490441E-5):7.297356289065248E-4,(12:6.723167697409045E-4,15:6.723167697409045E-4):1.205585044005246E-4):3.92198484290421E-4,(74:0.001153188431529267,120:0.001153188431529267):3.188532690258307E-5):0.002052410423664621,(((4:0.0020601153374973534,(16:0.0019271476960933372,94:0.0019271476960933372):1.3296764140401617E-4):3.…
tree STATE_1375000 = (((((((((((((((((1:0.0012760374608331367,(((12:3.8834027179543705E-5,79:3.8834027179543705E-5):5.005529149593386E-4,120:5.393869421388823E-4):6.551235255776481E-4,((15:5.904148531590844E-4,125:5.904148531590844E-4):4.662203817677919E-5,74:6.370368913358636E-4):5.574735763806668E-4):8.152699311660626E-5):7.686172227161711E-4,(((13:1.5710362895420357E-4,107:1.5710362895420357E-…
tree STATE_1380000 = (((((((((((((((((((((1:3.286101141300113E-4,79:3.286101141300113E-4):0.0015310589073928326,12:0.0018596690215228438):0.0010691729515389234,120:0.002928841973061767):2.411439917159421E-4,91:0.0031699859647777093):0.0013305206518879759,(8:0.002270693069533882,(75:0.0018547303289050173,122:0.0018547303289050173):4.1596274062886463E-4):0.002229813547131803):6.116774268943598E-5,(…
tree STATE_1385000 = ((((((((((((((((((1:2.8624086517835056E-4,(16:1.0233102914953479E-4,79:1.0233102914953479E-4):1.839098360288158E-4):7.46164278710584E-4,(12:2.6732657761886547E-4,120:2.6732657761886547E-4):7.65078566270069E-4):3.1433129676242816E-4,91:0.0013467364406513627):0.0016575193864014775,(8:0.0020322924424600068,(75:0.0017768355664122002,122:0.0017768355664122002):2.554568760478066E-4…
tree STATE_1390000 = ((((((((((((((((1:2.81715976577803E-4,120:2.81715976577803E-4):0.001722799201749706,(12:0.0010088232386864563,18:0.0010088232386864563):9.956919396410528E-4):6.536132785735713E-4,(91:0.00178022663891525,125:0.00178022663891525):8.779018179858305E-4):4.2154371602706655E-4,(((((4:6.747970942919389E-4,79:6.747970942919389E-4):2.621809054835682E-4,16:9.369779997755071E-4):0.00104…
tree STATE_1395000 = (((((((((((((((((((((1:1.6990488263749997E-4,(14:5.1927776364791377E-5,16:5.1927776364791377E-5):1.179771062727086E-4):5.512163064268169E-4,(69:3.663534620374806E-4,(74:1.4841682840876022E-4,107:1.4841682840876022E-4):2.1793663362872036E-4):3.547677270268363E-4):0.002684518720049515,(81:1.1549927091115158E-4,93:1.1549927091115158E-4):0.0032901406382026804):8.124250059458756E-…
tree STATE_1400000 = ((((((((((((((((((((((1:1.1666707025012822E-4,(16:8.532979014973013E-5,69:8.532979014973013E-5):3.133728010039809E-5):4.2696079778148935E-4,107:5.436278680316176E-4):9.095591207413866E-4,74:0.0014531869887730042):2.036759572870922E-4,125:0.0016568629460600964):1.318370920802307E-4,14:0.001788700038140327):2.839566664924087E-5,(((4:7.720156687296922E-4,(12:3.2885153582357503E-…
tree STATE_1405000 = ((((((((((((((((((((((1:1.6481386130202057E-4,125:1.6481386130202057E-4):3.362949708985227E-4,107:5.011088322005433E-4):7.740037500698953E-4,((12:1.524671469450775E-4,14:1.524671469450775E-4):2.4271292999018408E-4,18:3.9518007693526157E-4):8.799325053351771E-4):1.4671840629422732E-4,94:0.001421830988564666):1.643658232841753E-4,74:0.0015861968118488412):4.7911687043615124E-4,…
tree STATE_1410000 = (((((((((((((((((((1:5.355384275634742E-4,125:5.355384275634742E-4):2.3114287697762706E-4,4:7.666813045411013E-4):0.0015581697301417315,(13:0.0022131752571900054,120:0.0022131752571900054):1.1167577749282738E-4):5.795769841625176E-4,74:0.0029044280188453503):4.13401161086885E-4,(15:0.002749181258857805,(69:0.002050674573445555,79:0.002050674573445555):6.985066854122497E-4):5.…
tree STATE_1415000 = (((((((((((((((((((((1:0.0011085128934752342,74:0.0011085128934752342):3.636323181060641E-4,79:0.0014721452115812983):2.3499222331333598E-4,(15:4.007801583117972E-4,94:4.007801583117972E-4):0.001306357276582837):3.258431543901254E-4,((4:9.55438712269539E-4,107:9.55438712269539E-4):1.71749438001683E-4,69:0.001127188150271222):9.057924390135376E-4):9.417961414493687E-4,(81:0.00…
tree STATE_1420000 = (((((((((((((((((1:5.078169951818935E-4,12:5.078169951818935E-4):0.0019040659396969933,125:0.0024118829348788867):6.741476214483463E-4,74:0.003086030556327233):3.5031738730840383E-4,((4:0.0030896413536720046,(((8:6.097696433437564E-4,122:6.097696433437564E-4):0.001101518839726479,75:0.0017112884830702353):0.0011146749633133613,((((13:1.753775202000576E-4,69:1.753775202000576E…
tree STATE_1425000 = (((((((((((((((((((1:2.869366445032335E-4,(107:1.7173051708708784E-4,120:1.7173051708708784E-4):1.1520612741614566E-4):0.002599201345428229,(81:4.0481922477281576E-4,93:4.0481922477281576E-4):0.002481318765158647):2.5396025659036106E-5,(15:2.465436378907279E-4,79:2.465436378907279E-4):0.002664990377699771):1.621876596225964E-4,((13:3.738025304927086E-5,14:3.738025304927086E-5…
tree STATE_1430000 = (((((((((((((((((1:0.0014913737565160762,(79:1.3010164926672572E-5,94:1.3010164926672572E-5):0.0014783635915894037):0.0010100765275502382,(((4:4.610218044201865E-4,12:4.610218044201865E-4):0.001093183295530318,125:0.0015542050999505046):9.112582026591218E-4,18:0.0024654633026096264):3.598698145668806E-5):0.0010680609144627057,((((13:1.9479912474049726E-4,14:1.9479912474049726…
tree STATE_1435000 = (((((((((((((((((1:2.7931080426660807E-4,15:2.7931080426660807E-4):2.6476179233176256E-5,107:3.0578698349978433E-4):0.0029863885289423166,69:0.003292175512442101):0.0011318406559589459,((((((4:6.047717708897069E-4,16:6.047717708897069E-4):0.0011867640118251928,(((12:7.668257426742394E-4,125:7.668257426742394E-4):4.8282477767284623E-4,(74:5.285975362334513E-4,120:5.28597536233…
tree STATE_1440000 = ((((((((((((((((((((1:5.367859032113024E-4,15:5.367859032113024E-4):0.0018658417615297555,((14:1.7001463951968832E-5,94:1.7001463951968832E-5):9.193826872181636E-4,69:9.363841511701325E-4):0.0014662435135709253):7.167833713045361E-4,12:0.003119411036045594):9.804668147477295E-5,(((((4:6.041237912232321E-4,79:6.041237912232321E-4):0.0011530624583185733,13:0.0017571862495418054…
tree STATE_1445000 = ((((((((((((((((((1:2.794199070916372E-4,(14:1.0704399578376949E-4,94:1.0704399578376949E-4):1.723759113078677E-4):7.52583712108211E-4,(15:8.557707681952537E-4,(18:2.4000938890479487E-6,69:2.4000938890479487E-6):8.533706743062057E-4):1.762328510045945E-4):9.586842548372004E-4,(((16:1.7936298439885529E-4,120:1.7936298439885529E-4):8.386312759559039E-6,107:1.8774929715841432E-4…
tree STATE_1450000 = ((((((((((((((((((((1:2.546050171072155E-4,15:2.546050171072155E-4):8.811300837681365E-4,((14:5.820650827821905E-4,79:5.820650827821905E-4):4.2273736812459316E-4,(16:8.582339042538299E-4,(69:7.338136812064449E-4,125:7.338136812064449E-4):1.24420223047385E-4):1.4656854665295372E-4):1.309326499685684E-4):8.929482698350985E-5,(18:9.900093501569083E-4,120:9.900093501569083E-4):2.…
tree STATE_1455000 = ((((((((((((((((((1:5.007170278810009E-4,15:5.007170278810009E-4):8.029826702370818E-5,91:5.810152949047091E-4):0.0018618097570102712,((4:0.0013884777554840134,(13:0.001164974710440746,16:0.001164974710440746):2.235030450432674E-4):7.361204017217065E-4,(81:9.852486660377612E-4,93:9.852486660377612E-4):0.0011393494911679587):3.1822689470926025E-4):3.837809829912698E-4,(((12:2.…
tree STATE_1460000 = (((((((((((((((((1:7.971784489239679E-4,15:7.971784489239679E-4):9.471622589244869E-4,(81:1.915299889323574E-4,93:1.915299889323574E-4):0.0015528107189160974):5.887541330471683E-4,91:0.002333094840895623):0.001893039516678333,(((((4:0.00126955318935834,94:0.00126955318935834):2.154360531619068E-4,((13:1.8759293149351702E-4,(107:8.67486158505654E-5,120:8.67486158505654E-5):1.0…
tree STATE_1465000 = ((((((((((((((((((((1:7.006887771676697E-4,79:7.006887771676697E-4):0.0012073979568510132,(74:0.001044491447060116,125:0.001044491447060116):8.635952869585669E-4):0.0010214484453423944,((((12:4.3796905369317737E-4,15:4.3796905369317737E-4):7.652819024112946E-4,14:0.001203250956104472):7.179351609026179E-4,(13:8.652634672246784E-4,((16:1.1552115251771407E-4,18:1.15521152517714…
tree STATE_1470000 = ((((((((((((((((((1:0.002051932927535696,(((((12:2.2883978477563493E-4,79:2.2883978477563493E-4):2.224467149397541E-4,13:4.5128649971538904E-4):5.112081952539331E-4,(18:1.4682111384107507E-4,107:1.4682111384107507E-4):8.156735811282471E-4):6.670580985089401E-4,(16:0.0013962334179144762,91:0.0013962334179144762):2.3331937556378608E-4):1.2204430826624952E-4,(81:4.37998858237265…
tree STATE_1475000 = (((((((((((((((((1:5.873253586495818E-4,((13:3.0624297569620116E-4,79:3.0624297569620116E-4):2.4722409667576694E-4,74:5.534670723719681E-4):3.38582862776137E-5):0.002390889260959877,(((8:3.3381948144043267E-4,75:3.3381948144043267E-4):9.754606585843234E-4,15:0.001309280140024756):0.0014958098336647204,(((12:0.001538359138430804,(18:9.023809172128654E-4,107:9.023809172128654E-…
tree STATE_1480000 = ((((((((((((((((((((((1:0.0010669108992316502,13:0.0010669108992316502):8.496177852918116E-5,(74:8.434768387624072E-5,79:8.434768387624072E-5):0.0010675249938845905):2.5707788036100077E-4,(12:2.6661449237886926E-4,(18:1.1654068851058946E-4,107:1.1654068851058946E-4):1.500738038682798E-4):0.0011423360657429628):6.685617140215431E-7,91:0.0014096191198358537):9.333413665327205E-…
tree STATE_1485000 = ((((((((((((((((((((((1:0.001009385854139154,15:0.001009385854139154):7.466677222315063E-4,((12:4.8912608332211274E-5,107:4.8912608332211274E-5):0.0014704510268410131,((13:1.1332567302631414E-4,79:1.1332567302631414E-4):1.6920521105637536E-4,74:2.825308840826895E-4):0.001236832751090535):2.3668994119743574E-4):5.132119000609851E-4,18:0.0022692654764316453):1.0213463871873961E…
tree STATE_1490000 = (((((((((((((((((((((((1:8.880122791941421E-4,(12:8.596120339940332E-4,13:8.596120339940332E-4):2.8400245200108846E-5):7.394888189314393E-4,69:0.0016275010981255814):1.398096006459046E-4,(15:3.1717623375603565E-4,107:3.1717623375603565E-4):0.0014501344650154502):5.278474206218103E-4,91:0.0022951581193932963):9.079961773783736E-5,(14:9.929038934649627E-4,94:9.929038934649627E-…
tree STATE_1495000 = ((((((((((((((((((1:0.0013188457342313588,91:0.0013188457342313588):0.0011161059641911905,74:0.0024349516984225493):3.539679303947332E-4,((15:2.739416680570859E-4,18:2.739416680570859E-4):7.108926636652947E-4,107:9.848343317223807E-4):0.0018040852970949018):5.372192719222965E-4,(((4:0.0025236018900912658,((13:0.0010478175286859374,79:0.0010478175286859374):6.704084681762017E-…
tree STATE_1500000 = (((((((((((((((((((((1:2.4190534660872555E-4,18:2.4190534660872555E-4):1.576018999908832E-4,13:3.9950724659960874E-4):4.0407341696338956E-4,94:8.035806635629983E-4):0.0012259981369688684,(74:0.0019969307391516297,107:0.0019969307391516297):3.264806138023697E-5):2.888557720540129E-4,((4:6.609109692166064E-4,16:6.609109692166064E-4):7.871906287330793E-4,((((14:2.969319431778250…
tree STATE_1505000 = (((((((((((((((((((((1:4.9397302466938806E-5,18:4.9397302466938806E-5):0.001365464362536338,125:0.0014148616650032767):4.413961114337402E-4,(13:5.966400659890169E-4,94:5.966400659890169E-4):0.0012596177104480001):3.024703781888919E-4,((12:2.7303725026420563E-4,16:2.7303725026420563E-4):7.414500245783171E-4,120:0.0010144872748425228):0.001144240879783386):0.0013185380525636177…
tree STATE_1510000 = ((((((((((((((((1:0.0016712844115266098,74:0.0016712844115266098):0.0012129266317476518,(81:4.675084814222695E-4,93:4.675084814222695E-4):0.002416702561851992):0.0012868741900642741,4:0.004171085233338536):1.3061131680952576E-5,((((12:1.599729758450831E-4,94:1.599729758450831E-4):0.001595517728550647,125:0.00175549070439573):0.0012890755902207503,(((14:3.351143589093514E-5,18…
tree STATE_1515000 = (((((((((((((((((((((1:3.0532710235215835E-6,107:3.0532710235215835E-6):0.001092778083640597,((69:6.364257197856224E-4,(81:1.728790722189994E-4,93:1.728790722189994E-4):4.63546647566623E-4):8.56797943462026E-5,74:7.22105514131825E-4):3.737258405322936E-4):5.568881774728218E-4,(12:4.1934722386728184E-4,94:4.1934722386728184E-4):0.0012333723082696584):4.725035829598054E-4,125:0…
tree STATE_1520000 = ((((((((((((((((((((((1:2.693540215098813E-4,12:2.693540215098813E-4):1.6503264009143674E-4,107:4.3438666160131804E-4):1.7150106258232301E-4,(18:1.23793089571794E-4,94:1.23793089571794E-4):4.820946346118471E-4):7.402908893129304E-4,(81:2.1377616432438154E-5,93:2.1377616432438154E-5):0.0013248009970641332):7.407590662554032E-5,((13:2.4096517753426044E-5,16:2.4096517753426044E-…
tree STATE_1525000 = (((((((((((((((((((((((1:2.58745313862804E-5,12:2.58745313862804E-5):3.493720753381253E-4,13:3.752466067244057E-4):7.694652365420966E-4,4:0.0011447118432665023):7.949844036690755E-5,18:0.0012242102836334098):1.2289434511166702E-4,(16:7.821337360443346E-4,69:7.821337360443346E-4):5.649708927007422E-4):0.0010726396420745036,((15:0.0015161066850886656,((74:4.5609518311394583E-4,…
tree STATE_1530000 = (((((((((((((((((((((((1:4.933195591284512E-5,12:4.933195591284512E-5):5.838056340164984E-4,69:6.331375899293435E-4):6.717212951997913E-4,13:0.0013048588851291348):5.071138822132647E-4,((16:4.462296927384331E-4,18:4.462296927384331E-4):5.993462421113275E-4,(81:2.2355405201822092E-4,93:2.2355405201822092E-4):8.220218828315396E-4):7.66396832492639E-4):9.613555543854175E-5,120:0…
tree STATE_1535000 = (((((((((((((((((1:3.667631259818085E-4,(74:7.787369996837139E-6,107:7.787369996837139E-6):3.589757559849714E-4):5.631801092591347E-4,94:9.299432352409432E-4):1.7286965390934917E-4,15:0.0011028128891502923):0.003010238896238483,((4:0.0015786779758235412,14:0.0015786779758235412):0.0012740264129572452,(((12:0.001543326764495581,(13:7.713395831657399E-4,(16:1.425028612659004E-4…
tree STATE_1540000 = ((((((((((((((((1:0.0012917764584895507,((69:5.5593433650347024E-5,94:5.5593433650347024E-5):1.8827525382003264E-5,120:7.442095903235029E-5):0.0012173554994572005):4.370435566214922E-4,(81:5.525195678100155E-4,93:5.525195678100155E-4):0.0011763004473010273):5.866061863871327E-4,(((12:0.0010901916488317777,16:0.0010901916488317777):3.96863558259158E-4,(13:4.612871145349186E-4,…
tree STATE_1545000 = ((((((((((((((((((1:3.635435058361409E-4,69:3.635435058361409E-4):8.607840452859323E-4,(16:5.675087871206255E-4,120:5.675087871206255E-4):6.568187640014477E-4):0.001344995474701318,((4:4.309101269585989E-4,15:4.309101269585989E-4):0.0017906312738141586,(((12:8.583723315989866E-4,(14:2.899035748802214E-4,94:2.899035748802214E-4):5.684687567187653E-4):6.467943188918103E-4,(74:1…
tree STATE_1550000 = ((((((((((((((((1:0.002017642553737918,((4:4.960453593792148E-4,(15:2.6029768710244557E-4,79:2.6029768710244557E-4):2.3574767227676927E-4):0.0014946524484776877,(((12:7.363087475624372E-4,18:7.363087475624372E-4):1.8373806349160696E-4,16:9.200468110540441E-4):0.0010637699347096825,(74:0.0013738074463501516,125:0.0013738074463501516):6.10009299413575E-4):6.881062093175901E-6):…
tree STATE_1555000 = (((((((((((((((((1:0.0014881029784717047,79:0.0014881029784717047):0.001365006056753002,((14:6.560275147744776E-4,107:6.560275147744776E-4):0.0020591684710241365,(69:0.001955867902274272,91:0.001955867902274272):7.59328083524342E-4):1.3791304942609292E-4):4.2785328941936625E-4,(((((((4:1.7428425028205853E-4,16:1.7428425028205853E-4):1.7727627292143675E-4,(12:1.715257760193637…
tree STATE_1560000 = (((((((((((((((1:0.002017376825299996,125:0.002017376825299996):8.394241476610154E-4,(((((4:0.001509849991757724,((13:6.245969711713138E-4,15:6.245969711713138E-4):1.63635056485346E-4,74:7.882320276566598E-4):7.216179641010643E-4):1.1552068582283258E-4,69:0.0016253706775805567):4.650198180072096E-4,18:0.0020903904955877663):1.9222306849007737E-4,(16:0.0018688189553289637,94:0…
tree STATE_1565000 = ((((((((((((((((((1:0.002338452079076371,((((15:1.8469972601622213E-4,69:1.8469972601622213E-4):1.1582332288553499E-4,74:3.005230489017571E-4):3.3433485541247104E-4,107:6.348579043142282E-4):4.918035299568364E-4,(79:3.3540376091546303E-4,120:3.3540376091546303E-4):7.912576733556016E-4):0.0012117906448053063):1.5572980890922634E-4,(((8:8.11271531260345E-4,122:8.11271531260345E…
tree STATE_1570000 = (((((((((((((((((1:0.00182320331360151,(81:2.1136771916641754E-4,93:2.1136771916641754E-4):0.0016118355944350926):2.3948928933000642E-4,125:0.0020626926029315164):5.91509796234907E-4,((8:0.0015061667949248314,75:0.0015061667949248314):3.291837065752714E-4,122:0.0018353505015001029):8.188518976663206E-4):5.587276172675554E-4,(((12:4.033164121934102E-4,13:4.033164121934102E-4):…
tree STATE_1575000 = ((((((((((((((((((((1:0.001799572000195519,(((((4:7.530913556417776E-4,74:7.530913556417776E-4):9.456749152275939E-5,(12:4.665515386904091E-4,15:4.665515386904091E-4):3.811073084741279E-4):3.459065961657844E-4,18:0.0011935654433303214):1.814076188462444E-5,94:0.0012117062052149458):5.700955514149437E-4,(14:0.0012418479242574908,107:0.0012418479242574908):5.399538323723988E-4)…
tree STATE_1580000 = (((((((((((((((((((((1:8.66735946751443E-4,13:8.66735946751443E-4):3.669920012733999E-4,(81:2.793398919354748E-4,93:2.793398919354748E-4):9.543880560893681E-4):3.438035757439221E-4,(12:4.6131596004216123E-4,94:4.6131596004216123E-4):0.0011162155637266039):6.593670750171033E-4,(((4:5.391196438167444E-4,14:5.391196438167444E-4):1.7488957685923975E-4,107:7.140092206759841E-4):8.…
tree STATE_1585000 = ((((((((((((((((((((1:8.490961423277292E-4,74:8.490961423277292E-4):8.863722970388751E-4,125:0.0017354684393666043):0.0018813502259931048,((8:0.0017997769269642331,122:0.0017997769269642331):3.837297978380341E-4,75:0.0021835067248022672):0.0014333119405574419):5.673740494876421E-4,((((4:0.0011113643467542675,91:0.0011113643467542675):0.001212332934073368,(12:4.881754939817064…
tree STATE_1590000 = (((((((((((((((((((1:1.830971691925042E-4,120:1.830971691925042E-4):8.471418876893506E-4,((15:8.16088185840913E-4,16:8.16088185840913E-4):6.295782740187964E-5,74:8.790460132427927E-4):1.5119304363906208E-4):1.4222885875487656E-4,((12:5.915544490989173E-4,125:5.915544490989173E-4):3.1787580412254775E-4,13:9.094302532214651E-4):2.6303766241526623E-4):0.00235427771485299,(79:0.0…
tree STATE_1595000 = ((((((((((((((((1:5.614503555905604E-4,94:5.614503555905604E-4):0.0029072031106134894,(((4:0.0014991633505131905,79:0.0014991633505131905):5.058208252325521E-4,((12:0.0011776334909811433,74:0.0011776334909811433):4.597580394717787E-4,(13:9.270802012552178E-4,(91:8.191150401037915E-4,125:8.191150401037915E-4):1.0796516115142631E-4):7.103113291977042E-4):3.675926452928206E-4):0…
tree STATE_1600000 = ((((((((((((((((((1:0.0015400548758414071,18:0.0015400548758414071):7.222600153391932E-4,(14:1.117674216616138E-5,69:1.117674216616138E-5):0.002251138149014439):0.001456837664126829,((13:0.0012786437005796727,(16:5.270022697649074E-4,79:5.270022697649074E-4):7.516414308147653E-4):1.1038282902367177E-4,91:0.0013890265296033445):0.0023301260257040848):1.5344176498854152E-4,(94:…
tree STATE_1605000 = (((((((((((((((1:0.004645385327119628,((((12:8.917037816314771E-4,16:8.917037816314771E-4):1.8440064995081196E-4,13:0.001076104431582289):9.129601773844968E-4,79:0.001989064608966786):2.982154163602901E-4,69:0.002287280025327076):0.0023581053017925524):0.0011107738164993688,(((4:0.003953035150382629,(((14:5.784473752556456E-5,15:5.784473752556456E-5):3.7930477293930047E-4,107…
tree STATE_1610000 = (((((((((((((((((1:5.588286370905621E-4,((14:1.19773135236378E-4,15:1.19773135236378E-4):2.817730013938191E-4,107:4.015461366301971E-4):1.57282500460365E-4):3.137253448341034E-4,18:8.725539819246655E-4):0.0010397997599418405,4:0.0019123537418665058):0.0024535950847675812,((((12:0.002482232362357946,74:0.002482232362357946):6.877631632375039E-4,16:0.00316999552559545):3.801937…
tree STATE_1615000 = ((((((((((((((((((1:0.001466759160975641,(14:0.0010898271633277559,(18:6.973759950086992E-4,107:6.973759950086992E-4):3.9245116831905665E-4):3.7693199764788515E-4):3.159946760593938E-4,(81:5.07466879344787E-4,93:5.07466879344787E-4):0.001275286957690248):1.2196418056935028E-4,(((4:1.6482094343902215E-4,16:1.6482094343902215E-4):4.608378589931737E-4,15:6.256588024321959E-4):0.…
tree STATE_1620000 = (((((((((((((((((((((1:3.2706810201462074E-5,14:3.2706810201462074E-5):7.257503549339184E-4,15:7.584571651353804E-4):4.108991873512203E-4,(4:7.73544649668108E-4,(74:6.117128267258911E-4,107:6.117128267258911E-4):1.6183182294221684E-4):3.958117028184928E-4):0.001140491878842057,16:0.002309848231328658):3.633613167765984E-4,((8:0.0017277365132677815,(75:5.014814655740427E-4,122…
tree STATE_1625000 = ((((((((((((((((((1:7.797248061040765E-4,(18:7.745001055609577E-4,94:7.745001055609577E-4):5.224700543118811E-6):8.528850682320927E-4,4:0.0016326098743361691):0.001768741382967981,(((((12:8.140791243074607E-5,69:8.140791243074607E-5):0.0021672680467457305,79:0.0022486759591764764):3.115324490790593E-5,(74:6.542135453734384E-4,107:6.542135453734384E-4):0.0016256156587109438):1…
tree STATE_1630000 = (((((((((((((((((((1:5.122897531903511E-4,4:5.122897531903511E-4):0.001147084325219064,(18:4.140034107341128E-4,94:4.140034107341128E-4):0.0012453706676753022):0.0010986386846670003,(12:0.001234407622128374,(((16:2.5063052821338515E-4,79:2.5063052821338515E-4):2.499709037282859E-4,74:5.006014319416711E-4):6.03145754573819E-4,69:0.00110374718651549):1.3066043561288398E-4):0.00…
tree STATE_1635000 = ((((((((((((((((((((1:0.0023261628440721803,94:0.0023261628440721803):7.241009647618209E-4,((4:0.0016011264358123725,18:0.0016011264358123725):0.0012713346698749247,(91:0.001971303062554504,(120:0.0018499198275668369,125:0.0018499198275668369):1.2138323498766699E-4):9.011580431327933E-4):1.7780270314670396E-4):6.756730264775223E-4,69:0.0037259368353115235):0.00101688787623955…
tree STATE_1640000 = (((((((((((((((((1:7.016237902755524E-5,94:7.016237902755524E-5):0.0030340481074917288,((12:3.6876133358576714E-4,79:3.6876133358576714E-4):0.0020767087179906505,(13:4.016532001855721E-4,(14:1.8059887769665613E-4,107:1.8059887769665613E-4):2.2105432248891596E-4):0.0020438168513908454):6.587404349428666E-4):0.0011686925308398931,((4:0.002358327757934685,125:0.00235832775793468…
tree STATE_1645000 = ((((((((((((((((1:0.0035906310068879476,((((4:6.03551342695727E-4,79:6.03551342695727E-4):0.0015047105400890707,(16:1.4218920092397332E-4,74:1.4218920092397332E-4):0.0019660726818608244):3.049875968782695E-4,(((8:0.0011109823470952475,75:0.0011109823470952475):2.448986743471336E-4,122:0.001355881021442381):8.382081820589369E-4,((14:7.471428581900442E-4,(18:3.410662126990079E-…
tree STATE_1650000 = (((((((((((((((((1:0.0014110358469419495,79:0.0014110358469419495):0.002711443142524043,(4:0.003531651354688776,91:0.003531651354688776):5.908276347772164E-4):0.0011233319392036896,(((8:0.0012120969935214226,(75:9.182381673372513E-4,122:9.182381673372513E-4):2.9385882618417135E-4):0.0016393226896129584,((13:6.289891975953387E-4,120:6.289891975953387E-4):0.0014284526790726666,…
tree STATE_1655000 = (((((((((((((((((1:0.00191565817679177,91:0.00191565817679177):6.129226082852905E-4,(16:0.0024011521589162067,(81:0.0017148281366605547,93:0.0017148281366605547):6.863240222556521E-4):1.274286261608538E-4):3.037759039627823E-4,(14:0.0025009140309905516,(74:2.610392202830995E-4,(79:1.5980035529093205E-4,107:1.5980035529093205E-4):1.0123886499216746E-4):0.002239874810707452):3.…
tree STATE_1660000 = (((((((((((((((((((((1:2.5114777877313985E-4,12:2.5114777877313985E-4):0.0020620851935288617,(79:0.001620945100554848,125:0.001620945100554848):6.922878717471536E-4):9.28458589029629E-5,(18:0.0020502801774794225,74:0.0020502801774794225):3.5579865372554207E-4):2.2783025912273113E-4,(((8:3.369657163207995E-4,75:3.369657163207995E-4):9.726866023051505E-4,(14:4.093821570702223E-…
tree STATE_1665000 = (((((((((((((((((((((1:1.724415065454587E-4,(12:1.6755962547019965E-5,79:1.6755962547019965E-5):1.5568554399843871E-4):5.972794137206123E-4,74:7.697209202660709E-4):0.0027023771589411378,91:0.003472098079207209):9.358264139439467E-5,(14:0.0018578313400271214,125:0.0018578313400271214):0.001707849380574482):5.721737820607985E-4,((8:5.153842817405906E-4,75:5.153842817405906E-4)…
tree STATE_1670000 = ((((((((((((((((((((1:6.222623213001787E-5,14:6.222623213001787E-5):5.907958115244201E-4,125:6.53022043654438E-4):0.0017184434319674152,((((8:6.412159650633789E-4,75:6.412159650633789E-4):3.1871497546269846E-4,(12:5.405291479881767E-4,79:5.405291479881767E-4):4.1940179253790067E-4):8.451462485419375E-4,74:0.001805077189068015):5.850427670071553E-5,91:0.0018635814657687304):5.…
tree STATE_1675000 = (((((((((((((((((((((1:1.4869493264835583E-5,15:1.4869493264835583E-5):5.000019686857364E-4,13:5.14871461950572E-4):5.599781613719359E-4,((14:4.4261994034743246E-4,(81:1.3229374644264065E-4,93:1.3229374644264065E-4):3.1032619390479184E-4):2.7332472996529955E-4,125:7.15944670312732E-4):3.5890495300977586E-4):0.0015453275983412064,(74:0.001444532155563803,107:0.0014445321555638…
tree STATE_1680000 = ((((((((((((((((((1:0.001016875662736812,(81:4.888179052400178E-5,93:4.888179052400178E-5):9.679938722128102E-4):5.219535230133144E-5,13:0.0010690710150381435):2.714807043585929E-4,((14:1.9340518644543373E-4,107:1.9340518644543373E-4):0.0011099571110958616,((15:5.601674113396302E-4,74:5.601674113396302E-4):3.2518984377153336E-4,125:8.853572551111636E-4):4.1800504243013183E-4)…
tree STATE_1685000 = ((((((((((((((((((((1:6.289321611167917E-4,13:6.289321611167917E-4):0.0013827447307920467,4:0.0020116768919088385):0.0018145661127479448,(14:4.068134810512049E-4,(74:3.07063268328567E-4,107:3.07063268328567E-4):9.975021272263791E-5):0.0034194295236055785):4.359842756750088E-4,(81:0.0030865857422044834,93:0.0030865857422044834):0.0011756415381273086):5.198680767184109E-4,(((((…
tree STATE_1690000 = (((((((((((((((1:0.0035209643583605614,((13:0.0011604139507981987,((14:2.1235347149215872E-4,74:2.1235347149215872E-4):3.226988747102237E-5,120:2.446233589631811E-4):9.157905918350177E-4):0.0010426929199626534,107:0.002203106870760852):0.0013178574875997093):2.149394341119321E-4,((4:0.0017539414311542613,125:0.0017539414311542613):5.505064884553722E-4,(((8:7.016517174787966E-…
tree STATE_1695000 = (((((((((((((((((((1:6.627302944943697E-4,((14:3.6884715764146965E-4,120:3.6884715764146965E-4):2.243368106669049E-5,74:3.9128083870816014E-4):2.7144945578620955E-4):7.041839682043853E-4,13:0.001366914262698755):5.057104204326313E-4,((81:9.173967400603925E-5,93:9.173967400603925E-5):0.001263991004246215,107:0.0013557306782522544):5.16894004879132E-4):0.0014104812274178522,(8:…
tree STATE_1700000 = ((((((((((((((((((((1:3.053730830787913E-4,13:3.053730830787913E-4):0.0030654239657125415,(14:0.0019642126932040947,18:0.0019642126932040947):0.0014065843555872383):2.3034265179580713E-4,120:0.00360113970058714):0.001450295638408883,(107:0.0015961042872051684,125:0.0015961042872051684):0.0034553310517908544):7.57837784427221E-4,(((((4:0.0011681171716471745,94:0.00116811717164…
tree STATE_1705000 = (((((((((((((((((1:9.454290479351876E-4,(81:4.5774655940357644E-4,93:4.5774655940357644E-4):4.876824885316112E-4):0.0022708077423732056,((13:5.735645801328697E-4,14:5.735645801328697E-4):6.17536522055729E-4,120:0.0011911011021885987):0.0020251356881197946):6.94197056357421E-4,(((8:7.349459203742043E-4,75:7.349459203742043E-4):0.0012521719259248926,(69:2.872827639992827E-4,107…
tree STATE_1710000 = ((((((((((((((((1:0.002828079847179333,(107:9.366917124892871E-4,120:9.366917124892871E-4):0.001891388134690046):7.086544549714589E-4,((13:0.0015856308892037417,(81:1.1025023995929444E-5,93:1.1025023995929444E-5):0.0015746058652078123):2.384501115251592E-4,(14:8.934556098524546E-4,69:8.934556098524546E-4):9.306253908764463E-4):0.001712653301421891):0.0011015437565088295,(((((…
tree STATE_1715000 = ((((((((((((((((1:0.002709190568727515,((8:0.001492702516592127,75:0.001492702516592127):0.001072807628872925,125:0.002565510145465052):1.4368042326246304E-4):3.4527609202516813E-4,((((12:6.564344114984634E-4,(18:1.2251875520128753E-4,74:1.2251875520128753E-4):5.339156562971758E-4):4.7031174511754964E-4,(91:4.437018422516411E-4,94:4.437018422516411E-4):6.830443143643718E-4):0…
tree STATE_1720000 = ((((((((((((((((((((((1:4.862750926481217E-4,15:4.862750926481217E-4):9.537110579467362E-4,79:0.0014399861505948579):6.406499651606299E-5,16:0.0015040511471109208):0.0025577063737962646,(94:0.0017988705126764774,120:0.0017988705126764774):0.002262887008230708):2.753723462184292E-4,((((4:3.204473627933066E-4,14:3.204473627933066E-4):0.0010344428551801834,(12:4.7108016341383023…
tree STATE_1725000 = (((((((((((((((((((1:4.5857444605080605E-4,18:4.5857444605080605E-4):0.0013963416177365517,15:0.0018549160637873578):4.62228681876482E-4,(((8:4.7314206192628687E-4,75:4.7314206192628687E-4):0.0014400968715139696,74:0.0019132389334402563):4.455942965110333E-5,14:0.0019577983630913597):3.593463825724802E-4):5.08009365979457E-4,91:0.002825154111643297):1.8605995296370635E-4,((((…
tree STATE_1730000 = (((((((((((((((((((((((1:1.9782347677419168E-7,15:1.9782347677419168E-7):0.0012935595260398281,(69:1.3093790158292325E-4,125:1.3093790158292325E-4):0.0011628194479336791):1.1087150869911301E-4,18:0.0014046288582157153):5.853729861710569E-4,12:0.0019900018443867722):4.832371052314712E-5,(14:8.502844112053086E-5,74:8.502844112053086E-5):0.0019532971137893886):7.941121064246252E…
tree STATE_1735000 = (((((((((((((((1:0.002190303061695275,79:0.002190303061695275):1.080906209366293E-4,(15:9.20076385859917E-4,107:9.20076385859917E-4):0.0013783172967719872):0.0019045184376192377,(((4:8.013356317358587E-4,16:8.013356317358587E-4):0.0022146209121304177,((((13:8.615700926046769E-5,120:8.615700926046769E-5):3.0056195820626826E-4,94:3.8671896746673593E-4):7.47064948972753E-4,((14:…
tree STATE_1740000 = ((((((((((((((((1:0.0014241717997529623,(81:3.286740419387241E-4,93:3.286740419387241E-4):0.0010954977578142382):0.004836727790626589,(((((4:0.0017066173544214548,15:0.0017066173544214548):4.419821526080133E-4,(79:0.0021091837657197937,107:0.0021091837657197937):3.9415741309674346E-5):5.006349058237604E-4,(13:0.002035428803921755,(((14:1.1615545279361468E-5,16:1.1615545279361…
tree STATE_1745000 = ((((((((((((((((1:0.0038894313090497516,((8:0.0011046830317822387,75:0.0011046830317822387):0.001704049882118864,((((12:3.300893641275288E-4,16:3.300893641275288E-4):6.298795551998622E-4,(13:5.268224567281645E-4,69:5.268224567281645E-4):4.331464625992264E-4):1.5388095148418995E-4,125:0.001113849870811581):3.4089078263119547E-4,91:0.0014547406534427764):0.0013539922604583264):…
tree STATE_1750000 = ((((((((((((((((((((((((1:6.949403585083282E-5,16:6.949403585083282E-5):2.164676246033817E-5,12:9.114079831117099E-5):0.002143707916945437,((4:0.0014966594192569673,(15:3.3689658409595E-4,18:3.3689658409595E-4):0.0011597628351610173):7.158891895317683E-4,((((14:4.7613208029853067E-4,74:4.7613208029853067E-4):2.3131806628962304E-4,107:7.074501465881537E-4):0.001110677342641959…
tree STATE_1755000 = (((((((((((((((((((((1:3.98171118224177E-4,69:3.98171118224177E-4):1.384850414510539E-4,12:5.366561596752309E-4):2.9090405340805145E-4,125:8.275602130832823E-4):4.387057111773429E-4,16:0.0012662659242606252):0.0012864210976005748,91:0.0025526870218612):9.522800565757569E-5,4:0.0026479150275187757):5.551928438391335E-4,(((8:0.0020166496250956633,75:0.0020166496250956633):8.548…
tree STATE_1760000 = (((((((((((((((((((((1:1.7567049846207197E-4,79:1.7567049846207197E-4):9.404801595803876E-4,15:0.0011161506580424595):8.934437746822386E-4,(4:0.0012712963570373351,(13:0.001113791292724516,120:0.001113791292724516):1.5750506431281923E-4):7.382980756873629E-4):5.272925801575543E-4,(((12:7.64876945249093E-5,16:7.64876945249093E-5):3.5099611275082036E-4,94:4.2748380727572965E-4)…
tree STATE_1765000 = (((((((((((((((((1:0.001612936198131471,(4:7.243974774001218E-4,(13:2.25204448180541E-4,120:2.25204448180541E-4):4.991930292195808E-4):8.885387207313492E-4):3.2291414425487854E-4,8:0.0019358503423863496):7.923053759328149E-4,(((((12:3.4685667199992363E-4,16:3.4685667199992363E-4):5.21532513136439E-4,79:8.683891851363627E-4):2.4510829060362174E-4,((15:1.727217846784579E-4,18:1…
tree STATE_1770000 = ((((((((((((((((((1:0.002873049401105596,(((4:0.001005116157872957,15:0.001005116157872957):0.0011334252036214953,(((14:1.2340602821289708E-4,107:1.2340602821289708E-4):8.603652411876181E-4,125:9.837712694005152E-4):4.7983129346859817E-4,94:0.0014636025628691133):6.74938798625339E-4):1.8848889587833864E-4,(75:0.0014172149515627771,(81:5.940843687557407E-4,93:5.940843687557407…
tree STATE_1775000 = ((((((((((((((((1:9.367573038829251E-4,120:9.367573038829251E-4):0.0015753499177700364,18:0.0025121072216529616):0.0015223451308224345,(((((4:4.280088973992575E-4,94:4.280088973992575E-4):0.0012962767424266935,(14:0.0016809123558762062,(107:0.0011896032800628037,125:0.0011896032800628037):4.913090758134025E-4):4.337328394974477E-5):7.919817229041354E-4,((12:6.243023388744293E…
tree STATE_1780000 = (((((((((((((((((((((((1:2.9946756274222303E-4,14:2.9946756274222303E-4):0.001052608873465131,(18:4.585675168858499E-4,94:4.585675168858499E-4):8.935089193215042E-4):2.0493466118757468E-4,(12:0.0013587095023703327,69:0.0013587095023703327):1.9830159502459612E-4):4.341576598723407E-4,((75:8.360534226496062E-4,81:8.360534226496062E-4):1.4812467730880065E-4,93:9.841780999584068E…
tree STATE_1785000 = (((((((((((((((((((1:9.115438871680003E-4,13:9.115438871680003E-4):0.0011083426085879951,8:0.0020198864957559955):1.1361716069533626E-5,(74:7.705156530887997E-4,120:7.705156530887997E-4):0.0012607325587367295):3.1162837527516337E-4,(12:3.86960827837391E-4,69:3.86960827837391E-4):0.0019559157592633014):1.1796695349249953E-4,(((4:0.0013280047028152288,(15:0.0010494898053569747,…
tree STATE_1790000 = ((((((((((((((((((1:8.596413363061756E-4,13:8.596413363061756E-4):5.5309833628766E-4,12:0.0014127396725938355):6.798246930555282E-5,(4:4.967469316128885E-4,94:4.967469316128885E-4):9.839752102864998E-4):3.305997326193723E-4,(69:0.0016174880891340565,91:0.0016174880891340565):1.9383378538470413E-4):7.808095856982195E-4,(((14:5.011611612782798E-4,18:5.011611612782798E-4):0.0018…
tree STATE_1795000 = ((((((((((((((((((1:2.7208465262845526E-4,18:2.7208465262845526E-4):0.001111400120688148,120:0.0013834847733166034):4.534105081250759E-4,8:0.0018368952814416793):5.178721299946734E-4,(((14:6.649786811111546E-4,107:6.649786811111546E-4):4.984019373915677E-4,69:0.0011633806185027222):5.275038097063767E-4,16:0.001690884428209099):6.638829832272537E-4):1.7226794930313332E-4,(((((…
tree STATE_1800000 = (((((((((((((((((((1:1.1782068616332751E-4,69:1.1782068616332751E-4):0.001400036296377048,(((((13:2.4104207105670372E-4,(14:5.374207565565234E-5,94:5.374207565565234E-5):1.872999954010514E-4):2.181579358736528E-4,74:4.592000069303565E-4):2.931978886659354E-4,(15:1.749243875513215E-4,79:1.749243875513215E-4):5.774735080449705E-4):3.01009361392881E-4,(91:8.653653269078849E-4,12…
tree STATE_1805000 = (((((((((((((((((((1:0.0014745891795240034,107:0.0014745891795240034):1.3458559848671505E-4,(((4:8.905453534475856E-4,125:8.905453534475856E-4):5.359684611564845E-4,91:0.00142651381460407):9.529721802656733E-5,120:0.0015218110326306374):8.736374538008103E-5):6.212288754125612E-4,((75:9.95149099386101E-4,93:9.95149099386101E-4):4.194505989876221E-4,81:0.0014145996983737231):8.…
tree STATE_1810000 = ((((((((((((((((((1:5.497253162586312E-5,12:5.497253162586312E-5):3.276165631967224E-4,14:3.825890948225855E-4):0.002469279958687997,((((4:0.0011961993662532294,125:0.0011961993662532294):1.429810665147923E-4,(16:0.0012487331710748675,(74:1.1999164496363406E-4,107:1.1999164496363406E-4):0.0011287415261112335):9.044726169315414E-5):6.611895680106576E-4,((15:2.9015666449957507E…
tree STATE_1815000 = ((((((((((((((((((((1:6.232586334403663E-4,14:6.232586334403663E-4):5.814162445531569E-4,(8:1.9372476456490522E-4,75:1.9372476456490522E-4):0.0010109501134286179):3.7782665475150014E-4,12:0.0015825015327450233):1.3456320926875064E-4,(81:4.721513778992757E-4,93:4.721513778992757E-4):0.0012449133641144982):0.001124640833494058,(((74:8.717028284830846E-6,107:8.717028284830846E-6…
tree STATE_1820000 = ((((((((((((((1:0.0020294788302959244,(107:3.0018566043853813E-4,125:3.0018566043853813E-4):0.0017292931698573862):5.983820595900184E-4,(((((((4:6.845037515029428E-4,13:6.845037515029428E-4):5.221542722549185E-4,(12:3.473180796757273E-4,15:3.473180796757273E-4):8.593399440821341E-4):7.108568992951784E-5,16:0.0012777437136873792):3.1815039904908426E-4,18:0.0015958941127364634)…
tree STATE_1825000 = ((((((((((((((((((1:7.304398637705611E-4,14:7.304398637705611E-4):0.0010279590330798997,(94:3.91813946357472E-5,107:3.91813946357472E-5):0.0017192175022147137):1.3950086005275024E-4,74:0.001897899756903211):0.0017274066540457604,((((12:9.534370929625397E-4,91:9.534370929625397E-4):5.725266632582036E-4,125:0.0015259637562207433):2.2659706250910492E-4,(79:0.0010872626406308664,…
tree STATE_1830000 = (((((((((((((((((((((((1:8.458289634071767E-5,14:8.458289634071767E-5):4.4674575380974387E-4,12:5.313286501504615E-4):9.022890637643404E-4,107:0.001433617713914802):4.618960976254904E-4,((69:8.495679824106855E-4,120:8.495679824106855E-4):6.642511847069328E-4,74:0.0015138191671176184):3.81694644422674E-4):1.6926307645118805E-5,79:0.0019124401191854112):6.156405801255962E-4,(81…
tree STATE_1835000 = ((((((((((((((((((((1:6.975942245413961E-4,107:6.975942245413961E-4):6.148067980415984E-4,((12:2.454528791616771E-4,13:2.454528791616771E-4):2.646434194092563E-5,94:2.7191722110260274E-4):0.0010404838014803916):3.771102791053941E-4,125:0.0016895113016883886):6.889582899906638E-4,((((4:0.0010778847431729469,120:0.0010778847431729469):8.761637713374821E-4,(14:8.098417121884064E…
tree STATE_1840000 = ((((((((((((((((((1:2.1226073270252228E-4,12:2.1226073270252228E-4):5.790170312116374E-4,120:7.912777639141596E-4):0.0014063813416117172,(4:7.665347996003339E-4,13:7.665347996003339E-4):0.001431124305925543):9.110071478370166E-4,((94:6.933737150833838E-7,107:6.933737150833838E-7):4.991096999014146E-4,125:4.998030736164979E-4):0.0026088631797463956):2.81761380057408E-4,8:0.003…
tree STATE_1845000 = (((((((((((((((((((((1:3.343165740672154E-5,69:3.343165740672154E-5):3.544259677647278E-4,107:3.8785762517144935E-4):0.00123548435358144,((75:3.4758199230434017E-4,81:3.4758199230434017E-4):3.608648120383115E-4,93:7.084468043426517E-4):9.148951744102378E-4):5.57792075324619E-4,((4:0.0013554709302644554,(18:1.1826415376546038E-4,94:1.1826415376546038E-4):0.0012372067764989951)…
tree STATE_1850000 = ((((((((((((((((((((1:0.0012763969056201292,13:0.0012763969056201292):7.238693506564299E-5,(12:3.164220755268323E-4,79:3.164220755268323E-4):0.00103236176515894):9.454592743158262E-5,94:0.0014433297681173548):6.066383990336992E-4,4:0.002049968167151054):2.1498374549021445E-4,((75:1.637776617663692E-4,81:1.637776617663692E-4):1.1135477162975435E-4,93:2.7513243339612355E-4):0.0…
tree STATE_1855000 = ((((((((((((((((((((1:0.0017683271087771512,(4:0.0017311304700277429,(13:0.0010477939520238905,((75:1.7646113922309355E-4,93:1.7646113922309355E-4):3.4693408240703624E-4,81:5.233952216301298E-4):5.243987303937607E-4):6.833365180038524E-4):3.7196638749408375E-5):3.1997735017396094E-5,12:0.0018003248437945473):1.4899419258334223E-4,15:0.0019493190363778896):3.9845925503613705E-…
tree STATE_1860000 = ((((((((((((((((1:0.0022698767106073894,((12:2.914557544818665E-4,125:2.914557544818665E-4):5.984059872747056E-4,(((15:8.247556691189906E-5,69:8.247556691189906E-5):8.050196564854614E-5,(107:1.3938998091579253E-5,120:1.3938998091579253E-5):1.4903853446886594E-4):9.10309598506983E-5,79:2.540084924111435E-4):6.358532493454287E-4):0.0013800149688508174):1.1640661740080528E-4,8:0…
tree STATE_1865000 = (((((((((((((((((((1:0.0011979109351217968,((4:3.0858293374038054E-4,16:3.0858293374038054E-4):7.856132388117797E-4,74:0.0010941961725521602):1.0371476256963654E-4):0.0015080382825965063,8:0.002705949217718303):5.2188718422151E-4,((((12:0.0012075203680946488,(15:5.6931649173794975E-5,107:5.6931649173794975E-5):0.001150588718920854):6.591201096068815E-4,(13:0.00163418992502345…
tree STATE_1870000 = ((((((((((((((((((((1:3.2605992902644477E-4,(13:2.055987271016048E-4,14:2.055987271016048E-4):1.2046120192483998E-4):9.27231927759659E-4,91:0.0012532918567861038):0.0012673571184322796,((4:9.947124801792519E-4,16:9.947124801792519E-4):3.500077933132279E-4,((18:5.461897964481925E-4,(69:1.7442117767166158E-4,79:1.7442117767166158E-4):3.7176861877653096E-4):5.708873294286716E-5,…
tree STATE_1875000 = ((((((((((((((((((1:4.291319861423814E-4,(94:2.8213086663499224E-4,120:2.8213086663499224E-4):1.4700111950738918E-4):6.74896810768631E-4,(16:5.040387892164598E-4,69:5.040387892164598E-4):5.999900076945526E-4):0.0011049213404680622,91:0.0022089501373790746):3.808815569528146E-4,((13:0.001099293789750935,14:0.001099293789750935):1.4801711977148382E-4,((75:5.117967313568849E-4,9…
tree STATE_1880000 = (((((((((((((((((((1:1.4446622655373012E-5,120:1.4446622655373012E-5):0.002417529810277523,((((12:2.759109345890697E-4,15:2.759109345890697E-4):2.159750190929408E-4,94:4.918859536820105E-4):1.9508143366667088E-4,(13:5.0196534017607E-5,14:5.0196534017607E-5):6.367708533310744E-4):0.0017133841555750672,((16:8.790500341608429E-4,125:8.790500341608429E-4):3.1889165746376287E-4,18…
tree STATE_1885000 = ((((((((((((((((((((((1:0.0010923324901050333,120:0.0010923324901050333):7.627520345369519E-4,13:0.0018550845246419851):4.764219634965923E-4,(18:0.0018233348967478127,74:0.0018233348967478127):5.081715913907647E-4):3.7276579763682654E-4,91:0.002704272285775404):0.001215405491953276,((4:0.001827483161542225,107:0.001827483161542225):9.711214809849059E-4,(75:6.703114107416568E-…
tree STATE_1890000 = ((((((((((((((((((((1:2.4901589364107184E-4,74:2.4901589364107184E-4):6.630879418420022E-4,120:9.12103835483074E-4):0.0010924722078104342,14:0.002004576043293508):0.001157014645418555,((13:4.3513533398470444E-4,107:4.3513533398470444E-4):0.0016537787803080873,91:0.0020889141142927917):0.0010726765744192715):3.2823510377213766E-4,((4:0.0032980292848025917,((((((8:0.00122758022…
tree STATE_1895000 = ((((((((((((((((((((((1:2.121670649866838E-4,14:2.121670649866838E-4):2.6787644837375675E-4,((15:3.106850774522251E-4,18:3.106850774522251E-4):6.185168566939737E-5,16:3.7253676312162245E-4):1.0750675023881812E-4):0.001208471227502704,79:0.0016885147408631446):5.572138142367201E-4,8:0.0022457285550998647):1.2796677114128643E-4,69:0.002373695326241151):8.857314609016782E-4,(((1…
tree STATE_1900000 = ((((((((((((((((((((((((1:1.260382352613697E-4,94:1.260382352613697E-4):9.435162658707963E-4,8:0.001069554501132166):4.254391476529631E-4,(12:6.458332044411317E-4,18:6.458332044411317E-4):8.491604443439974E-4):1.1523613717805115E-4,(74:7.025684264852454E-5,107:7.025684264852454E-5):0.0015399729433146557):8.281263956619388E-5,(14:9.466264261032004E-4,69:9.466264261032004E-4):7…
tree STATE_1905000 = ((((((((((((((((((1:0.001369032630982452,((13:4.2433217122529585E-4,94:4.2433217122529585E-4):9.389448085328268E-4,(14:4.253713798100261E-4,125:4.253713798100261E-4):9.379055999480965E-4):5.7556512243293195E-6):8.162714078296066E-4,((12:2.937944414605486E-5,69:2.937944414605486E-5):6.818529293703303E-4,15:7.112323735163851E-4):0.0014740716652956733):0.0016138445082747766,107:…
tree STATE_1910000 = (((((((((((((((((((1:0.0034530382573033994,(75:0.0013647932860148836,(81:0.0013033507457541002,93:0.0013033507457541002):6.144254026078347E-5):0.0020882449712885157):2.0927090902910644E-4,91:0.003662309166332506):5.697623654920339E-4,8:0.00423207153182454):7.173759479845981E-4,((((((4:3.6434771009425965E-4,13:3.6434771009425965E-4):9.131870304741457E-4,(((16:2.534102893113725…
tree STATE_1915000 = (((((((((((((((((((1:0.0010296932079322412,91:0.0010296932079322412):0.0015795812789408683,(75:0.0015823305626369503,(81:9.200460635347482E-4,93:9.200460635347482E-4):6.622844991022021E-4):0.0010269439242361592):2.215471571743472E-4,(((((((4:3.846387856231533E-4,125:3.846387856231533E-4):9.695354261666833E-4,15:0.0013541742117898366):1.0227328942352177E-4,13:0.001456447501213…
tree STATE_1920000 = ((((((((((((((((((((((1:0.0019354267139958898,((75:2.680198631795218E-4,81:2.680198631795218E-4):2.651839699844812E-6,93:2.7067170287936663E-4):0.0016647550111165233):1.685013086611467E-4,91:0.0021039280226570365):8.046214864508693E-4,(((4:8.882112748451853E-4,(8:6.384837319532308E-4,((15:2.76849286976307E-4,18:2.76849286976307E-4):1.4235301250069472E-4,94:4.192022994770017E-…
tree STATE_1925000 = (((((((((((((((((((1:8.225926688027058E-4,14:8.225926688027058E-4):8.242407071098323E-4,(((4:1.7792299712730234E-4,18:1.7792299712730234E-4):0.0010745811441606572,(15:2.207838088293104E-4,74:2.207838088293104E-4):0.001031720332458649):1.493502777210839E-4,125:0.0014018544190090433):2.449789569034949E-4):0.00119241067235129,(((8:0.0010891929000764655,(69:3.45818307049554E-4,79…
tree STATE_1930000 = ((((((((((((((((((((((1:7.129877555448869E-5,12:7.129877555448869E-5):5.012024939605249E-4,125:5.725012695150136E-4):5.739390685948909E-4,8:0.0011464403381099045):5.096098619766648E-4,((14:3.453815582220988E-4,79:3.453815582220988E-4):3.5924624713368794E-4,(69:5.162472696708897E-4,107:5.162472696708897E-4):1.8838053568489698E-4):9.514223947307826E-4):3.95803170419966E-4,(4:0.…
tree STATE_1935000 = ((((((((((((((((((((1:4.208639439469077E-4,(13:1.64573822185586E-4,120:1.64573822185586E-4):2.5629012176132173E-4):4.6466210591309965E-4,74:8.855260498600074E-4):0.0011009594836332084,((8:4.548337803896796E-4,18:4.548337803896796E-4):9.722914290729955E-4,94:0.001427125209462675):5.593603240305407E-4):7.251873268311628E-4,(12:0.0017169893333597018,15:0.0017169893333597018):9.9…
tree STATE_1940000 = ((((((((((((((((((((((1:0.0012809394824809188,15:0.0012809394824809188):1.1063879565731166E-4,8:0.0013915782781382304):2.550770020458323E-4,18:0.0016466552801840627):5.224520437534191E-4,(13:0.0011823082973928607,120:0.0011823082973928607):9.867990265446211E-4):1.6306617413764388E-4,(14:6.486857158445685E-4,94:6.486857158445685E-4):0.0016834877822305572):9.597437815428069E-4,…
tree STATE_1945000 = ((((((((((((((((1:0.004109594385767214,(13:0.0011696552968767852,(15:6.824224915005377E-4,18:6.824224915005377E-4):4.8723280537624756E-4):0.0029399390888904284):1.8278403856324208E-4,(((4:0.0022551472742387557,((14:0.0011180852542490179,(79:1.648187671618041E-5,107:1.648187671618041E-5):0.0011016033775328375):3.888645699963217E-4,(16:0.0012498255665892054,69:0.001249825566589…
tree STATE_1950000 = (((((((((((((((((1:0.002295980285397117,(8:9.940724879984855E-4,12:9.940724879984855E-4):0.0013019077973986314):4.1478586327843786E-4,125:0.002710766148675555):4.441064144379901E-4,(4:0.001700320250633677,((15:1.0843996817630415E-4,18:1.0843996817630415E-4):0.0015670668548765261,16:0.0016755068230528303):2.4813427580846646E-5):0.001454552312479868):7.372290520457508E-4,91:0.0…
tree STATE_1955000 = ((((((((((((((((((((1:4.5620530206059767E-4,((16:7.535844403827774E-5,18:7.535844403827774E-5):2.628437387294413E-4,79:3.3820218276771905E-4):1.1800311929287862E-4):2.827549961564532E-5,107:4.84480801676243E-4):6.71656375571233E-4,12:0.001156137177247476):7.433218243673141E-4,(4:0.0010321592208245578,(8:4.995032806149884E-4,13:4.995032806149884E-4):5.326559402095694E-4):8.672…
tree STATE_1960000 = ((((((((((((((((((((((1:1.1710748980371351E-4,13:1.1710748980371351E-4):2.4072398644619874E-4,14:3.5783147624991225E-4):6.330595363051752E-4,91:9.908910125550874E-4):9.691444672036906E-4,94:0.001960035479758778):2.8158064340169783E-4,(8:0.0012134657160625076,12:0.0012134657160625076):0.0010281504070979682):3.374440177714884E-4,(15:0.0013873007110637434,107:0.00138730071106374…
tree STATE_1965000 = (((((((((((((((((((((1:6.0235431981343E-4,79:6.0235431981343E-4):2.1704864864534475E-4,107:8.194029684587748E-4):2.2220818307574358E-5,14:8.416237867663491E-4):1.2707931583664058E-4,18:9.687031026029897E-4):7.031362177474184E-4,15:0.0016718393203504081):0.002270741574944035,(8:0.0022332026006155765,((75:0.0010758259702860074,(81:9.36380372422378E-5,93:9.36380372422378E-5):9.8…
tree STATE_1970000 = ((((((((((((((((1:0.0029012156263194637,((14:0.0021864219348144767,15:0.0021864219348144767):5.897689467997793E-4,((((16:6.550485382750568E-4,79:6.550485382750568E-4):1.9404332104940134E-4,18:8.490918593244581E-4):2.9186380865366514E-4,(94:2.4080169655517702E-4,125:2.4080169655517702E-4):9.001539714229462E-4):0.0010410467808504163,(75:5.881700803693511E-4,(81:2.76261405007931…
tree STATE_1975000 = ((((((((((((((((((((((1:4.39818891381109E-4,(18:1.3191444523807025E-5,79:1.3191444523807025E-5):4.2662744685730193E-4):0.0011120820895016792,(16:0.0013848273743520213,125:0.0013848273743520213):1.670736065307668E-4):4.927579980789174E-4,(75:6.692559671228097E-4,(81:5.459225708940603E-4,93:5.459225708940603E-4):1.2333339622874935E-4):0.0013754030118388958):2.298336390643206E-4…
tree STATE_1980000 = (((((((((((((((((((((1:2.2869973834034938E-4,107:2.2869973834034938E-4):3.205841166994533E-4,16:5.492838550398027E-4):7.665828359451046E-5,69:6.259421386343131E-4):0.0017243500093416311,(((4:0.0015232902749489458,(8:7.727622138499725E-4,15:7.727622138499725E-4):7.505280610989733E-4):8.670737072251919E-5,(((13:0.0011026862170119835,91:0.0011026862170119835):4.031042565722431E-…
tree STATE_1985000 = (((((((((((((((((((1:9.876775620531565E-5,16:9.876775620531565E-5):0.0013986197606823028,((4:0.001311878215560345,((69:4.381456744217758E-4,107:4.381456744217758E-4):7.987460247772474E-4,(94:4.7244771408773016E-4,120:4.7244771408773016E-4):7.644439851112932E-4):7.498651636132173E-5):6.280196699795407E-5,14:0.001374680182558299):1.2270733432931933E-4):2.498121670638546E-4,12:0…
tree STATE_1990000 = (((((((((((((((1:5.797268227110416E-4,15:5.797268227110416E-4):0.0010798741245386062,4:0.0016596009472496477):2.6677437751937254E-4,((13:5.88945051822181E-4,79:5.88945051822181E-4):7.279610469492955E-4,16:0.0013169060987714765):6.094692259975437E-4):0.0012009418192970931,((((8:8.890448605094146E-4,74:8.890448605094146E-4):7.172688108363288E-4,(94:6.942716209698681E-4,125:6.94…
tree STATE_1995000 = (((((((((((((((((((1:6.236868108329379E-4,8:6.236868108329379E-4):8.567394902809068E-5,74:7.093607598610286E-4):3.650137032262826E-4,125:0.0010743744630873112):0.0010015977181133007,(75:0.001419055194310634,(81:7.916359927215496E-4,93:7.916359927215496E-4):6.274192015890844E-4):6.56916986889978E-4):0.0016060174684722007,(((13:0.0012985348717926132,18:0.0012985348717926132):0.…
tree STATE_2000000 = (((((((((((((((((((((1:4.8557091784468437E-4,8:4.8557091784468437E-4):2.0952525143773192E-4,94:6.950961692824163E-4):1.482182018080994E-4,12:8.433143710905157E-4):3.0922915381071704E-4,107:0.0011525435249012327):6.187478069068874E-4,(((4:0.0011984973485670474,16:0.0011984973485670474):3.778062762991399E-4,79:0.0015763036248661873):4.3432783399677526E-5,(((13:3.678518450301919…
tree STATE_2005000 = (((((((((((((((((((1:0.0015931654166598445,13:0.0015931654166598445):6.774858848642834E-4,18:0.002270651301524128):2.0843062053079071E-4,69:0.0024790819220549187):7.771338313810705E-4,(((((4:0.0020090375021370615,(((14:5.936229546538093E-4,15:5.936229546538093E-4):1.9413034596696887E-4,120:7.877533006207781E-4):7.392669867596361E-4,107:0.0015270202873804142):4.820172147566473…
tree STATE_2010000 = ((((((((((((((((((((1:0.0016053608432317582,((14:4.788855748118881E-4,18:4.788855748118881E-4):6.414854229534477E-4,69:0.0011203709977653357):4.8498984546642247E-4):2.1397405038817412E-5,13:0.0016267582482705756):1.952781889361468E-5,8:0.0016462860671641903):5.298089201773654E-4,(((15:3.0082752348681475E-4,120:3.0082752348681475E-4):3.763546999762334E-5,107:3.384629934844381E…
tree STATE_2015000 = ((((((((((((((((((((((1:3.6540211892913875E-4,120:3.6540211892913875E-4):0.0010644781535077035,(15:9.381422516763793E-4,91:9.381422516763793E-4):4.91738020760463E-4):0.0012275095647510796,((13:1.2693773210444237E-4,69:1.2693773210444237E-4):5.724257611603779E-4,(16:6.967630682948846E-4,18:6.967630682948846E-4):2.6004249699357156E-6):0.0019580263439231017):1.0031367213005505E-…
tree STATE_2020000 = ((((((((((((((((((((1:2.8362873372961175E-4,15:2.8362873372961175E-4):2.9982561276006793E-4,14:5.834543464896797E-4):0.0021550476583625713,(((4:5.477096697603726E-4,94:5.477096697603726E-4):9.539676752645439E-4,91:0.0015016773450249165):1.4560996001425938E-4,(120:7.07208862462858E-4,125:7.07208862462858E-4):9.400784425763178E-4):0.001091214699813075):4.6732556794167957E-4,((8…
tree STATE_2025000 = (((((((((((((((((((((1:4.708561267653427E-4,12:4.708561267653427E-4):4.679070142840365E-4,16:9.387631410493792E-4):1.7609628295165488E-5,(18:7.895422947132052E-4,(81:2.95499846878971E-4,93:2.95499846878971E-4):4.940424478342342E-4):1.6683047463133952E-4):3.225015811364404E-4,74:0.001278874350480985):5.433353704007464E-4,91:0.0018222097208817315):2.4020366176374366E-4,(4:0.002…
tree STATE_2030000 = (((((((((((((((((((((1:5.1389848807033204E-5,107:5.1389848807033204E-5):4.66640037986794E-4,13:5.180298867938272E-4):6.393299257549265E-4,18:0.0011573598125487537):0.00121239012894293,15:0.0023697499414916836):1.0863312704087382E-4,(((12:2.3432960310547832E-4,14:2.3432960310547832E-4):6.422267668798752E-4,(81:6.30331680066991E-5,93:6.30331680066991E-5):8.135232019786544E-4):9…
tree STATE_2035000 = ((((((((((((((((1:0.0013269256589158764,4:0.0013269256589158764):0.002129481670203817,((8:0.0028404037092244956,75:0.0028404037092244956):5.29349702672155E-4,(((((((12:5.806516827953862E-4,(14:2.4058548140770594E-4,79:2.4058548140770594E-4):3.400662013876802E-4):0.0011937039158288754,(94:8.031184063307412E-4,107:8.031184063307412E-4):9.712371922935203E-4):1.257334768878719E-4…
tree STATE_2040000 = ((((((((((((((((1:1.6302836515928222E-4,69:1.6302836515928222E-4):0.0031031078791608573,(81:0.0011473235580223718,93:0.0011473235580223718):0.0021188126862977676):7.701578144382166E-4,((4:0.00158200185916973,(((12:0.0012200918045763818,79:0.0012200918045763818):4.0638656799360734E-5,14:0.0012607304613757426):1.0856103694637984E-4,((94:3.1820782686164343E-4,107:3.1820782686164…
tree STATE_2045000 = ((((((((((((((((((1:0.0010956393882520972,(8:3.978328561077788E-4,75:3.978328561077788E-4):6.978065321443184E-4):7.182487507928377E-4,((12:1.841157625133557E-4,120:1.841157625133557E-4):6.841474177013952E-5,18:2.525305042834952E-4):0.0015613576347614398):6.747933182382707E-4,91:0.0024886814572832056):0.002305658751350849,(81:0.0012250663755594738,93:0.0012250663755594738):0.0…
tree STATE_2050000 = (((((((((((((((((1:0.002758157857121662,((((4:0.0016465105993855524,(81:3.3904431421859026E-4,93:3.3904431421859026E-4):0.001307466285166962):7.153164419125371E-4,120:0.0023618270412980895):1.840306412512669E-4,(8:2.7793354813795013E-4,75:2.7793354813795013E-4):0.002267924134411406):1.9422780909462674E-4,(((((13:4.836478128367379E-4,15:4.836478128367379E-4):4.914037919868414E…
tree STATE_2055000 = ((((((((((((((((((1:7.375817141370085E-4,12:7.375817141370085E-4):7.877126301257888E-4,(69:0.0010923232246798802,107:0.0010923232246798802):4.32971119582917E-4):4.420474528496216E-5,(16:2.7145521433786417E-4,18:2.7145521433786417E-4):0.0012980438752098953):0.002162829450250722,((4:5.863000244662997E-4,120:5.863000244662997E-4):0.0019372369191322045,(((13:1.9172318709074823E-4…
tree STATE_2060000 = (((((((((((((((((((1:0.001060675749699718,((81:1.3954207168110472E-4,93:1.3954207168110472E-4):7.517283263608662E-4,107:8.912703980419709E-4):1.6940535165774705E-4):1.1511190449133859E-4,(8:8.295513698608536E-4,75:8.295513698608536E-4):3.462362843302029E-4):6.863143866917137E-4,(4:0.0017421427172766425,((16:8.754884101775365E-4,18:8.754884101775365E-4):2.463584638754707E-4,(6…
tree STATE_2065000 = (((((((((((((((((((1:5.568037071356351E-4,(16:6.156512351180804E-5,18:6.156512351180804E-5):4.952385836238271E-4):1.3545275114790537E-4,74:6.922564582835405E-4):0.0013306612282652825,((((13:5.30482971126799E-4,15:5.30482971126799E-4):5.932270575998219E-4,69:0.001123710028726621):1.1228473374796976E-4,94:0.0012359947624745907):5.056683397452833E-4,(14:9.054310156533708E-4,120:…
tree STATE_2070000 = (((((((((((((((((((((((1:1.813366701198669E-4,12:1.813366701198669E-4):0.0013655208205259788,((((4:6.176991061380624E-4,(14:4.1019056374185534E-4,(81:9.048956302140927E-5,93:9.048956302140927E-5):3.197010007204461E-4):2.0750854239620707E-4):9.490172996760513E-5,69:7.126008361056675E-4):2.0718119087370212E-4,((74:2.8543057954725685E-4,79:2.8543057954725685E-4):5.41824944593998…
tree STATE_2075000 = ((((((((((((((((((1:8.646269568361101E-4,(((12:3.045349232755073E-4,18:3.045349232755073E-4):1.140467654277015E-4,13:4.185816887032088E-4):4.372998971576804E-4,(14:4.0158445148175126E-4,107:4.0158445148175126E-4):4.542971343791379E-4):8.745370975220918E-6):0.0010022249645404119,(8:5.802802055337564E-4,75:5.802802055337564E-4):0.0012865717158427655):1.9375853955822062E-4,(((4:…
tree STATE_2080000 = (((((((((((((((((((((1:3.4265066804767697E-4,15:3.4265066804767697E-4):3.097148749992896E-4,(4:2.965037588182591E-4,120:2.965037588182591E-4):3.558617842287075E-4):7.204766855235455E-4,74:0.0013728422285705121):7.912998863990306E-5,(13:5.172627610923207E-4,91:5.172627610923207E-4):9.347094561180945E-4):5.799444689099649E-4,69:0.00203191668612038):8.555953732490053E-5,79:0.002…
tree STATE_2085000 = (((((((((((((((((((((1:5.65502027636194E-4,4:5.65502027636194E-4):3.183350640672079E-4,15:8.838370917034019E-4):3.605899422360735E-4,((13:4.999322500826639E-4,74:4.999322500826639E-4):4.884586538374617E-4,(79:6.952086758735479E-4,120:6.952086758735479E-4):2.9318222804657773E-4):2.5603613001934974E-4):7.122510157593312E-4,91:0.0019566780496988066):5.309342441296044E-4,((((8:4.…
tree STATE_2090000 = ((((((((((((((((((((((1:3.627753752972548E-4,16:3.627753752972548E-4):1.703425169759688E-4,15:5.331178922732236E-4):5.907920552796977E-4,((4:5.806502414470116E-5,79:5.806502414470116E-5):8.463230609662419E-4,(74:1.433315796180831E-4,120:1.433315796180831E-4):7.6105650549286E-4):2.1952186244197827E-4):7.510592979970208E-4,(13:4.051158751366358E-4,18:4.051158751366358E-4):0.001…
tree STATE_2095000 = (((((((((((((((((((((1:7.216704492266219E-5,18:7.216704492266219E-5):6.976975728576894E-4,4:7.698646177803516E-4):2.4354985201471054E-6,(16:6.008749027072599E-4,(74:2.121000984559543E-4,79:2.121000984559543E-4):3.8877480425130557E-4):1.714252135932388E-4):5.074089691228827E-4,(((8:5.438196811485566E-4,75:5.438196811485566E-4):3.8244590161133846E-4,13:9.26265582759895E-4):2.00…
tree STATE_2100000 = ((((((((((((((((((1:0.0014079246151213988,(12:6.013380484519936E-4,((15:3.8573077370049005E-4,74:3.8573077370049005E-4):1.789922529118727E-4,79:5.647230266123628E-4):3.661502183963084E-5):8.065865666694052E-4):0.0015531740863112546,((((8:2.2740952529650237E-4,75:2.2740952529650237E-4):3.5224031450175686E-4,14:5.796498397982593E-4):5.043075901644726E-4,(13:2.974437418431614E-4…
tree STATE_2105000 = (((((((((((((((((((((1:9.644927073996343E-4,125:9.644927073996343E-4):6.989200762326335E-5,(((14:4.710065555809884E-4,107:4.710065555809884E-4):5.419235714675738E-4,120:0.0010129301270485622):1.9729534029271772E-6,79:0.0010149030804514894):1.9481634571408236E-5):8.568514209620563E-4,((8:9.171840602942324E-5,75:9.171840602942324E-5):0.001547103698904881,13:0.001638822104934304…
tree STATE_2110000 = ((((((((((((((((((1:8.420314904217775E-4,120:8.420314904217775E-4):1.4618554957726386E-4,125:9.882170399990414E-4):0.001346075382666107,4:0.0023342924226651485):8.661925195660326E-4,(((8:7.7763317073572E-4,75:7.7763317073572E-4):2.0558654654284885E-4,74:9.832197172785688E-4):4.4284719328672203E-4,(((12:2.2812701026572705E-4,69:2.2812701026572705E-4):2.0851869609830385E-4,13:4…
tree STATE_2115000 = (((((((((((((((((((((1:2.513477841653582E-4,4:2.513477841653582E-4):2.138248184645419E-4,15:4.651726026299001E-4):3.6354162485683077E-4,(8:1.1005724970157747E-4,75:1.1005724970157747E-4):7.186569777851534E-4):8.051610984676029E-4,(14:9.455324351562507E-4,74:9.455324351562507E-4):6.883428907980831E-4):0.001261267730933993,(16:0.0014958286650535587,94:0.0014958286650535587):0.0…
tree STATE_2120000 = ((((((((((((((((((1:0.0023435235606705106,13:0.0023435235606705106):0.0014837021945016448,(12:0.003690200521484192,91:0.003690200521484192):1.3702523368796333E-4):3.514439191011805E-5,((((8:6.024384453907797E-4,75:6.024384453907797E-4):0.0017012290266591916,125:0.0023036674720499713):3.1933114139535675E-4,((14:5.51987269960727E-4,69:5.51987269960727E-4):5.311577232864884E-4,1…
tree STATE_2125000 = ((((((((((((((((((1:2.903681855291098E-4,13:2.903681855291098E-4):0.0026774082588296804,((((15:0.0010700367629115808,125:0.0010700367629115808):3.272718945009042E-4,18:0.001397308657412485):3.9643338256091444E-4,91:0.0017937420399733995):9.90150109343318E-4,(81:0.0011272766508726305,93:0.0011272766508726305):0.001656615498444087):1.8388429504207285E-4):9.699263669659649E-4,(8…
tree STATE_2130000 = ((((((((((((((((((1:4.8040526818009943E-4,13:4.8040526818009943E-4):0.0028950264257772483,((((((8:6.417463802422669E-4,75:6.417463802422669E-4):6.462182328237567E-4,18:0.0012879646130660237):1.0794657709256713E-4,((15:7.718610699656251E-4,91:7.718610699656251E-4):1.9669446276832092E-4,94:9.68555532733946E-4):4.273556574246448E-4):6.424204188560222E-4,((81:1.4931853646070838E-…
tree STATE_2135000 = (((((((((((((((((((1:0.0031546451722931908,(((15:4.794382788659337E-4,69:4.794382788659337E-4):5.3674383586572E-4,94:0.0010161821147316537):0.0013067308940926533,91:0.002322913008824307):8.317321634688838E-4):5.6088938388010236E-5,((14:0.0018018441480341144,((74:4.957762590922128E-4,107:4.957762590922128E-4):1.353419941471049E-5,125:5.093104585069233E-4):0.0012925336895271912…
tree STATE_2140000 = ((((((((((((((((((((1:0.0019541751299636425,69:0.0019541751299636425):6.450343328828967E-4,(8:6.439250259378329E-4,75:6.439250259378329E-4):0.001955284436908706):0.0016006879864209358,((16:0.002256367773139967,125:0.002256367773139967):4.7318325718226795E-4,91:0.002729551030322235):0.00147034641894524):2.082453677097664E-5,(4:0.003953596405572411,18:0.003953596405572411):2.67…
tree STATE_2145000 = ((((((((((((((((((((1:0.0017024024623151816,(15:6.287698331403585E-4,94:6.287698331403585E-4):0.001073632629174823):0.002317286980273576,(69:0.0025998533039121403,125:0.0025998533039121403):0.001419836138676617):5.871347566517096E-4,((8:8.626894310388164E-4,75:8.626894310388164E-4):0.0023658138643239592,(81:0.001141439998966549,93:0.001141439998966549):0.0020870632963962267):…
tree STATE_2150000 = (((((((((((((((((((((1:0.0012290581227922964,4:0.0012290581227922964):0.0015898819348839526,((12:0.0018903952895292083,(13:1.230309915164119E-4,16:1.230309915164119E-4):0.0017673642980127965):2.222540773537049E-5,125:0.0019126206972645788):9.063193604116702E-4):2.5531768073546682E-5,((18:2.6956713059401235E-4,74:2.6956713059401235E-4):0.00237081418401576,91:0.0026403813146097…
tree STATE_2155000 = (((((((((((((((((((1:7.959018034749676E-4,(15:8.817601730783105E-5,74:8.817601730783105E-5):7.077257861671365E-4):3.562123556206772E-4,(18:7.087537797391895E-4,91:7.087537797391895E-4):4.433603793564553E-4):7.206982476187461E-4,4:0.0018728124067143909):2.1586104386146494E-4,(81:0.0017893422094566096,93:0.0017893422094566096):2.993312411192462E-4):3.9485535725360295E-4,(107:2.…
tree STATE_2160000 = ((((((((((((((((1:7.30803990612311E-4,125:7.30803990612311E-4):0.0014944765985008533,((12:4.0583870692369634E-4,107:4.0583870692369634E-4):0.0017037038943758232,((69:1.0136963487006964E-4,120:1.0136963487006964E-4):0.0017045730468096597,79:0.0018059426816797294):3.0359991961979014E-4):1.1573798781364456E-4):0.0025847298957310033,((((4:5.77538583979929E-4,(15:4.566566937216574…
tree STATE_2165000 = (((((((((((((((((((1:0.0019165155318574979,(((13:1.926268466758244E-4,107:1.926268466758244E-4):6.405117251505251E-4,125:8.331385718263495E-4):5.95623120607756E-4,(81:3.07471032943138E-5,93:3.07471032943138E-5):0.0013980145891397916):4.877538394233924E-4):0.0013948981351122893,(8:3.4764290605840756E-4,75:3.4764290605840756E-4):0.0029637707609113796):3.1628118303361763E-4,(((4…
tree STATE_2170000 = ((((((((((((((((1:0.0013093052283004287,74:0.0013093052283004287):0.0010082163840221953,(69:0.0013249621489961009,120:0.0013249621489961009):9.92559463326523E-4):8.415735851892616E-4,(((16:0.0014403504506608187,79:0.0014403504506608187):2.3788762609975342E-4,(18:6.131501113609111E-4,94:6.131501113609111E-4):0.001065087965399661):0.0012975096964067288,(81:5.24229441373769E-4,9…
tree STATE_2175000 = ((((((((((((((((((1:9.936834791391721E-4,16:9.936834791391721E-4):0.0020623559455058846,(14:5.333391416880234E-5,69:5.333391416880234E-5):0.0030027055104762546):2.0760957548786926E-4,(((((4:1.6740318776617283E-4,(81:1.1707648472779339E-4,93:1.1707648472779339E-4):5.0326703038379444E-5):3.422321460276171E-4,94:5.0963533379379E-4):6.723735174348113E-4,12:0.0011820088512286013):…
tree STATE_2180000 = ((((((((((((((((((((1:0.0010832047112109414,120:0.0010832047112109414):0.0017106752924126816,(((8:6.260037493703787E-4,75:6.260037493703787E-4):8.305922728144175E-4,13:0.0014565960221847962):5.0129460021343E-4,((((12:0.0010397972436584561,14:0.0010397972436584561):1.432123826181188E-4,16:0.001183009626276575):1.475893351209265E-4,18:0.0013305989613975014):5.520073550271548E-4…
tree STATE_2185000 = ((((((((((((((((((((1:5.657165451554072E-4,79:5.657165451554072E-4):2.2246609264757618E-4,94:7.881826378029834E-4):4.460627165992002E-5,74:8.327889094629034E-4):0.003152304204976612,((4:0.0014987626570331222,(81:4.756302822434149E-4,93:4.756302822434149E-4):0.0010231323747897072):0.001064092812763446,(69:0.001674207681005845,120:0.001674207681005845):8.886477887907231E-4):0.0…
tree STATE_2190000 = (((((((((((((((((1:0.0025055830501832933,(((14:6.840108009139457E-4,((((16:1.5247562190048777E-4,94:1.5247562190048777E-4):1.6096721644530952E-4,18:3.134428383457973E-4):1.331727441921753E-4,74:4.466155825379726E-4):8.519116865017329E-5,(69:1.1393139998140908E-4,107:1.1393139998140908E-4):4.178753512067368E-4):1.5220404972579983E-4):7.423488838166049E-4,91:0.00142635968473055…
tree STATE_2195000 = ((((((((((((((((((((1:2.813812100451539E-4,4:2.813812100451539E-4):0.0014988807707010375,18:0.0017802619807461913):8.292492602224736E-4,(14:0.0019507458884678373,((16:6.8712146211339896E-6,69:6.8712146211339896E-6):9.080772743135593E-4,(79:2.5141027472767993E-5,120:2.5141027472767993E-5):8.898074614619253E-4):0.0010357973995331442):6.587653525008275E-4):2.3044920748631E-4,(74…
tree STATE_2200000 = ((((((((((((((((((((1:0.0011829766785188076,107:0.0011829766785188076):0.0010204842214160724,((18:6.380973262495951E-4,((81:1.8266946319775624E-4,93:1.8266946319775624E-4):3.2970162082958176E-4,94:5.12371084027338E-4):1.2572624222225706E-4):3.0852540404072235E-5,69:6.689498666536673E-4):0.0015345110332812128):5.117429995112033E-4,(13:0.0026441047714065276,91:0.002644104771406…
tree STATE_2205000 = (((((((((((((((((((((((1:0.001592405894733235,(81:5.200581055521814E-4,93:5.200581055521814E-4):0.0010723477891810538):2.665577501507002E-4,((8:6.069318733865233E-4,75:6.069318733865233E-4):2.6869088144533266E-4,(12:2.4129075505436692E-4,15:2.4129075505436692E-4):6.34331999777489E-4):9.833408900520794E-4):9.71044190263995E-4,16:0.0028300078351479302):1.9233725807467784E-4,((1…
tree STATE_2210000 = ((((((((((((((((((((1:7.185761480363782E-5,15:7.185761480363782E-5):7.077148233669434E-4,(18:2.9401556484699026E-4,74:2.9401556484699026E-4):4.85556873323591E-4):0.0010610746402406818,(12:0.0017257274702705072,16:0.0017257274702705072):1.1491960814075585E-4):4.7802142473829653E-4,(8:7.327033563816232E-4,75:7.327033563816232E-4):0.0015859651467679363):7.366419555487479E-4,((69…
tree STATE_2215000 = ((((((((((((((((((1:4.6213022590901653E-4,74:4.6213022590901653E-4):0.0011814303528386257,(18:2.5576402885171015E-4,125:2.5576402885171015E-4):0.0013877965498959321):0.0010814210822349003,15:0.0027249816609825426):6.896989040942538E-4,(12:0.0010747770471943802,16:0.0010747770471943802):0.002339903517882416):2.6304622142313315E-4,(8:0.0021179999468089123,69:0.00211799994680891…
tree STATE_2220000 = ((((((((((((((((((((1:3.178582045743044E-4,18:3.178582045743044E-4):0.0013523558936082856,15:0.00167021409818259):2.0309948265349398E-4,69:0.001873313580836084):1.5008427510724057E-4,(8:0.0012995573242400554,74:0.0012995573242400554):7.238405317032692E-4):0.0015881599087068134,75:0.003611557764650138):9.039837238118964E-4,(81:7.548508874843548E-4,93:7.548508874843548E-4):0.00…
tree STATE_2225000 = ((((((((((((((((((1:4.1339048680569094E-4,91:4.1339048680569094E-4):0.0019860229511740146,(((8:2.598116824717772E-4,75:2.598116824717772E-4):3.421337651959433E-4,15:6.019454476677205E-4):7.873123367036213E-4,13:0.0013892577843713418):0.0010101556536083636):5.227160834363116E-4,((18:6.748351768788908E-5,69:6.748351768788908E-5):2.728784855455385E-4,74:3.403620032334276E-4):0.0…
tree STATE_2230000 = (((((((((((((((((((1:9.039872424784687E-4,18:9.039872424784687E-4):0.0010991813822370199,((((((12:1.8306363910647593E-4,16:1.8306363910647593E-4):1.760403185001655E-4,120:3.5910395760664144E-4):4.117110773192363E-4,((13:2.315803403307648E-4,15:2.315803403307648E-4):5.059694910969824E-4,74:7.375498314277472E-4):3.326520349813055E-5):4.284174350789897E-6,107:7.750992092766676E-…
tree STATE_2235000 = ((((((((((((((((((((1:1.618180703423465E-4,12:1.618180703423465E-4):1.393118532984477E-4,14:3.011299236407942E-4):4.946061556976018E-6,107:3.060759851977702E-4):6.212203212935447E-5,120:3.681980173271247E-4):1.5362734629722824E-5,15:3.835607519568475E-4):0.0010095527398498356,18:0.0013931134918066831):2.3975330013131595E-4,125:0.001632866791937999):5.012066395930729E-4,8:0.00…
tree STATE_2240000 = ((((((((((((((((((((((1:5.983935572320315E-4,(15:2.2633353997163727E-5,120:2.2633353997163727E-5):5.757602032348678E-4):7.301536571588683E-4,((13:7.063092967371703E-6,79:7.063092967371703E-6):0.0010334476512839205,74:0.0010405107442512922):2.8803647013960756E-4):0.0013934303381204433,((4:0.0014595152381339236,91:0.0014595152381339236):4.461284950752786E-4,14:0.001905643733209…
tree STATE_2245000 = ((((((((((((((((((1:1.8885593805029055E-4,(79:1.363943254073412E-4,120:1.363943254073412E-4):5.246161264294935E-5):1.942612663591798E-4,74:3.8311720440947035E-4):8.346539140100651E-5,(12:1.4807317452280675E-4,107:1.4807317452280675E-4):3.1850942128767014E-4):2.7402380896208387E-4,(13:5.211871514714467E-4,15:5.211871514714467E-4):2.1941925330111402E-4):0.0020918861656547766,((…
tree STATE_2250000 = ((((((((((((((((1:2.7655436246289213E-5,79:2.7655436246289213E-5):0.0025514295490627966,(((((12:2.5777259217509187E-4,15:2.5777259217509187E-4):9.092312365468879E-4,107:0.0011670038287219797):6.782088459971803E-5,120:0.0012348247133216978):8.241703545801586E-5,(75:7.207921844449003E-4,(81:6.482706725078949E-4,93:6.482706725078949E-4):7.252151193700535E-5):5.964495643348133E-4…
tree STATE_2255000 = (((((((((((((((((1:0.002374071824232577,125:0.002374071824232577):4.094958874929777E-4,(((13:5.644408767442142E-4,18:5.644408767442142E-4):3.3830359264716797E-4,(16:1.6024946926124353E-4,69:1.6024946926124353E-4):7.424950001301387E-4):0.0013476992670753921,14:0.0022504437364667743):5.331239752587803E-4):1.3225486631355783E-4,(((4:0.0017720943098651746,94:0.0017720943098651746…
tree STATE_2260000 = (((((((((((((((((((1:5.513367463774975E-4,94:5.513367463774975E-4):1.163295661391994E-5,79:5.629697029914174E-4):9.999160727349077E-4,((13:2.3145296006863916E-4,16:2.3145296006863916E-4):0.0012110047991103637,(14:7.080675342040971E-4,(18:2.192575863678758E-4,69:2.192575863678758E-4):4.888099478362214E-4):7.343902249749058E-4):1.2042801654732222E-4):0.0010712472126964546,74:0.…
tree STATE_2265000 = ((((((((((((((((((((1:0.001475026181288273,((12:6.829256019730904E-4,16:6.829256019730904E-4):6.592705395410101E-4,94:0.0013421961415141005):1.3283003977417247E-4):7.902218966241545E-4,15:0.0022652480779124275):3.5515253931979853E-4,(74:0.0022582674833100252,((75:6.014300814684271E-4,81:6.014300814684271E-4):2.7605318378333562E-5,93:6.290353998467606E-4):0.0016292320834632645…
tree STATE_2270000 = (((((((((((((((((((((1:6.95920475399311E-4,107:6.95920475399311E-4):0.0014676844567624433,((4:8.769791638655786E-4,18:8.769791638655786E-4):0.001092921409919725,((12:3.0332328407049015E-4,69:3.0332328407049015E-4):7.986819515446958E-4,((13:4.088816213019346E-5,120:4.088816213019346E-5):7.20419654955438E-5,(14:8.8621358470482E-5,15:8.8621358470482E-5):2.430876915525526E-5):9.8…
tree STATE_2275000 = (((((((((((((((((1:0.0022119868971679593,((8:6.08268288574187E-4,16:6.08268288574187E-4):0.001312897200512467,((74:0.0014594598488788752,79:0.0014594598488788752):3.5694915373369793E-4,94:0.001816409002612573):1.0475648647408097E-4):2.908214080813052E-4):5.342227988820803E-4,91:0.0027462096960500395):3.3821554067183564E-4,((((4:7.197064381735538E-4,13:7.197064381735538E-4):2.…
tree STATE_2280000 = ((((((((((((((((((1:2.2938245259855912E-4,12:2.2938245259855912E-4):0.0027510019975279477,(14:0.001964336484401327,(75:5.989198935916934E-4,(81:1.6300626344200084E-4,93:1.6300626344200084E-4):4.359136301496926E-4):0.0013654165908096334):0.00101604796572518):2.713070822422856E-4,(16:0.002696169401276208,69:0.002696169401276208):5.555221310925844E-4):1.3652809108562116E-5,(((8:…
tree STATE_2285000 = ((((((((((((((((((1:0.001798323875441532,16:0.001798323875441532):9.815831266862653E-4,((12:6.163979373785192E-4,74:6.163979373785192E-4):0.0011233125022979346,91:0.0017397104396764539):0.0010401965624513435):4.1817601801127273E-4,8:0.00319808302013907):6.975389532858783E-5,(((((13:4.312544903016392E-4,120:4.312544903016392E-4):0.0012411062917756079,(94:7.041336551000452E-4,1…
tree STATE_2290000 = (((((((((((((((((1:3.3532021849114023E-4,16:3.3532021849114023E-4):1.6768452475360703E-4,94:5.030047432447473E-4):8.735220121064194E-4,13:0.0013765267553511667):0.0016190278902046007,(((4:0.0020896350741707657,8:0.0020896350741707657):1.4341085823075736E-4,(18:0.001002005222250061,74:0.001002005222250061):0.001231040710151462):3.471937676367007E-5,((((12:8.48231112610369E-4,7…
tree STATE_2295000 = (((((((((((((((1:0.0024338307411647156,(((12:1.8248602735864756E-4,13:1.8248602735864756E-4):0.0010896283823959632,((15:1.807834688682576E-4,107:1.807834688682576E-4):6.547765903546762E-4,120:8.355600592229338E-4):4.3655435053167706E-4):1.15711172032957E-4,(16:3.8171081511749163E-4,94:3.8171081511749163E-4):0.0010061147666700762):0.0010460051593771478):2.901399182346025E-4,(7…
tree STATE_2300000 = ((((((((((((((((((((1:5.987831942128291E-4,13:5.987831942128291E-4):8.308245227843724E-4,(12:1.5892265699549203E-4,120:1.5892265699549203E-4):0.0012706850600017095):3.1357183195673995E-4,((4:6.025535415385806E-4,94:6.025535415385806E-4):9.497795470327677E-4,8:0.0015523330885713483):1.908464603825931E-4):3.414043957068445E-4,(18:6.566374251288188E-4,107:6.566374251288188E-4):0…
tree STATE_2305000 = (((((((((((((((((((1:2.976544817672277E-4,107:2.976544817672277E-4):0.0010833554657169986,(13:2.381364182241738E-4,15:2.381364182241738E-4):0.0011428735292600526):1.6943373517522395E-4,12:0.0015504436826594503):2.3605986734259754E-4,(4:0.001774585649612589,18:0.001774585649612589):1.1917900389458915E-5):4.191841931475383E-4,(69:0.002028343116534373,94:0.002028343116534373):1.…
tree STATE_2310000 = ((((((((((((((((((1:5.516187595647792E-4,13:5.516187595647792E-4):8.88395868500333E-4,8:0.0014400146280651122):0.001069689506288108,(((12:5.698986266237281E-5,16:5.698986266237281E-5):6.198459780504184E-4,15:6.768358407127911E-4):5.674762277314843E-4,74:0.0012443120684442754):0.0012653920659089447):0.0016332907805119033,((((18:0.0010890559601974827,(94:3.5730988371392093E-4,1…
tree STATE_2315000 = ((((((((((((((((((((1:4.8814198348295256E-4,125:4.8814198348295256E-4):0.002093547524393511,(((14:3.937502097688385E-5,79:3.937502097688385E-5):2.2502413941318414E-4,((18:1.5767166810110112E-4,94:1.5767166810110112E-4):8.492662331933691E-5,120:2.4259829142043803E-4):2.1800868969629964E-5):0.0014711412365373913,(69:0.00166663141655537,91:0.00166663141655537):6.890898037208919E…
tree STATE_2320000 = ((((((((((((((((1:0.0013051149733407236,((12:6.73221972441855E-4,14:6.73221972441855E-4):3.26100814711435E-4,16:9.9932278715329E-4):3.0579218618743357E-4):6.868170534168601E-4,((((13:4.96381461897271E-4,74:4.96381461897271E-4):1.0275600437781491E-4,94:5.991374662750859E-4):3.799575096663331E-4,((75:1.2418308679684623E-4,93:1.2418308679684623E-4):1.9761373131470987E-4,81:3.217…
tree STATE_2325000 = ((((((((((((((((((((((1:1.475665954408332E-4,12:1.475665954408332E-4):5.223595679332096E-4,14:6.699261633740429E-4):3.038768087246488E-4,16:9.738029720986916E-4):6.238940819791865E-4,8:0.0015976970540778782):8.646754595205621E-4,(13:6.927975231504903E-4,(74:2.606800468317422E-4,94:2.606800468317422E-4):4.3211747631874804E-4):0.00176957499044795):1.3223952633224442E-4,91:0.002…
tree STATE_2330000 = ((((((((((((((((((1:3.260443508249926E-4,13:3.260443508249926E-4):0.001076173192738074,74:0.0014022175435630664):0.0013725910028952355,((4:0.0014138744455629362,((((8:4.137516464978369E-4,12:4.137516464978369E-4):3.833476711811057E-5,16:4.5208641361594746E-4):3.2117705616013965E-4,14:7.732634697760871E-4):4.1405502993162725E-4,(79:8.326158985759979E-4,91:8.326158985759979E-4)…
tree STATE_2335000 = ((((((((((((((((1:0.0020348828425987217,((13:0.0011787146760904236,(15:0.0010573010514321763,125:0.0010573010514321763):1.2141362465824734E-4):6.348260766928032E-4,74:0.0018135407527832268):2.213420898154949E-4):0.0016657293486957584,18:0.00370061219129448):1.0146825971858774E-4,((((((4:8.149943057043918E-4,91:8.149943057043918E-4):0.0011368362778447017,16:0.00195183058354909…
tree STATE_2340000 = (((((((((((((((((((1:0.002475229220389825,15:0.002475229220389825):7.322336266069713E-4,(((4:0.001623612175387617,(12:8.820825758191805E-4,94:8.820825758191805E-4):7.415295995684365E-4):4.897685706496964E-4,91:0.0021133807460373133):2.231941748253967E-4,(8:0.0010990210409481376,(107:0.001021722079583643,120:0.001021722079583643):7.729896136449469E-5):0.0012375538799145724):8.…
tree STATE_2345000 = (((((((((((((((((1:0.001152202570038671,4:0.001152202570038671):7.487969794107074E-4,15:0.0019009995494493784):0.0015041521477888128,(((14:4.008666846160641E-4,16:4.008666846160641E-4):0.0014299250969084319,125:0.001830791781524496):0.0010996677834719715,(91:0.0027558682325090236,(94:8.043648875934136E-4,(107:6.027397936089976E-4,120:6.027397936089976E-4):2.0162509398441604E-…
tree STATE_2350000 = (((((((((((((((1:0.002867304009348075,69:0.002867304009348075):0.001034947023936607,((4:0.002919327650780598,((((12:3.0202500177182E-4,74:3.0202500177182E-4):0.0016505326592416332,79:0.0019525576610134531):4.8133924542207297E-4,91:0.002433896906435526):4.1994040605956027E-4,94:0.0028538373124950864):6.549033828551166E-5):8.808652892247784E-4,125:0.0038001929400053765):1.02058…
tree STATE_2355000 = ((((((((((((((((1:0.0037749547954471882,(74:0.0017603896572916103,91:0.0017603896572916103):0.002014565138155578):4.130106820323851E-4,(((4:0.002321108969010397,(13:0.002311381969576425,((16:6.477435418189426E-5,18:6.477435418189426E-5):0.0011806103949481039,120:0.001245384749129998):0.0010659972204464271):9.726999433972046E-6):1.893685599343481E-4,(((12:4.144750136892745E-4,…
tree STATE_2360000 = ((((((((((((((1:0.0010897078007224704,74:0.0010897078007224704):0.001424073756084713,(75:0.001305731979790797,(81:8.289794319733442E-4,93:8.289794319733442E-4):4.7675254781745274E-4):0.0012080495770163864):0.0010539611971219706,((4:0.00222745480656535,(13:7.165629122936577E-4,(15:2.2572245984322006E-5,107:2.2572245984322006E-5):6.939906663093357E-4):0.0015108918942716922):0.0…
tree STATE_2365000 = ((((((((((((((((((1:0.0015534339322184247,14:0.0015534339322184247):1.1671030327596458E-4,((18:2.1444896261322722E-4,74:2.1444896261322722E-4):3.7749897247910504E-4,94:5.919479350923322E-4):0.001078196300402057):0.002117705340877924,(((((((4:5.922555560739705E-4,69:5.922555560739705E-4):1.5075418954154664E-4,79:7.430097456155171E-4):1.7261894176506896E-5,(13:3.551372725467942…
tree STATE_2370000 = ((((((((((((((((((((1:0.0016393125832774344,74:0.0016393125832774344):8.026479667357729E-4,(75:6.195350300333286E-4,(81:4.036868581470699E-4,93:4.036868581470699E-4):2.1584817188625874E-4):0.0018224255199798785):2.4063233999207156E-4,(14:0.002052721219301976,(18:0.0018875605128335219,125:0.0018875605128335219):1.6516070646845397E-4):6.29871670703303E-4):3.792007984203174E-5,(…
tree STATE_2375000 = ((((((((((((((((((((1:0.0012632222376982919,((4:8.370110147088022E-4,69:8.370110147088022E-4):3.5355896705577565E-4,120:0.0011905699817645779):7.265225593371398E-5):0.0014773361493128402,(12:2.7736818645660027E-4,15:2.7736818645660027E-4):0.002463190200554532):3.7974192409535E-5,(14:0.0019324501459422015,125:0.0019324501459422015):8.460824334784655E-4):3.9305128105683465E-4,1…
tree STATE_2380000 = ((((((((((((((((((((1:3.5451154287471204E-4,120:3.5451154287471204E-4):5.09006990027135E-4,69:8.635185329018471E-4):6.304906418617534E-4,79:0.0014940091747636004):0.0010409314219964388,((8:0.0011105734243696522,(15:7.371659185653066E-4,((94:4.292801615469698E-4,107:4.292801615469698E-4):1.3360254977553328E-4,125:5.628827113225031E-4):1.7428320724280355E-4):3.7340750580434554E…
tree STATE_2385000 = (((((((((((((((((1:0.001908038764626362,(69:0.0012045381723372103,79:0.0012045381723372103):7.035005922891517E-4):8.225444094884249E-4,(4:0.0021372666072552423,((75:5.789283498903308E-4,93:5.789283498903308E-4):8.025969121332302E-4,81:0.001381525262023561):7.557413452316812E-4):5.933165668595445E-4):1.6838655706790436E-4,91:0.002898969731182691):4.39565704592592E-4,120:0.0033…
tree STATE_2390000 = ((((((((((((((((1:0.002132581099843267,((69:1.7140025714597717E-4,79:1.7140025714597717E-4):0.001696445695033235,91:0.0018678459521792121):2.647351476640549E-4):0.0012698367312906893,4:0.0034024178311339564):2.651758431505601E-4,(((8:0.0015241779584237952,((12:5.67179594094771E-4,94:5.67179594094771E-4):7.150273116213758E-4,107:0.0012822069057161468):2.4197105270764847E-4):1.…
tree STATE_2395000 = (((((((((((((((((((1:0.001122034888656523,16:0.001122034888656523):9.465964745424557E-6,(15:2.384053368314262E-4,125:2.384053368314262E-4):8.930955165705214E-4):1.9233285085226617E-4,(12:0.0012094668590444822,18:0.0012094668590444822):1.1436684520973149E-4):5.436572457072858E-4,8:0.0018674909499614995):0.001620807197662587,((((13:4.816079982613931E-4,79:4.816079982613931E-4):…
tree STATE_2400000 = (((((((((((((((1:1.4669225083380435E-4,16:1.4669225083380435E-4):0.0034594064358535307,125:0.003606098686687335):4.802967036067838E-4,(8:0.0029132794844467383,(12:0.0024671575746885903,((75:0.0015419942011165658,93:0.0015419942011165658):7.125326403613526E-6,81:0.0015491195275201793):9.18038047168411E-4):4.46121909758148E-4):0.0011731159058473804):0.0012869592390506593,(4:0.0…
tree STATE_2405000 = (((((((((((((((((1:8.44916791738921E-5,15:8.44916791738921E-5):5.446955920427698E-4,18:6.291872712166619E-4):0.002551025461144537,125:0.0031802127323611986):0.001374291574610065,((((4:0.0012534978365953719,(14:0.0010677541654157872,74:0.0010677541654157872):1.8574367117958472E-4):4.25071528193923E-4,((13:4.283499344988196E-4,120:4.283499344988196E-4):9.90080390059464E-4,79:0.…
tree STATE_2410000 = ((((((((((((((((((1:0.0018304678916585605,(13:9.065996945634968E-4,15:9.065996945634968E-4):9.238681970950637E-4):0.0011139140185128364,(((8:9.525824134983287E-4,((16:4.557497634752371E-4,94:4.557497634752371E-4):1.858857947996469E-4,69:6.41635558274884E-4):3.109468552234447E-4):0.0019232535279739159,12:0.0028758359414722445):1.089270656713789E-5,(91:0.0025685577028860536,(10…
tree STATE_2415000 = (((((((((((((((((((1:5.248589229558358E-4,94:5.248589229558358E-4):0.0019973680726878707,8:0.0025222269956437066):1.5117872587243602E-4,(12:0.0016840031012678833,((((13:3.031807436949667E-4,15:3.031807436949667E-4):8.276401110372505E-4,((69:6.288444473989541E-4,91:6.288444473989541E-4):1.513315675888676E-5,125:6.439776041578408E-4):4.868432505743763E-4):5.679955771235412E-5,(…
tree STATE_2420000 = ((((((((((((((((((1:0.001026583805909389,(18:6.581122367531114E-4,74:6.581122367531114E-4):3.6847156915627765E-4):9.273488949345392E-4,(14:6.25512838287819E-4,107:6.25512838287819E-4):0.0013284198625561094):1.2245720211909E-4,(8:0.0016056232570074889,16:0.0016056232570074889):4.7076664595552937E-4):2.412510902692986E-4,((12:9.137764975101827E-4,15:9.137764975101827E-4):0.0012…
tree STATE_2425000 = ((((((((((((((((1:0.00293680018466301,((14:0.0020255124967227802,(16:3.82877689864676E-5,74:3.82877689864676E-5):0.0019872247277363127):2.0167432066691684E-4,(((15:1.1545372867772952E-4,107:1.1545372867772952E-4):1.0361611805602262E-4,18:2.1906984673375214E-4):5.767837508838151E-4,125:7.958535976175672E-4):0.0014313332197721299):7.096133672733129E-4):7.178790401726498E-4,91:0…
tree STATE_2430000 = ((((((((((((((((1:0.002011035621392836,(8:6.992682479367348E-4,75:6.992682479367348E-4):0.0013117673734561013):0.0010766163182086082,((4:0.0016633571860997078,74:0.0016633571860997078):4.3227458116034995E-4,(14:1.6772922521365405E-4,16:1.6772922521365405E-4):0.0019279025420464036):9.920201723413865E-4):0.0017032917476471911,((18:0.0025614811850302446,((81:7.480892528007094E-4…
tree STATE_2435000 = ((((((((((((((((((1:0.001994985344491157,(((8:9.238283074039286E-4,75:9.238283074039286E-4):6.244810693148494E-4,(18:0.001394420588736948,((81:1.5685849726282728E-4,93:1.5685849726282728E-4):7.133880000946169E-4,120:8.702464973574443E-4):5.241740913795038E-4):1.5388878798183E-4):3.6745067992774915E-4,(69:0.0011386687896733942,94:0.0011386687896733942):7.77091266973133E-4):7.9…
tree STATE_2440000 = ((((((((((((((((((((1:3.750135039368951E-5,18:3.750135039368951E-5):0.0010544693500226772,79:0.0010919707004163667):0.0012252447237330612,(81:4.582430923260247E-4,93:4.582430923260247E-4):0.0018589723318234031):3.762484034646853E-4,(14:0.0021916946232837958,(16:3.52100242667404E-4,74:3.52100242667404E-4):0.0018395943806163917):5.017692043303174E-4):5.151415670900158E-6,91:0.0…
tree STATE_2445000 = ((((((((((((((((((1:0.0013014796266848521,(((12:4.174602278550882E-5,69:4.174602278550882E-5):4.735165661826531E-4,94:5.15262588968162E-4):1.637853179141443E-4,((15:1.887516953281632E-4,16:1.887516953281632E-4):4.522785416295205E-4,125:6.410302369576837E-4):3.80176699246225E-5):6.224317198025459E-4):3.802144796747494E-4,(4:0.0011929816298440084,120:0.0011929816298440084):4.88…
tree STATE_2450000 = ((((((((((((((((((((1:0.0011213531326745424,18:0.0011213531326745424):3.130317865321058E-4,((((12:8.443972142847076E-5,94:8.443972142847076E-5):2.0196899918515252E-4,15:2.864087206136233E-4):5.299104684635575E-4,13:8.163191890771808E-4):3.101265882850166E-4,125:0.0011264457773621974):3.079391418444508E-4):7.575745909713816E-4,(16:3.561246685810143E-5,69:3.561246685810143E-5):…
tree STATE_2455000 = (((((((((((((((((((1:9.774143244828317E-4,(18:4.992738654940634E-4,107:4.992738654940634E-4):4.7814045898876827E-4):8.833115517908636E-4,125:0.0018607258762736952):8.793358591427901E-4,((75:0.0018712193307476464,93:0.0018712193307476464):2.2734923745535286E-4,81:0.0020985685682029993):6.41493167213486E-4):0.0011169969733933346,(91:0.0016580967040971178,120:0.00165809670409711…
tree STATE_2460000 = (((((((((((((((((((1:0.0025567923677104706,((4:9.862186244793162E-4,79:9.862186244793162E-4):1.3756009138098883E-5,15:9.99974633617415E-4):0.0015568177340930555):3.67408484370699E-4,69:0.0029242008520811696):7.495496042980712E-4,((((12:1.4926804312322538E-4,13:1.4926804312322538E-4):2.473217839379896E-4,107:3.96589827061215E-4):2.0586067240736545E-4,18:6.024504994685805E-4):0…
tree STATE_2465000 = ((((((((((((((((((1:9.932420361247153E-4,(15:8.306149532404224E-4,79:8.306149532404224E-4):1.626270828842929E-4):0.001379553196535418,107:0.0023727952326601334):3.462168528252244E-5,4:0.002407416917942656):9.619868290463001E-4,(13:7.778771822710168E-4,69:7.778771822710168E-4):0.0025915265647179393):6.623480155240925E-4,((((14:0.0014041202729340187,(74:1.2768725624161142E-4,12…
tree STATE_2470000 = (((((((((((((((((1:0.0013650672877205546,18:0.0013650672877205546):0.0019410724437501953,(((4:0.0013869005891398393,15:0.0013869005891398393):8.048450000187543E-5,79:0.0014673850891417147):6.30474016004415E-4,107:0.0020978591051461297):0.0012082806263246202):6.160617372606451E-4,(((8:0.00206237134375982,125:0.00206237134375982):1.4686796250652648E-4,((12:6.966720976003388E-4,…
tree STATE_2475000 = (((((((((((((((((1:4.240692314362666E-4,120:4.240692314362666E-4):9.071108300987663E-5,16:5.147803144461432E-4):0.0026872839494413298,(((((4:0.0010362977690978076,12:0.0010362977690978076):9.214897862105129E-4,(69:6.43994671581567E-4,125:6.43994671581567E-4):0.0013137928837267535):9.528010011208279E-4,((13:0.001837561241335373,(18:0.0010007215010261058,107:0.00100072150102610…
tree STATE_2480000 = (((((((((((((((1:0.0020780346118292148,4:0.0020780346118292148):0.0012074284267628711,(((8:0.0014247613319311406,12:0.0014247613319311406):0.0012076438513951722,((14:8.92263673992369E-4,74:8.92263673992369E-4):9.430527449868387E-4,((16:7.169351052468648E-4,69:7.169351052468648E-4):1.4401641170464364E-4,120:8.609515169515084E-4):9.743649020276993E-4):7.970887643471052E-4):6.02…
tree STATE_2485000 = (((((((((((((((1:5.402652263694918E-5,18:5.402652263694918E-5):0.0022783715452177966,12:0.002332398067854746):8.994560704797018E-4,(4:4.8411162041573833E-4,(((16:2.3642261196548536E-4,69:2.3642261196548536E-4):4.5735252441569095E-6,120:2.4099613720964227E-4):9.181994638090925E-5,74:3.328160835905515E-4):1.512955368251868E-4):0.0027477425179187093):4.646654756518252E-4,((((((8…
tree STATE_2490000 = (((((((((((((((((((((((1:9.53681085818267E-5,12:9.53681085818267E-5):9.230114031051593E-4,15:0.001018379511686986):1.1765647444955999E-4,13:0.001136035986136546):3.470617995186777E-4,(8:0.001435638612809644,((79:3.5455135308880395E-4,107:3.5455135308880395E-4):7.262114313398478E-4,94:0.0010807627844286517):3.5487582838099243E-4):4.745917284557956E-5):3.8724243599077115E-4,(16…
tree STATE_2495000 = (((((((((((((((((((1:3.723197216790884E-4,15:3.723197216790884E-4):3.4755857872040415E-4,4:7.198783003994926E-4):3.9475878722603375E-4,13:0.0011146370876255263):0.001621713672890068,((12:7.620917099414389E-4,74:7.620917099414389E-4):0.0014007644163377027,(((18:1.4768415791837432E-4,120:1.4768415791837432E-4):4.553321902941337E-4,107:6.03016348212508E-4):8.670770336402998E-4,(…
tree STATE_2500000 = ((((((((((((((((((((1:2.4034946472210463E-4,15:2.4034946472210463E-4):0.0010368743093061518,12:0.0012772237740282565):0.001021002929465024,(8:0.0010587010184293746,107:0.0010587010184293746):0.001239525685063906):0.0010158171878487292,91:0.0033140438913420098):2.2795523889795628E-5,((((4:1.2786223448079843E-4,94:1.2786223448079843E-4):0.0015641231152165418,69:0.00169198534969…
tree STATE_2505000 = (((((((((((((((((((1:7.096921733238415E-4,4:7.096921733238415E-4):7.873118251588467E-4,(((15:2.724402277802578E-5,94:2.724402277802578E-5):3.632980935498823E-4,18:3.905421163279081E-4):2.4922021855451295E-4,69:6.39762334882421E-4):8.572416636002672E-4):0.001214809593448946,(91:0.001310458421974162,107:0.001310458421974162):0.0014013551699574723):2.239981558970032E-4,(((8:0.00…
tree STATE_2510000 = (((((((((((((((((((1:2.4205585428993114E-4,94:2.4205585428993114E-4):0.001296884752027108,(15:2.062122159320242E-4,18:2.062122159320242E-4):0.0013327283903850152):7.303377108799248E-4,((((12:3.07629495938559E-4,107:3.07629495938559E-4):2.0045173712884552E-4,13:5.080812330674045E-4):5.962336982112399E-4,(75:3.6968991929772494E-4,(81:3.23169894742285E-4,93:3.23169894742285E-4):…
tree STATE_2515000 = (((((((((((((((1:0.0017041944445921992,94:0.0017041944445921992):0.0021493577990981862,(((((12:4.952426707225885E-5,107:4.952426707225885E-5):3.6215458425929804E-5,15:8.573972549818865E-5):5.172755362798524E-4,18:6.030152617780411E-4):7.695933459336001E-4,13:0.0013726086077116412):9.95328241505378E-5,69:0.001472141431862179):0.0023814108118282067):7.077757543352521E-5,((4:0.0…
tree STATE_2520000 = ((((((((((((((((1:0.0016901723125200105,79:0.0016901723125200105):3.0589938551641186E-4,((16:7.260352585602051E-4,69:7.260352585602051E-4):8.498111505920984E-4,91:0.0015758464091523035):4.2022528888411887E-4):7.771275621464516E-4,(4:0.0023820465809292956,(18:0.001962319936808779,94:0.001962319936808779):4.197266441205165E-4):3.911526792535784E-4):0.0015045453299620095,((8:0.0…
tree STATE_2525000 = ((((((((((((((((((1:7.103079544705112E-4,(8:6.616252542224659E-4,((14:5.527029935600056E-4,((107:3.5707599790077665E-4,120:3.5707599790077665E-4):1.550037249908984E-5,125:3.725763703998665E-4):1.8012662316013912E-4):3.348307564646192E-6,74:5.560513011246518E-4):1.0557395309781408E-4):4.868270024804529E-5):4.931373371903473E-4,91:0.0012034452916608585):0.001864866810376439,(((…
tree STATE_2530000 = (((((((((((((((((((((1:1.5358011472624131E-4,14:1.5358011472624131E-4):4.5972014413755486E-4,18:6.133002588637962E-4):4.916337104768049E-4,(79:1.9318851147850033E-5,107:1.9318851147850033E-5):0.001085615118192751):5.059619793160966E-5,94:0.0011555301672722107):3.895287521845378E-6,(4:0.0011279837051096308,8:0.0011279837051096308):3.1441749684425323E-5):1.2175504427423714E-4,1…
tree STATE_2535000 = (((((((((((((((((((((1:0.0011880702102883363,(94:3.963414140531138E-4,125:3.963414140531138E-4):7.917287962352225E-4):8.62959009061894E-5,(13:0.0011603864338941617,16:0.0011603864338941617):1.1397967730036396E-4):1.5031131466756954E-5,(75:0.0010044592516069365,(81:2.1027100707571525E-4,93:2.1027100707571525E-4):7.941882445312213E-4):2.849379910543461E-4):6.591399598223605E-5,…
tree STATE_2540000 = ((((((((((((((((((1:0.0010000984116990098,(14:9.693242375383083E-4,((16:7.410404986860109E-5,94:7.410404986860109E-5):4.1272752628590775E-4,(79:2.1725789571252634E-4,107:2.1725789571252634E-4):2.695736804419825E-4):4.8249266138379945E-4):3.07741741607015E-5):7.120013608646757E-4,(8:0.0012722995325294894,(13:5.413070439502373E-4,(15:3.461638488811483E-4,18:3.461638488811483E-4…
tree STATE_2545000 = ((((((((((((((((1:3.816978777680174E-4,14:3.816978777680174E-4):0.0021029274137238877,((((8:0.001314637052832138,(15:3.7821052690248884E-4,18:3.7821052690248884E-4):9.364265259296492E-4):5.496428766062736E-4,91:0.0018642799294384116):3.0103681761895667E-4,((13:0.0010085096707894686,((16:2.5535402825760807E-4,107:2.5535402825760807E-4):4.4056113788982625E-4,(79:2.6305681941849…
tree STATE_2550000 = ((((((((((((((((((((1:0.0010964836231023415,(15:3.0774678317019606E-5,18:3.0774678317019606E-5):0.0010657089447853219):7.691532208869813E-4,((13:2.8229707806584707E-4,69:2.8229707806584707E-4):0.001444344391477989,91:0.0017266414695438362):1.389953744454866E-4):6.693519711636702E-5,8:0.0019325720411056898):9.688441816943069E-4,(4:0.0013299569502326846,(74:3.8716062808264964E-…
tree STATE_2555000 = (((((((((((((((((((1:2.8535154435264866E-4,107:2.8535154435264866E-4):6.925693558697043E-4,79:9.77920900222353E-4):4.979572296514348E-4,(8:9.635159458322862E-4,12:9.635159458322862E-4):5.123621840415017E-4):0.001253141032462532,(4:0.0022964279419857344,((16:0.0014960968975767965,(74:0.0011146884778225987,125:0.0011146884778225987):3.8140841975419773E-4):2.3226579635881543E-4,…
tree STATE_2560000 = ((((((((((((((((((((1:0.0016729681167765278,(13:0.0014567017004766493,(18:0.0010712270363794098,(69:9.783910087589622E-4,74:9.783910087589622E-4):9.28360276204476E-5):3.8547466409723946E-4):2.1626641629987858E-4):5.311175205114504E-4,125:0.002204085637287978):9.713836672683883E-4,(4:0.0017567884900234255,14:0.0017567884900234255):0.001418680814532941):3.4834971365428884E-4,((…
tree STATE_2565000 = (((((((((((((((((((1:1.879875672303435E-4,107:1.879875672303435E-4):2.5976768913580305E-5,13:2.139643361439238E-4):4.1323362244079605E-4,91:6.271979585847199E-4):0.003197012109773786,79:0.0038242100683585057):7.394650089561903E-4,(4:0.0042260736121507835,((((12:4.7523343158545426E-4,(94:9.445962689735E-5,120:9.445962689735E-5):3.807738046881043E-4):5.710018752094824E-4,69:0.0…
tree STATE_2570000 = (((((((((((((((((((1:9.809107047272464E-4,94:9.809107047272464E-4):0.0010696896977011971,(12:5.714092682697641E-4,13:5.714092682697641E-4):0.0014791911341586793):7.830864116498545E-4,(69:0.0012986583790251356,125:0.0012986583790251356):0.0015350284350531625):6.711062274859223E-4,(((14:5.559820104387124E-4,74:5.559820104387124E-4):0.0018432593509967558,(((15:5.899183229925E-4,…
tree STATE_2575000 = ((((((((((((((((((1:1.1178222532434666E-4,13:1.1178222532434666E-4):0.0010129922214096223,94:0.0011247744467339689):7.444858838418775E-4,(8:7.994415150324462E-4,(((14:1.683443213017766E-4,15:1.683443213017766E-4):4.4162719919174176E-4,(74:1.7752341303098427E-4,(79:3.158590639451429E-5,120:3.158590639451429E-5):1.4593750663646998E-4):4.324481074625341E-4):1.4370946487531685E-4…
tree STATE_2580000 = ((((((((((((((((((((1:3.385342984785783E-4,13:3.385342984785783E-4):2.5252745157029966E-4,74:5.91061750048878E-4):0.0015348853604193568,125:0.002125947110468235):0.0010364064095428984,((((4:0.001302810752413903,14:0.001302810752413903):0.0012959335494201136,8:0.0025987443018340166):3.806812422726528E-4,((((12:8.29053543445973E-4,(16:6.504514145514672E-4,(79:2.4003053884086447…
tree STATE_2585000 = (((((((((((((((1:0.003714557008062324,(((((12:4.45466628416485E-4,107:4.45466628416485E-4):3.766311998234617E-4,120:8.220978282399467E-4):4.0835666306561827E-4,((15:3.8519920796065696E-4,16:3.8519920796065696E-4):3.5213454341102444E-4,125:7.373337513716814E-4):4.931207399338836E-4):7.329632539980367E-4,((13:6.147415173191309E-4,(74:1.0113955546841098E-4,94:1.0113955546841098E…
tree STATE_2590000 = ((((((((((((((((((1:0.0014467253906906869,13:0.0014467253906906869):5.925891483819707E-4,(75:4.708385641204779E-4,(81:2.961056923752362E-4,93:2.961056923752362E-4):1.7473287174524167E-4):0.0015684759749521797):6.933453317990051E-4,(18:0.0013825221643270142,94:0.0013825221643270142):0.0013501377065446485):0.0011079906677638578,((((((4:9.613539582102626E-4,79:9.613539582102626E…
tree STATE_2595000 = (((((((((((((((1:0.0031305168658739492,((((4:6.448024642016993E-4,(12:4.92026947862383E-4,15:4.92026947862383E-4):1.5277551633931631E-4):0.002112124570409566,(8:0.001321913446668757,(16:6.969395619808303E-4,79:6.969395619808303E-4):6.249738846879267E-4):0.0014350135879425084):1.253950461543806E-4,((13:0.002334517288099207,((14:0.0013426740621422155,(107:1.9709713359830036E-4,…
tree STATE_2600000 = ((((((((((((((((1:0.00161188207810679,((14:6.455145394449815E-4,120:6.455145394449815E-4):7.84389266471925E-4,107:0.0014299038059169065):1.8197827218988344E-4):0.0018806488166757712,((((4:0.0017616563396040384,((18:1.0767431413814678E-4,74:1.0767431413814678E-4):9.30316516648139E-4,125:0.0010379908307862858):7.236655088177525E-4):5.754315787993266E-4,(13:0.0012523404630999562…
tree STATE_2605000 = (((((((((((((((((((((1:3.1946625604685095E-4,(107:2.363464503634039E-4,120:2.363464503634039E-4):8.311980568344706E-5):3.2384829473299957E-4,14:6.433145507798505E-4):0.0016715741958778013,12:0.0023148887466576517):5.392421091233511E-4,(13:7.678981543581613E-4,69:7.678981543581613E-4):0.0020862327014228416):1.4179246908660285E-4,94:0.0029959233248676056):5.03611101262303E-4,((…
tree STATE_2610000 = (((((((((((((((((1:0.002648585184819502,(75:9.84343724642874E-4,(81:2.5421848090502876E-4,93:2.5421848090502876E-4):7.301252437378453E-4):0.0016642414601766278):2.376049759592021E-4,(((4:0.0011259682185200777,79:0.0011259682185200777):7.340068840658298E-5,(((8:3.619740737377752E-4,15:3.619740737377752E-4):3.1484116794648116E-4,125:6.768152416842564E-4):4.516434428080582E-4,91…
tree STATE_2615000 = (((((((((((((((((((((1:1.8925425214929296E-4,94:1.8925425214929296E-4):1.0951251391081693E-4,125:2.987667660601099E-4):0.001476590893175695,(69:4.2566844727414074E-5,120:4.2566844727414074E-5):0.0017327908145083908):8.704393807649072E-4,(((4:0.001677118343904788,18:0.001677118343904788):2.6286675828264875E-4,(8:0.001884482237341184,13:0.001884482237341184):5.550286484625258E-…
tree STATE_2620000 = ((((((((((((((((((((((((1:3.535787760926262E-4,69:3.535787760926262E-4):4.117655958029548E-4,120:7.65344371895581E-4):7.267074548915108E-4,18:0.0014920518267870918):0.0012892963895004077,8:0.0027813482162874995):2.712383737443515E-4,((4:0.0010838363529737994,(13:7.005853689214663E-4,94:7.005853689214663E-4):3.8325098405233313E-4):7.634833649709833E-4,(((12:8.104174941499613E-…
tree STATE_2625000 = (((((((((((((((((((((1:0.0015065691582677426,((12:4.318054821148714E-6,16:4.318054821148714E-6):2.245359329881243E-4,74:2.2885398780927302E-4):0.0012777151704584696):1.5019988189213002E-4,91:0.0016567690401598726):2.3748521813612934E-4,18:0.001894254258296002):1.8889324396611888E-4,((14:8.70329902469391E-4,(69:8.250415635911167E-4,79:8.250415635911167E-4):4.528833887827428E-5…
tree STATE_2630000 = ((((((((((((((((1:0.0019707198681571322,((((13:4.925498478877858E-4,15:4.925498478877858E-4):7.782481746847518E-4,74:0.0012707980225725377):1.1303224088716969E-4,(16:0.0011974504147490262,69:0.0011974504147490262):1.8637984871068113E-4):4.3986304830227036E-4,79:0.0018236933117619777):1.4702655639515453E-4):4.945721498137998E-4,(120:0.0015638631210250426,125:0.0015638631210250…
tree STATE_2635000 = ((((((((((((((((((((1:5.217193568788131E-4,(12:2.6996544483044315E-4,74:2.6996544483044315E-4):2.5175391204836995E-4):1.6701125888618073E-4,125:6.887306157649938E-4):2.8211807093898595E-4,15:9.708486867039798E-4):3.347973307647983E-5,(16:2.9175191444589876E-4,79:2.9175191444589876E-4):7.125765053345608E-4):0.003158722881289993,((4:9.75554973601338E-4,14:9.75554973601338E-4):0…
tree STATE_2640000 = (((((((((((((((1:4.0944017319375866E-4,(12:3.0034449178517424E-5,69:3.0034449178517424E-5):3.7940572401524124E-4):1.201136382332523E-4,94:5.29553811427011E-4):0.004220420769327006,((((((4:7.175702545505064E-4,13:7.175702545505064E-4):4.185798039393054E-4,14:0.0011361500584898118):0.0013338528465496324,125:0.0024700029050394442):9.952652183581102E-4,((18:2.7564800600575533E-4,…
tree STATE_2645000 = (((((((((((((((1:7.409721156442111E-4,69:7.409721156442111E-4):3.091264998846758E-5,16:7.718847656326787E-4):0.003170805338885995,((((8:3.937339796140152E-4,107:3.937339796140152E-4):6.749932642394721E-4,120:0.0010687272438534873):0.0015025029329253064,13:0.0025712301767787937):0.0013038321446734234,((15:5.629776485974388E-4,18:5.629776485974388E-4):6.717984473539584E-4,125:0…
tree STATE_2650000 = (((((((((((((((((((((1:9.154923200073985E-4,(16:4.4573954035834255E-4,107:4.4573954035834255E-4):4.697527796490559E-4):1.5818465640639638E-4,120:0.0010736769764137948):2.107826697685779E-4,12:0.0012844596461823727):0.0010711447798295937,(8:0.002233943768884274,125:0.002233943768884274):1.2166065712769254E-4):9.75885734132426E-4,(((4:8.332946071694011E-4,94:8.332946071694011E-…
tree STATE_2655000 = ((((((((((((((((((1:0.0019424376423793311,((14:6.572507174641618E-5,79:6.572507174641618E-5):0.001679277065864251,74:0.001745002137610667):1.9743550476866408E-4):5.75115039307596E-4,((8:9.153448273007479E-4,107:9.153448273007479E-4):4.6950837142346164E-4,125:0.0013848531987242095):0.0011326994829627176):7.376695530978208E-5,((4:4.215087844443368E-4,18:4.215087844443368E-4):0.…
tree STATE_2660000 = ((((((((((((((((((((1:1.0868161051738143E-4,107:1.0868161051738143E-4):8.105471610912769E-4,8:9.192287716086584E-4):8.863615711429421E-4,((75:5.812561259807746E-4,(81:5.045115918327919E-4,93:5.045115918327919E-4):7.674453414798269E-5):0.0011891266544037469,125:0.0017703827803845216):3.520756236707889E-5):7.795562042746688E-4,(((4:0.0013237662266742246,120:0.001323766226674224…
tree STATE_2665000 = ((((((((((((((((((1:7.09849069140883E-4,74:7.09849069140883E-4):8.350181392669981E-4,((13:1.869289033916767E-4,79:1.869289033916767E-4):0.0011802786201046025,(94:7.853561726034701E-4,120:7.853561726034701E-4):5.81851350892809E-4):1.7765968491160198E-4):6.529504870074435E-4,(((((12:2.527618300452093E-4,16:2.527618300452093E-4):1.755962116031576E-4,69:4.2835804164836693E-4):3.9…
tree STATE_2670000 = ((((((((((((((((((1:3.9673865078483677E-4,107:3.9673865078483677E-4):2.576123321401084E-4,94:6.543509829249452E-4):7.371185431326638E-4,((12:6.66346120444038E-4,91:6.66346120444038E-4):1.3831726572298387E-4,(18:3.089578399596886E-4,74:3.089578399596886E-4):4.957055462073333E-4):5.86806139890587E-4):0.0015241958934554321,(((4:7.948689854834993E-4,125:7.948689854834993E-4):3.56…
tree STATE_2675000 = ((((((((((((((((((((1:5.736856620566501E-4,(13:2.3982859262742677E-4,15:2.3982859262742677E-4):3.338570694292233E-4):0.001340735141045415,(8:0.0013504712184071238,(14:0.0010801143004719141,69:0.0010801143004719141):2.7035691793520964E-4):5.639495846949411E-4):2.6287508341563993E-4,125:0.002177295886517705):0.002067881571027533,(4:0.0035860797575663996,((12:4.067661659905093E-…
tree STATE_2680000 = (((((((((((((((((1:0.0025327525720746764,15:0.0025327525720746764):0.0013701183947264594,(((4:0.0015753153624746806,(18:0.0012050432754486858,79:0.0012050432754486858):3.7027208702599475E-4):9.710889139512462E-4,(74:2.4610537844314357E-4,107:2.4610537844314357E-4):0.0023002988979827833):0.0012643346099756457,(16:2.7367550592041995E-4,94:2.7367550592041995E-4):0.00353706338048…
tree STATE_2685000 = ((((((((((((((((((((1:4.7807863431947986E-4,(13:3.5675207442455447E-4,94:3.5675207442455447E-4):1.213265598949254E-4):2.4925549512467996E-5,74:5.030041838319479E-4):0.0012933251721583992,91:0.0017963293559903472):2.5476646696103583E-4,16:0.002051095822951383):0.0016811521698455777,(((4:6.780551979016135E-4,79:6.780551979016135E-4):0.0017589000272992127,((18:7.645867803174248E…
tree STATE_2690000 = (((((((((((((((((((((((1:2.4651211085343207E-4,74:2.4651211085343207E-4):1.6280408446967372E-4,94:4.093161953231058E-4):3.461513402647513E-5,13:4.439313293495809E-4):9.379112335141208E-4,(18:4.512011178200375E-4,107:4.512011178200375E-4):9.306414450436642E-4):1.1031571382597006E-4,91:0.0014921582766896718):0.0013100285838868696,16:0.0028021868605765414):3.992891341791545E-4,1…
tree STATE_2695000 = ((((((((((((((((((((1:0.0010346978353000442,69:0.0010346978353000442):4.977890049796712E-4,((13:2.4667571190837336E-4,18:2.4667571190837336E-4):5.544371661958254E-4,74:8.011128781041988E-4):7.313739621755166E-4):7.452754660460545E-4,((8:0.0015835751694523298,107:0.0015835751694523298):2.3529703823647668E-4,91:0.0018188722076888065):4.588900986369634E-4):8.806722137210004E-4,(…
tree STATE_2700000 = (((((((((((((((((((((((1:1.7260480263972213E-4,94:1.7260480263972213E-4):1.632500988393184E-5,74:1.8892981252365397E-4):0.001160518845967155,(8:9.964249437244082E-4,120:9.964249437244082E-4):3.5302371476640085E-4):7.009770642681312E-4,((4:7.981759073317932E-4,79:7.981759073317932E-4):7.611494910557954E-4,16:0.0015593253983875886):4.911003243713516E-4):2.4851393765998233E-4,((…
tree STATE_2705000 = (((((((((((((((((((1:7.769029457888321E-5,74:7.769029457888321E-5):3.6173765253005055E-5,15:1.1386405983188827E-4):0.00196076356204397,(((4:6.357527407820126E-4,79:6.357527407820126E-4):3.839640004113336E-4,(13:4.779963645025734E-4,94:4.779963645025734E-4):5.417203766907729E-4):4.747910121513329E-5,((14:1.0915413751510655E-4,18:1.0915413751510655E-4):5.47084037113496E-4,16:6.…
tree STATE_2710000 = (((((((((((((((((((((((1:1.191647207712836E-5,14:1.191647207712836E-5):2.0481737642241116E-4,16:2.1673384849953952E-4):3.157259619683616E-4,12:5.324598104679011E-4):2.7725609294964996E-4,69:8.097159034175511E-4):6.442995201483466E-5,4:8.741458554323857E-4):0.0014677218824037845,((8:0.001274247866043104,(18:7.06245317317714E-4,125:7.06245317317714E-4):5.680025487253901E-4):2.0…
tree STATE_2715000 = ((((((((((((((((((((1:5.862340019681165E-4,12:5.862340019681165E-4):0.0015476040400097943,((14:4.290078992932707E-5,16:4.290078992932707E-5):0.0020069748863095938,91:0.002049875676238921):8.39623657389898E-5):4.8565802109519496E-4,15:0.0026194960630731056):2.1181212027307885E-4,(((4:9.418423318338885E-4,((75:2.403238730221818E-4,93:2.403238730221818E-4):6.58453903627948E-5,81…
tree STATE_2720000 = ((((((((((((((((((((((1:0.0017070424733915883,12:0.0017070424733915883):0.0012753038551398801,79:0.0029823463285314684):2.6633324370814795E-5,(((((4:5.009697982646921E-4,69:5.009697982646921E-4):2.802649754771485E-4,120:7.812347737418406E-4):7.166202290243703E-4,(13:4.574951277402554E-4,18:4.574951277402554E-4):0.0010403598750259554):3.149760962327078E-4,((75:4.55839587942961…
tree STATE_2725000 = ((((((((((((((((1:0.0029919732440962495,((16:0.002372755021127641,91:0.002372755021127641):5.475023917701511E-5,(75:0.0020633344045361216,(81:3.997206002799486E-4,93:3.997206002799486E-4):0.001663613804256173):3.641708557685346E-4):5.644679837915932E-4):9.085223400476152E-4,((4:0.0035344001674371345,(((13:7.157615456662247E-4,74:7.157615456662247E-4):3.131190825079611E-4,107:…
tree STATE_2730000 = ((((((((((((((((((((1:3.7159604329087796E-4,69:3.7159604329087796E-4):6.773940701393201E-4,(8:9.417922049979571E-4,15:9.417922049979571E-4):1.0719790843224095E-4):0.0011671877191606929,(14:4.3426645427474894E-4,94:4.3426645427474894E-4):0.001781911378316142):1.559281742724303E-4,(((4:0.001159742468084315,(13:2.901512648939093E-4,74:2.901512648939093E-4):8.695912031904058E-4):…
tree STATE_2735000 = (((((((((((((((((1:9.764686961408722E-4,94:9.764686961408722E-4):2.163688743192962E-4,(74:9.906835843970334E-4,79:9.906835843970334E-4):2.0215398606313506E-4):0.0012704072065673805,((4:0.0018516223306102935,((8:0.0014083316817373156,(14:4.2616940918451175E-4,107:4.2616940918451175E-4):9.821622725528039E-4):2.212978351868772E-4,(15:0.0015971882424377346,69:0.001597188242437734…
tree STATE_2740000 = ((((((((((((((((((((1:0.0013288698004209763,(75:0.0012047800508219776,(81:9.97981403650854E-4,93:9.97981403650854E-4):2.0679864717112356E-4):1.2408974959899873E-4):2.375589497405821E-4,(74:2.400028902441827E-5,94:2.400028902441827E-5):0.0015424284611371402):0.002647672015007099,((((4:3.538477838655502E-4,14:3.538477838655502E-4):0.0014742867613929728,79:0.001828134545258523):…
tree STATE_2745000 = (((((((((((((((((((((1:0.0014553460658697152,15:0.0014553460658697152):0.001608577265082844,((75:7.940611388918236E-5,93:7.940611388918236E-5):6.772099698301563E-4,81:7.566160837193386E-4):0.0023073072472332206):7.156742750573518E-4,((8:0.001687617136457355,16:0.001687617136457355):5.569586104989847E-4,((12:1.2676743386818076E-4,18:1.2676743386818076E-4):0.0017926767456068029…
tree STATE_2750000 = ((((((((((((((((((((1:6.100650759430803E-5,18:6.100650759430803E-5):0.001231808378530105,120:0.0012928148861244132):0.0020462651451479716,(((4:0.0015923291762193433,(14:2.3803947926002246E-4,94:2.3803947926002246E-4):0.0013542896969593208):7.643397754816569E-4,((13:0.001250143889447597,74:0.001250143889447597):5.695623318146821E-5,79:0.0013071001226290652):0.00104956882907193…
tree STATE_2755000 = (((((((((((((((((1:6.145106051437713E-4,107:6.145106051437713E-4):0.002293020954826083,(8:0.001507996839928906,125:0.001507996839928906):0.0013995347200409483):8.838745271299614E-4,(2:0.0013919331867028966,73:0.0013919331867028966):0.002399472900396919):6.243666604181589E-4,((((64:4.0563297969903827E-4,95:4.0563297969903827E-4):2.994453197952093E-4,87:7.050782994942476E-4):0.…
tree STATE_2760000 = (((((((((((((((((1:0.0010760896825313649,((8:1.845301031249369E-4,107:1.845301031249369E-4):6.410917107325197E-4,125:8.256218138574566E-4):2.504678686739083E-4):0.0027122468996746254,(2:0.0037442019859403224,73:0.0037442019859403224):4.4134596265667844E-5):6.545773112504589E-4,((3:0.00321305579525422,122:0.00321305579525422):7.12187176763867E-6,(10:3.684039966461937E-4,87:3.6…
tree STATE_2765000 = (((((((((((((((((((1:0.0018394366879507969,125:0.0018394366879507969):1.2907432979469358E-4,(8:0.0010489068634889644,16:0.0010489068634889644):9.19604154256526E-4):5.229682022615291E-5,120:0.0020208078379716434):3.147690686902322E-4,(13:0.0012701823144358165,74:0.0012701823144358165):0.001065394592226059):0.0029180308785648427,((4:4.2295868616863474E-4,107:4.2295868616863474E…
tree STATE_2770000 = (((((((((((((((((((((1:3.552273616111375E-4,107:3.552273616111375E-4):0.002196977726055176,((13:2.5318711761834685E-4,74:2.5318711761834685E-4):2.3096124605694588E-4,120:4.8414836367529273E-4):0.0020680567239910208):8.892307711704408E-4,((8:0.0027472389080016165,125:0.0027472389080016165):6.938848072177797E-4,(75:0.001797102541664117,(81:2.0794573314190565E-4,93:2.07945733141…
tree STATE_2775000 = (((((((((((((((((((1:9.025306724485631E-4,(13:7.053672589499904E-4,(74:1.5007029905804794E-4,107:1.5007029905804794E-4):5.552969598919425E-4):1.971634134985727E-4):0.002597898697811303,91:0.003500429370259866):5.361534075046209E-4,(((4:0.002617882394766351,((14:5.398121030445849E-4,69:5.398121030445849E-4):0.0013429019246729052,125:0.00188271402771749):7.351683670488609E-4):4…
tree STATE_2780000 = ((((((((((((((((((1:0.0017439521905836194,(13:0.0014200393040631556,125:0.0014200393040631556):3.239128865204638E-4):8.398507654734627E-4,91:0.002583802956057082):8.34064725464042E-6,(4:0.001665406330690892,(14:5.237767446714492E-4,69:5.237767446714492E-4):0.0011416295860194427):9.267372726208306E-4):3.0251666442753E-4,(12:0.002217057983565334,(74:5.203625205191415E-4,107:5.2…
tree STATE_2785000 = (((((((((((((((((1:0.0022791939853686236,(15:0.001548736905776651,125:0.001548736905776651):7.304570795919727E-4):3.6460128703446606E-4,13:0.0026437952724030897):8.235949160672659E-4,(8:0.0025124829758480967,74:0.0025124829758480967):9.549072126222588E-4):8.71882973232924E-4,((((((4:4.478486332001867E-4,69:4.478486332001867E-4):2.2392899737324934E-4,107:6.71777630573436E-4):2…
tree STATE_2790000 = (((((((((((((((((((1:0.0013678499111009497,79:0.0013678499111009497):5.220008332630897E-4,125:0.0018898507443640394):1.9496704563002742E-4,8:0.002084817789994067):0.0014587749799168125,(((((((12:3.9079169064896134E-4,69:3.9079169064896134E-4):5.283401295626127E-4,14:9.19131820211574E-4):1.649233514980686E-4,107:0.0010840551717096426):8.295696179103202E-4,((75:0.00109194876293…
tree STATE_2795000 = ((((((((((((((((((1:4.087284496935191E-5,79:4.087284496935191E-5):0.002286356062767263,((4:4.991190418561333E-4,74:4.991190418561333E-4):0.0014914198227271923,(((8:9.762953139836423E-5,120:9.762953139836423E-5):5.711056429404073E-4,69:6.687351743387716E-4):3.173797443454528E-4,94:9.861149186842244E-4):0.0010044239458991012):3.3669004315328927E-4):5.10089572712139E-4,(((12:7.5…
tree STATE_2800000 = (((((((((((((((((((((((((1:1.4831184650335898E-4,79:1.4831184650335898E-4):9.429598460223106E-4,((13:8.823800500950259E-4,15:8.823800500950259E-4):6.158535758207686E-5,((16:3.3698927199086776E-4,107:3.3698927199086776E-4):7.942636931335524E-5,(94:3.676417391035186E-4,120:3.676417391035186E-4):4.877390220070439E-5):5.275497663728797E-4):1.4730628484856687E-4):0.001087342914745…
tree STATE_2805000 = (((((((((((((((((1:0.0015398068727614403,91:0.0015398068727614403):2.3194750486160232E-5,15:0.0015630016232476005):0.001082496812696387,(((((8:9.851245133655332E-4,125:9.851245133655332E-4):2.5523421123813507E-5,((12:2.3354645710011888E-4,69:2.3354645710011888E-4):6.09152941257257E-4,18:8.426993983573759E-4):1.6794853613197086E-4):7.078451220909269E-4,(94:0.001291135360093217…
tree STATE_2810000 = ((((((((((((((((1:0.0029373485404230876,((16:0.0010757156822173775,91:0.0010757156822173775):0.0016445193045579577,(75:0.0014996997222703882,(81:3.423216723783527E-4,93:3.423216723783527E-4):0.0011573780498920355):0.001220535264504947):2.1711355364775232E-4):4.8638363776272193E-4,((((69:4.846643989579522E-5,94:4.846643989579522E-5):1.5840409227900693E-4,74:2.0687053217480214E…
tree STATE_2815000 = ((((((((((((((1:5.871110919023094E-4,94:5.871110919023094E-4):0.0018220718887656372,(14:0.0017575878869365204,(74:2.974098712868198E-4,79:2.974098712868198E-4):0.0014601780156497006):6.515950937314263E-4):0.003673180961256565,((((4:0.0021927105335633294,(16:5.919218648428756E-4,125:5.919218648428756E-4):0.0016007886687204537):4.63349918714529E-4,8:0.0026560604522778584):0.002…
tree STATE_2820000 = (((((((((((((((((((((1:0.0011414384721778622,((14:4.726536311931388E-4,94:4.726536311931388E-4):3.973218384311665E-4,79:8.699754696243053E-4):2.7146300255355687E-4):5.941689166936168E-5,4:0.0012008553638472239):1.3496013866001635E-4,16:0.0013358155025072402):3.3020713724476146E-4,125:0.0016660226397520017):0.0010907600781411406,91:0.0027567827178931422):6.075221305272601E-4,(…
tree STATE_2825000 = (((((((((((((((((((1:3.8665413456252025E-4,125:3.8665413456252025E-4):6.968069560140871E-4,4:0.0010834610905766074):7.521927784012871E-4,(((12:7.784980712155613E-4,94:7.784980712155613E-4):2.060718025646102E-4,15:9.845698737801715E-4):5.274237522200635E-4,((13:1.7431538133574057E-4,(14:1.533171856825632E-4,79:1.533171856825632E-4):2.099819565317738E-5):0.0010876684168418438,9…
tree STATE_2830000 = (((((((((((((((((1:8.709561646450943E-4,69:8.709561646450943E-4):0.0021941929280441873,(((12:0.0019968060679313032,94:0.0019968060679313032):8.503922955353706E-5,((13:4.3155870377011214E-4,79:4.3155870377011214E-4):5.828172084010386E-4,18:0.0010143759121711508):0.0010674693853136895):7.465320277756536E-4,((15:7.824650243980274E-4,125:7.824650243980274E-4):2.7740890682685583E-…
tree STATE_2835000 = (((((((((((((((((((1:8.402706746925206E-4,((69:2.581771653558625E-4,120:2.581771653558625E-4):1.8460137063766265E-4,107:4.427785359935252E-4):3.9749213869899537E-4):0.0011670519611691273,(15:0.0016234948968441012,(18:4.917611983516025E-4,74:4.917611983516025E-4):0.0011317336984924989):3.838277390175466E-4):1.634677598008052E-5,(12:8.514234814515163E-4,94:8.514234814515163E-4)…
tree STATE_2840000 = (((((((((((((((((((((1:7.101073167143519E-4,((69:5.611502888815898E-5,120:5.611502888815898E-5):3.732915895039601E-4,94:4.294066183921191E-4):2.8070069832223277E-4):1.4996700477578912E-4,(12:4.170820764082552E-4,74:4.170820764082552E-4):4.429922450818858E-4):4.003351288901256E-4,(18:0.0012399708123019145,79:0.0012399708123019145):2.04386380783521E-5):0.0013043256547147224,(8:…
tree STATE_2845000 = ((((((((((((((((((((1:6.814711027004917E-4,(12:5.122197789404834E-4,79:5.122197789404834E-4):1.6925132376000831E-4):0.0011750357655795109,(((4:0.0014851006331440197,13:0.0014851006331440197):1.8817576340965803E-5,(69:1.633764272147365E-5,120:1.633764272147365E-5):0.0014875805667635118):1.2935910691156153E-4,(74:5.992012801307816E-4,125:5.992012801307816E-4):0.0010340760362657…
tree STATE_2850000 = (((((((((((((((1:0.004130243996877197,((((((13:2.346569794061242E-4,69:2.346569794061242E-4):0.0012591962218612275,120:0.0014938532012673518):4.658600216111378E-4,94:0.0019597132228784896):7.144882148274168E-4,15:0.0026742014377059064):3.937607768711125E-4,((75:5.430875340543065E-4,81:5.430875340543065E-4):5.05303033695468E-4,93:0.0010483905677497744):0.0020195716468272445):6…
tree STATE_2855000 = ((((((((((((((((((1:0.003569516546637977,((12:0.0010730198029990186,94:0.0010730198029990186):0.0021507639798309802,((13:7.258223405077653E-4,79:7.258223405077653E-4):0.0023862995168387035,((69:0.002790169096814889,(75:0.0017436005287041728,(81:5.306767465609626E-5,93:5.306767465609626E-5):0.0016905328540480764):0.0010465685681107161):1.969974769163497E-4,120:0.00298716657373…
tree STATE_2860000 = (((((((((((((((((1:0.003551444075600942,((12:0.002017138677823814,(((((14:8.846473297618414E-5,94:8.846473297618414E-5):3.374252561476428E-4,((16:7.196995206763964E-5,74:7.196995206763964E-5):1.0197113422496232E-5,107:8.216706549013587E-5):3.437229236336911E-4):4.5014405871661835E-4,15:8.760340478404453E-4):5.76406754701584E-6,91:8.817981153874611E-4):2.3271919053381414E-4,12…
tree STATE_2865000 = ((((((((((((((((((((1:0.0017341705256208645,((4:0.0014227413677986615,((69:9.457654739392613E-4,(79:7.293256228296117E-4,125:7.293256228296117E-4):2.1643985110964957E-4):2.714902085964862E-4,(74:6.705395669318123E-4,120:6.705395669318123E-4):5.467161156039352E-4):2.0548568526291395E-4):2.751259265626196E-4,(((12:7.713341923552098E-4,94:7.713341923552098E-4):2.9319794999290024…
tree STATE_2870000 = (((((((((((((((((((((((1:3.3486229462810905E-5,(15:3.21852896990564E-5,18:3.21852896990564E-5):1.300939763754504E-6):4.2944771028989614E-4,120:4.6293393975270703E-4):0.0012002064944972404,107:0.0016631404342499474):2.0135702387336454E-4,(((((4:0.0010960009947688601,((69:1.8956436610768765E-4,74:1.8956436610768765E-4):1.7998208464606655E-4,79:3.695464507537542E-4):7.2645454401…
tree STATE_2875000 = (((((((((((((((((1:0.001031464125178866,4:0.001031464125178866):2.941591255463331E-4,((8:5.13183269433982E-4,125:5.13183269433982E-4):3.9417866809311254E-4,(((15:1.418344441141781E-5,18:1.418344441141781E-5):6.606083209302267E-5,107:8.024427650444048E-5):7.69099885070933E-4,(69:1.3216144074254586E-4,120:1.3216144074254586E-4):7.171827208328276E-4):5.8017775951721114E-5):4.182…
tree STATE_2880000 = (((((((((((((((((((((1:4.3542803388817923E-4,107:4.3542803388817923E-4):4.611681136133627E-4,69:8.96596147501542E-4):0.0010020906695214363,(((8:0.0010965933220367535,120:0.0010965933220367535):4.759376176518646E-4,(((14:7.425509399571205E-4,125:7.425509399571205E-4):5.057648982276136E-4,(75:3.684672953821549E-4,(81:1.0757697666056212E-4,93:1.0757697666056212E-4):2.60890318721…
tree STATE_2885000 = ((((((((((((((((((1:7.220973894004884E-5,107:7.220973894004884E-5):0.001050996512358266,69:0.001123206251298315):0.002154100679235601,91:0.0032773069305339158):0.0010327072934066379,(((4:0.0027291495578961778,((((((13:6.83881422716931E-4,120:6.83881422716931E-4):3.1701033292504187E-4,(((14:5.0285100131368295E-5,18:5.0285100131368295E-5):3.0911314358828836E-4,15:3.593982437196…
tree STATE_2890000 = ((((((((((((((1:0.004409343339807744,(((4:0.0019955625856575457,15:0.0019955625856575457):2.3605181997524757E-4,(((12:0.0013202802837533499,16:0.0013202802837533499):1.541870812543718E-4,(((74:1.5491563700545545E-4,94:1.5491563700545545E-4):1.3844446388738723E-4,79:2.933601008928427E-4):5.756151298075986E-4,((75:5.856730410066524E-4,81:5.856730410066524E-4):2.3534412136213146…
tree STATE_2895000 = (((((((((((((((((1:6.673674927724216E-4,14:6.673674927724216E-4):9.529841999573769E-5,91:7.626659127681593E-4):1.1162576913189019E-4,18:8.742916819000495E-4):0.0017178345196312166,((((4:0.001509314352207718,(15:0.0012518379964435362,107:0.0012518379964435362):2.5747635576418176E-4):2.8825913485016545E-4,(((12:6.193041097780156E-4,16:6.193041097780156E-4):5.290459733372219E-5,…
tree STATE_2900000 = ((((((((((((((((((((1:0.00219769281170855,((15:4.8410602023937787E-4,107:4.8410602023937787E-4):0.0012284117974954735,(18:0.001514779813591165,91:0.001514779813591165):1.977380041436863E-4):4.851749939736986E-4):7.831955479454091E-5,14:0.002276012366503091):1.8401498270930556E-4,(75:0.0011590243040147563,(81:2.4702497225302695E-5,93:2.4702497225302695E-5):0.001134321806789453…
tree STATE_2905000 = (((((((((((((((((((((1:2.7272376615652692E-5,120:2.7272376615652692E-5):1.3678296518909342E-4,69:1.640553418047461E-4):7.101783758252606E-6,15:1.711571255629987E-4):9.78910930267239E-4,94:0.0011500680558302378):1.0754702056852729E-4,8:0.001257615076398765):0.002059624543471048,(18:0.0016176523818038845,(79:1.341450861915173E-4,107:1.341450861915173E-4):0.0014835072956123673):…
tree STATE_2910000 = ((((((((((((((((((((((1:9.44480346215577E-4,94:9.44480346215577E-4):4.8434989992161294E-4,15:0.00142883024613719):1.7454888877417672E-4,69:0.0016033791349113666):1.8547278259633117E-4,((18:7.07393851915074E-4,(107:4.2766473592385567E-4,120:4.2766473592385567E-4):2.7972911599121836E-4):1.9084220774477254E-4,79:8.982360596598466E-4):8.906158578478512E-4):1.64977289914228E-4,91:…
tree STATE_2915000 = (((((((((((((((((((((1:7.51078122999149E-4,15:7.51078122999149E-4):4.0098493504057747E-4,120:0.0011520630580397265):6.631060287962771E-5,79:0.0012183736609193542):7.122709852244152E-4,((((8:0.001383652360758004,12:0.001383652360758004):6.73435918318165E-5,(69:3.211911885174365E-4,94:3.211911885174365E-4):0.001129804764072384):1.2474107100580024E-4,(((18:7.818417386354122E-4,1…
tree STATE_2920000 = (((((((((((((((((1:0.0010139543795622632,91:0.0010139543795622632):0.0020521689366278517,(4:9.70724603651016E-4,((12:4.5687378430898695E-4,15:4.5687378430898695E-4):2.561196716768782E-4,79:7.129934559858652E-4):2.577311476651508E-4):0.002095398712539099):2.3627166268384587E-4,((((8:4.183052733002535E-4,107:4.183052733002535E-4):0.0010103393262555034,18:0.001428644599555757):6…
tree STATE_2925000 = (((((((((((((((((((1:5.605632302258049E-4,8:5.605632302258049E-4):3.4396249611903416E-4,15:9.045257263448391E-4):0.001370997240656588,((12:1.0503006187355194E-4,79:1.0503006187355194E-4):0.0020971520506742653,(91:0.001839638757210621,107:0.001839638757210621):3.62543355337196E-4):7.334085445361016E-5):6.747139641042118E-4,((14:9.964998953103095E-4,(74:2.252611127941232E-4,120…
tree STATE_2930000 = ((((((((((((((((((((((1:1.030169954076526E-4,16:1.030169954076526E-4):0.001502447986780798,4:0.0016054649821884506):4.971582720157475E-4,((69:3.768566894688369E-4,94:3.768566894688369E-4):0.0016170387630629233,(79:0.0012550345606256764,91:0.0012550345606256764):7.388608919060837E-4):1.0872780167243794E-4):5.331579755186327E-4,(15:0.002058029995634364,125:0.002058029995634364)…
tree STATE_2935000 = (((((((((((((((((((((1:0.0010093441296737586,(16:8.723498543266437E-4,18:8.723498543266437E-4):1.3699427534711488E-4):5.479859523626811E-4,(15:5.370357465653635E-4,79:5.370357465653635E-4):0.0010202943354710762):0.001510340492394477,125:0.0030676705744309167):5.354150705697289E-4,((((((4:3.3692181694692467E-4,94:3.3692181694692467E-4):6.480630499511597E-4,(12:3.45658121098224…
tree STATE_2940000 = ((((((((((((((((((1:3.0470307337451477E-4,15:3.0470307337451477E-4):6.443841607604263E-4,16:9.49087234134941E-4):0.0013519287796700855,(18:9.737438341818648E-4,125:9.737438341818648E-4):0.0013272721796231618):0.0018015904871759533,((((4:0.0015513025557217484,(((((12:4.579862946429923E-5,107:4.579862946429923E-5):7.467603836469008E-4,(13:1.3154291582526454E-4,79:1.315429158252…
tree STATE_2945000 = ((((((((((((((((((1:5.916939146403878E-5,15:5.916939146403878E-5):0.0035919276951626266,16:0.0036510970866266653):0.0012087016235262384,(18:0.002218708982794742,125:0.002218708982794742):0.0026410897273581617):7.260913365363542E-5,((((4:0.002170716760693814,((75:2.512711749450922E-4,93:2.512711749450922E-4):3.988416492080657E-4,81:6.501128241531579E-4):0.001520603936540656):1…
tree STATE_2950000 = (((((((((((((((((((1:0.0012320157879665218,16:0.0012320157879665218):0.0015561061557562927,((4:0.00234669425106387,(75:0.0018509306092651377,(81:0.001700859838891228,93:0.001700859838891228):1.500707703739096E-4):4.957636417987324E-4):7.113828293546162E-5,91:0.0024178325339993317):3.702894097234828E-4):8.402249663830965E-4,(((((8:9.901193187124699E-4,12:9.901193187124699E-4):…
tree STATE_2955000 = ((((((((((((((1:0.003913527894348937,(((4:0.0015633020252414705,16:0.0015633020252414705):0.0015064648021852055,((8:0.0014734724876484366,12:0.0014734724876484366):9.059580688028283E-4,(15:5.3021182165928514E-5,79:5.3021182165928514E-5):0.0023264093742853364):6.903362709754111E-4):4.7350775912797377E-4,(((((13:3.8288051895170967E-4,120:3.8288051895170967E-4):0.001381011059417…
tree STATE_2960000 = (((((((((((((((((((1:0.0021895840928772246,(91:0.0020794005263956436,125:0.0020794005263956436):1.1018356648158107E-4):6.414500620309646E-5,12:0.002253729099080321):8.984526681075958E-4,8:0.003152181767187917):3.726085049132262E-4,120:0.003524790272101143):9.815412904320962E-4,74:0.004506331562533239):0.00115247593610122,(((4:0.00204089971388018,((15:4.201963290747626E-4,69:4…
tree STATE_2965000 = (((((((((((((((((1:3.8280377526413975E-4,(15:1.2740275946961514E-4,69:1.2740275946961514E-4):2.554010157945246E-4):0.0017603501817160894,(((75:0.0013687088673130312,81:0.0013687088673130312):3.087168194899925E-5,93:0.0013995805492620305):1.660220352427775E-4,120:0.001565602584504808):5.775513724754211E-4):9.499172604011904E-4,((((8:0.001099955650960353,14:0.001099955650960353…
tree STATE_2970000 = ((((((((((((((((((1:0.0018330827776463956,((8:2.5004000445981987E-4,14:2.5004000445981987E-4):3.39650721817254E-4,(69:3.3110555620098587E-4,120:3.3110555620098587E-4):2.58585170076088E-4):0.0012433920513693218):4.459714171809457E-4,(4:0.0022360615986996564,15:0.0022360615986996564):4.299259612768492E-5):2.0155907346445893E-4,((12:1.0526972525812807E-4,74:1.0526972525812807E-4…
tree STATE_2975000 = ((((((((((((((((((1:7.397619285275324E-4,91:7.397619285275324E-4):4.217837511419334E-4,(13:8.03599614215523E-4,(18:1.7223706221809013E-5,94:1.7223706221809013E-5):7.863759079937139E-4):3.579460654539429E-4):1.5298021305500315E-4,((16:2.582399955180577E-4,107:2.582399955180577E-4):4.379098322790704E-4,74:6.961498277971281E-4):6.183760649273409E-4):6.17389636930608E-4,79:0.0019…
tree STATE_2980000 = (((((((((((((((((1:0.00249831696743493,((12:0.0013761192568806531,(18:4.86432534690732E-4,94:4.86432534690732E-4):8.896867221899211E-4):5.767547401622261E-4,79:0.0019528739970428792):5.454429703920507E-4):2.6322643366037636E-4,(75:0.0011945757766894686,(81:8.744262405770398E-4,93:8.744262405770398E-4):3.201495361124288E-4):0.0015669676244058376):1.4590394159537173E-4,((((4:7.…
tree STATE_2985000 = ((((((((((((((((1:0.0010595369116853225,(18:6.056449804162621E-5,94:6.056449804162621E-5):9.989724136436964E-4):5.44864098018503E-5,69:0.0011140233214871728):0.0012308733974157843,((12:2.9768371422924486E-6,79:2.9768371422924486E-6):0.0020629208068470768,((14:7.808534762007144E-4,74:7.808534762007144E-4):9.425513293502219E-4,15:0.0017234048055509363):3.4249283843843306E-4):2.…
tree STATE_2990000 = ((((((((((((((((((((1:8.897552902868608E-4,(13:7.048524507595077E-4,18:7.048524507595077E-4):1.8490283952735315E-4):7.701098842918764E-5,69:9.667662787160485E-4):7.484681333002298E-4,14:0.0017152344120162782):1.1437153738404031E-4,(4:0.0014111204897912545,(((8:9.599267069177622E-4,120:9.599267069177622E-4):1.33039256784185E-4,16:0.0010929659637019472):3.730134007009123E-5,91:…
tree STATE_2995000 = ((((((((((((((((((((1:0.0018044302537535452,8:0.0018044302537535452):2.442498537219232E-4,(16:0.0016068519394244567,107:0.0016068519394244567):4.418281680510117E-4):3.8659429025122505E-4,(14:4.247802159978833E-4,18:4.247802159978833E-4):0.00201049418172881):9.84541586767371E-6,13:0.002445119813594367):0.0011825763591595006,(((69:4.2802763306276626E-4,(74:4.1138434878566635E-4…
tree STATE_3000000 = ((((((((((((((((1:5.178814343001943E-4,(13:3.1034618692503597E-4,107:3.1034618692503597E-4):2.0753524737515835E-4):0.0016660801474982266,8:0.002183961581798421):4.149056419916709E-4,(12:2.2491807172248632E-5,79:2.2491807172248632E-5):0.002576375416617843):4.2785000392399396E-4,14:0.003026717227714086):0.0014967825181651253,((((4:9.045384827408204E-4,15:9.045384827408204E-4):1…
tree STATE_3005000 = ((((((((((((((((((((1:4.010104797307669E-4,15:4.010104797307669E-4):2.3704501564077206E-6,120:4.0338092988717464E-4):5.44971895687204E-5,69:4.5787811945589504E-4):7.913042734748551E-4,(74:0.0011911155136933636,125:0.0011911155136933636):5.806687923738652E-5):1.5710696965979924E-4,91:0.0014062893625905494):9.114297087384833E-4,((16:8.858597754934234E-4,94:8.858597754934234E-4)…
tree STATE_3010000 = ((((((((((((((((((1:0.00141541450909919,91:0.00141541450909919):6.221495223285728E-4,(94:0.001353695641983402,125:0.001353695641983402):6.838683894443607E-4):3.95055794865015E-4,(((((4:7.327775121593688E-4,(15:2.2598311076166592E-4,69:2.2598311076166592E-4):5.067944013977029E-4):3.9423155158324673E-4,8:0.0011270090637426156):1.9572131930350426E-4,14:0.0013227303830461198):6.0…
tree STATE_3015000 = ((((((((((((((((((((1:2.8188112338257547E-4,(12:2.3934891103837824E-4,69:2.3934891103837824E-4):4.253221234419723E-5):0.0020480113015821115,91:0.0023298924249646868):2.2999631754487418E-4,4:0.002559888742509561):3.694451113345804E-4,(16:3.4174948283992415E-4,107:3.4174948283992415E-4):0.0025875843710042173):3.8806692942922614E-4,(8:0.002993781693310136,(15:0.00185497620637389…
tree STATE_3020000 = (((((((((((((((((((1:2.718116035948177E-4,14:2.718116035948177E-4):0.0015464483585915238,91:0.0018182599621863415):2.1046580009705584E-4,(69:8.779103479857568E-4,74:8.779103479857568E-4):0.0011508154142976404):0.0016110826933770591,107:0.0036398084556604564):6.550009117500728E-4,((((4:0.002244958914835749,8:0.002244958914835749):0.0013445086244107405,(((12:0.00102941214679776…
tree STATE_3025000 = (((((((((((((((((((((1:8.135217299477573E-4,107:8.135217299477573E-4):0.0010407142107598487,(14:6.36295522199022E-5,120:6.36295522199022E-5):0.001790606388487704):3.2816135720574718E-6,91:0.0018575175542796636):9.427391537342761E-4,(69:5.397003982759802E-4,74:5.397003982759802E-4):0.0022605563097379596):4.1569375716442097E-4,125:0.0032159504651783606):1.831601405696999E-5,(((…
tree STATE_3030000 = (((((((((((((((((((((1:1.7294015060115096E-5,74:1.7294015060115096E-5):3.6727999724278095E-4,69:3.8457401230289606E-4):2.291937950146312E-4,13:6.137678073175273E-4):0.0013659248861981406,125:0.001979692693515668):4.2557981858042755E-4,(8:0.0023296990946472763,12:0.0023296990946472763):7.557341744881922E-5):7.749650932189389E-4,91:0.0031802376053150345):4.7116144730075275E-4,(…
tree STATE_3035000 = ((((((((((((((((((1:5.762252664416306E-4,16:5.762252664416306E-4):1.1587277592892023E-4,74:6.920980423705508E-4):8.350808825958328E-4,(18:3.138625532369E-6,107:3.138625532369E-6):0.0015240402994340146):0.001651369291655237,91:0.0031785482166216206):0.001412899462075701,((((8:0.0010176852760542159,15:0.0010176852760542159):0.0010582900131296687,125:0.0020759752891838846):3.713…
tree STATE_3040000 = (((((((((((((((((((1:5.725085315101869E-4,16:5.725085315101869E-4):2.643286979919855E-4,13:8.368372295021724E-4):6.3064708845302E-4,125:0.0014674843179551924):0.001968799911742866,((4:0.0014884385759908535,8:0.0014884385759908535):7.363699414323502E-4,94:0.0022248085174232037):0.0012114757122748546):6.908615411692427E-4,(((12:2.660698164910306E-4,74:2.660698164910306E-4):0.00…
tree STATE_3045000 = ((((((((((((((((1:8.451229803606145E-4,(16:3.87898580314634E-4,79:3.87898580314634E-4):4.5722440004598055E-4):0.0023726374735185264,(((8:0.0016603249239014327,15:0.0016603249239014327):1.9320674516197446E-4,107:0.0018535316690634072):0.0012444558982599846,((74:3.9742138074563626E-4,94:3.9742138074563626E-4):0.0015983549192566124,125:0.0019957763000022486):0.001102211267321143…
tree STATE_3050000 = (((((((((((((((((1:1.6000402750780934E-4,74:1.6000402750780934E-4):5.137555859759034E-4,94:6.737596134837127E-4):3.563227848751686E-5,(79:9.781972114645378E-5,107:9.781972114645378E-5):6.115721708247758E-4):0.0019815575483317746,((8:0.0020217158156431644,125:0.0020217158156431644):1.808619607985792E-4,(15:0.0014033567729281702,16:0.0014033567729281702):7.992210035135735E-4):4…
tree STATE_3055000 = (((((((((((((((1:0.0016290927278741999,(((14:9.280223832764604E-4,74:9.280223832764604E-4):1.2203791029548891E-4,18:0.0010500602935719493):5.531230265150341E-4,16:0.0016031833200869834):2.5909407787216496E-5):0.0033533552282056086,((15:5.186141646861318E-4,79:5.186141646861318E-4):4.5979083484102385E-4,(94:3.4958203839837175E-4,107:3.4958203839837175E-4):6.28822961128784E-4):…
tree STATE_3060000 = ((((((((((((((((((1:1.763748929241779E-4,15:1.763748929241779E-4):1.6969102128893172E-4,94:3.460659142131096E-4):0.0027258621081899443,((75:6.164579239426936E-4,81:6.164579239426936E-4):9.64327809018257E-4,93:0.0015807857329609505):0.0014911422894421035):6.746097274578419E-4,4:0.003746537749860896):8.11166375197436E-5,(((13:4.139691042680751E-4,91:4.139691042680751E-4):6.2745…
tree STATE_3065000 = (((((((((((((((((((1:8.980480124799955E-4,(15:5.928145899795514E-5,94:5.928145899795514E-5):8.387665534820404E-4):0.001978822391321892,(4:0.0028683710050524326,(((75:5.129474784487245E-4,(81:2.69801589696442E-4,93:2.69801589696442E-4):2.431458887522825E-4):0.001279113730781393,(79:8.329602272766172E-6,107:8.329602272766172E-6):0.0017837316069573511):4.288551698465484E-4,125:0…
tree STATE_3070000 = ((((((((((((((((((((1:0.001018830809352776,(94:7.088707221330178E-4,120:7.088707221330178E-4):3.099600872197583E-4):1.3831527066625153E-4,125:0.0011571460800190276):4.2611518762678056E-4,13:0.0015832612676458082):3.7203543777136316E-4,(75:8.909959952527516E-4,(81:4.253685853977491E-4,93:4.253685853977491E-4):4.656274098550025E-4):0.0010643007101644197):7.10097263548681E-5,15:…
tree STATE_3075000 = ((((((((((((((((((1:4.0288310249594813E-4,(13:3.1266298389138526E-4,14:3.1266298389138526E-4):9.022011860456287E-5):3.726282400680629E-4,79:7.75511342564011E-4):0.0019467189057636573,(69:0.002488916031728809,(75:0.0017024002582893918,(81:5.98577752736442E-4,93:5.98577752736442E-4):0.0011038225055529497):7.865157734394173E-4):2.3331421659885917E-4):7.203678868862029E-4,(((((4:…
tree STATE_3080000 = (((((((((((((((((((((1:0.0011727522016661785,69:0.0011727522016661785):5.486680445807995E-4,16:0.001721420246246978):2.205325322502099E-4,(74:0.0016472894578814636,94:0.0016472894578814636):2.946633206157244E-4):5.058085413054566E-4,(8:0.001532290275069275,18:0.001532290275069275):9.154710447333695E-4):5.419950455474434E-5,((15:8.29219460504064E-4,(107:1.273900378917354E-4,12…
tree STATE_3085000 = (((((((((((((((((1:0.0013327808338883238,(12:4.5383055750185865E-4,(13:3.549621844744719E-4,125:3.549621844744719E-4):9.886837302738676E-5):8.789502763864652E-4):5.972986324782679E-4,(14:4.988895497757371E-4,120:4.988895497757371E-4):0.0014311899165908547):1.8074088943298883E-4,((((15:2.1439749309549273E-4,(79:1.67435180099851E-4,107:1.67435180099851E-4):4.696231299564172E-5)…
tree STATE_3090000 = ((((((((((((((((1:4.159089758435953E-4,(((16:9.250602883609842E-5,79:9.250602883609842E-5):2.4329082305957968E-4,107:3.357968518956781E-4):2.215622014463761E-5,91:3.579530720403157E-4):5.795590380327961E-5):1.236799116085691E-4,74:5.395888874521644E-4):0.0011377161463423842,((12:3.805313580871829E-4,13:3.805313580871829E-4):9.186699954649039E-4,((15:2.1312345887081918E-4,120:…
tree STATE_3095000 = (((((((((((((((((((((((((1:9.779004771722179E-5,107:9.779004771722179E-5):0.0010130082815410651,120:0.001110798329258287):2.244436392047674E-4,69:0.0013352419684630544):7.298862657169076E-5,16:0.0014082305950347451):5.0145716549755866E-5,74:0.001458376311584501):4.1668599196850536E-4,125:0.0018750623035530063):1.085833217229163E-4,91:0.0019836456252759226):2.159658567938462E-…
tree STATE_3100000 = (((((((((((((((((((1:0.0011941140571294446,(((14:7.923420967672875E-4,91:7.923420967672875E-4):1.3338466758046124E-4,(74:4.630944053940856E-4,125:4.630944053940856E-4):4.626323589536631E-4):1.8804318719274605E-4,120:0.0011137699515404947):8.03441055889499E-5):1.696535184447076E-4,((69:3.74660596001982E-4,94:3.74660596001982E-4):9.818712899897254E-4,107:0.0013565318859917073):…
tree STATE_3105000 = (((((((((((((((((1:8.262782444177876E-4,8:8.262782444177876E-4):0.0016271658969733034,(74:0.0010850532008981563,125:0.0010850532008981563):0.0013683909404929348):2.83567229220222E-4,(((((13:2.238163199478756E-4,79:2.238163199478756E-4):2.157114860512182E-4,15:4.395278059990938E-4):0.001521679370480308,(14:3.0825329330527794E-4,18:3.0825329330527794E-4):0.0016529538831741239):…
tree STATE_3110000 = (((((((((((((((((((1:0.001126846662622871,8:0.001126846662622871):5.842930750275144E-4,12:0.0017111397376503854):0.0012376789468846806,(74:0.0015401113052932844,125:0.0015401113052932844):0.0014087073792417816):9.585263459724758E-5,((((4:9.436903912337426E-4,(69:5.233537671063029E-5,120:5.233537671063029E-5):8.913550145231123E-4):8.595742972299982E-4,(16:5.624976632336662E-4,…
tree STATE_3115000 = ((((((((((((((((((1:8.113168660273084E-4,12:8.113168660273084E-4):0.0017573807254563866,(75:0.001415406457432922,(81:8.182583455831293E-4,93:8.182583455831293E-4):5.971481118497927E-4):0.001153291134050773):7.397304847523074E-4,125:0.0033084280762360023):6.85715185748362E-5,8:0.0033769995948108385):6.359496116032063E-4,((((((4:5.356967013432512E-4,18:5.356967013432512E-4):2.9…
tree STATE_3120000 = ((((((((((((((((1:0.00257280382003253,91:0.00257280382003253):4.1181483119458705E-4,((((4:6.129354906446974E-4,((94:1.7278138319410896E-4,120:1.7278138319410896E-4):3.9972694963998903E-4,107:5.72508332834098E-4):4.042715781059944E-5):1.0414049327865877E-4,(14:4.872959110095474E-4,15:4.872959110095474E-4):2.2978007291380874E-4):4.042750221458962E-4,(12:9.231550458102741E-4,(18…
tree STATE_3125000 = ((((((((((((((((((((((1:7.507625435056138E-4,79:7.507625435056138E-4):3.1101889790618564E-4,91:0.0010617814414117994):1.6950239003215824E-5,(18:1.659439190441121E-4,74:1.659439190441121E-4):9.127877613709031E-4):2.5060082496513366E-4,((4:2.8610561424347616E-4,120:2.8610561424347616E-4):3.8591914801579854E-4,(12:2.9915331596439075E-4,107:2.9915331596439075E-4):3.72871446294883…
tree STATE_3130000 = ((((((((((((((((((((1:0.0010488374905336985,4:0.0010488374905336985):3.104981628676785E-4,74:0.001359335653401377):5.392300385959623E-5,(79:0.00132446625908626,(91:8.887278977837841E-4,94:8.887278977837841E-4):4.3573836130247597E-4):8.879239817471312E-5):0.0010545631108512142,(((((12:2.7409093698389396E-4,107:2.7409093698389396E-4):5.077088511195827E-4,120:7.817997881034767E-…
tree STATE_3135000 = (((((((((((((((((((((1:0.0011249021058224054,(69:6.692073988680818E-4,(120:4.1381422110628197E-4,125:4.1381422110628197E-4):2.553931777617998E-4):4.556947069543236E-4):2.7092317606934114E-4,(79:3.5673493281019865E-4,94:3.5673493281019865E-4):0.0010390903490815478):4.858484354436376E-4,((75:1.5243888391589823E-4,81:1.5243888391589823E-4):2.4060130115297393E-4,93:3.930401850688…
tree STATE_3140000 = (((((((((((((((((1:0.0018157784070351375,120:0.0018157784070351375):0.0011996421846417896,(((8:0.0014178444765868324,12:0.0014178444765868324):2.100789824489445E-4,((13:2.5047897177603205E-5,74:2.5047897177603205E-5):0.0011065158737047468,69:0.00113156377088235):4.963596881534269E-4):1.5854131768054365E-4,(14:3.6801839637828714E-4,107:3.6801839637828714E-4):0.0014184463803380…
tree STATE_3145000 = ((((((((((((((((((((1:8.330433832268805E-6,12:8.330433832268805E-6):8.22548656772266E-4,18:8.308790906045348E-4):3.7644888791868317E-4,(16:0.001042826660426678,125:0.001042826660426678):1.6450131809654005E-4):6.684267705481227E-4,79:0.0018757547490713406):9.90441129669292E-4,(4:8.259316697750739E-4,8:8.259316697750739E-4):0.002040264208965559):2.3052625699337146E-4,(((13:0.00…
tree STATE_3150000 = ((((((((((((((((((((1:0.0010375515972174093,(12:6.924278099862064E-4,125:6.924278099862064E-4):3.451237872312029E-4):4.563104478054068E-4,8:0.001493862045022816):2.0753649347117682E-4,(4:0.0014659001133189597,(69:0.0012930295227888617,91:0.0012930295227888617):1.72870590530098E-4):2.354984251750332E-4):0.0013791449620105748,((((((13:5.9190353712201484E-5,94:5.9190353712201484…
tree STATE_3155000 = (((((((((((((((((((((1:9.327469380598467E-4,12:9.327469380598467E-4):6.765898035405106E-4,((4:0.0015565071627577788,125:0.0015565071627577788):3.523618441211309E-5,74:0.0015917433471698919):1.7593394430465495E-5):2.3813948772353046E-4,8:0.0018474762293238878):0.0010270069145602002,(13:0.001526191403287101,((14:1.463634872378823E-5,15:1.463634872378823E-5):0.001169483791354163…
tree STATE_3160000 = (((((((((((((((((((((1:1.2440718119686718E-4,12:1.2440718119686718E-4):1.1444388706327246E-4,125:2.3885106826013964E-4):0.001510436209077991,((8:9.286701695272637E-4,((((13:4.9400121353818644E-5,94:4.9400121353818644E-5):1.3767903941746092E-4,15:1.8707916077127955E-4):3.8034091531955556E-4,79:5.674200760908351E-4):8.226944538588686E-5,74:6.49689521476722E-4):2.789806480505417…
tree STATE_3165000 = (((((((((((((((((((((1:1.0343991941516271E-4,12:1.0343991941516271E-4):0.0010042381821167234,8:0.0011076781015318862):6.64049420527179E-5,4:0.001174083043584604):3.469376134370575E-4,((16:9.850604555229753E-4,107:9.850604555229753E-4):5.150032440804145E-4,(18:0.0012002857395611755,120:0.0012002857395611755):2.9977796004221433E-4):2.095695741827176E-5):0.0014908041819564496,((…
tree STATE_3170000 = (((((((((((((((((((1:7.71962078827132E-4,((12:6.547130458200107E-4,120:6.547130458200107E-4):2.5385271720015142E-5,18:6.800983175400258E-4):9.186376128710613E-5):8.695445402854531E-4,125:0.001641506619112585):0.001605260113248871,91:0.003246766732361456):6.607791106740995E-4,(((4:0.0024545752017941205,8:0.0024545752017941205):2.0610783769393817E-4,16:0.0026606830394880587):2.…
tree STATE_3175000 = ((((((((((((((((((1:0.001527805354726076,18:0.001527805354726076):5.19497155921418E-4,(12:0.001302904735605714,120:0.001302904735605714):7.443977750417798E-4):2.432960996514048E-4,(4:9.139715605968283E-4,79:9.139715605968283E-4):0.0013766270497020704):0.0014739545384391166,((((8:3.006055235534011E-4,16:3.006055235534011E-4):0.0014365296637123,94:0.001737135187265701):6.121141…
tree STATE_3180000 = ((((((((((((((((((((1:7.042225878228264E-4,120:7.042225878228264E-4):0.0011542607015198219,(12:4.2486418693924073E-4,79:4.2486418693924073E-4):0.0014336191024034075):0.0013643014958976232,(((13:8.211468192194809E-4,(14:4.6410000720400893E-4,(15:1.360099593069973E-4,74:1.360099593069973E-4):3.280900478970116E-4):3.57046812015472E-4):1.720619634146953E-5,(18:3.238598960388098E-…
tree STATE_3185000 = (((((((((((((((((((1:9.049627484648926E-4,69:9.049627484648926E-4):6.806544684502275E-5,(13:6.470189054239969E-4,18:6.470189054239969E-4):3.260092898859185E-4):0.0016003269398129987,8:0.002573355135122914):6.682265736935328E-4,(16:9.096643984128026E-4,94:9.096643984128026E-4):0.0023319173104036444):2.9734920929477436E-4,((14:5.990175261284955E-4,74:5.990175261284955E-4):0.001…
tree STATE_3190000 = (((((((((((((((((1:8.871424362463694E-4,(12:3.432864955489653E-4,(18:6.781543549354521E-5,69:6.781543549354521E-5):2.7547106005542006E-4):5.438559406974041E-4):2.5959136419847063E-4,(13:0.0011351342848836365,125:0.0011351342848836365):1.1599515561203479E-5):0.001800579674052032,(8:0.002580217155006062,120:0.002580217155006062):3.6709631949081E-4):1.4706584407525808E-4,(((((4:…
tree STATE_3195000 = ((((((((((((((((((((((1:0.0015710903867943045,((12:7.020918401622672E-4,13:7.020918401622672E-4):5.166005203985297E-4,(120:4.6527223693454585E-4,125:4.6527223693454585E-4):7.53420123626251E-4):3.5239802623350763E-4):1.8992327217034794E-4,91:0.0017610136589646525):8.751370127946072E-5,4:0.0018485273602441132):5.241788805041671E-4,(8:0.002157136150462614,((16:5.422589731205101E…
tree STATE_3200000 = ((((((((((((((((1:0.002553088345960032,74:0.002553088345960032):1.470913090408795E-4,107:0.0027001796550009116):0.0011832603472300453,((12:0.0016022392203001111,((75:5.466245327466394E-4,93:5.466245327466394E-4):8.960050191170793E-4,81:0.0014426295518637187):1.596096684363924E-4):3.733965328953843E-4,(((13:3.7906044987799566E-4,16:3.7906044987799566E-4):3.080577959786455E-4,1…
tree STATE_3205000 = ((((((((((((((((((((1:0.0019159526486711227,((4:0.0013874498679147516,16:0.0013874498679147516):4.1674864436718113E-4,(74:9.591671199430047E-4,107:9.591671199430047E-4):8.45031392338928E-4):1.1175413638919002E-4):5.882727719635386E-4,(13:0.001770291388304618,((14:8.682360849084819E-4,(94:3.074978002932454E-4,120:3.074978002932454E-4):5.607382846152365E-4):6.395764531269731E-4…
tree STATE_3210000 = ((((((((((((((((1:0.0010990198647102096,74:0.0010990198647102096):0.0011783896989199987,((4:5.272130659734009E-5,16:5.272130659734009E-5):0.0019367659353932527,107:0.0019894872419905928):2.8792232163961547E-4):0.0013625070108332924,((((8:0.00221163733082903,(18:1.8577420543963225E-4,69:1.8577420543963225E-4):0.002025863125389398):1.329488530641171E-4,125:0.0023445861838931473…
tree STATE_3215000 = (((((((((((((((((((1:4.019924398954362E-4,16:4.019924398954362E-4):0.0017730960544808311,74:0.0021750884943762673):2.8688751139541993E-4,(4:0.0018078590863171468,8:0.0018078590863171468):6.541169194545404E-4):6.589149153629339E-4,((((12:0.001157393865075437,120:0.001157393865075437):1.2505645444561148E-4,125:0.0012824503195210484):8.436973563726838E-4,((13:3.5281044561271134E…
tree STATE_3220000 = (((((((((((((((((((1:8.520526203829138E-4,12:8.520526203829138E-4):2.4529791913981234E-4,((8:6.546027280668778E-4,74:6.546027280668778E-4):1.2982548635974748E-4,69:7.844282144266253E-4):3.1292232509610085E-4):5.342426279847769E-4,((14:5.838148261021085E-4,15:5.838148261021085E-4):6.355629050442531E-4,16:0.0012193777311463616):4.122154363611415E-4):3.976530135068573E-4,((4:0.0…
tree STATE_3225000 = ((((((((((((((((1:0.0010432916682976685,((16:4.935971495258922E-5,69:4.935971495258922E-5):5.191120861603838E-4,74:5.68471801112973E-4):4.748198671846955E-4):0.0010135479714231295,((4:0.001712040230044196,(8:0.0010922798997967415,((14:2.3132613663844723E-4,94:2.3132613663844723E-4):4.0203224148101956E-5,15:2.715293607865492E-4):8.207505390101922E-4):6.197603302474546E-4):1.38…
tree STATE_3230000 = ((((((((((((((((((1:0.0018438205696414429,91:0.0018438205696414429):1.0698339268701762E-4,8:0.0019508039623284605):8.176960638270826E-4,((((((14:4.684656390958586E-5,(69:1.8940573474377816E-5,74:1.8940573474377816E-5):2.7905990435208045E-5):1.3014381414062963E-4,94:1.7699037805021548E-4):3.3756815492842827E-4,79:5.145585329786438E-4):6.248827498012366E-4,15:0.0011394412827798…
tree STATE_3235000 = (((((((((((((((((((1:0.0010677341046017605,120:0.0010677341046017605):8.950753314952394E-4,8:0.001962809436097):3.0135323843903097E-4,(13:0.0018818102596291032,125:0.0018818102596291032):3.823524149069277E-4):3.994673509440114E-4,(18:2.127437149974077E-4,107:2.127437149974077E-4):0.0024508863104826346):2.4271651538150876E-4,(16:0.002753829786678506,(75:6.309135006046434E-4,(8…
tree STATE_3240000 = (((((((((((((((((1:0.0010817074745844398,4:0.0010817074745844398):0.0015493159001813694,((75:5.163700283932123E-4,(81:3.2905041526683584E-4,93:3.2905041526683584E-4):1.8731961312637647E-4):0.002011850309612998,107:0.00252822033800621):1.028030367595991E-4):3.2481928888441775E-4,((8:0.0022660470531385064,120:0.0022660470531385064):3.112911111125614E-4,125:0.002577338164251068)…
tree STATE_3245000 = ((((((((((((((((1:2.0570626931151306E-4,15:2.0570626931151306E-4):3.3565772227895166E-4,94:5.413639915904647E-4):0.001941858657104955,((13:2.3514891527081285E-4,74:2.3514891527081285E-4):0.0018784423299843802,((75:9.854756231630275E-4,(81:9.333906165162585E-4,93:9.333906165162585E-4):5.2085006646768964E-5):0.0010218739712372566,120:0.002007349594400284):1.06241650854909E-4):3…
tree STATE_3250000 = ((((((((((((((((((((1:6.041807242901967E-5,13:6.041807242901967E-5):4.915127343555596E-4,18:5.519308067845793E-4):8.850331383915699E-4,(94:8.676003580645996E-4,125:8.676003580645996E-4):5.693635871115496E-4):0.0017955865365745169,91:0.003232550481750666):6.551966238881536E-4,((((8:0.0019470768196904256,16:0.0019470768196904256):1.7361881245683917E-4,(((15:5.339163448681181E-4…
tree STATE_3255000 = ((((((((((((((((((((1:1.5388928875870476E-4,16:1.5388928875870476E-4):0.0014948219693796058,(18:0.0014090261071363188,125:0.0014090261071363188):2.3968515100199184E-4):8.155106903452551E-5,((15:8.082130544754309E-4,74:8.082130544754309E-4):5.38715625577282E-5,107:8.620846170331591E-4):8.68177710139677E-4):6.458121795606599E-4,13:0.002376074506733496):4.313754764816292E-4,((((…
tree STATE_3260000 = (((((((((((((((((((((((1:3.3545377696933375E-4,18:3.3545377696933375E-4):1.6393763840648302E-5,13:3.5184754080998205E-4):0.0019806931840520383,8:0.0023325407248620204):2.4245228785684317E-4,((16:4.5144262053049546E-4,79:4.5144262053049546E-4):0.0015591595191444855,(75:5.495772078038E-4,(81:1.8151401730644024E-4,93:1.8151401730644024E-4):3.680631904973597E-4):0.001461024931871…
tree STATE_3265000 = (((((((((((((((((((((1:7.418459178160179E-4,((12:3.8311402617748503E-4,16:3.8311402617748503E-4):3.489375624559052E-4,13:7.320515886333902E-4):9.794329182627698E-6):0.001023339417083906,18:0.001765185334899924):4.097651139380685E-4,8:0.0021749504488379925):4.447301693971122E-4,(15:0.0010642984515528613,107:0.0010642984515528613):0.0015553821666822434):1.659529379273222E-5,(((…
tree STATE_3270000 = ((((((((((((((((((((1:0.0010434633670460094,16:0.0010434633670460094):0.001243517036045814,((12:4.724141324055343E-4,(69:4.439348358110009E-4,120:4.439348358110009E-4):2.8479296594533367E-5):8.525318705750992E-5,18:5.576673194630442E-4):0.0017293130836287794):0.001155805092325503,125:0.0034427854954173264):4.203226577169793E-4,(((4:0.0023251901659713057,79:0.00232519016597130…
tree STATE_3275000 = ((((((((((((((((((1:0.0025218007298940196,(4:0.0015510634859344583,(12:0.001416941721709153,(91:0.0010874440050868243,107:0.0010874440050868243):3.2949771662232875E-4):1.3412176422530528E-4):9.707372439595613E-4):1.358522814437469E-4,(15:2.1424644336751623E-4,79:2.1424644336751623E-4):0.0024434065679702502):4.3162041287996824E-4,8:0.0030892734242177347):0.0011730654375958303,…
tree STATE_3280000 = ((((((((((((((((((1:0.001969380680226832,(94:0.001556842115228841,125:0.001556842115228841):4.1253856499799115E-4):6.197783252744936E-4,((((((((4:0.0011969232098412038,79:0.0011969232098412038):1.1064295912888698E-4,91:0.0013075661689700908):4.359310873700028E-5,16:0.001351159277707091):3.359041827923487E-4,13:0.0016870634604994397):5.061144924197779E-4,(((14:4.73207874915481…
tree STATE_3285000 = ((((((((((((((((((1:4.450356821010985E-4,12:4.450356821010985E-4):7.381614682273187E-4,(94:4.556557019542938E-4,107:4.556557019542938E-4):7.275414483741234E-4):8.28355474210756E-4,((75:0.0011483312960982736,(81:5.914495433810004E-4,93:5.914495433810004E-4):5.568817527172731E-4):5.53580374149745E-4,91:0.0017019116702480185):3.096409542911547E-4):6.645194331637754E-4,(((15:3.56…
tree STATE_3290000 = ((((((((((((((((((((((1:8.65402459908998E-4,(74:4.894398503987287E-4,120:4.894398503987287E-4):3.7596260951026927E-4):3.0556062149066153E-4,(13:7.312374970713684E-4,(14:7.154226317594266E-4,(16:2.400676260513059E-4,18:2.400676260513059E-4):4.753550057081207E-4):1.5814865311941737E-5):4.397255843282911E-4):5.136348622981142E-5,((75:1.954346921661337E-4,93:1.954346921661337E-4)…
tree STATE_3295000 = (((((((((((((((((((1:7.157521134097811E-4,125:7.157521134097811E-4):2.1756642936045418E-4,120:9.333185427702353E-4):4.328438336271179E-5,12:9.76602926132947E-4):6.615364667457823E-4,(4:0.0015716173590724553,94:0.0015716173590724553):6.652203380627403E-5):0.0016720359626590255,((8:0.0011075096606061967,69:0.0011075096606061967):1.862210640949382E-4,((13:0.0011324521729016216,(…
tree STATE_3300000 = (((((((((((((((((((((((1:4.979988302719925E-4,125:4.979988302719925E-4):3.1771159894761485E-4,12:8.157104292196073E-4):8.456896302638381E-4,16:0.0016614000594834455):6.44847023055365E-5,(((18:3.706134865877273E-4,69:3.706134865877273E-4):1.0422548397807951E-4,94:4.748389705658068E-4):7.748973882510436E-4,(74:9.111494184401147E-4,107:9.111494184401147E-4):3.3858694037673567E-4…
tree STATE_3305000 = ((((((((((((((((((1:0.0011854123167673249,(14:9.863101549744463E-4,16:9.863101549744463E-4):1.9910216179287862E-4):0.0015930735493775148,(74:0.0011131113985581634,120:0.0011131113985581634):0.0016653744675866763):4.917900744667667E-4,((12:0.002603942003123823,79:0.002603942003123823):6.373705895083462E-4,(75:0.0021566232884255732,(81:0.0015363346509390415,93:0.001536334650939…
tree STATE_3310000 = (((((((((((((((((((((1:8.203304263760645E-4,(14:5.894309502890099E-4,15:5.894309502890099E-4):2.3089947608705467E-4):3.8799414814694644E-4,16:0.001208324574523011):5.861974202962083E-4,4:0.0017945219948192193):6.568946094401287E-4,(12:0.0013802517542197293,18:0.0013802517542197293):0.0010711648500396187):4.192571143775349E-4,(74:0.0020431846663085916,(94:9.534198677194725E-4,…
tree STATE_3315000 = ((((((((((((((((((((1:1.2943487688449632E-4,14:1.2943487688449632E-4):4.6903808137227813E-4,12:5.984729582567745E-4):7.395411447934397E-4,15:0.0013380141030502142):0.0011194682442345575,(4:0.0012411992365101159,18:0.0012411992365101159):0.0012162831107746558):0.0016672480286029885,(((16:4.937146329252379E-4,125:4.937146329252379E-4):0.0024438729042328368,(69:0.002398547082649…
tree STATE_3320000 = ((((((((((((((((((((((1:1.4988479897342052E-4,13:1.4988479897342052E-4):3.232640658532589E-4,(15:4.4954664239229593E-4,120:4.4954664239229593E-4):2.360222243438353E-5):4.888394298521708E-4,(74:2.915675059121514E-4,94:2.915675059121514E-4):6.70420788766699E-4):3.2296427621790165E-4,(12:5.164026969681434E-4,107:5.164026969681434E-4):7.685498739286086E-4):3.0983257701440274E-4,(…
tree STATE_3325000 = (((((((((((((((((1:4.3394512849941985E-4,13:4.3394512849941985E-4):0.0017756934706180882,(((4:7.711168155896733E-4,69:7.711168155896733E-4):4.521479618407095E-5,94:8.163316117737443E-4):0.0011065695660972153,(74:1.106460594149171E-4,120:1.106460594149171E-4):0.0018122551184560425):2.867374212465485E-4):7.218281638710004E-4,8:0.0029314667629885085):0.0010558562531325691,(12:5.…
tree STATE_3330000 = (((((((((((((((((((((((1:7.003119428947797E-5,18:7.003119428947797E-5):6.767060224907834E-4,(13:1.1772831661553588E-4,94:1.1772831661553588E-4):6.290089001647255E-4):2.915560848336003E-4,79:0.0010382933016138617):8.651146951403237E-4,(14:8.235042959038405E-4,(16:5.051924280249173E-5,69:5.051924280249173E-5):7.729850531013487E-4):0.0010799037008503449):6.439496237080865E-4,120…
tree STATE_3335000 = ((((((((((((((((((1:0.0011008216660920425,18:0.0011008216660920425):5.624597684713588E-4,(79:4.6029462541887287E-4,(91:2.3451409542340614E-4,94:2.3451409542340614E-4):2.2578052999546673E-4):0.0012029868091445284):9.134779872274628E-4,(75:0.0013250814189143046,(81:0.0011193197726271573,93:0.0011193197726271573):2.0576164628714733E-4):0.0012516780028765594):0.001240962988207120…
tree STATE_3340000 = ((((((((((((((((((((((1:3.1236062710681426E-4,12:3.1236062710681426E-4):5.718883282022766E-4,(91:6.271119545998885E-4,(94:5.766782132102826E-4,107:5.766782132102826E-4):5.043374138960586E-5):2.571370007092023E-4):2.369369592500432E-4,((8:3.3529330350835887E-4,18:3.3529330350835887E-4):6.321144607626496E-4,79:9.674077642710084E-4):1.537781502881255E-4):1.3818686334403276E-4,15…
tree STATE_3345000 = ((((((((((((((((((((((((1:9.385423627199444E-5,12:9.385423627199444E-5):1.5737057932025612E-4,120:2.5122481559225056E-4):8.56560547242336E-4,((((14:6.818290861398073E-5,16:6.818290861398073E-5):4.095791493823952E-5,107:1.0914082355222025E-4):6.427562333571138E-5,94:1.7341644688793163E-4):4.878188372195526E-4,15:6.612352841074842E-4):4.465500787271024E-4):4.764677582341243E-4,…
tree STATE_3350000 = (((((((((((((((((((((((1:6.662059526192671E-4,(((4:3.693967915307794E-5,12:3.693967915307794E-5):1.5568478378660415E-4,94:1.926244629396821E-4):7.944912698812178E-5,(14:1.7271133451525388E-4,107:1.7271133451525388E-4):9.936225541255E-5):3.9413236269146323E-4):2.458330213503024E-4,16:9.120389739695695E-4):1.3601006565990155E-4,(69:0.001041395082414304,((75:4.014445177884576E-4…
tree STATE_3355000 = ((((((((((((((((((1:9.014050663868358E-4,125:9.014050663868358E-4):7.142744323251349E-4,(18:0.0015587670897873722,69:0.0015587670897873722):5.69124089245985E-5):0.0010379980528735472,(75:0.0010929007915227162,(81:4.964399211006777E-5,93:4.964399211006777E-5):0.0010432567994126485):0.0015607767600628016):4.733599353549901E-5,(((((((4:6.061363439564472E-4,94:6.061363439564472E-…
tree STATE_3360000 = (((((((((((((((((((1:6.453067151533313E-4,16:6.453067151533313E-4):8.365551890505544E-4,(((8:0.001027273871973168,(13:2.8936989447043987E-4,15:2.8936989447043987E-4):7.379039775027281E-4):1.544595769007221E-5,12:0.0010427198296632401):3.971425942404436E-4,((14:7.990295829787476E-4,91:7.990295829787476E-4):3.328057307202141E-4,(79:5.20296258157758E-4,94:5.20296258157758E-4):6.…
tree STATE_3365000 = (((((((((((((((((((((1:2.5541493197918207E-4,(12:5.7567707548565974E-5,94:5.7567707548565974E-5):1.978472244306161E-4):4.588465888702561E-5,79:3.012995908662077E-4):3.0146459225682105E-5,14:3.314460500918898E-4):8.519422389640682E-4,8:0.001183388289055958):8.86038625154083E-5,91:0.0012719921515713664):0.0013852576479114031,((15:2.7511153692637997E-5,107:2.7511153692637997E-5)…
tree STATE_3370000 = (((((((((((((((((((((((1:8.629375417125778E-6,15:8.629375417125778E-6):4.4598340958638423E-4,((12:1.0089758360693968E-4,69:1.0089758360693968E-4):1.0779197611570051E-4,74:2.086895597226402E-4):2.459232252808698E-4):6.260163507707161E-4,((14:6.451794836870483E-4,125:6.451794836870483E-4):4.746797912777618E-5,79:6.926474628148245E-4):3.8798167295940166E-4):7.256990573760798E-4,…
tree STATE_3375000 = ((((((((((((((((((((1:3.1524851107330305E-4,107:3.1524851107330305E-4):2.986852722421883E-4,(15:4.014916604489386E-4,(16:2.5731896213099687E-4,74:2.5731896213099687E-4):1.4417269831794175E-4):2.1244212286655273E-4):2.1400884385213011E-4,(4:8.17112241183209E-4,(69:6.255452198721071E-4,79:6.255452198721071E-4):1.9156702131110188E-4):1.0830385984412485E-5):0.0026089863461483467,…
tree STATE_3380000 = (((((((((((((((((((1:0.0010463225202892903,(15:1.3746291604027443E-4,120:1.3746291604027443E-4):9.088596042490159E-4):4.8504477336291864E-4,(75:0.001139347732367016,(81:7.999509016570229E-4,93:7.999509016570229E-4):3.3939683070999304E-4):3.92019561285193E-4):0.0011626786739042149,((16:1.771390394202465E-4,74:1.771390394202465E-4):7.74407928756142E-4,107:9.515469681763885E-4):…
tree STATE_3385000 = ((((((((((((((((((((1:7.830851776525977E-4,8:7.830851776525977E-4):7.922559046149636E-4,(15:0.0012146072916295408,120:0.0012146072916295408):3.6073379063802057E-4):3.557943189901392E-4,(4:0.0012036359596997812,(16:0.0011659166146846165,94:0.0011659166146846165):3.7719345015164735E-5):7.274994415579193E-4):4.968616974649496E-4,(((12:4.186638665217764E-5,14:4.186638665217764E-5…
tree STATE_3390000 = (((((((((((((((((((1:6.890039766229274E-4,(15:8.940681039797274E-5,120:8.940681039797274E-5):5.995971662249546E-4):0.0010049866781984991,(75:4.231814706567782E-4,(81:2.0141490285345667E-5,93:2.0141490285345667E-5):4.0303998037143253E-4):0.0012708091841646483):1.1879203928120215E-4,(16:2.455979786711013E-4,94:2.455979786711013E-4):0.0015671847154315273):0.001292538279722199,((…
tree STATE_3395000 = ((((((((((((((((((1:0.0028292833113107933,16:0.0028292833113107933):2.1158728694710416E-4,((4:0.0011830255164714187,107:0.0011830255164714187):6.121116323458112E-4,12:0.0017951371488172298):0.0012457334494406676):1.2121198320332559E-4,((((8:7.671110041054356E-4,74:7.671110041054356E-4):8.129804390889918E-4,(14:5.322184243011765E-4,15:5.322184243011765E-4):0.001047873018893250…
tree STATE_3400000 = ((((((((((((((((((((1:8.75194523741185E-4,((13:6.127884878571464E-4,(107:4.985551195456999E-4,125:4.985551195456999E-4):1.1423336831144649E-4):2.1907301936413147E-4,((15:3.096165887146089E-4,18:3.096165887146089E-4):4.297691561922753E-4,91:7.393857449068842E-4):9.247576231439364E-5):4.333301651990719E-5):3.836909780165074E-4,(12:3.0855567906095364E-4,16:3.0855567906095364E-4)…
tree STATE_3405000 = ((((((((((((((((((((((1:1.7673108120448965E-4,18:1.7673108120448965E-4):1.524001294503148E-4,13:3.2913121065480445E-4):5.418346562794528E-4,(8:7.270105665017231E-4,15:7.270105665017231E-4):1.4395530043253418E-4):1.2016101258912606E-5,94:8.829819681931699E-4):3.2817067498941595E-4,79:0.0012111526431825858):8.170619581058299E-4,(4:9.600679066354572E-4,(14:7.425539271348262E-4,1…
tree STATE_3410000 = (((((((((((((((((1:4.98785424359162E-4,13:4.98785424359162E-4):0.0010568254103354518,91:0.0015556108346946138):6.704508675757358E-4,(((4:3.9589382426018563E-4,14:3.9589382426018563E-4):6.952114562240927E-4,(((12:3.510054477860305E-5,79:3.510054477860305E-5):4.985432161203685E-4,15:5.336437608989715E-4):3.716176336830745E-4,(((16:2.21830035148404E-4,18:2.21830035148404E-4):2.1…
tree STATE_3415000 = (((((((((((((((((((1:8.475138905358206E-4,(((12:3.5937967779042877E-4,15:3.5937967779042877E-4):2.527110447677279E-4,(14:5.481069598325727E-4,79:5.481069598325727E-4):6.398376272558396E-5):1.8854471371234542E-4,(13:5.363678815984799E-4,16:5.363678815984799E-4):2.642675546720222E-4):4.6878454265318484E-5):7.123258271333322E-4,((8:3.359601075771076E-4,75:3.359601075771076E-4):8…
tree STATE_3420000 = ((((((((((((((((((((((((1:5.569135809401291E-4,15:5.569135809401291E-4):1.3313039709865536E-5,13:5.702266206499947E-4):1.623209836731737E-4,(12:8.259953883574055E-5,79:8.259953883574055E-5):6.499480654874278E-4):8.03587070724259E-4,(8:4.257352847856851E-4,75:4.257352847856851E-4):0.0011103993902617424):3.148350268526714E-4,14:0.0018509697019000989):3.366469310345892E-4,((69:3…
tree STATE_3425000 = ((((((((((((((((((((1:8.88689690395301E-4,74:8.88689690395301E-4):0.0010046270427908287,(4:2.1646982408963635E-4,15:2.1646982408963635E-4):0.0016768469090964935):7.822817702012081E-4,((((8:7.719498003537654E-4,75:7.719498003537654E-4):0.0015681246836395813,((12:7.423675558733653E-4,((13:4.4837478978448724E-4,14:4.4837478978448724E-4):2.827805974259278E-4,(((16:6.5996631167473…
tree STATE_3430000 = (((((((((((((((((((1:4.969406729290716E-5,74:4.969406729290716E-5):0.0012270565413584518,(8:0.0010291577701343605,((13:1.8374638414265354E-4,14:1.8374638414265354E-4):2.758413812203051E-4,107:4.5958776536295863E-4):5.69570004771402E-4):2.475928385169985E-4):9.12295300195304E-4,(((4:0.0012264034421732518,(18:4.2695540927285846E-4,69:4.2695540927285846E-4):7.994480329003934E-4)…
tree STATE_3435000 = (((((((((((((((((((1:1.0041850288590535E-5,18:1.0041850288590535E-5):3.9321856170124024E-4,15:4.0326041198983077E-4):0.0015217692035621538,((13:0.0017946525756230118,(((16:4.388189454274511E-4,107:4.388189454274511E-4):6.268434146095559E-4,120:0.001065662360037007):3.267324194378917E-4,69:0.0013923947794748986):4.022577961481132E-4):1.9733598447940802E-5,(14:9.893350702402828…
tree STATE_3440000 = ((((((((((((((((((((1:2.0536629397528168E-4,18:2.0536629397528168E-4):5.067885560646657E-4,125:7.121548500399473E-4):6.712290583449031E-4,15:0.0013833839083848504):2.8892989346816864E-4,(8:0.0015492869105911194,14:0.0015492869105911194):1.230268912618996E-4):8.154232848612611E-4,((((4:3.492960032901832E-4,(12:7.550187261887826E-5,74:7.550187261887826E-5):2.7379413067130494E-4…
tree STATE_3445000 = (((((((((((((((((((1:0.002450193610385076,(((((4:0.0012639908845036333,(13:4.066022315006597E-4,79:4.066022315006597E-4):8.573886530029737E-4):1.453267724840627E-4,16:0.001409317656987696):5.758645177642364E-4,((15:1.513204120034225E-4,120:1.513204120034225E-4):8.323445067467465E-4,((69:4.833123595573593E-4,94:4.833123595573593E-4):3.19359031119475E-4,107:8.026713906768343E-4…
tree STATE_3450000 = (((((((((((((((((((1:6.380997957488203E-4,(14:1.820649927803309E-4,107:1.820649927803309E-4):4.5603480296848935E-4):0.002437071321325595,((8:0.002686869537941968,((16:0.0011845526572817069,74:0.0011845526572817069):0.0011149377587302632,(75:9.856010557156014E-4,(81:4.047648181977943E-4,93:4.047648181977943E-4):5.808362375178071E-4):0.0013138893602963686):3.87379121929998E-4):…
tree STATE_3455000 = ((((((((((((((((((1:0.002430328176371776,(12:9.898768235472443E-4,120:9.898768235472443E-4):0.0014404513528245317):6.613814931207052E-4,((13:6.01925020243001E-4,79:6.01925020243001E-4):0.0023647699905946303,(75:0.0010097203540861078,(81:4.511635381431888E-4,93:4.511635381431888E-4):5.585568159429191E-4):0.001956974656751523):1.2501465865484996E-4):5.51379994474565E-4,(((4:0.0…
tree STATE_3460000 = (((((((((((((((((1:0.0021316372065385046,(((((14:4.4906257032449295E-4,16:4.4906257032449295E-4):3.0575149711108905E-4,94:7.54814067435582E-4):3.333850671957586E-5,91:7.881525741551579E-4):1.2052599145394869E-4,((15:1.9297152907892586E-4,69:1.9297152907892586E-4):1.4557420257900315E-4,18:3.38545731657929E-4):5.701328339511775E-4):8.328318858194906E-4,74:0.0017415104514285971)…
tree STATE_3465000 = (((((((((((((((((((1:6.49935413283893E-4,(13:4.190680238696425E-5,120:4.190680238696425E-5):6.080286108969288E-4):0.002283973987249514,((14:9.60557847248057E-4,94:9.60557847248057E-4):0.0018214736243530561,16:0.002782031471601113):1.5187792893229385E-4):3.637028253077241E-4,((15:1.109603791933217E-4,74:1.109603791933217E-4):0.002649753845770137,91:0.0027607142249634585):5.368…
tree STATE_3470000 = ((((((((((((((((((((((1:6.97343421809486E-4,74:6.97343421809486E-4):4.021215048796644E-4,15:0.0010994649266891504):1.6403343210327618E-4,(16:4.895106057227791E-4,94:4.895106057227791E-4):7.739877530696475E-4):9.165266503158912E-4,14:0.0021800250091083178):0.00110774676482412,((75:7.698439141402659E-4,93:7.698439141402659E-4):3.9112435744608745E-4,81:0.0011609682715863533):0.0…
tree STATE_3475000 = ((((((((((((((((((((1:1.829041243602322E-4,15:1.829041243602322E-4):0.0010803520128361422,120:0.0012632561371963744):0.0014322713746913033,74:0.0026955275118876777):1.4194544584373832E-4,4:0.002837472957731416):2.8836796348850587E-4,((8:0.0022619827879146836,125:0.0022619827879146836):6.846294332816514E-4,12:0.002946612221196335):1.7922870002358687E-4):7.065180674339223E-4,((…
tree STATE_3480000 = (((((((((((((((((((((((1:6.023427756997782E-4,(74:5.407936446568938E-4,120:5.407936446568938E-4):6.154913104288449E-5):4.883882296745373E-4,(14:6.820829971470776E-4,18:6.820829971470776E-4):4.0864800822723796E-4):3.532148125695051E-4,15:0.0014439458179438206):0.0013770951498860884,13:0.002821040967829909):2.1938032484886604E-4,((16:0.002067605924733208,79:0.002067605924733208…
tree STATE_3485000 = ((((((((((((((((1:0.002651075261632919,((12:8.384854997625452E-4,(14:6.531269673938844E-4,125:6.531269673938844E-4):1.8535853236866082E-4):0.001031928660709924,(13:0.0016203212836762915,((15:4.3513565243778434E-5,74:4.3513565243778434E-5):7.468735168894436E-4,18:7.90387082133222E-4):8.299342015430695E-4):2.500928767961777E-4):7.806611011604498E-4):1.339945906713596E-4,((69:0.…
tree STATE_3490000 = (((((((((((((((((((((((((1:2.3164445504809857E-4,74:2.3164445504809857E-4):5.637895428168736E-4,18:7.954339978649721E-4):1.697746365819391E-4,15:9.652086344469112E-4):6.962651036118842E-4,(13:4.5220493330958125E-4,(94:2.8170093612409243E-5,107:2.8170093612409243E-5):4.2403483969717204E-4):0.0012092688047492142):5.787951926589693E-4,((4:2.5890887683268943E-4,79:2.5890887683268…
tree STATE_3495000 = ((((((((((((((((((((((1:8.130370120902335E-5,(13:3.334703655713818E-5,74:3.334703655713818E-5):4.7956664651885165E-5):0.001020946999851021,107:0.0011022507010600444):3.800651723087616E-4,(15:1.8261149285209174E-4,69:1.8261149285209174E-4):0.0012997043805167143):0.001906650317582364,8:0.00338896619095117):2.300213962127557E-4,((75:0.0014182397497892803,(81:3.067637805107741E-4…
tree STATE_3500000 = ((((((((((((((((((1:0.0015490951488708565,((13:6.0316529939725E-5,94:6.0316529939725E-5):0.0011093637895977927,(69:0.0010413121445913358,(74:4.6738636348075475E-4,107:4.6738636348075475E-4):5.73925781110581E-4):1.283681749461819E-4):3.794148293333388E-4):5.566816738494036E-4,15:0.00210577682272026):0.0025962166509465694,(((4:0.003018996456299337,91:0.003018996456299337):1.375…
tree STATE_3505000 = (((((((((((((((((((((1:7.275296982808593E-5,13:7.275296982808593E-5):1.4467283477534386E-4,(15:4.5383490898569965E-5,69:4.5383490898569965E-5):1.7204231370485982E-4):7.265039485234555E-4,74:9.439297531268853E-4):0.0010882290003930643,94:0.0020321587535199496):4.448204909173938E-4,91:0.0024769792444373434):4.841540051376174E-4,((4:0.001258161425372309,107:0.001258161425372309)…
tree STATE_3510000 = ((((((((((((((((((1:3.5527778531992306E-4,14:3.5527778531992306E-4):9.641201772884794E-4,15:0.0013193979626084024):0.0013351016029830825,(74:0.0019387090776094818,125:0.0019387090776094818):7.157904879820031E-4):5.539913866235164E-4,(8:0.0019367514615579939,(((13:5.622438871606171E-4,16:5.622438871606171E-4):1.3350172983908463E-4,18:6.957456169997018E-4):8.348168032542792E-4,…
tree STATE_3515000 = ((((((((((((((((((((1:6.055635828129234E-4,14:6.055635828129234E-4):0.002205732575943203,((4:0.002634668319484005,94:0.002634668319484005):5.1072174133112973E-5,120:0.002685740493617118):1.255556651390084E-4):2.0389373238396567E-4,91:0.003015189891140092):2.2189336355239904E-4,(12:9.840171958076659E-4,15:9.840171958076659E-4):0.002253066058884825):2.559586982653272E-4,((8:5.7…
tree STATE_3520000 = ((((((((((((((((((((((1:8.791491778733716E-4,79:8.791491778733716E-4):4.972941625790694E-4,74:0.001376443340452441):4.7410677982862937E-4,((14:3.316631947144742E-5,94:3.316631947144742E-5):7.92166135251009E-4,16:8.253324547224564E-4):0.001025217665558614):9.1835998157874E-4,107:0.0027689101018598104):5.8025794939957354E-5,8:0.0028269358967997677):6.530206426267672E-4,(((4:0.0…
tree STATE_3525000 = (((((((((((((((((1:0.0019667759807142616,((16:1.4978981737765696E-4,74:1.4978981737765696E-4):0.001304426762852321,91:0.001454216580229978):5.125594004842836E-4):2.751312185875548E-4,107:0.0022419071993018164):0.001831733432261689,((3:0.0011530613218854865,73:0.0011530613218854865):0.0012677642319972645,100:0.002420825553882751):0.0016528150776807544):9.825811118881027E-6,(12…
tree STATE_3530000 = (((((((((((((((((((1:1.3872870948017821E-5,79:1.3872870948017821E-5):7.93376146740434E-4,(4:5.424597250459222E-4,94:5.424597250459222E-4):2.6478929264252965E-4):0.0011334810059759571,(8:0.0016278033793946343,(((14:6.061837115300617E-5,(69:4.886250659008064E-6,120:4.886250659008064E-6):5.573212049399811E-5):9.895785878879569E-5,15:1.5957622994180185E-4):1.0716351982274417E-4,1…
tree STATE_3535000 = ((((((((((((((((((((((1:2.734922005936258E-5,74:2.734922005936258E-5):5.024921585970993E-4,15:5.29841378656462E-4):5.2525593684057416E-5,120:5.823669723405194E-4):9.635646718167474E-4,(((14:2.664067700369436E-4,79:2.664067700369436E-4):4.360610323132029E-4,(69:6.407489529684557E-7,94:6.407489529684557E-7):7.018270533971781E-4):2.3075427575806288E-4,107:9.332220781082094E-4):6…
tree STATE_3540000 = ((((((((((((((((((1:8.849133208488084E-4,16:8.849133208488084E-4):0.0013025711743758631,8:0.0021874844952246716):7.445618617861849E-4,((4:8.647405261380513E-4,15:8.647405261380513E-4):1.501256815059131E-4,12:0.0010148662076439644):0.001917180149366892):5.978302397327269E-4,((((14:4.175235734237571E-4,18:4.175235734237571E-4):0.0012654076501489647,(107:0.0014754279461824766,12…
tree STATE_3545000 = ((((((((((((((((1:9.046554693196941E-4,13:9.046554693196941E-4):0.002330759870375511,(((12:5.705404277335398E-4,74:5.705404277335398E-4):9.160832983606728E-4,(79:2.820931014140353E-4,120:2.820931014140353E-4):0.0012045306246801773):0.0010502385765126527,((15:8.099313530174932E-4,94:8.099313530174932E-4):0.0014515401643332322,16:0.0022614715173507253):2.7539078525614E-4):6.985…
tree STATE_3550000 = (((((((((((((((((((1:0.0018580075050392678,((75:8.137731557505605E-4,93:8.137731557505605E-4):1.9027113719680177E-5,81:8.328002694702407E-4):0.0010252072355690272):1.970803092802083E-4,13:0.002055087814319476):5.9444961398947074E-6,(12:1.4048850315547635E-4,120:1.4048850315547635E-4):0.0019205438073038946):4.41034351107364E-4,(91:0.0022092067549392596,107:0.002209206754939259…
tree STATE_3555000 = ((((((((((((((((((1:3.720482025659015E-4,120:3.720482025659015E-4):2.5411250376333565E-4,12:6.261607063292371E-4):6.016431114306576E-4,((13:0.0011161140128021563,((14:4.7625813944540896E-4,69:4.7625813944540896E-4):4.300280970566736E-5,16:5.192609491510763E-4):5.9685306365108E-4):4.783761376857287E-5,15:0.0011639516265707292):6.38521911891655E-5):2.4349747528541244E-4,(94:9.3…
tree STATE_3560000 = (((((((((((((((((1:2.3999374016780617E-4,16:2.3999374016780617E-4):0.001453879650968895,(81:8.397819361751884E-5,93:8.397819361751884E-5):0.0016098951975191823):8.002070741993544E-5,(((8:1.455645144789007E-4,75:1.455645144789007E-4):7.291404818211876E-4,((12:6.0376147313196905E-5,14:6.0376147313196905E-5):3.702142834138942E-4,(15:2.0203443503039845E-4,69:2.0203443503039845E-4…
tree STATE_3565000 = ((((((((((((((((((((1:3.9212999027689733E-4,16:3.9212999027689733E-4):0.001050932918353727,(((12:1.2316818749696503E-4,69:1.2316818749696503E-4):2.610115855066461E-4,15:3.8417977300361116E-4):2.099795161995323E-4,107:5.941592892031434E-4):8.489036194274808E-4):4.92755751954473E-4,(8:0.0011044672074728304,(75:4.436302300605336E-4,(81:5.988400513202548E-5,93:5.988400513202548E-…
tree STATE_3570000 = ((((((((((((((((((1:6.548675531705614E-4,107:6.548675531705614E-4):5.750544800946363E-4,69:0.0012299220332651977):0.0017621588225259753,((14:1.982048963759156E-5,16:1.982048963759156E-5):0.0026073627900980163,(75:0.0019218123688232412,(81:3.019308989635492E-4,93:3.019308989635492E-4):0.001619881469859692):7.053709109123667E-4):3.648975760555651E-4):6.115621611522781E-4,((((4:…
tree STATE_3575000 = ((((((((((((((((((((1:0.001061236911904508,107:0.001061236911904508):8.942964611993174E-4,(75:0.0012703906712052532,(81:8.134456410879803E-5,93:8.134456410879803E-5):0.0011890461070964552):6.851427018985722E-4):3.9839687736769594E-4,(4:0.0021610057061124876,((12:8.753562062491206E-4,69:8.753562062491206E-4):4.351196895347303E-4,(((13:2.580601197429063E-4,14:2.580601197429063E…
tree STATE_3580000 = ((((((((((((((((((1:0.0017414815977933001,(12:0.0011754606497874106,69:0.0011754606497874106):5.660209480058895E-4):0.0018224554850248243,((75:6.304473591501253E-4,93:6.304473591501253E-4):5.120946956023087E-4,81:0.001142542054752434):0.00242139502806569):5.570134694684956E-4,((((4:0.0012505490510761445,(79:0.001045299368567215,120:0.001045299368567215):2.052496825089296E-4):…
tree STATE_3585000 = ((((((((((((((((1:8.007983269640381E-4,(8:4.1135753453766603E-4,12:4.1135753453766603E-4):3.894407924263721E-4):0.0021591109374180617,(69:0.002683113472800717,((75:0.0013136301118177177,81:0.0013136301118177177):3.2333541121030334E-4,93:0.001636965523028021):0.001046147949772696):2.767957915813827E-4):8.16242898027497E-5,((4:9.932214213448913E-4,((74:3.208684419495643E-4,94:3…
tree STATE_3590000 = (((((((((((((((((((1:3.4510930386781727E-4,12:3.4510930386781727E-4):2.3515747091004642E-4,69:5.802667747778637E-4):0.0012898050512668133,(79:0.0011299108210758295,125:0.0011299108210758295):7.401610049688474E-4):0.00108670019548114,(75:0.0024688442883623366,(81:3.1485565254259906E-4,93:3.1485565254259906E-4):0.0021539886358197375):4.879277331634804E-4):5.919628074514856E-5,(…
tree STATE_3595000 = (((((((((((((((((1:5.635061109134356E-4,(12:1.0774888391066963E-4,74:1.0774888391066963E-4):4.5575722700276597E-4):8.065402934521221E-4,(75:0.001002147828800413,(81:5.169935681364282E-4,93:5.169935681364282E-4):4.8515426066398477E-4):3.678985755651448E-4):6.251909047058188E-4,69:0.0019952373090713765):0.0013009109434231284,(((4:0.0018608210460510526,(((13:0.001282197310511629…
tree STATE_3600000 = ((((((((((((((((((((1:0.0014363984185410818,(12:9.440649045618968E-4,(69:3.068351436720626E-7,74:3.068351436720626E-7):9.437580694182248E-4):4.923335139791849E-4):1.8816503544940178E-4,((8:8.028280108024079E-4,125:8.028280108024079E-4):7.967538773232763E-4,(13:0.001503796807104524,(16:7.613196681726413E-5,79:7.613196681726413E-5):0.0014276648402872598):9.578508102116019E-5):2…
tree STATE_3605000 = (((((((((((((((((((((1:0.0010855510258064888,(12:3.801372224483579E-4,13:3.801372224483579E-4):7.054138033581309E-4):2.654947214422306E-4,(4:8.250972279480933E-4,16:8.250972279480933E-4):5.259485193006261E-4):3.071697630241594E-4,79:0.0016582155102728788):2.1929764715904968E-4,((8:0.0018006611347193536,74:0.0018006611347193536):3.783950912628498E-5,(69:6.317020156620648E-4,12…
tree STATE_3610000 = ((((((((((((((((1:0.0032670223073997745,18:0.0032670223073997745):0.0013364537818030256,(((((4:0.0012132072324087188,(16:5.967652818328606E-4,69:5.967652818328606E-4):6.164419505758582E-4):2.3691305037247166E-4,(74:4.974872633063148E-4,125:4.974872633063148E-4):9.526330194748756E-4):0.0016397034080640315,8:0.003089823690845222):4.126696301413836E-5,((75:2.954419754879633E-4,9…
tree STATE_3615000 = ((((((((((((((((((1:3.3362272037903154E-4,(4:3.0671539760498555E-4,16:3.0671539760498555E-4):2.6907322774045994E-5):1.1459270940771248E-4,(74:2.1445174521188257E-4,79:2.1445174521188257E-4):2.3376368457486146E-4):0.0017543519275403994,(12:9.006400500431698E-4,(13:3.7274171287182564E-4,14:3.7274171287182564E-4):5.278983371713442E-4):0.0013019273072839737):1.2722596534066495E-4…
tree STATE_3620000 = (((((((((((((((((((1:0.001183410362041832,74:0.001183410362041832):2.80594928596434E-4,((15:2.2009269009747384E-4,107:2.2009269009747384E-4):9.658089700257076E-4,79:0.0011859016601231814):2.781036305150846E-4):0.0013776863087822662,4:0.0028416915994205322):0.0010322505591435949,((8:0.002691675959786606,(((((12:0.001702389677786908,(13:0.0013658214650595112,(14:0.0012214297795…
tree STATE_3625000 = (((((((((((((((1:0.0028292943896435383,(18:0.001568414706902692,(79:8.35890259604927E-4,107:8.35890259604927E-4):7.325244472977649E-4):0.0012608796827408464):7.133594917923605E-4,(4:0.003488439827956101,(((13:6.334341620700787E-4,74:6.334341620700787E-4):0.0018214389099077653,((14:2.2764376691925785E-5,15:2.2764376691925785E-5):0.0013132629653965586,120:0.0013360273420884843)…
tree STATE_3630000 = ((((((((((((((((((1:0.0013008647208521905,125:0.0013008647208521905):6.675475472274384E-4,(18:0.0011196512135243429,74:0.0011196512135243429):8.48761054555286E-4):4.1468661082665536E-4,79:0.0023830988789062843):0.0010379658783142638,(13:0.0013160180623513636,(15:7.650708466983644E-6,107:7.650708466983644E-6):0.0013083673538843799):0.0021050466948691845):5.381994585673885E-4,(…
tree STATE_3635000 = ((((((((((((((((((((((1:2.34597045725362E-4,107:2.34597045725362E-4):1.7510131523319956E-4,79:4.0969836095856155E-4):5.534950991036448E-4,74:9.631934600622063E-4):1.4618500278691974E-4,(13:5.550246266906222E-4,18:5.550246266906222E-4):5.543538361585038E-4):8.422251199105427E-4,15:0.0019516035827596688):5.151235705034597E-6,((14:0.0012923009828093434,16:0.0012923009828093434):…
tree STATE_3640000 = (((((((((((((((((((1:3.163268664990147E-4,120:3.163268664990147E-4):2.0872358902502164E-4,13:5.250504555240363E-4):2.4596581509988375E-4,(8:2.592831125257521E-4,69:2.592831125257521E-4):5.11733158098168E-4):3.065023019964561E-4,((((14:1.6437581627027853E-4,(74:5.8647306595869796E-5,79:5.8647306595869796E-5):1.0572850967440873E-4):2.4947998332191005E-4,107:4.138557995921886E-4…
tree STATE_3645000 = (((((((((((((((((((1:0.0020072724534890263,((13:0.001233203630342162,74:0.001233203630342162):2.552168075651213E-4,(69:6.676412723586694E-4,107:6.676412723586694E-4):8.207791655486138E-4):5.188520155817431E-4):7.277253938062773E-4,91:0.0027349978472953037):4.715137224912897E-4,((((4:0.001342739001871712,94:0.001342739001871712):2.6750678783573918E-6,79:0.0013454140697500693):…
tree STATE_3650000 = ((((((((((((((((1:0.0027669374851596817,(((13:0.0013148026057301263,75:0.0013148026057301263):4.955796284879166E-4,(91:0.0010870951570851417,94:0.0010870951570851417):7.232870771329012E-4):9.21992781947081E-4,(14:6.356761925414032E-4,18:6.356761925414032E-4):0.0020966988236237206):3.4562468994557734E-5):3.412118686062686E-4,((((4:0.0010856809055227404,(79:0.001041322283252878…
tree STATE_3655000 = (((((((((((((((((((1:7.797323124447132E-4,(13:7.028949555649506E-4,94:7.028949555649506E-4):7.683735687976257E-5):1.271033301746418E-4,18:9.06835642619355E-4):5.960526644073207E-4,91:0.0015028883070266758):0.0013277514293169573,(((4:0.001031281044246658,((8:5.71608728532543E-4,((74:9.572469963298981E-5,120:9.572469963298981E-5):3.9417813121629436E-4,125:4.899028308492842E-4):…
tree STATE_3660000 = (((((((((((((((((((((((1:1.817513942274553E-4,120:1.817513942274553E-4):4.476807453176895E-4,94:6.294321395451448E-4):5.445590911523329E-4,13:0.0011739912306974777):0.0011829105951046415,79:0.002356901825802119):9.071043775364359E-5,91:0.0024476122635557628):6.400047529454096E-5,((8:6.400343702262364E-4,16:6.400343702262364E-4):7.683779388837431E-4,((15:4.136642283415314E-5,6…
tree STATE_3665000 = (((((((((((((((((1:0.0010698822528737643,(4:9.351893336456231E-4,(12:4.285541117281345E-4,18:4.285541117281345E-4):5.066352219174886E-4):1.3469291922814125E-4):6.282154849044249E-4,91:0.0016980977377781892):4.6650564342880663E-4,(((8:5.976489374865041E-4,15:5.976489374865041E-4):4.6115447352592775E-4,((16:5.561601393362847E-4,69:5.561601393362847E-4):1.384967970090139E-4,74:6…
tree STATE_3670000 = ((((((((((((((((((1:2.75330434307797E-4,18:2.75330434307797E-4):7.63810695228956E-4,125:0.001039141129536753):5.411300516944746E-4,12:0.0015802711812312276):1.6100390189520593E-4,4:0.0017412750831264335):8.880624723553727E-4,91:0.002629337555481806):1.0279131816978183E-4,((((((8:6.207221581043964E-4,79:6.207221581043964E-4):5.906531629771433E-5,15:6.797874744021108E-4):4.1948…
tree STATE_3675000 = ((((((((((((((((((((1:0.001589430589855027,15:0.001589430589855027):2.607814703816638E-4,(91:0.001065149406056069,125:0.001065149406056069):7.850626541806218E-4):3.31840614020457E-4,4:0.002182052674257148):5.628377629269183E-4,(((8:9.828006424555072E-4,(12:3.94717725333777E-4,79:3.94717725333777E-4):5.880829171217303E-4):5.642583656603516E-4,((((13:2.5326222939172027E-5,14:2.…
tree STATE_3680000 = (((((((((((((((((((((1:4.2300638318773494E-5,15:4.2300638318773494E-5):3.064398829062261E-4,74:3.487405212249996E-4):2.3782692577759408E-4,((12:7.625789252285789E-5,18:7.625789252285789E-5):4.045467246552132E-4,14:4.808046171780711E-4):1.0576282982452254E-4):0.0019506172437206788,((13:2.8899207061747553E-4,16:2.8899207061747553E-4):0.0012853451049678573,((79:5.248073168769771…
tree STATE_3685000 = (((((((((((((((((((((1:4.6837729296152284E-4,107:4.6837729296152284E-4):2.9178774156316185E-4,4:7.601650345246847E-4):1.8300226167035252E-4,94:9.431672961950372E-4):9.389118706767301E-4,15:0.0018820791668717673):4.856292979529028E-4,120:0.00236770846482467):1.2367340784583992E-4,(74:0.001140051267041287,125:0.001140051267041287):0.001351330605629223):7.859220806257544E-4,((79…
tree STATE_3690000 = (((((((((((((((((((((1:2.4004470005404768E-4,4:2.4004470005404768E-4):3.388655996501841E-4,107:5.789102997042318E-4):0.0025462419074998807,((8:7.337894051912167E-4,75:7.337894051912167E-4):8.63241219353269E-4,((12:7.698866605384384E-4,13:7.698866605384384E-4):1.7415391151603325E-4,69:9.440405720544717E-4):6.529900524900141E-4):0.0015281215826596266):2.648152625919307E-4,18:0.…
tree STATE_3695000 = ((((((((((((((((((1:4.965603834589501E-4,69:4.965603834589501E-4):3.2954259953058625E-4,12:8.261029829895363E-4):0.0012754685514105868,((((4:0.0016857777550772649,(14:7.079284073888664E-4,((15:2.853761040612151E-4,120:2.853761040612151E-4):1.510330802782779E-4,94:4.36409184339493E-4):2.7151922304937336E-4):9.778493476883985E-4):2.2827824020851557E-5,(16:4.728284329282591E-4,7…
tree STATE_3700000 = (((((((((((((((((((((1:3.867170821977573E-4,(8:8.264084269479977E-5,12:8.264084269479977E-5):3.040762395029575E-4):5.783559252483528E-4,69:9.6507300744611E-4):1.7147324696879752E-4,(14:0.0011353551389686474,94:0.0011353551389686474):1.1911154462601863E-6):6.953287312475701E-4,15:0.0018318749856624777):0.0010433213430927294,(13:3.5592895620471804E-4,107:3.5592895620471804E-4):…
tree STATE_3705000 = ((((((((((((((((((1:1.525668763982207E-4,14:1.525668763982207E-4):0.0012026216509272761,((8:7.975286840733492E-4,69:7.975286840733492E-4):1.283497871789708E-4,((12:8.129335202879865E-6,94:8.129335202879865E-6):6.502756420123784E-4,15:6.584049772152583E-4):2.6747349403706175E-4):4.2931005607317683E-4):4.517418031862214E-4,16:0.0018069303305117182):0.0034499612619015587,(((((4:…
tree STATE_3710000 = ((((((((((((((((((1:5.484634694064743E-4,120:5.484634694064743E-4):5.802561532605457E-4,14:0.00112871962266702):0.002639957682842531,8:0.003768677305509551):7.138198415584432E-4,(((((((4:9.27567401244238E-4,16:9.27567401244238E-4):3.4505622472834785E-4,15:0.001272623625972586):4.1795345029346917E-4,((12:3.279918856936792E-4,94:3.279918856936792E-4):3.714458377872388E-4,91:6.9…
tree STATE_3715000 = (((((((((((((((((((1:0.0016273429062390594,14:0.0016273429062390594):7.820807592643624E-4,(8:0.0024019755659899183,125:0.0024019755659899183):7.448099513503517E-6):1.7607083451133326E-4,4:0.002585494500014755):9.327482559156599E-5,(((12:0.0011553128880478372,(15:0.001095170589835517,((74:2.446885830558836E-4,79:2.446885830558836E-4):4.999754728800107E-4,94:7.446640559358943E-…
tree STATE_3720000 = ((((((((((((((((1:0.001995900814637036,18:0.001995900814637036):1.6793969340808896E-4,91:0.002163840508045125):4.1534476743454495E-4,((8:0.0014730542025722184,125:0.0014730542025722184):2.1235260028924937E-4,120:0.0016854068028614678):8.93778472618202E-4):0.0015362717117604445,(((((4:1.2874486373009068E-4,16:1.2874486373009068E-4):9.480665468352064E-4,(14:5.614662658385168E-4…
tree STATE_3725000 = ((((((((((((((((((1:1.8077701664912408E-5,120:1.8077701664912408E-5):0.0019278222358904823,(((4:4.147229584686293E-4,16:4.147229584686293E-4):2.506651603983534E-4,12:6.653881188669827E-4):0.0011984512226564934,13:0.0018638393415234761):8.20605960319186E-5):1.693806395912528E-4,(((14:8.952575720553265E-4,107:8.952575720553265E-4):5.417827067707537E-5,94:9.494358427324019E-4):8…
tree STATE_3730000 = (((((((((((((((((((((1:5.342115311427477E-4,4:5.342115311427477E-4):5.433171647941567E-4,107:0.0010775286959369044):0.0018644090191405364,((12:0.0025602788150480907,94:0.0025602788150480907):3.4171239581846143E-4,(15:0.002197468901694535,125:0.002197468901694535):7.045223091720169E-4):3.994650421088866E-5):1.2660061827081577E-4,((((13:4.2697039301766777E-4,18:4.26970393017667…
tree STATE_3735000 = (((((((((((((((((((((1:6.216919941771976E-4,94:6.216919941771976E-4):8.610013912404633E-4,4:0.0014826933854176609):1.9826520785698877E-4,8:0.0016809585932746497):3.3902400207629513E-4,(((((13:1.4367864763756574E-5,14:1.4367864763756574E-5):5.150864731620272E-5,120:6.587651207995929E-5):1.9169902471529972E-4,(74:6.163232390030711E-5,79:6.163232390030711E-5):1.959432128949519E-…
tree STATE_3740000 = ((((((((((((((((((1:0.0017863313883282872,91:0.0017863313883282872):2.463290506735502E-4,94:0.0020326604390018374):1.551533628125208E-4,((4:0.0011478367843058609,8:0.0011478367843058609):9.932470242617329E-4,(14:0.0014798858557749997,((75:7.120520918446642E-4,81:7.120520918446642E-4):4.0392342386044375E-4,93:0.001115975515705108):3.639103400698918E-4):6.61197952792594E-4):4.6…
tree STATE_3745000 = ((((((((((((((((1:0.0020939771194775484,(((8:0.0014097003507491574,74:0.0014097003507491574):1.6410533566142737E-4,(15:0.0015473298690873872,(18:0.001367270981165186,((69:4.673660180822949E-5,120:4.673660180822949E-5):9.99867794711799E-4,79:0.0010466043965200284):3.2066658464515764E-4):1.8005888792220113E-4):2.64758173231976E-5):1.7820410537299652E-4,((13:2.1108509101666235E-…
tree STATE_3750000 = ((((((((((((((((1:0.0021518844665548674,16:0.0021518844665548674):6.214074736317645E-4,((4:0.0014896279444903651,(8:0.0012031819405749543,74:0.0012031819405749543):2.8644600391541084E-4):4.1833930214703243E-4,(18:0.001258611420093252,94:0.001258611420093252):6.493558265441455E-4):8.653246935492343E-4):4.443716436777017E-4,(((15:2.116042136436194E-4,69:2.116042136436194E-4):0.…
tree STATE_3755000 = ((((((((((((((((1:0.0028526868958605113,((4:0.001010595120303455,79:0.001010595120303455):0.0010891920011046666,((8:0.001428559930752166,(74:1.1975255412137718E-4,94:1.1975255412137718E-4):0.0013088073766307888):4.33236075115657E-4,(91:0.001831462736566179,125:0.001831462736566179):3.0333269301643928E-5):2.3799111554029858E-4):7.528997744523898E-4):3.7595778390073307E-4,(16:0…
tree STATE_3760000 = ((((((((((((((((1:0.0027644815126062414,(75:0.0018468536900566844,(81:3.37952953124765E-4,93:3.37952953124765E-4):0.0015089007369319194):9.17627822549557E-4):0.001123673853225269,((((4:0.002004113134726829,125:0.002004113134726829):4.381640862648412E-5,(((8:0.0010563614188621546,((14:2.189415004655467E-4,69:2.189415004655467E-4):6.240254303777743E-4,74:8.429669308433209E-4):2…
tree STATE_3765000 = ((((((((((((((((((1:6.003593316156494E-4,13:6.003593316156494E-4):4.052790066221225E-4,107:0.0010056383382377719):0.0011066955662519921,15:0.002112333904489764):4.227309813281928E-4,((((12:1.6589702560171584E-4,74:1.6589702560171584E-4):1.0692343596778027E-4,14:2.728204615694961E-4):1.6517155264182497E-5,16:2.893376168336786E-4):0.0015367915520556668,((69:0.001033914450015657…
tree STATE_3770000 = ((((((((((((((((((((1:9.249114110167808E-4,(69:5.282784476353713E-4,79:5.282784476353713E-4):3.9663296338140943E-4):1.8664513748088002E-4,107:0.0011115565484976608):3.637220917306256E-5,91:0.0011479287576707234):6.448343495025917E-4,(75:6.689934142514692E-4,(81:3.356743588442611E-4,93:3.356743588442611E-4):3.3331905540720806E-4):0.001123769692921846):6.125121972142336E-5,13:0…
tree STATE_3775000 = (((((((((((((((((((1:1.2939315939119935E-4,94:1.2939315939119935E-4):9.372379023767241E-4,((4:6.079233110729414E-4,107:6.079233110729414E-4):1.2609221866636286E-4,120:7.340155297393043E-4):3.3261553202861916E-4):2.2666744277292342E-4,((12:0.0010736376017683917,15:0.0010736376017683917):1.685413724650637E-4,(14:9.551251642000723E-4,(16:8.996218398159152E-4,18:8.996218398159152…
tree STATE_3780000 = ((((((((((((((((1:0.0015308484016821932,((16:1.786973761639833E-4,107:1.786973761639833E-4):8.230763903267958E-4,(94:3.795540587109392E-5,120:3.795540587109392E-5):9.638183606196852E-4):5.29074635191414E-4):0.001865305890329841,((((4:7.850069166281175E-4,125:7.850069166281175E-4):0.0013899881321104202,(14:7.689760537945054E-4,74:7.689760537945054E-4):0.0014060189949440323):2.…
tree STATE_3785000 = (((((((((((((((((((1:0.001211835418333867,91:0.001211835418333867):3.08189978946732E-4,(((12:1.5887077949521228E-4,79:1.5887077949521228E-4):3.144022540092359E-4,(((14:1.6169918142834127E-4,16:1.6169918142834127E-4):1.431199169294282E-4,(18:1.2076018876204982E-4,107:1.2076018876204982E-4):1.8405890959571967E-4):1.5165147271234641E-4,120:4.564705710701159E-4):1.680246243433226…
tree STATE_3790000 = ((((((((((((((((((1:0.0010499768146877261,107:0.0010499768146877261):3.71366427257511E-4,((14:8.178004629846966E-5,15:8.178004629846966E-5):1.5775014808237588E-4,(16:3.137997424784426E-5,120:3.137997424784426E-5):2.0815022013300128E-4):0.0011818130475643915):0.0017554767691791706,((8:0.0027780309564096606,((74:9.267595332011223E-4,94:9.267595332011223E-4):6.466315763551214E-4…
tree STATE_3795000 = ((((((((((((((((((1:1.768406673814427E-4,120:1.768406673814427E-4):0.0017609458239808864,125:0.0019377864913623292):2.5249429388907044E-4,((75:6.241960914193676E-4,81:6.241960914193676E-4):6.203060507722934E-5,93:6.862266964965969E-4):0.0015040540887548029):7.308833000125715E-4,(16:2.266585481678388E-4,107:2.266585481678388E-4):0.0026945055370961326):0.0021517385161475525,8:0…
tree STATE_3800000 = ((((((((((((((((((1:5.9138310220548E-4,69:5.9138310220548E-4):1.5967397394584405E-4,107:7.51057076151324E-4):0.0016336428655204873,4:0.0023846999416718114):8.776661624913715E-4,79:0.003262366104163183):0.0032651556630590973,((((8:0.003687833050162757,(15:4.280987345385673E-4,94:4.280987345385673E-4):0.00325973431562419):0.001548212214541393,(((16:9.874880136394352E-4,120:9.87…
tree STATE_3805000 = (((((((((((((((((((1:4.436849233613183E-4,8:4.436849233613183E-4):3.0380541177999686E-4,15:7.474903351413152E-4):0.002887192686485672,4:0.003634683021626987):3.4978188000755247E-4,((79:4.2640741937595634E-4,94:4.2640741937595634E-4):2.361337967055092E-4,107:6.625412160814655E-4):0.003321923685553074):2.7241391918583335E-4,((((12:2.8911252416572304E-4,13:2.8911252416572304E-4)…
tree STATE_3810000 = ((((((((((((((((((1:0.0013482067193957158,15:0.0013482067193957158):0.0018806992256736527,(((4:4.952812288440234E-4,12:4.952812288440234E-4):0.0013489109333030024,8:0.0018441921621470258):5.849614747200766E-4,91:0.0024291536368671023):7.997523082022662E-4):3.2713306932779943E-4,(((13:0.0015067559297710482,14:0.0015067559297710482):4.646738869892473E-4,69:0.0019714298167602955…
tree STATE_3815000 = (((((((((((((((((((((1:1.768444514942054E-4,74:1.768444514942054E-4):8.560446568643773E-4,(((18:1.6387620932055758E-4,(79:1.090922511729169E-4,120:1.090922511729169E-4):5.4783958147640676E-5):2.6909842040633383E-4,107:4.3297462972689143E-4):3.50245919316223E-5,125:4.6799922165851373E-4):5.648898867000689E-4):0.0012267517680153203,91:0.002259640876373903):1.4983819815895475E-4…
tree STATE_3820000 = ((((((((((((((((((1:0.001644488376408497,((13:5.876548132201344E-4,74:5.876548132201344E-4):1.2229897740587592E-5,(79:5.352280469005687E-4,120:5.352280469005687E-4):6.465666406015329E-5):0.0010446036654477749):9.872500746173222E-5,(((12:4.923442214001492E-5,15:4.923442214001492E-5):0.0011694752512867628,(((16:5.653331431858704E-4,18:5.653331431858704E-4):8.432525536743109E-5,…
tree STATE_3825000 = (((((((((((((((((((1:9.574486544535289E-4,94:9.574486544535289E-4):5.360205711733237E-4,(12:3.0021931788903424E-5,120:3.0021931788903424E-5):0.001463447293837949):1.7500076527252593E-4,15:0.0016684699908993785):1.1472312435669135E-4,(16:9.901173354151622E-4,18:9.901173354151622E-4):7.930757798409076E-4):8.187345399062035E-4,((4:0.0016806687518329019,91:0.0016806687518329019):…
tree STATE_3830000 = (((((((((((((((((((1:0.001980580393522909,((75:9.049756569609269E-4,(81:8.379545961882739E-4,93:8.379545961882739E-4):6.702106077265298E-5):8.636459626201314E-4,91:0.0017686216195810583):2.1195877394185087E-4):3.729776675671834E-4,4:0.0023535580610900926):4.1805206648089276E-4,125:0.0027716101275709853):7.942281096619892E-4,(((((((8:3.3426874818459835E-4,69:3.3426874818459835…
tree STATE_3835000 = ((((((((((((((((1:0.0011780559986031298,(75:4.6446624497482165E-4,(81:4.11091593833527E-4,93:4.11091593833527E-4):5.337465114129466E-5):7.135897536283081E-4):0.0016004801276556578,((4:0.001843072676848958,(69:0.0016855713154071395,(74:8.868376855134678E-4,79:8.868376855134678E-4):7.987336298936717E-4):1.5750136144181853E-4):1.204176435925196E-4,(13:0.0012986632891652068,(16:3…
tree STATE_3840000 = (((((((((((((((((1:0.003106712348566868,((69:0.002420709414677089,79:0.002420709414677089):3.2682655729592827E-4,((75:2.229933318716572E-4,93:2.229933318716572E-4):6.541692226150567E-4,81:8.771625544867139E-4):0.0018703734174863036):3.591763765938504E-4):4.525958594730176E-4,(15:3.795261592597382E-4,74:3.795261592597382E-4):0.0031797820487801474):2.841985482922517E-4,(4:7.062…
tree STATE_3845000 = (((((((((((((((((((((1:4.6669520750775946E-5,94:4.6669520750775946E-5):0.0017852019315711832,((69:9.563782764288028E-4,125:9.563782764288028E-4):2.7490449451421145E-4,91:0.0012312827709430143):6.005886813789448E-4):4.0706331462543556E-4,4:0.0022389347669473946):5.374189414517078E-4,((8:9.070151711796882E-4,107:9.070151711796882E-4):7.788856959625038E-4,15:0.001685900867142192…
tree STATE_3850000 = ((((((((((((((((((1:0.001690566650460359,91:0.001690566650460359):1.7305143980250997E-4,(12:0.0016480933323860271,(((13:9.091173131953401E-5,18:9.091173131953401E-5):2.0039726238045682E-4,16:2.9130899369999083E-4):3.124146775797184E-4,14:6.037236712797092E-4):0.001044369661106318):2.1552475787684194E-4):0.0017797943163912328,125:0.003643412406654102):4.5917085548488785E-6,(8:…
tree STATE_3855000 = ((((((((((((((((((((1:7.424309819090732E-4,(12:1.0598701793504578E-4,18:1.0598701793504578E-4):6.364439639740274E-4):4.883902347379444E-4,((14:4.902649510498903E-4,16:4.902649510498903E-4):1.0291346002530696E-4,120:5.931784110751973E-4):6.376428055718203E-4):1.0293285737550243E-4,(13:0.0011432285280618623,91:0.0011432285280618623):1.9052554596065774E-4):9.614065992459766E-4,(…
tree STATE_3860000 = (((((((((((((((((((1:3.3674639426066217E-4,((13:1.8443047440105402E-4,107:1.8443047440105402E-4):3.4421371149044334E-5,18:2.1885184555009836E-4):1.1789454871056381E-4):4.076281670553121E-4,120:7.443745613159743E-4):0.001314273416770367,12:0.0020586479780863413):2.2458315433822925E-4,15:0.0022832311324245706):8.062142022732077E-4,((((4:0.001181187802064422,(75:7.53936761513030…
tree STATE_3865000 = (((((((((((((((((((((1:6.933689643243664E-4,15:6.933689643243664E-4):5.157741658089077E-4,(18:2.2499711954466098E-4,107:2.2499711954466098E-4):9.84146010588613E-4):7.268898869516563E-4,13:0.0019360330170849305):3.9212607103011714E-4,8:0.0023281590881150476):3.209209508248409E-4,(((4:6.474711627777068E-4,((16:3.4518614370538747E-4,69:3.4518614370538747E-4):2.089232378545044E-4…
tree STATE_3870000 = ((((((((((((((((((1:0.0010517712473723418,91:0.0010517712473723418):3.3715647413423916E-4,13:0.001388927721506581):2.648292406598749E-4,(15:4.911100195281723E-4,18:4.911100195281723E-4):0.0011626469426382837):0.0012907283523157043,(69:9.380892408856635E-4,74:9.380892408856635E-4):0.0020063960735964967):6.277393332433916E-5,12:0.0030072592478064993):2.2377378639543795E-4,(8:0.…
tree STATE_3875000 = (((((((((((((((((((1:0.002190677775118576,(13:5.768973921022887E-5,16:5.768973921022887E-5):0.002132988035908347):0.001049771633646241,(((((12:0.0020205816676070764,15:0.0020205816676070764):3.475380348937438E-4,125:0.0023681197025008202):9.541962705696995E-5,(74:0.00201695956446346,107:0.00201695956446346):4.4657976509433024E-4):5.910198385406986E-4,91:0.0030545591680984888)…
tree STATE_3880000 = (((((((((((((((((1:2.84631844502832E-4,15:2.84631844502832E-4):5.300175282206801E-4,(12:5.605043338490689E-4,69:5.605043338490689E-4):2.5414503887444327E-4):0.0030924033186697526,((((4:0.0010828182801027658,14:0.0010828182801027658):0.0013730250477519837,(((18:5.721043310401001E-4,120:5.721043310401001E-4):4.7947789842326977E-4,79:0.0010515822294633699):4.20867598538908E-4,94…
tree STATE_3885000 = ((((((((((((((((((((1:4.640129406927635E-4,107:4.640129406927635E-4):7.065526683998503E-4,91:0.0011705656090926137):7.697838004343557E-4,4:0.0019403494095269695):9.792112754478035E-4,(((12:5.222319529522041E-4,94:5.222319529522041E-4):3.509640260143166E-5,74:5.573283555536357E-4):0.001632415205100673,125:0.0021897435606543086):7.298171243204643E-4):7.071470606130159E-4,(((8:1…
tree STATE_3890000 = (((((((((((((((((((((1:3.7343940931800436E-5,107:3.7343940931800436E-5):3.1720738456870236E-4,(4:3.19462027632645E-4,16:3.19462027632645E-4):3.5089297867857796E-5):0.0016808339882021799,((12:2.289656004214606E-4,15:2.289656004214606E-4):0.0013721437236907572,(14:0.001524422333517863,91:0.001524422333517863):7.668699059435488E-5):4.342759895904647E-4):2.1861263871146303E-4,94:…
tree STATE_3895000 = (((((((((((((((((((((((1:2.8030866891632766E-4,69:2.8030866891632766E-4):9.802944683838359E-5,4:3.7833811575471124E-4):7.485207968637478E-4,16:0.001126858912618459):2.2831499628876814E-4,13:0.0013551739089072271):1.698487046546133E-4,(15:5.88641616423893E-4,94:5.88641616423893E-4):9.363809971379474E-4):6.281264177339858E-4,(((14:9.668310174813462E-4,125:9.668310174813462E-4):…
tree STATE_3900000 = ((((((((((((((((((((((((1:1.9728150280081406E-4,107:1.9728150280081406E-4):3.326139673311955E-4,4:5.298954701320096E-4):1.9953508762150232E-4,94:7.294305577535119E-4):1.1407882052414352E-5,((12:9.48728624696476E-5,13:9.48728624696476E-5):4.652822992979356E-4,15:5.601551617675832E-4):1.8068327803834306E-4):0.0014726950293928454,16:0.0022135334691987716):6.819988209219108E-4,(8…
tree STATE_3905000 = ((((((((((((((((((((((1:4.841028125659864E-5,107:4.841028125659864E-5):0.0011899948555005935,16:0.001238405136757192):2.9038929828404444E-4,12:0.0015287944350412365):2.3999199409054615E-4,(((14:4.181150618341159E-5,74:4.181150618341159E-5):0.0011220128470989872,69:0.0011638243532823987):7.391725644245771E-5,79:0.0012377416097248564):5.310448194069263E-4):5.011099800813698E-4,…
tree STATE_3910000 = ((((((((((((((((((((((1:2.6651432970197094E-4,12:2.6651432970197094E-4):6.447453498155706E-4,(13:4.280929246444511E-4,16:4.280929246444511E-4):4.831667548730904E-4):3.0010021604543445E-4,(69:4.5946898018274767E-4,107:4.5946898018274767E-4):7.518909153802283E-4):1.8102570135489584E-4,14:0.0013923855969178718):1.2950959422582554E-4,74:0.0015218951911436973):8.581474842291078E-4…
tree STATE_3915000 = (((((((((((((((((((((1:3.2602599736776907E-4,13:3.2602599736776907E-4):1.6708116603617832E-4,(18:1.6637519855465947E-4,120:1.6637519855465947E-4):3.2673196484928795E-4):0.0016037757580075855,(4:0.0019627213409337653,((15:2.334435665803743E-4,79:2.334435665803743E-4):2.2842031032597153E-4,94:4.6186387690634584E-4):0.0015008574640274195):1.3416158047776768E-4):0.001531212786428…
tree STATE_3920000 = (((((((((((((((((1:0.0010120494971771012,(4:6.820687294721449E-4,120:6.820687294721449E-4):3.2998076770495636E-4):8.219385169796621E-4,13:0.0018339880141567634):0.0013003195321732862,(((((12:8.410984436161026E-4,81:8.410984436161026E-4):7.58246853033931E-4,93:0.0015993452966500336):9.749933922098225E-4,(16:2.3571329606522444E-4,79:2.3571329606522444E-4):0.0023386253927946314)…
tree STATE_3925000 = ((((((((((((((((((1:2.580160409817042E-4,94:2.580160409817042E-4):0.001966398683231633,13:0.0022244147242133374):0.0015851140774807708,(12:0.0012402483504619704,(((16:2.0807648233263907E-5,74:2.0807648233263907E-5):4.3235417749259823E-4,125:4.5316182572586214E-4):4.702689298776879E-4,107:9.2343075560355E-4):3.168175948584204E-4):0.0025692804512321378):3.388148808828413E-5,((8…
tree STATE_3930000 = (((((((((((((((((((1:2.7709113281670943E-4,107:2.7709113281670943E-4):0.00203043838083025,((16:0.002072326973230142,(69:2.997639574914314E-4,79:2.997639574914314E-4):0.0017725630157387107):1.9473415656994994E-4,(74:2.6241071108527267E-4,94:2.6241071108527267E-4):0.0020046504187148195):4.0468383846867587E-5):2.3258796789476502E-4,12:0.0025401174815417246):0.0011903802798025618…
tree STATE_3935000 = (((((((((((((((((((((((((1:9.083252771585966E-4,(16:5.372559279124567E-4,79:5.372559279124567E-4):3.7106934924613995E-4):5.407159671634539E-4,125:0.0014490412443220505):3.9334058454650565E-4,91:0.0018423818288685562):1.1180262573451242E-4,(((14:0.001048637364493525,120:0.001048637364493525):1.0201379481816026E-5,15:0.001058838743975341):2.91049348904426E-4,(18:9.2652233692928…
tree STATE_3940000 = ((((((((((((((((((((1:1.0251539004336346E-4,12:1.0251539004336346E-4):5.627653565373503E-4,16:6.652807465807138E-4):4.3806094093013295E-4,(81:1.3640475584940272E-4,93:1.3640475584940272E-4):9.66936931661444E-4):3.046137402345037E-4,(18:1.8562284444513457E-4,94:1.8562284444513457E-4):0.0012223325833002159):1.401728988814641E-4,13:0.0015481283266268145):0.0017328594925623043,((…
tree STATE_3945000 = (((((((((((((((((((1:6.057951178372022E-4,13:6.057951178372022E-4):5.948148278311129E-4,(((12:2.567337046329777E-4,16:2.567337046329777E-4):5.366372445744608E-4,18:7.933709492074385E-4):6.449932891961342E-5,94:8.578702781270519E-4):3.4273966754126326E-4):0.0014042023496095596,(((4:9.058749162407435E-4,79:9.058749162407435E-4):2.728393492621255E-4,(8:0.0011522853612658938,(75:…
tree STATE_3950000 = (((((((((((((((((((1:7.6209625324186075E-6,13:7.6209625324186075E-6):9.365975227518744E-4,(16:5.176860765793148E-4,94:5.176860765793148E-4):4.2653240870497826E-4):1.4079072009874486E-4,18:0.001085009205383038):2.2882081356294577E-4,12:0.0013138300189459837):0.0010125899689986232,(14:1.2866919457941225E-4,120:1.2866919457941225E-4):0.0021977507933651948):4.017154620156488E-4,(…
tree STATE_3955000 = (((((((((((((((((((((1:6.0435767591533636E-5,94:6.0435767591533636E-5):3.1515797840312435E-4,18:3.75593745994658E-4):1.4332949302169897E-5,12:3.899266952968279E-4):0.00186276383904517,4:0.002252690534341998):1.1649081972185758E-4,(75:8.062406219663892E-4,(81:4.114387525861212E-4,93:4.114387525861212E-4):3.9480186938026793E-4):0.0015629407320974665):8.239502696035079E-4,(79:0.…
tree STATE_3960000 = (((((((((((((((((1:6.381257474039017E-4,12:6.381257474039017E-4):0.0010193620520024542,8:0.0016574877994063558):7.747255055999738E-4,(((4:0.0016973578313707106,(((13:3.786978716386658E-4,120:3.786978716386658E-4):4.717594338417987E-4,16:8.504573054804645E-4):2.2064680452996165E-4,94:0.0010711041100104261):6.262537213602844E-4):3.6155842303163327E-4,91:0.002058916254402344):1.…
tree STATE_3965000 = (((((((((((((((((((1:5.969088305597017E-7,79:5.969088305597017E-7):9.118988220065717E-4,8:9.124957308371314E-4):2.970111741524334E-4,18:0.0012095069049895648):4.1867622572200726E-5,(12:1.2688334954177253E-4,15:1.2688334954177253E-4):0.0011244911780199929):0.002573312866909629,(((4:0.0016117969004513745,(91:0.0015569232044993697,125:0.0015569232044993697):5.487369595200478E-5)…
tree STATE_3970000 = (((((((((((((((((((1:6.186087725569374E-4,(8:3.204835877860956E-4,15:3.204835877860956E-4):2.9812518477084174E-4):3.846083341465232E-4,((12:1.8612905729201174E-5,74:1.8612905729201174E-5):1.6505255611776268E-5,18:3.511816134097744E-5):9.680989453624831E-4):0.0011315650467266518,120:0.0021347821534301124):1.3638170145129688E-4,(91:0.0016336719747768564,125:0.001633671974776856…
tree STATE_3975000 = ((((((((((((((((((((((1:1.6069332451211456E-4,15:1.6069332451211456E-4):8.649538386298003E-4,8:0.0010256471631419149):0.001961259003986691,13:0.002986906167128606):3.1506397974379865E-4,((14:8.727526441312564E-4,91:8.727526441312564E-4):2.830119093922762E-4,79:0.0011557645535235327):0.002146205593348872):3.253174317310436E-5,((4:0.0017369984150382358,(((16:6.676748702224758E-…
tree STATE_3980000 = (((((((((((((((((((1:2.338369417957733E-4,15:2.338369417957733E-4):2.5972171446803316E-5,4:2.598091132425766E-4):1.420367180800117E-5,69:2.740127850505778E-4):0.0026076153053619273,(14:0.0014019357830525037,(((75:9.697966302318592E-5,93:9.697966302318592E-5):5.605606357463345E-4,81:6.575402987695204E-4):6.884916893821227E-4,91:0.0013460319881516431):5.590379490086057E-5):0.00…
tree STATE_3985000 = ((((((((((((((((((((((1:3.9932824224419796E-4,79:3.9932824224419796E-4):2.1330457194727295E-5,69:4.2065869943892526E-4):9.275950403057933E-4,4:0.0013482537397447186):9.487192754641706E-4,14:0.002296973015208889):0.0010208716734187388,((((((((8:5.569231473599316E-4,75:5.569231473599316E-4):2.36948111457906E-4,16:7.938712588178376E-4):0.0012583266665322909,91:0.0020521979253501…
tree STATE_3990000 = ((((((((((((((((((((1:2.815650947605057E-4,(12:2.283855958507255E-4,14:2.283855958507255E-4):5.31794989097802E-5):0.0030892613178936292,(75:0.00149689317487792,(81:3.30943553792108E-4,93:3.30943553792108E-4):0.001165949621085812):0.0018739332377762147):2.8210224968207515E-4,(16:0.001709079985047041,125:0.001709079985047041):0.001943848677289169):2.5342827093836895E-4,8:0.0039…
tree STATE_3995000 = (((((((((((((((((((1:5.171454206961176E-4,(74:1.6804626219229198E-4,120:1.6804626219229198E-4):3.490991585038256E-4):7.234551245983135E-4,(4:7.246566249049118E-4,(13:5.931603401893449E-4,(14:1.5482276655387432E-4,(18:8.996870064794044E-5,94:8.996870064794044E-5):6.485406590593388E-5):4.3833757363547063E-4):1.3149628471556692E-4):5.159439203895192E-4):4.062997552144133E-5,(((1…
tree STATE_4000000 = ((((((((((((((((((((((1:7.202676433388677E-5,107:7.202676433388677E-5):7.138629937000824E-4,12:7.858897580339692E-4):1.458901703666381E-4,13:9.317799284006072E-4):9.974117277939255E-5,14:0.0010315211011799998):0.0010137942765932103,4:0.00204531537777321):5.037887740834209E-4,((75:9.425418711369326E-4,(81:8.110650811797397E-4,93:8.110650811797397E-4):1.3147678995719292E-4):5.2…
tree STATE_4005000 = (((((((((((((((((((((1:1.360513054638015E-4,12:1.360513054638015E-4):4.314965739327533E-4,74:5.675478793965548E-4):1.4757892676261076E-4,107:7.151268061591655E-4):3.534915339321053E-4,120:0.0010686183400912708):8.260248720502992E-4,(8:0.0017489171581890604,(75:2.697573717102598E-4,(81:6.944255293809137E-5,93:6.944255293809137E-5):2.0031481877216844E-4):0.0014791597864788006):…
tree STATE_4010000 = (((((((((((((((((1:1.7226496494127168E-4,12:1.7226496494127168E-4):0.0015406714860943306,(((15:3.336958893564046E-4,107:3.336958893564046E-4):3.178542940016217E-4,94:6.515501833580263E-4):0.0010378180599316669,74:0.0016893682432896932):2.3568207745909087E-5):0.00218339639160524,8:0.0038963328426408427):0.0010239058868279686,(((((4:1.052524707301271E-4,13:1.052524707301271E-4)…
tree STATE_4015000 = ((((((((((((((((((((1:3.6219086923139316E-4,107:3.6219086923139316E-4):1.0059968119265382E-4,15:4.62790550424047E-4):2.5024093712384813E-4,94:7.130314875478951E-4):3.263721890775439E-4,(12:6.085024348405224E-4,(74:5.299514904697033E-5,120:5.299514904697033E-5):5.555072857935521E-4):4.3090124178491655E-4):0.0010064424490115415,8:0.0020458461256369805):4.854179486083127E-5,((75…
tree STATE_4020000 = ((((((((((((((((((1:9.215014601675431E-4,(12:4.042783116246925E-4,74:4.042783116246925E-4):5.172231485428506E-4):0.0010823262059968866,((81:4.390682204136004E-6,93:4.390682204136004E-6):0.0014933213707351216,120:0.0014977120529392576):5.061156132251722E-4):8.820218797788793E-4,(((15:7.223896281043264E-4,107:7.223896281043264E-4):4.1132693936742103E-4,125:0.0011337165674717474…
tree STATE_4025000 = (((((((((((((((((((1:0.001750117861770606,(((12:5.248171505650672E-4,120:5.248171505650672E-4):2.1841011620723745E-4,91:7.432272667723046E-4):8.265261895555141E-4,14:0.0015697534563278188):1.8036440544278733E-4):8.491516078646942E-4,69:0.0025992694696353002):1.5207463017027044E-4,((8:9.472714605317465E-4,75:9.472714605317465E-4):0.0014315205470964037,74:0.00237879200762815):3…
tree STATE_4030000 = ((((((((((((((((((1:0.002889212225321377,(8:0.00127274914106348,75:0.00127274914106348):0.001616463084257897):5.427298974052166E-4,91:0.0034319421227265935):4.106180020426765E-6,((((((13:1.3813295720819187E-4,16:1.3813295720819187E-4):1.5481216645630034E-5,15:1.536141738538219E-4):1.4677450251534223E-4,107:3.0038867636916414E-4):2.3046319368934926E-5,125:3.2343499573809906E-4…
tree STATE_4035000 = (((((((((((((((((1:0.003498865027251771,(4:0.002189883686209815,(81:7.223465680686648E-4,93:7.223465680686648E-4):0.0014675371181411504):0.0013089813410419558):4.6087834234740223E-4,((((8:0.0010530403977776052,75:0.0010530403977776052):3.183186481201376E-4,14:0.0013713590458977428):2.6335914065128154E-4,((18:1.3847033671769682E-4,94:1.3847033671769682E-4):5.5169545532538346E-…
tree STATE_4040000 = ((((((((((((((((((((((1:0.0016052873368687906,(16:1.1134431104849983E-4,107:1.1134431104849983E-4):0.0014939430258202907):1.3185336123690663E-4,((13:1.0916576022863132E-4,69:1.0916576022863132E-4):0.0015683330150391508,79:0.0016774987752677822):5.964192283791506E-5):3.72446332369142E-4,125:0.0021095870304748392):1.686163394818939E-4,91:0.002278203369956733):5.1115199807914586…
tree STATE_4045000 = ((((((((((((((((((((((1:0.0014129532986255978,12:0.0014129532986255978):7.126776865512302E-4,(16:1.2154668782127227E-4,107:1.2154668782127227E-4):0.0020040842973555557):2.597137263453354E-5,(13:4.915398639312862E-4,79:4.915398639312862E-4):0.0016600624938800752):4.2530277217105216E-4,94:0.0025769051299824137):8.303672170904414E-4,(69:0.002200031564538469,120:0.002200031564538…
tree STATE_4050000 = (((((((((((((((((((((((1:6.736647591838306E-5,74:6.736647591838306E-5):4.895130737515515E-4,14:5.568795496699346E-4):1.449353648919038E-4,12:7.018149145618384E-4):9.530936877890381E-4,(13:0.0013556362653925032,94:0.0013556362653925032):2.9927233695837326E-4):4.4581051292026316E-5,(75:4.355587541367975E-4,(81:2.0577467689477912E-4,93:2.0577467689477912E-4):2.2978407724201839E-…
tree STATE_4055000 = ((((((((((((((((((((1:0.002929712485525629,79:0.002929712485525629):8.245020798455442E-4,4:0.003754214565371173):7.661113298516866E-4,((((15:6.120014856623807E-4,18:6.120014856623807E-4):4.741672086601411E-4,((16:5.100176586390158E-4,120:5.100176586390158E-4):2.915640274721627E-4,74:8.015816861111785E-4):2.8458700821134327E-4):0.0015064040410340325,(((69:1.8580807653527202E-4…
tree STATE_4060000 = (((((((((((((((((((((1:0.0017234686124761435,107:0.0017234686124761435):2.1905702338050818E-4,94:0.0019425256358566517):1.615151576074788E-4,13:0.0021040407934641305):4.3195732382207783E-4,((16:8.265168839193476E-4,(74:6.483700468953232E-4,120:6.483700468953232E-4):1.7814683702402432E-4):8.87000805334722E-4,18:0.0017135176892540695):8.224804280321388E-4):3.0427761346947134E-4…
tree STATE_4065000 = ((((((((((((((((((((1:1.8537392634963883E-4,74:1.8537392634963883E-4):2.73254217697954E-4,120:4.5862814404759285E-4):6.457771476787351E-4,18:0.001104405291726328):2.107926136274967E-4,(13:4.044162891817194E-4,(94:1.4643088960455844E-5,107:1.4643088960455844E-5):3.8977320022126356E-4):9.107816161721051E-4):0.0011442021912576503,4:0.002459400096611475):0.0016991922931382645,((8…
tree STATE_4070000 = ((((((((((((((((((((((1:3.943826728725776E-4,120:3.943826728725776E-4):5.948529688295183E-4,(4:3.286723763823438E-4,14:3.286723763823438E-4):6.605632653197521E-4):2.2377165775589402E-4,15:0.00121300729945799):1.0564331628651769E-4,(18:5.939481969274364E-4,(69:2.5528052587800676E-4,74:2.5528052587800676E-4):3.386676710494297E-4):7.247024188170712E-4):7.1733061358124E-4,16:0.00…
tree STATE_4075000 = ((((((((((((((((((((1:3.735624789730255E-4,14:3.735624789730255E-4):1.0654660160703335E-4,120:4.8010908058005884E-4):3.3902864107263693E-4,18:8.191377216526958E-4):2.76463783100905E-4,((4:7.72001306112557E-4,69:7.72001306112557E-4):2.5729157307037543E-4,(16:2.148359222073992E-4,74:2.148359222073992E-4):8.144569569755332E-4):6.630862557066835E-5):0.001901984381420928,(8:0.0019…
tree STATE_4080000 = ((((((((((((((((((((1:1.1713973434608102E-4,120:1.1713973434608102E-4):0.0018239440064238132,16:0.0019410837407698941):9.960879753941596E-5,(4:0.0020390156407019324,(13:0.0018095154112797564,(79:3.176835705668682E-4,94:3.176835705668682E-4):0.001491831840712888):2.2950022942217602E-4):1.676897607377683E-6):3.3109122581830106E-4,((14:4.3979955372357453E-4,(18:1.451146675899751…
tree STATE_4085000 = (((((((((((((((((((1:7.414203042566353E-4,13:7.414203042566353E-4):6.612815164764589E-4,94:0.0014027018207330942):0.0022812616716852505,(4:0.0028370948274240053,107:0.0028370948274240053):8.468686649943393E-4):2.2686439312353092E-4,(8:6.40528860953798E-4,122:6.40528860953798E-4):0.0032702990245880776):0.001694888096002001,((((12:0.0012226065622184905,((75:6.457005335843484E-4…
tree STATE_4090000 = ((((((((((((((((((((1:3.782646438999633E-4,120:3.782646438999633E-4):0.002755487299027177,((((12:1.3108622682398934E-4,(15:1.2932903883251993E-4,94:1.2932903883251993E-4):1.7571879914694138E-6):7.055573362057853E-4,14:8.366435630297747E-4):0.001392131644287469,13:0.0022287752073172438):7.678515340443998E-5,69:0.0023055603607216838):8.281915822054568E-4):0.0011730133403035385,…
tree STATE_4095000 = (((((((((((((((((((1:1.811655927728061E-4,13:1.811655927728061E-4):0.0011247179030842954,(15:2.638197225634054E-4,120:2.638197225634054E-4):0.0010420637732936962):1.5865866032904003E-4,94:0.0014645421561861416):8.785184652024248E-5,12:0.001552394002706384):0.002439468205327349,((14:0.001590827756356879,125:0.001590827756356879):0.0012826608612103072,(74:9.439537810634741E-4,1…
tree STATE_4100000 = ((((((((((((((((((((((1:5.632994677151122E-4,((12:5.452564422359425E-4,107:5.452564422359425E-4):1.023901854284011E-5,94:5.554954607787826E-4):7.804006936329585E-6):5.115495624774539E-4,(13:4.0262782491745473E-4,74:4.0262782491745473E-4):6.722212052751113E-4):0.001500903911712237,(69:0.0016516123098176576,120:0.0016516123098176576):9.241406320871454E-4):2.464928538627436E-4,7…
tree STATE_4105000 = ((((((((((((((((((1:0.002326434132804723,(4:0.001618474428716845,(12:9.964661392122326E-4,94:9.964661392122326E-4):6.220082895046124E-4):7.07959704087878E-4):8.314891549456348E-4,((((13:0.0016317236090075504,74:0.0016317236090075504):7.278222583267904E-4,120:0.002359545867334341):6.440575031956847E-4,((69:3.107541800826862E-4,79:3.107541800826862E-4):0.0018238673554214634,107…
tree STATE_4110000 = ((((((((((((((((1:0.0019086564833299387,(((12:3.681997586084653E-4,107:3.681997586084653E-4):5.216603861825737E-4,(15:4.1420813125061216E-4,79:4.1420813125061216E-4):4.7565201354042683E-4):9.037007438585778E-4,69:0.0017935608886496168):1.1509559468032187E-4):2.7007679359527755E-4,(4:4.109312354610504E-4,94:4.109312354610504E-4):0.0017678020414641658):2.923217555202027E-4,((75…
tree STATE_4115000 = ((((((((((((((((((((1:1.1449702603773514E-4,12:1.1449702603773514E-4):0.0016544183982672668,((15:4.25723975577053E-4,107:4.25723975577053E-4):3.8904999845431037E-4,79:8.147739740313634E-4):9.541414502736386E-4):0.0013673689760177756,(4:0.0024649393203597506,((8:0.0018777791181501752,94:0.0018777791181501752):2.1010685827669456E-4,(75:0.0010258391137885682,(81:7.43983149483424…
tree STATE_4120000 = ((((((((((((((((1:0.0030568147729866913,74:0.0030568147729866913):0.0010689340856423865,(((((4:9.599727574922005E-4,((8:2.9617651707057987E-4,18:2.9617651707057987E-4):6.176040350883445E-4,(13:5.656012332372537E-4,(16:3.347942170464407E-4,125:3.347942170464407E-4):2.3080701619081304E-4):3.4817931892167065E-4):4.619220533327612E-5):3.3196151882555357E-4,(((14:3.610869564901772…
tree STATE_4125000 = (((((((((((((((((((1:0.0012036519116959607,(12:4.411779235182633E-4,15:4.411779235182633E-4):7.624739881776975E-4):2.5524052726175347E-4,(((((8:2.888214557718127E-4,18:2.888214557718127E-4):1.3940827803109174E-4,(16:4.0507106994460893E-4,69:4.0507106994460893E-4):2.3158663858295495E-5):5.058205991552466E-4,125:9.34050332958151E-4):1.5955799158122008E-4,(94:5.899924573536292E-…
tree STATE_4130000 = ((((((((((((((((((((1:9.31471441128078E-4,(13:3.4994952351293613E-4,69:3.4994952351293613E-4):5.815219176151418E-4):5.784428944057307E-4,14:0.0015099143355338086):2.211583980011218E-4,(4:0.0012062910759094853,125:0.0012062910759094853):5.247816576254452E-4):1.7363309794812495E-4,(8:0.0016051816230905132,(15:0.0011011445429632654,((16:4.834744550504054E-4,94:4.834744550504054E…
tree STATE_4135000 = ((((((((((((((((((((((1:8.557842681298074E-4,69:8.557842681298074E-4):1.7345945630436305E-4,91:0.0010292437244341704):5.237623962929311E-4,(((15:8.663737431218908E-5,16:8.663737431218908E-5):9.880254395268715E-4,120:0.0010746628138390607):3.530604323023136E-4,((75:2.028789868394633E-5,81:2.028789868394633E-5):8.598174975369961E-4,93:8.801053962209424E-4):5.476178499204319E-4)…
tree STATE_4140000 = (((((((((((((((((((((1:0.0011796185031816768,((15:2.1951328883567878E-5,69:2.1951328883567878E-5):1.9405738568109405E-4,120:2.1600871456466193E-4):9.636097886170148E-4):1.2612162830326606E-4,14:0.0013057401314849428):1.8182696380969E-4,(4:0.0011064264171426845,91:0.0011064264171426845):3.811406781519483E-4):3.9542191310267157E-4,((12:1.3191074477628242E-4,107:1.31910744776282…
tree STATE_4145000 = ((((((((((((((((((((((1:2.3942743269952078E-4,16:2.3942743269952078E-4):6.973556134229063E-4,69:9.367830461224271E-4):6.256159079620015E-4,8:0.0015623989540844286):6.022858070308438E-4,107:0.0021646847611152724):4.64087068329384E-4,((75:5.392149052341016E-4,93:5.392149052341016E-4):1.6750636293378772E-4,81:7.067212681678894E-4):0.001922050561276767):4.0990115920966266E-5,((18…
tree STATE_4150000 = (((((((((((((((((((1:2.5313125002639013E-4,79:2.5313125002639013E-4):0.0032329441726765273,((((4:0.0024097476794069806,16:0.0024097476794069806):3.6777229429091167E-4,(12:3.209918226033924E-4,107:3.209918226033924E-4):0.0024565281510945):6.775133831551454E-4,(((8:0.0019370609292512727,125:0.0019370609292512727):1.1318512194828049E-4,91:0.002050246051199553):5.330605684254544E…
tree STATE_4155000 = ((((((((((((((((((((((((1:4.946769199204588E-4,18:4.946769199204588E-4):1.7841560761757823E-4,74:6.73092527538037E-4):0.0027765413130390213,(((4:8.452268021085397E-4,8:8.452268021085397E-4):8.046144570959762E-4,((14:9.111340073413958E-4,69:9.111340073413958E-4):1.0861172662571857E-4,16:0.0010197457339671144):6.300955252374015E-4):9.307995354420479E-4,((75:0.001430140884815852…
tree STATE_4160000 = ((((((((((((((((((((((((1:2.2199697344484786E-4,79:2.2199697344484786E-4):5.264808624489057E-4,((16:2.4142967367224064E-4,74:2.4142967367224064E-4):1.5357962864585482E-4,18:3.9500930231809546E-4):3.5346853357565806E-4):0.0011303303235237574,((8:0.0010652105108236198,(69:9.778064024546051E-4,120:9.778064024546051E-4):8.740410836901463E-5):9.670785522058068E-5,13:0.001161918366…
tree STATE_4165000 = ((((((((((((((((((((((1:2.3858742722762075E-4,(16:1.5975587489266868E-4,107:1.5975587489266868E-4):7.883155233495207E-5):1.1020805081439022E-4,79:3.48795478042011E-4):2.0923769744243858E-4,18:5.580331754844496E-4):0.001039877913058924,((75:2.8381157089325663E-4,81:2.8381157089325663E-4):6.556758648938581E-4,93:9.394874357871148E-4):6.584236527562589E-4):2.1218887314919995E-4,…
tree STATE_4170000 = ((((((((((((((((((1:0.0018071336768323222,16:0.0018071336768323222):1.1030301414766824E-4,(18:4.260591607373564E-4,107:4.260591607373564E-4):0.001491377530242634):0.0013910910181676723,((13:6.811855098767616E-4,(69:1.169252603250189E-4,120:1.169252603250189E-4):5.642602495517428E-4):5.627576189294896E-4,79:0.0012439431288062512):0.0020645845803414116):7.464081202486214E-4,(((…
tree STATE_4175000 = (((((((((((((((((((((1:0.0014513259677469074,16:0.0014513259677469074):6.49333966504723E-4,91:0.0021006599342516304):0.0015299829517672722,(((((4:0.0010828403497504019,14:0.0010828403497504019):7.335222578814375E-4,(13:5.5173381529823E-4,(74:4.7881272738049173E-4,120:4.7881272738049173E-4):7.292108791773824E-5):0.0012646287923336094):0.0010954686091291454,15:0.002911831216760…
tree STATE_4180000 = ((((((((((((((((((1:5.565978091935956E-4,79:5.565978091935956E-4):2.9542004458860366E-4,16:8.520178537821993E-4):3.626932648628238E-4,91:0.001214711118645023):0.0038530184572914275,((((((4:0.0013590937400124172,94:0.0013590937400124172):5.52551016302919E-4,((((8:1.9458993695422916E-4,14:1.9458993695422916E-4):9.196974919951614E-4,(12:7.963970248117471E-5,13:7.963970248117471E…
tree STATE_4185000 = ((((((((((((((((((1:0.0014476023084807773,((18:5.166016166423559E-4,69:5.166016166423559E-4):2.044158978314457E-4,79:7.210175144738016E-4):7.265847940069757E-4):0.0014010894333379867,((((4:0.0011759226959995464,(74:9.21609748773282E-4,120:9.21609748773282E-4):2.5431294722626447E-4):4.681324051278419E-4,13:0.0016440551011273883):1.0742590602240074E-4,((14:0.0011039690931714493…
tree STATE_4190000 = ((((((((((((((((((((1:0.0022650983212293436,(12:3.7311764564537523E-4,94:3.7311764564537523E-4):0.0018919806755839682):3.0754934926382907E-4,13:0.0025726476704931727):9.480633744302558E-4,91:0.0035207110449234284):3.8805699918300794E-4,((((4:0.0019704779621478167,(16:2.7785502097029747E-4,(18:3.84109918054919E-5,69:3.84109918054919E-5):2.3944402916480556E-4):0.001692622941177…
tree STATE_4195000 = (((((((((((((((((1:3.217533963762939E-4,120:3.217533963762939E-4):8.108922670266305E-4,79:0.0011326456634029244):0.0016473848967136877,(13:0.001695028992827676,91:0.001695028992827676):0.001085001567288936):7.923132329293661E-5,(((4:7.970722799578802E-4,(12:7.555809946232532E-5,94:7.555809946232532E-5):7.21514180495555E-4):0.001332088974764492,(16:0.0010285270857486755,(18:7.…
tree STATE_4200000 = ((((((((((((((((((((((1:0.001380527596150772,(14:4.909464819193176E-4,(69:1.949527422570077E-4,94:1.949527422570077E-4):2.9599373966230995E-4):8.895811142314544E-4):5.375208027880512E-4,(4:0.0014921927286860245,79:0.0014921927286860245):4.2585567025279873E-4):9.498582228228579E-5,91:0.002013034221221109):2.2409185392293675E-4,120:0.002237126075144046):6.253270441458603E-4,13:…
tree STATE_4205000 = (((((((((((((((((1:5.13137391446984E-4,94:5.13137391446984E-4):0.0017541204344864079,((75:2.408836854620801E-4,93:2.408836854620801E-4):3.339756504024137E-4,81:5.748593358644938E-4):0.0016923984900688981):2.0991751060303815E-4,(14:1.601131308145226E-4,15:1.601131308145226E-4):0.0023170622057219073):3.7464187693894225E-4,(16:0.0012399516987084182,((69:1.7279923923422248E-4,107…
tree STATE_4210000 = ((((((((((((((((((((1:1.4522018832797745E-4,69:1.4522018832797745E-4):0.0012090017308089105,13:0.001354221919136888):2.843599486556424E-4,107:0.0016385818677925304):6.99634686221885E-5,8:0.001708545336414719):8.37494473877436E-4,((14:5.5891054976789516E-5,15:5.5891054976789516E-5):8.203663195489E-5,94:1.3792768693167952E-4):0.0024081121233604755):5.411307726908669E-5,((75:9.9…
tree STATE_4215000 = ((((((((((((((((((((((((1:2.041607980526406E-4,(12:5.326365024070759E-5,16:5.326365024070759E-5):1.50897147811933E-4):2.4013094644096173E-4,79:4.442917444936023E-4):2.957800598861639E-5,(74:1.242108882860853E-4,107:1.242108882860853E-4):3.496588621961334E-4):4.6714229701621765E-4,69:9.410120474984364E-4):3.6556669238629533E-4,120:0.0013065787398847317):7.236658382023665E-5,(1…
tree STATE_4220000 = (((((((((((((((((((1:5.897484788691686E-4,107:5.897484788691686E-4):6.78477077114978E-4,69:0.0012682255559841465):0.001254538000664751,((8:0.001006273108655342,75:0.001006273108655342):9.61210671016803E-4,(((12:1.7754862145903273E-4,79:1.7754862145903273E-4):0.0012721835539965846,16:0.0014497321754556173):5.189509178228288E-6,18:0.0014549216846338456):5.125620950382993E-4):5.…
tree STATE_4225000 = (((((((((((((((((((((1:0.0012088661682428325,69:0.0012088661682428325):0.003496026425537542,((((8:0.0016427013961645284,75:0.0016427013961645284):9.8837563508757E-4,(13:8.251712451247186E-5,15:8.251712451247186E-5):0.0025485599067396267):4.383494912740733E-4,(16:2.6016180400949745E-4,18:2.6016180400949745E-4):0.0028092647185166742):6.62594724006114E-4,(((((12:9.18007950632932…
tree STATE_4230000 = (((((((((((((((((1:0.0021100776992300308,16:0.0021100776992300308):0.003249878365951078,((((4:0.0020766359954899455,94:0.0020766359954899455):0.0011041237153581705,((91:8.889861628737463E-4,125:8.889861628737463E-4):0.0011731523949418806,107:0.002062138557815627):0.0011186211530324892):3.056845409233123E-4,(13:6.062223534692115E-4,69:6.062223534692115E-4):0.002880221898302217…
tree STATE_4235000 = (((((((((((((((((((1:0.0015280201447949349,16:0.0015280201447949349):0.0011365497874354646,(((12:2.0768229745473477E-4,18:2.0768229745473477E-4):2.197401031516076E-4,74:4.2742240060634237E-4):7.978933226127961E-5,120:5.07211732867622E-4):0.0021573581993627774):1.9992601679499726E-4,(81:1.459342297247869E-4,93:1.459342297247869E-4):0.00271856171930061):0.0012337361451073797,((…
tree STATE_4240000 = ((((((((((((((((((((((1:5.4508209157196385E-5,18:5.4508209157196385E-5):4.686643969530659E-5,120:1.0137464885250297E-4):0.0012271949197934502,91:0.0013285695686459532):0.0015886335777941453,((12:0.0016253529133588148,(81:3.038064466232344E-4,93:3.038064466232344E-4):0.0013215464667355806):1.8529924245661565E-4,16:0.0018106521558154305):0.001106550990624668):7.568370403134802E…
tree STATE_4245000 = (((((((((((((((((((((((1:2.2303892763317104E-4,16:2.2303892763317104E-4):9.526960596813654E-4,(18:9.95853155715112E-4,(81:2.94325629859377E-4,93:2.94325629859377E-4):7.015275258557349E-4):1.7988183159942453E-4):0.0011974876062578288,((74:7.211391029079701E-4,79:7.211391029079701E-4):1.5631038858577076E-4,125:8.774494914937409E-4):0.0014957731020786244):3.381351518264137E-4,4:…
tree STATE_4250000 = ((((((((((((((((((((((1:6.130021499571621E-4,(74:5.24772349163804E-5,79:5.24772349163804E-5):5.605249150407817E-4):3.3280200055463716E-4,18:9.458041505117993E-4):3.514578683528485E-5,(13:9.508694646909051E-4,16:9.508694646909051E-4):3.008047265617899E-5):5.615150193052677E-4,12:0.0015424649566523519):2.9156758214231066E-4,(69:0.0010295042833513258,(94:3.797473257245925E-4,107…
tree STATE_4255000 = (((((((((((((((((((((((1:5.304411802203694E-4,74:5.304411802203694E-4):3.790697338242313E-4,94:9.095109140446007E-4):6.824488211828572E-4,(79:4.719327546717011E-4,125:4.719327546717011E-4):0.001120026980555757):8.448426052477483E-5,91:0.0016764439957522327):1.8982760049894728E-4,120:0.00186627159625118):0.0013561145538025978,(15:0.0022221767198099527,18:0.0022221767198099527)…
tree STATE_4260000 = ((((((((((((((((((1:0.002651371863639464,((4:0.002147879417898332,91:0.002147879417898332):4.020361234555476E-4,(((14:9.06023400804465E-5,74:9.06023400804465E-5):0.0011851758644067115,125:0.0012757782044871579):7.530742471214974E-4,(79:2.026395093684426E-4,94:2.026395093684426E-4):0.0018262129422402127):5.210630897452243E-4):1.0145632228558427E-4):1.733138172985236E-5,(18:0.0…
tree STATE_4265000 = (((((((((((((((((((((1:0.0013393377836928484,94:0.0013393377836928484):1.9086717968617843E-4,12:0.0015302049633790268):5.7215357807579355E-5,18:0.0015874203211866062):0.0011238911877924785,74:0.0027113115089790847):4.306406513715066E-5,((((8:5.268323882615519E-4,75:5.268323882615519E-4):8.744831153585997E-4,(69:7.861059645069224E-4,120:7.861059645069224E-4):6.152095391132292E…
tree STATE_4270000 = ((((((((((((((((((((1:0.0017556748047491085,((12:2.328591747868791E-5,16:2.328591747868791E-5):0.0010465084539625334,107:0.0010697943714412213):6.858804333078872E-4):3.044615678436239E-4,74:0.0020601363725927324):3.6352773061681725E-4,((13:4.921900321592848E-4,94:4.921900321592848E-4):0.0013725851456901576,(18:0.001062385057719406,79:0.001062385057719406):8.023901201300364E-4…
tree STATE_4275000 = (((((((((((((((((((1:0.001034934116014407,(12:3.870279439136494E-4,107:3.870279439136494E-4):6.479061721007576E-4):8.106689395320709E-4,16:0.001845603055546478):3.752110942858338E-4,(((4:7.839978043434996E-4,14:7.839978043434996E-4):0.0010371984843001079,(((13:1.431695437306567E-4,79:1.431695437306567E-4):7.510217125058163E-4,18:8.94191256236473E-4):6.615717258426357E-5,(74:2…
tree STATE_4280000 = (((((((((((((((((((((((1:6.977774491466423E-4,(74:1.3822958539927522E-4,107:1.3822958539927522E-4):5.595478637473671E-4):2.953246632067866E-5,15:7.27309915467321E-4):9.395347806413812E-4,(13:0.0016191423811229419,94:0.0016191423811229419):4.770231498576029E-5):1.2250201086939786E-4,((12:5.545198256125909E-4,(14:4.312882206909717E-5,18:4.312882206909717E-5):5.113910035434938E-…
tree STATE_4285000 = (((((((((((((((((((((1:7.351805744208296E-4,((13:1.1061440607817091E-4,107:1.1061440607817091E-4):3.179997638211251E-4,74:4.2861416989929603E-4):3.0656640452153354E-4):3.3012224347979673E-4,120:0.0010653028179006263):1.0696362769116539E-5,(14:5.765391661240646E-4,(16:4.8805530108518835E-4,18:4.8805530108518835E-4):8.848386503887629E-5):4.994600145456782E-4):6.492650373201539E…
tree STATE_4290000 = (((((((((((((((((((1:2.9888819370322786E-4,120:2.9888819370322786E-4):4.846097514846184E-4,(81:5.266937779333236E-4,93:5.266937779333236E-4):2.5680416725452264E-4):0.0010507079817608954,((15:0.001451595060365223,91:0.001451595060365223):3.131292544675257E-4,18:0.0017647243148327487):6.94816121159928E-5):2.9409475423530394E-5,(12:0.0015076106737334737,(((13:2.443660856242888E-…
tree STATE_4295000 = (((((((((((((((((((1:4.84747321721423E-4,120:4.84747321721423E-4):0.00281095613958102,91:0.003295703461302443):3.929589655101537E-4,69:0.0036886624268125967):3.714563102531158E-5,(((4:0.003139831915185938,79:0.003139831915185938):1.5464884656516764E-4,((((12:0.0010968564329163842,94:0.0010968564329163842):5.922877597748647E-4,(13:6.572480262334647E-4,74:6.572480262334647E-4):…
tree STATE_4300000 = (((((((((((((((((1:0.0015973903888551971,(4:0.0012433302582178216,(((15:1.416456400313182E-4,16:1.416456400313182E-4):2.8691537857259558E-5,18:1.7033717788857776E-4):3.4257870314752616E-4,107:5.12915881036104E-4):7.304143771817177E-4):3.540601306373755E-4):5.424143718156876E-4,((81:0.001854058441427245,93:0.001854058441427245):5.633491963051183E-5,(120:4.147265318614062E-4,12…
tree STATE_4305000 = (((((((((((((((((((((1:6.972727309086033E-5,16:6.972727309086033E-5):7.215503363256601E-4,94:7.912776094165205E-4):0.0017214789236091588,(75:0.0018231628972457026,(81:0.0010611605214252615,93:0.0010611605214252615):7.620023758204411E-4):6.895936357799767E-4):5.344513301101584E-4,91:0.0030472078631358377):2.2638670354320966E-4,((((8:7.716833356946281E-4,(69:4.693247361083167E-…
tree STATE_4310000 = ((((((((((((((((1:0.0045394392141788545,((((((4:0.0014584501096661666,91:0.0014584501096661666):6.512755446019937E-4,((69:0.0013269274330433994,(74:5.111028481787874E-5,79:5.111028481787874E-5):0.0012758171482255207):3.4005784000440626E-4,125:0.0016669852730478057):4.427403812203546E-4):9.845992382692464E-5,18:0.002208185578095085):4.6570257764219896E-4,8:0.002673888155737284…
tree STATE_4315000 = ((((((((((((((((((((1:0.0014141484748067536,120:0.0014141484748067536):2.9182007771379626E-4,91:0.00170596855252055):3.262819872648819E-4,(((13:3.121073043948289E-4,18:3.121073043948289E-4):9.707574986461641E-4,((69:4.713502309104086E-4,125:4.713502309104086E-4):2.4814706659426173E-4,74:7.194972975046704E-4):5.633675055363226E-4):1.4067225038473605E-4,79:0.001423537053425729)…
tree STATE_4320000 = (((((((((((((((((((((1:1.2981678191572603E-4,120:1.2981678191572603E-4):3.6869509923885167E-4,125:4.985118811545777E-4):5.035181304926174E-4,8:0.001002030011647195):0.0013434211387764027,(13:0.0018552620639143015,18:0.0018552620639143015):4.901890865092963E-4):2.469807487939196E-4,((12:8.417524788895366E-4,107:8.417524788895366E-4):0.0012999863987353565,((((14:2.1570000023054…
tree STATE_4325000 = ((((((((((((((((((1:4.420624186823247E-5,120:4.420624186823247E-5):4.023150131405269E-4,8:4.4652125500875935E-4):0.0012758902842580674,((((14:2.1031703775351859E-4,69:2.1031703775351859E-4):3.4831504181891663E-4,125:5.586320795724352E-4):3.639129270900524E-4,74:9.225450066624876E-4):1.8218587484759364E-4,15:0.0011047308815100812):6.176806577567456E-4):0.0018091740477759624,((…
tree STATE_4330000 = (((((((((((((((((((((1:0.0013059671923893333,15:0.0013059671923893333):7.133283519188225E-4,((4:0.0010270874737868098,69:0.0010270874737868098):6.604894471820481E-4,((13:1.6058233472958171E-4,94:1.6058233472958171E-4):5.788010950325097E-4,120:7.393834297620914E-4):9.481934912067665E-4):3.317186233392979E-4):7.022802172244858E-4,((8:0.002042187834315799,((12:4.6217780841886926…
tree STATE_4335000 = (((((((((((((((((((1:3.4458668771814235E-5,69:3.4458668771814235E-5):2.945181442661383E-4,15:3.2897681303795253E-4):7.157298488374E-4,74:0.0010447066618753525):0.002116424429827118,(((((4:5.86689953283937E-4,(79:5.471159926458115E-4,107:5.471159926458115E-4):3.9573960638125466E-5):7.056054681260127E-4,12:0.0012922954214099496):9.484208460187292E-4,(((14:5.331260623713201E-4,1…
tree STATE_4340000 = ((((((((((((((((((((1:8.669144785708768E-4,94:8.669144785708768E-4):6.723018447752993E-4,(13:0.0010359888204563073,(69:3.2048034248716867E-4,74:3.2048034248716867E-4):7.155084779691387E-4):5.032275028898688E-4):0.0023895492001965745,8:0.003928765523542751):5.51317439375758E-4,((((((4:0.0014091941825182853,91:0.0014091941825182853):7.341432688769223E-4,107:0.002143337451395207…
tree STATE_4345000 = (((((((((((((((((1:2.674069157505462E-4,69:2.674069157505462E-4):5.441414951683468E-4,(16:5.572290944081294E-4,125:5.572290944081294E-4):2.543193165107635E-4):3.670518870548163E-4,(75:2.956369304510012E-4,(81:2.772716098762583E-4,93:2.772716098762583E-4):1.8365320574742863E-5):8.829633675227081E-4):0.0016507527612399297,91:0.002829353059213639):0.001537694495659686,(((((((((4…
tree STATE_4350000 = ((((((((((((((((((1:8.558180306636566E-4,69:8.558180306636566E-4):6.391661624230374E-4,125:0.001494984193086694):0.0011469928701631881,16:0.002641977063249882):9.246386000483046E-5,(4:8.169263361897571E-4,(15:6.607086748724233E-4,107:6.607086748724233E-4):1.5621766131733374E-4):0.0019175145870649556):3.427921990084293E-4,(75:4.002455054179143E-4,(81:3.5145717050672176E-4,93:3…
tree STATE_4355000 = (((((((((((((((((((1:7.285433656307465E-6,16:7.285433656307465E-6):4.2569451649694006E-4,69:4.3297995015324753E-4):0.001695229550490262,(4:0.0020168375389824343,107:0.0020168375389824343):1.1137196166107529E-4):0.0010373179028078262,(((12:7.475958628619278E-4,14:7.475958628619278E-4):2.9980168807054578E-5,((13:9.528660178475904E-5,15:9.528660178475904E-5):3.7814317493229315E-…
tree STATE_4360000 = (((((((((((((((1:1.3676474068005366E-4,107:1.3676474068005366E-4):0.0027010867119215353,((14:4.340002502312462E-4,79:4.340002502312462E-4):3.232518171745712E-4,(18:2.568635559016286E-4,120:2.568635559016286E-4):5.003885115041889E-4):0.0020805993851957714):7.521414883468187E-4,(16:0.002564216739764948,((75:0.001154172923479233,81:0.001154172923479233):1.9687430129165665E-4,93:…
tree STATE_4365000 = (((((((((((((((((1:2.5704241551565224E-4,(18:1.7283611339974073E-5,120:1.7283611339974073E-5):2.3975880417567816E-4):0.0010221377953262578,79:0.0012791802108419099):0.0012540676449176646,(14:0.0010481521177941359,16:0.0010481521177941359):0.0014850957379654386):0.0010495698047877978,(((((4:0.0018805122109015965,(((8:0.001099256345347293,94:0.001099256345347293):6.081621741389…
tree STATE_4370000 = ((((((((((((((((((((1:3.33403424326814E-4,(14:1.2762898636038545E-4,120:1.2762898636038545E-4):2.0577443796642854E-4):4.5385520446660003E-4,18:7.87258628793414E-4):1.8431801376922496E-4,15:9.71576642562639E-4):5.544466183652675E-4,(69:2.426636285295909E-4,107:2.426636285295909E-4):0.0012833596323983155):0.0013947688208327518,91:0.0029207920817606583):2.7542338278890074E-4,(75…
tree STATE_4375000 = ((((((((((((((((((((1:4.1019278082961725E-4,(13:2.9004303338649406E-4,15:2.9004303338649406E-4):1.2014974744312319E-4):3.572036124343027E-4,18:7.6739639326392E-4):9.384945327445909E-4,(12:6.951646259637514E-4,125:6.951646259637514E-4):0.0010107263000447594):0.001140572051307981,(75:0.002118107226905585,93:0.002118107226905585):7.283557504109066E-4):1.6797783960177236E-4,(4:0.…
tree STATE_4380000 = ((((((((((((((((((((((1:0.0018531466774316763,(((14:7.417944686513318E-4,94:7.417944686513318E-4):2.4712406444498585E-5,16:7.665068750958303E-4):6.081056921636615E-4,(15:6.166617724136365E-4,120:6.166617724136365E-4):7.579507948458553E-4):4.785341101721844E-4):2.1652977611989538E-4,(13:7.007143959656809E-4,81:7.007143959656809E-4):0.0013689620575858907):5.858179546152278E-4,(…
tree STATE_4385000 = (((((((((((((((((1:0.002051320051800175,(((12:6.064112725700393E-5,69:6.064112725700393E-5):5.00815222043527E-4,18:5.614563493005309E-4):0.001418175977405608,((16:3.671191316851667E-4,74:3.671191316851667E-4):0.001477372654372532,(75:9.797404275698606E-4,93:9.797404275698606E-4):8.647513584878381E-4):1.3514054064844025E-4):7.1687725094036E-5):0.0016175639068943572,8:0.0036688…
tree STATE_4390000 = (((((((((((((((((1:0.001263956923293125,(75:8.228340467991028E-4,93:8.228340467991028E-4):4.411228764940222E-4):0.002953928917765518,(8:0.0031773820266790434,((12:9.225839437328548E-4,120:9.225839437328548E-4):0.00213296246741493,((13:9.906590148433046E-4,74:9.906590148433046E-4):5.981944461589763E-4,(((14:3.440254570775152E-5,79:3.440254570775152E-5):3.085864844735317E-4,81:…
tree STATE_4395000 = ((((((((((((((((((((((1:0.001237271046325593,(4:8.204037796517029E-4,(12:6.411331170996722E-4,18:6.411331170996722E-4):1.7927066255203075E-4):4.1686726667389E-4):0.0014434577744037841,120:0.002680728820729377):4.2371101520701513E-4,(((((13:0.0012987072643273368,14:0.0012987072643273368):1.339136222407362E-4,((69:8.841932126359473E-4,91:8.841932126359473E-4):1.960389847583177E…
tree STATE_4400000 = (((((((((((((((((((1:0.001832596063583846,16:0.001832596063583846):2.8930835560797064E-4,(18:0.001009710428960908,69:0.001009710428960908):0.0011121939902309086):3.1911027969074935E-4,(8:8.148889135431935E-4,75:8.148889135431935E-4):0.0016261257853393725):2.828818446100143E-4,((((13:1.7350643727328697E-4,94:1.7350643727328697E-4):0.0015322285243563724,79:0.0017057349616296593…
tree STATE_4405000 = ((((((((((((((((((((((1:5.590635115965703E-4,107:5.590635115965703E-4):5.349018403439192E-4,69:0.0010939653519404895):1.8105879926187717E-4,13:0.0012750241512023666):6.453818405905663E-4,((74:9.278884695268577E-4,((79:6.893103907574106E-4,120:6.893103907574106E-4):1.8906312868156438E-4,125:8.78373519438975E-4):4.9514950087882676E-5):6.649312313346117E-4,81:0.00159281970086146…
tree STATE_4410000 = ((((((((((((((((((((((((1:5.200949226534924E-4,107:5.200949226534924E-4):9.633393477326898E-5,13:6.164288574267613E-4):8.655179475859989E-5,(15:4.978518400599116E-5,69:4.978518400599116E-5):6.531954681793701E-4):6.28457371368632E-4,(16:0.0010557693306040665,91:0.0010557693306040665):2.756686929499268E-4):2.7984618313300078E-5,(81:0.001184958781655657,93:0.001184958781655657):…
tree STATE_4415000 = ((((((((((((((((((((((1:4.7519450975896645E-4,((13:1.626364860120759E-4,107:1.626364860120759E-4):5.994297268747893E-5,(14:1.1173460078376322E-4,74:1.1173460078376322E-4):1.1084485791579161E-4):2.526150510594116E-4):0.0011830790126274547,12:0.001658273522386421):5.012801640540648E-4,(4:8.195842149063286E-4,(79:4.8436639515467164E-4,94:4.8436639515467164E-4):3.352178197516569E…
tree STATE_4420000 = (((((((((((((((((((1:1.3656227521817476E-4,12:1.3656227521817476E-4):1.182418789037055E-4,4:2.5480415412188027E-4):7.317351631771278E-4,74:9.86539317299008E-4):1.853213413309468E-4,14:0.0011718606586299549):8.874804661704609E-4,((((13:9.602572038017904E-5,94:9.602572038017904E-5):7.835366278925696E-4,107:8.795623482727486E-4):2.880413977942711E-4,79:0.0011676037460670197):3.0…
tree STATE_4425000 = (((((((((((((((((((((((1:0.0011957434386045238,(15:1.3992059929340494E-4,94:1.3992059929340494E-4):0.0010558228393111187):1.1332308022449092E-4,16:0.0013090665188290147):3.788413103394286E-4,8:0.0016879078291684433):3.407256302230977E-4,((4:0.0014830118365986786,69:0.0014830118365986786):3.123802524409567E-4,((75:4.4513324077089927E-4,81:4.4513324077089927E-4):1.1558931968891…
tree STATE_4430000 = ((((((((((((((((((((1:0.0011287397832296232,(8:2.1227623290717555E-4,16:2.1227623290717555E-4):9.164635503224477E-4):2.677540512976205E-4,91:0.0013964938345272437):3.49134930754644E-4,15:0.0017456287652818877):3.042670537287168E-4,((18:2.638521226928321E-4,69:2.638521226928321E-4):0.0015271169740163864,((75:1.3209916110427185E-4,81:1.3209916110427185E-4):4.0547619500343234E-4…
tree STATE_4435000 = (((((((((((((((((((((((1:4.8816102371219077E-4,16:4.8816102371219077E-4):6.79566946092195E-4,8:0.0011677279698043858):6.231381462587077E-4,(91:7.481989562541945E-4,120:7.481989562541945E-4):0.001042667159808899):6.321883925957269E-4,74:0.0024230545086588204):1.0998219466265818E-5,(12:7.077748607753121E-4,15:7.077748607753121E-4):0.001726277867349774):2.0222728814483148E-4,(4:…
tree STATE_4440000 = (((((((((((((((((((1:3.290888715576499E-4,69:3.290888715576499E-4):3.0623396068971294E-4,13:6.353228322473628E-4):4.861242372329981E-4,125:0.001121447069480361):5.291301330455364E-4,(16:0.0015949922739525355,(75:9.47060720298666E-4,(81:4.6988376519831057E-4,93:4.6988376519831057E-4):4.771769551003554E-4):6.479315536538695E-4):5.558492857336188E-5):6.818953805825894E-4,(12:0.0…
tree STATE_4445000 = ((((((((((((((((((((1:1.620064376315142E-5,120:1.620064376315142E-5):2.419961739883635E-4,14:2.581968177515149E-4):1.2126978542261054E-4,15:3.7946660317412546E-4):5.390961993201832E-4,((12:3.721691762049916E-5,69:3.721691762049916E-5):1.0021921393517285E-4,94:1.37436131555672E-4):7.811266709386367E-4):9.059117571057521E-5,18:0.001009153978204884):8.023132949588293E-4,((((4:2.…
tree STATE_4450000 = (((((((((((((((((((1:6.957274436336909E-4,(4:2.2797613507415047E-4,94:2.2797613507415047E-4):4.677513085595404E-4):0.0010604907916607518,((((12:0.0010511721363187948,120:0.0010511721363187948):5.327608950880232E-4,((13:0.0010644390219736366,107:0.0010644390219736366):2.7314965263520573E-4,69:0.0013375886746088423):2.463443567979756E-4):9.870396338885253E-5,15:0.00168263699479…
tree STATE_4455000 = (((((((((((((((((((1:0.0017238815456669717,94:0.0017238815456669717):8.122674218067004E-4,(((12:0.0018871331522754635,125:0.0018871331522754635):3.783047412121345E-4,69:0.002265437893487598):1.8385911289641593E-4,(16:4.331400903796261E-4,18:4.331400903796261E-4):0.002016156916004388):8.685196108965815E-5):0.0010495580604675757,((4:0.0012890348641902377,(((13:3.733065084259497…
tree STATE_4460000 = (((((((((((((((((((((1:3.665761206798073E-4,18:3.665761206798073E-4):4.978379687183632E-4,69:8.644140893981705E-4):3.8707536411821254E-4,13:0.001251489453516383):2.2430890977359792E-4,125:0.001475798363289981):0.0010754457863804434,(16:1.2786284689108568E-4,94:1.2786284689108568E-4):0.0024233813027793386):3.011950126196542E-4,91:0.0028524391622900785):0.001250233968995098,(((…
tree STATE_4465000 = (((((((((((((((((((1:8.585494629903444E-4,18:8.585494629903444E-4):6.524487464226714E-5,13:9.237943376326116E-4):0.0012152306574653412,125:0.0021390249950979526):1.7646187884357185E-4,69:0.0023154868739415245):0.002564369738676753,(((((((4:5.369287465540875E-4,12:5.369287465540875E-4):6.260385095448588E-4,74:0.0011629672560989463):3.58548662747442E-4,8:0.0015215159188463883):…
tree STATE_4470000 = (((((((((((((((((((((1:0.0017108320601503853,((15:5.3479311009725854E-5,16:5.3479311009725854E-5):2.8143586256400874E-4,18:3.3491517357373457E-4):0.0013759168865766507):7.678985279089196E-4,((((12:0.0010131147500525735,94:0.0010131147500525735):6.753342245115284E-4,74:0.0016884489745641019):5.245961972882819E-4,79:0.0022130451718523837):2.087935470798043E-4,((13:1.87458701741…
tree STATE_4475000 = (((((((((((((((((((((((1:2.0333916783343926E-5,13:2.0333916783343926E-5):3.50064058553996E-4,107:3.7039797533733993E-4):3.6188302299291976E-5,15:4.065862776366319E-4):4.165813486058538E-4,14:8.231676262424857E-4):4.1835187200213453E-4,4:0.0012415194982446202):3.3197893995693057E-4,((12:1.174488667799981E-4,74:1.174488667799981E-4):0.0010391539156484246,120:0.00115660278242842…
tree STATE_4480000 = ((((((((((((((((((((1:4.31645690499779E-4,14:4.31645690499779E-4):7.440137479497933E-4,(13:3.209802457725539E-4,107:3.209802457725539E-4):8.546791926770184E-4):0.0010933717316331823,(((15:1.31074545367972E-4,79:1.31074545367972E-4):0.0010688570874286933,(75:3.8945152489175904E-4,(81:3.809363952780977E-4,93:3.809363952780977E-4):8.515129613661339E-6):8.104801079049063E-4):6.82…
tree STATE_4485000 = (((((((((((((((((((((1:0.0015729076665836601,((15:4.050580262980917E-4,120:4.050580262980917E-4):9.725770014193944E-4,91:0.0013776350277174862):1.9527263886617396E-4):2.0211205643272953E-4,(12:4.360062663240746E-4,69:4.360062663240746E-4):0.001339013456692315):5.286934293089317E-4,((((8:4.7784175914945934E-4,74:4.7784175914945934E-4):3.369968337137844E-4,79:8.148385928632438E…
tree STATE_4490000 = ((((((((((((((((((1:9.940924059327406E-4,69:9.940924059327406E-4):0.0010905947674602096,(((12:4.2677556942963653E-4,120:4.2677556942963653E-4):0.0013400814472163494,15:0.001766857016645986):2.3904903800177606E-4,(75:0.001966505450923269,(81:9.041884990870099E-4,93:9.041884990870099E-4):0.0010623169518362593):3.9400603724492906E-5):7.878111874518815E-5):0.002256617450293809,((…
tree STATE_4495000 = ((((((((((((((((((((((((1:5.874047003733784E-4,(15:4.1201374845122024E-4,69:4.1201374845122024E-4):1.753909519221581E-4):0.0010795256656886492,16:0.0016669303660620275):0.0013697535974920567,(12:0.002767425441305273,(79:1.7495721641076192E-4,120:1.7495721641076192E-4):0.002592468224894511):2.692585222488111E-4):8.580583688803994E-4,(8:0.0016365514533916272,(14:0.0016085446878…
tree STATE_4500000 = ((((((((((((((((((((1:2.9054211489416447E-4,107:2.9054211489416447E-4):0.0027050903885417685,(((15:0.0010979713590388487,74:0.0010979713590388487):3.418241937338069E-4,(69:2.9672394268439094E-5,120:2.9672394268439094E-5):0.0014101231585042164):0.0013289341624122294,79:0.002768729715184885):2.2690278825104795E-4):5.268671467673026E-5,(4:0.0014430694430611485,(13:0.001171309598…
tree STATE_4505000 = ((((((((((((((((((((((1:7.419223981698104E-4,94:7.419223981698104E-4):5.648991760031322E-4,((14:4.491151601032178E-4,18:4.491151601032178E-4):2.2599254391170257E-4,107:6.751077040149203E-4):6.317138701580222E-4):4.358867477748077E-4,(74:3.8859360893326244E-4,79:3.8859360893326244E-4):0.0013541147130144877):0.00127042571256472,((75:5.482690113597671E-4,93:5.482690113597671E-4)…
tree STATE_4510000 = ((((((((((((((((((((((((1:6.638643641407169E-4,14:6.638643641407169E-4):5.348033780819317E-4,(18:0.0010960394130764743,69:0.0010960394130764743):1.026283291461743E-4):6.19756803989732E-5,94:0.0012606434226216218):7.468531493828811E-4,91:0.002007496572004503):3.9538617836029155E-4,107:0.0024028827503647945):8.171688260751827E-4,(13:0.0012067524589764074,15:0.001206752458976407…
tree STATE_4515000 = ((((((((((((((((((((1:7.808172280362746E-4,94:7.808172280362746E-4):3.078484222955155E-4,(14:3.542169505649076E-4,69:3.542169505649076E-4):7.344486997668825E-4):0.002277421042492281,((((12:6.262438903194619E-5,16:6.262438903194619E-5):0.001302825616747769,15:0.0013654500057797153):0.0012889837882771214,125:0.0026544337940568367):4.857567361324219E-4,(((13:1.047100344499565E-5…
tree STATE_4520000 = ((((((((((((((((((1:6.190002786751634E-4,((12:2.2181420867820975E-4,74:2.2181420867820975E-4):2.0718916383712313E-4,14:4.290033725153329E-4):1.8999690615983055E-4):4.4144532885891184E-4,94:0.0010604456075340753):0.001036191251011643,(15:0.0018072284763398707,((((16:5.283372719551164E-4,107:5.283372719551164E-4):5.491953502873394E-4,18:0.0010775326222424559):1.8793109265111412…
tree STATE_4525000 = (((((((((((((((((((((((1:5.042787765023397E-4,125:5.042787765023397E-4):4.112668316400208E-4,(18:6.217729515469582E-4,94:6.217729515469582E-4):2.9377265659540227E-4):7.869518049628517E-5,(12:2.826276707321005E-4,14:2.826276707321005E-4):7.116131179065453E-4):1.0685526830337484E-4,107:0.0011010960569420205):0.0011629736013391717,(((15:2.531038620355326E-4,69:2.531038620355326E…
tree STATE_4530000 = ((((((((((((((((((((1:3.057337393193184E-4,18:3.057337393193184E-4):5.213815181264892E-4,(15:1.7770036265167676E-4,74:1.7770036265167676E-4):6.494148947941309E-4):4.192386185012776E-4,(8:0.0010196028482284685,(69:3.5744574435807785E-4,79:3.5744574435807785E-4):6.621571038703906E-4):2.2675102771861676E-4):6.720148393658462E-6,94:0.0012530740243407437):0.0011229159119518655,(75…
tree STATE_4535000 = ((((((((((((((((((((((1:2.92262572090251E-4,69:2.92262572090251E-4):4.927945700306307E-4,((15:4.3684563361692303E-4,79:4.3684563361692303E-4):3.0205257605020675E-4,(18:5.83304209216507E-4,74:5.83304209216507E-4):1.5559400045062283E-4):4.6158932453751935E-5):9.721133323614668E-4,14:0.0017571704744823485):5.136103905526443E-4,(4:0.0014579384432272901,((91:7.647567283280855E-4,9…
tree STATE_4540000 = (((((((((((((((((((((((1:4.150379604358055E-4,(79:3.3608288138794035E-5,120:3.3608288138794035E-5):3.8142967229701143E-4):3.6870106173267066E-4,125:7.837390221684761E-4):0.0011680913273770608,(((14:1.8523464080952018E-5,74:1.8523464080952018E-5):6.110810343935096E-5,18:7.963156752030297E-5):1.616814261860902E-5,15:9.579971013891198E-5):0.001856030639406625):3.985890428811266E…
tree STATE_4545000 = (((((((((((((((((((1:0.0016342309504043095,(14:2.214479712384781E-4,107:2.214479712384781E-4):0.0014127829791658313):0.0010588240643075813,(4:0.002351420065845616,(8:7.07332258035205E-4,(12:1.8255440032584105E-4,15:1.8255440032584105E-4):5.24777857709364E-4):0.0016440878078104113):3.4163494886627456E-4):4.3199308508033024E-4,((16:0.0021686145382329458,74:0.0021686145382329458…
tree STATE_4550000 = (((((((((((((((((((1:0.0019734771873215575,((15:0.0017963592430489264,125:0.0017963592430489264):1.4181487909937043E-4,91:0.0019381741221482969):3.530306517326065E-5):2.6219633492449972E-5,((14:1.8496302233340822E-4,74:1.8496302233340822E-4):8.260970791181419E-4,107:0.0010110601014515501):9.886367193624574E-4):0.001774014470542881,(4:9.507927804866934E-4,120:9.507927804866934…
tree STATE_4555000 = (((((((((((((((((1:4.777881181147059E-4,15:4.777881181147059E-4):0.0024347582188279327,(75:0.00265172281374661,(81:2.51155496220899E-4,93:2.51155496220899E-4):0.002400567317525711):2.6082352319602847E-4):0.0027818095565284398,((((((4:0.0011674069768173548,(69:6.173735209236692E-4,74:6.173735209236692E-4):5.500334558936857E-4):1.2170122157424538E-4,((14:2.6404064318555927E-5,1…
tree STATE_4560000 = (((((((((((((((((((((1:0.0013303215879283507,(79:6.964164565462333E-4,125:6.964164565462333E-4):6.339051313821175E-4):1.9852701678718687E-4,((8:6.050342649348698E-4,(12:1.0735183204473046E-4,74:1.0735183204473046E-4):4.976824328901394E-4):5.835479703127737E-4,(18:7.230983695577922E-4,69:7.230983695577922E-4):4.6548386568985134E-4):3.402663694678941E-4):0.0010385157809354097,(…
tree STATE_4565000 = (((((((((((((((((((1:9.663252534256906E-4,15:9.663252534256906E-4):1.4409741911992522E-4,107:0.0011104226725456158):3.358832744258973E-4,((13:4.418628908831673E-4,120:4.418628908831673E-4):1.9608747992497987E-4,(69:5.0509404871439096E-5,74:5.0509404871439096E-5):5.874409659367081E-4):8.083555761633659E-4):8.768415189496924E-5,8:0.0015339900988664823):0.0020730832469915165,(((…
tree STATE_4570000 = ((((((((((((((((((1:3.138864734544501E-4,8:3.138864734544501E-4):8.770228060302064E-4,13:0.0011909092794846565):4.176658603662006E-4,4:0.0016085751398508571):8.934462521486158E-4,14:0.002502021391999473):3.385477681182216E-5,(107:2.7912644538633506E-4,120:2.7912644538633506E-4):0.00225674972342496):0.002324833757675771,(((18:0.002993334932502433,(74:3.754669465487638E-4,94:3.…
tree STATE_4575000 = ((((((((((((((((1:8.318822243861501E-4,13:8.318822243861501E-4):0.0015714531952632444,(8:0.002176844485612184,(16:9.045233788163689E-4,(69:2.2450675387149325E-4,107:2.2450675387149325E-4):6.800166249448757E-4):0.0012723211067958151):2.2649093403721062E-4):6.098843348239995E-4,((4:8.820398091322953E-4,(14:8.115924452989051E-4,18:8.115924452989051E-4):7.044736383339013E-5):0.00…
tree STATE_4580000 = (((((((((((((((((((1:2.3638308283021312E-4,14:2.3638308283021312E-4):2.6304753961500576E-4,79:4.994306224452189E-4):0.0021803871374388,((((4:0.0014221049976824846,120:0.0014221049976824846):5.382326530302473E-4,((12:0.0015393425559150995,(15:5.608070467901496E-5,107:5.608070467901496E-5):0.0014832618512360845):1.1058845635800586E-4,(75:8.320348678053119E-4,(81:7.9596605920074…
tree STATE_4585000 = (((((((((((((((((1:0.002147139848934019,94:0.002147139848934019):0.0010436150975287315,120:0.0031907549464627507):1.1725671834505146E-4,(((((4:0.0011147146615781908,(12:6.669872121884919E-4,107:6.669872121884919E-4):4.4772744938969893E-4):1.7023098680967754E-4,18:0.0012849456483878684):2.6650888006914553E-5,15:0.001311596536394783):0.0013899809008532055,79:0.00270157743724798…
tree STATE_4590000 = ((((((((((((((((((1:0.0020555309457917083,(15:2.2603450824703887E-4,18:2.2603450824703887E-4):0.0018294964375446694):5.438176436019398E-4,(13:0.0016110052004844608,125:0.0016110052004844608):9.883433889091872E-4):8.276056934989999E-5,((74:7.551908943674871E-4,91:7.551908943674871E-4):6.240703582161073E-4,94:0.0013792612525835943):0.0013028479061599537):2.690042906156021E-4,(8…
tree STATE_4595000 = ((((((((((((((((((1:6.458855144179695E-4,(14:4.5637193921657963E-4,79:4.5637193921657963E-4):1.8951357520138987E-4):0.001169417539959709,(18:0.0011829181069530883,107:0.0011829181069530883):6.323849474245901E-4):4.8458545037357486E-4,125:0.0022998885047512533):0.0013118409329903702,(12:1.1772526144919332E-4,15:1.1772526144919332E-4):0.00349400417629243):5.699980594173005E-4,(…
tree STATE_4600000 = (((((((((((((((((1:8.528489732557202E-4,107:8.528489732557202E-4):9.23906983103732E-5,79:9.452396715660934E-4):0.0028642159668384676,((4:0.0024940743283635956,((8:0.0017524081621215029,14:0.0017524081621215029):5.080389727774837E-4,91:0.0022604471348989866):2.3362719346460906E-4):5.367475599297442E-4,((12:8.538691769550372E-6,15:8.538691769550372E-6):0.0022283318336154575,((1…
tree STATE_4605000 = (((((((((((((((((((((1:1.0650586734613306E-5,107:1.0650586734613306E-5):1.0721275042922568E-4,(74:8.511333475582695E-5,79:8.511333475582695E-5):3.275000240801203E-5):0.001247482335634476,94:0.001365345672798315):0.0015574445550968243,8:0.002922790227895139):5.769604862605401E-6,((4:0.0020641505857427775,14:0.0020641505857427775):6.501600624948117E-5,120:0.0021291665919922586)…
tree STATE_4610000 = (((((((((((((((((((((((1:3.5767575978384663E-4,79:3.5767575978384663E-4):1.822308365931586E-4,69:5.399065963770052E-4):3.179352617438963E-4,107:8.578418581209015E-4):1.564790496620315E-4,8:0.001014320907782933):1.0455103263359551E-4,(4:0.0010275666855585985,125:0.0010275666855585985):9.130525485792997E-5):6.365491875958552E-4,16:0.0017554211280123837):3.812528967902821E-4,(18…
tree STATE_4615000 = (((((((((((((((((((1:9.379709804476716E-4,(16:2.8693925153222533E-4,69:2.8693925153222533E-4):6.510317289154463E-4):4.5200014439571233E-4,8:0.001389971124843384):1.7680042983865942E-4,(79:9.27106518278441E-4,107:9.27106518278441E-4):6.396650364036023E-4):2.0108614662915007E-4,125:0.0017678577013111934):0.0020428441753743928,13:0.003810701876685586):5.830897435345947E-4,((75:0…
tree STATE_4620000 = (((((((((((((((((1:8.109254267498931E-4,(79:7.41443700307654E-6,107:7.41443700307654E-6):8.035109897468166E-4):5.737565010612209E-4,((16:9.529268992307776E-4,125:9.529268992307776E-4):2.8972330924354037E-4,69:0.001242650208474318):1.42031719336796E-4):9.058517865788026E-4,8:0.0022905337143899166):0.00221961141906411,(13:0.00275354084118219,(75:0.0013159686195108615,(81:3.2683…
tree STATE_4625000 = ((((((((((((((((((((1:1.8163783675938277E-4,79:1.8163783675938277E-4):0.0020283738428010832,8:0.002210011679560466):0.0027213863388314253,(((((4:9.913972630455925E-4,(14:4.224803029527393E-4,74:4.224803029527393E-4):5.689169600928531E-4):6.538730683332201E-4,91:0.0016452703313788125):0.001535795161581523,((12:5.634549760007667E-4,94:5.634549760007667E-4):0.0015923863928309918…
tree STATE_4630000 = (((((((((((((((((((1:4.608366745864326E-4,120:4.608366745864326E-4):0.0019094679448140165,(((8:0.0012836931785297125,74:0.0012836931785297125):4.906519762852839E-4,15:0.0017743451548149964):5.669635082977157E-4,69:0.002341308663112712):2.8995956287736907E-5):7.633932222160023E-4,(4:0.0022009225491005004,91:0.0022009225491005004):9.32775292515951E-4):9.281289031292739E-5,(13:0…
tree STATE_4635000 = ((((((((((((((((((((1:6.686474249538618E-4,120:6.686474249538618E-4):2.6025162126651737E-4,91:9.288990462203792E-4):0.0010309968283452606,125:0.0019598958745656397):7.455147468168107E-5,(((16:6.027127032827955E-4,(79:5.071027435456553E-4,94:5.071027435456553E-4):9.560995973714021E-5):4.261161119607365E-4,18:0.001028828815243532):6.496855472539322E-4,107:0.0016785143624974642)…
tree STATE_4640000 = ((((((((((((((((((((((1:5.608247332705054E-5,16:5.608247332705054E-5):5.979799979086072E-4,79:6.540624712356578E-4):1.3536639813114095E-4,14:7.894288693667987E-4):4.7479284505582526E-4,8:0.001264221714422624):0.0010033366203931195,91:0.0022675583348157435):1.9204823561941656E-4,(13:0.0017001008382766785,(18:0.0010515006596904762,125:0.0010515006596904762):6.486001785862023E-4…
tree STATE_4645000 = ((((((((((((((((((((1:8.119198882988055E-4,8:8.119198882988055E-4):4.800994565203804E-4,14:0.001292019344819186):2.227066113593874E-4,(((13:9.051391548925142E-4,91:9.051391548925142E-4):5.645553718126601E-5,107:9.615946920737802E-4):5.472634269691972E-4,(16:2.538567862339552E-4,125:2.538567862339552E-4):0.001255001332809022):5.867837135595981E-6):6.263684153137914E-4,(((((4:9…
tree STATE_4650000 = ((((((((((((((((((((1:0.002120809825746289,((13:9.755241961452903E-5,107:9.755241961452903E-5):0.001994516327985852,14:0.0020920687476003812):2.874107814590781E-5):4.4380913656491636E-4,8:0.0025646189623112054):6.37221755042953E-4,((4:0.001299184459036515,((69:4.776926649737433E-4,94:4.776926649737433E-4):1.1726354651976493E-4,(74:9.837205894251101E-5,79:9.837205894251101E-5)…
tree STATE_4655000 = (((((((((((((((((((1:0.0021591289364535967,(((8:5.449673595740314E-4,107:5.449673595740314E-4):4.646917059177171E-4,(14:2.0740200536916348E-4,120:2.0740200536916348E-4):8.022570601225851E-4):4.468255663213857E-4,(12:4.694532007623223E-4,16:4.694532007623223E-4):9.87031431050812E-4):7.026443046404625E-4):1.1847453928278198E-4,(4:0.001612438529124833,13:0.001612438529124833):6.…
tree STATE_4660000 = ((((((((((((((((((1:0.003392111802352931,(75:8.256404711135429E-4,(81:2.4304014571320558E-4,93:2.4304014571320558E-4):5.826003254003373E-4):0.0025664713312393878):5.796602373991312E-4,(((4:0.0017221808923724305,((15:4.438263548739778E-4,79:4.438263548739778E-4):6.648112512397435E-4,91:0.0011086376061137213):6.135432862587093E-4):5.182842315269672E-4,74:0.0022404651238993978):…
tree STATE_4665000 = (((((((((((((((((((((1:0.0012058149236643687,(79:5.755128247280174E-4,107:5.755128247280174E-4):6.303020989363513E-4):1.2435522229158232E-4,8:0.001330170145955951):8.130201673192303E-5,(15:7.726411136558252E-4,16:7.726411136558252E-4):6.388310490320488E-4):7.235277309983945E-4,12:0.0021349998936862685):2.0587214545720765E-4,(13:0.0012393541484625823,120:0.0012393541484625823)…
tree STATE_4670000 = (((((((((((((((((((((((1:8.644556494977588E-4,12:8.644556494977588E-4):9.769627097831052E-5,91:9.621519204760693E-4):1.0566081194466237E-5,14:9.727180016705356E-4):9.204427842267659E-4,(8:0.0015570030702355654,(((15:0.0010660911597332233,125:0.0010660911597332233):1.3150068435471298E-4,(69:8.530345571565661E-4,74:8.530345571565661E-4):3.4455728693137016E-4):1.9055556685479988…
tree STATE_4675000 = (((((((((((((((1:4.4667445329621533E-4,((12:1.9330945218354396E-4,13:1.9330945218354396E-4):5.1137745463257104E-5,69:2.4444719764680107E-4):2.0222725564941426E-4):0.001974946427399987,((((4:0.001047127268600074,(18:3.771037550594319E-4,107:3.771037550594319E-4):6.70023513540642E-4):4.3192228347307656E-4,(8:6.974887034431856E-4,(((14:4.2665481560360055E-4,74:4.2665481560360055…
tree STATE_4680000 = ((((((((((((((((((((1:1.580203887002582E-4,69:1.580203887002582E-4):9.05753841371401E-4,18:0.0010637742300716592):7.479754021754894E-4,8:0.0018117496322471486):7.414665842159784E-4,((12:9.541644992370502E-5,13:9.541644992370502E-5):0.0020087030826656696,91:0.0021041195325893747):4.490966838737523E-4):5.235656491305238E-4,(4:0.0019728883197401687,(((14:0.0013899898756344002,(1…
tree STATE_4685000 = (((((((((((((((((((1:0.0027031407683407657,(8:0.0017910710655514523,(((15:4.1774151439407785E-4,107:4.1774151439407785E-4):5.284692373246926E-4,91:9.462107517187704E-4):5.091844980036064E-5,94:9.97129201519131E-4):7.939418640323212E-4):9.120697027893135E-4):3.8589771013630356E-4,((4:0.0016498919807452109,(16:4.344069842725724E-5,120:4.344069842725724E-5):0.0016064512823179536…
tree STATE_4690000 = ((((((((((((((((((((((1:2.77728134696175E-4,74:2.77728134696175E-4):8.552878033705973E-4,8:0.0011330159380667723):9.112969507590561E-4,((((14:1.7338543837296103E-4,18:1.7338543837296103E-4):0.001035766508819292,15:0.0012091519471922531):4.499890266421425E-4,69:0.0016591409738343956):2.017557974588705E-4,(94:0.0011297194447461732,125:0.0011297194447461732):7.311773265470929E-4…
tree STATE_4695000 = ((((((((((((((((((1:2.9166935410772794E-5,13:2.9166935410772794E-5):0.0010125556629306275,(4:6.580376316168113E-4,(69:4.20904185145329E-4,94:4.20904185145329E-4):2.3713344647148223E-4):3.836849667245892E-4):3.680083139401336E-4,125:0.001409730912281534):6.177251395667685E-4,15:0.0020274560518483025):0.0017543132517453502,((((12:7.573321054062511E-5,120:7.573321054062511E-5):7…
tree STATE_4700000 = ((((((((((((((((((1:8.34815703987793E-4,91:8.34815703987793E-4):7.532055353140733E-4,12:0.0015880212393018663):0.0027511888541737885,((4:0.002103914272580009,(13:0.0015625678064878146,15:0.0015625678064878146):5.413464660921944E-4):0.0011459386996934915,((14:4.659540040742944E-4,94:4.659540040742944E-4):4.15935642903546E-5,69:5.07547568364649E-4):0.0027423054039088517):0.0010…
tree STATE_4705000 = (((((((((((((((((((((1:5.654503289281242E-4,(12:3.92204399828588E-4,13:3.92204399828588E-4):1.7324592909953622E-4):1.19749316853714E-4,91:6.851996457818382E-4):1.2501628291655903E-4,15:8.102159286983972E-4):5.240157117324521E-4,(((14:2.4108176533436324E-4,(69:2.3240126239465443E-4,94:2.3240126239465443E-4):8.680502939708819E-6):5.354389131692855E-5,16:2.946256566512918E-4):5.…
tree STATE_4710000 = (((((((((((((((((((1:5.699474335677519E-4,15:5.699474335677519E-4):9.421632660101635E-4,((14:4.2774692473073573E-4,79:4.2774692473073573E-4):3.2954479489883114E-4,69:7.572917196295669E-4):7.548189799483486E-4):9.509547871518846E-4,125:0.0024630654867298):0.0010047893100815987,(12:3.887518902932995E-4,13:3.887518902932995E-4):0.0030791029065180995):1.272948887287963E-4,((((4:0…
tree STATE_4715000 = (((((((((((((((((((1:3.810247117485517E-4,79:3.810247117485517E-4):4.2609135045480664E-4,14:8.071160622033583E-4):7.601467894642144E-5,(13:6.733781375582899E-4,15:6.733781375582899E-4):2.0975260359148984E-4):0.0019702277314461434,(8:9.328172596275736E-4,69:9.328172596275736E-4):0.0019205412129683496):3.626679140747461E-4,((((((4:0.001576750774137299,(16:0.0010769909082136793,…
tree STATE_4720000 = (((((((((((((((((1:6.399912831701114E-4,12:6.399912831701114E-4):0.0019081759975896288,(((((4:4.7828761791923193E-4,74:4.7828761791923193E-4):7.136045935452888E-4,120:0.0011918922114645208):2.449935117010225E-4,8:0.0014368857231655432):8.957446197413298E-4,((((13:7.753406201677784E-4,15:7.753406201677784E-4):5.510503419723842E-5,91:8.304456543650168E-4):2.1636957557009387E-4,…
tree STATE_4725000 = ((((((((((((((((((((((1:6.073705262939923E-4,91:6.073705262939923E-4):5.027415768385032E-4,18:0.0011101121031324955):6.218295831368411E-4,120:0.0017319416862693366):4.1044939624765493E-4,125:0.0021423910825169915):5.7613982853605555E-5,(((8:8.994376961061992E-4,(13:5.231167801607907E-4,14:5.231167801607907E-4):3.7632091594540847E-4):4.8134698272921615E-4,(12:0.001229945355821…
tree STATE_4730000 = ((((((((((((((((1:2.6130920000155404E-4,94:2.6130920000155404E-4):0.002046968488791501,(8:0.0014295483260152219,(13:0.0010359867611648933,((75:4.894627273578809E-4,93:4.894627273578809E-4):1.7550055934558437E-4,81:6.649632867034653E-4):3.71023474461428E-4):3.935615648503286E-4):8.787293627778329E-4):9.82699542770118E-5,18:0.0024065476430700666):0.001817682550252752,((((4:6.24…
tree STATE_4735000 = (((((((((((((((((((1:5.539751447600834E-4,(74:4.889465553260986E-4,(107:4.3218276831362055E-4,120:4.3218276831362055E-4):5.676378701247801E-5):6.502858943398487E-5):0.0011466254806772004,91:0.0017006006254372838):2.616281839415513E-4,((12:5.855074773036509E-4,(13:3.622771518000101E-4,18:3.622771518000101E-4):2.232303255036408E-4):8.562167879055428E-4,((16:7.308549038326768E-5…
tree STATE_4740000 = ((((((((((((((((((((((1:4.6152291444826376E-4,79:4.6152291444826376E-4):0.0011475466969613902,(((14:4.623356176033003E-6,107:4.623356176033003E-6):5.17189903535939E-4,15:5.218132597119721E-4):8.050922442835895E-4,120:0.0013269055039955616):2.821641074140923E-4):1.4569492300391227E-4,91:0.0017547645344135662):1.749781097826785E-4,125:0.0019297426441962447):7.78707231437821E-4,…
tree STATE_4745000 = ((((((((((((((((((1:0.0019639320059036645,69:0.0019639320059036645):4.4671895463131326E-4,(((75:9.343681342669053E-4,93:9.343681342669053E-4):8.21797765765724E-5,81:0.0010165479108434777):0.001120166639663893,(107:0.0015164097118524529,125:0.0015164097118524529):6.203048386549178E-4):2.7393641002760715E-4):2.1163218198936738E-4,(16:0.002192405815562107,(91:0.00150267929770277…
tree STATE_4750000 = ((((((((((((((((1:0.002331355842328745,(91:0.0022182667601146322,107:0.0022182667601146322):1.1308908221411293E-4):0.0019634480438086325,(((((((4:5.167426653204714E-4,12:5.167426653204714E-4):1.1356493654172484E-4,13:6.303076018621962E-4):2.2241179552124853E-4,(18:2.832559096336073E-4,79:2.832559096336073E-4):5.694634877498375E-4):1.3582780668532838E-4,((14:1.396086568762791E…
tree STATE_4755000 = (((((((((((((((1:0.0017456845445757469,107:0.0017456845445757469):6.482606355823583E-4,(((4:7.317486476049499E-4,79:7.317486476049499E-4):0.0014652881681360465,91:0.0021970368157409963):1.1333562044673045E-4,(((8:0.0015544313461955239,16:0.0015544313461955239):4.3185755590367456E-6,((15:0.0011492546242376413,94:0.0011492546242376413):3.467421507301891E-4,18:0.0014959967749678…
tree STATE_4760000 = ((((((((((((((((((((1:4.649009763056866E-4,69:4.649009763056866E-4):0.0011829560514948596,(((4:5.810497698505544E-4,15:5.810497698505544E-4):4.0756672863073576E-4,18:9.886164984812902E-4):2.8649536285062986E-4,((16:7.58959745054567E-4,94:7.58959745054567E-4):3.9342642194220643E-4,79:0.0011523861669967734):1.2272569433514663E-4):3.7274516646862606E-4):2.3944607195520735E-4,107…
tree STATE_4765000 = ((((((((((((((1:0.0018637935198479048,(((15:1.52299661971971E-4,120:1.52299661971971E-4):5.745472594846716E-4,(79:7.087808253126853E-4,94:7.087808253126853E-4):1.8066096143957338E-5):2.1870329934686608E-4,(16:3.6236890660656744E-4,74:3.6236890660656744E-4):5.831813141969412E-4):9.182432990443961E-4):0.0021758212798803182,(((((4:0.002553145440515939,14:0.002553145440515939):1.…
tree STATE_4770000 = (((((((((((((((((1:0.001066771452595551,107:0.001066771452595551):6.571200232018673E-4,16:0.0017238914757974184):0.0025743546933574995,(15:0.003296855454079919,((75:0.0027132817093048927,81:0.0027132817093048927):3.8309064030046585E-4,93:0.0030963723496053586):2.004831044745605E-4):0.0010013907150749988):2.552618190999464E-4,((((4:4.3087531055405925E-4,18:4.3087531055405925E-…
tree STATE_4775000 = ((((((((((((((((((1:3.082666112469081E-4,8:3.082666112469081E-4):5.989913590448774E-4,(79:8.005183890631491E-4,125:8.005183890631491E-4):1.0673958122863641E-4):0.0015017026256685124,(((12:4.276364593516383E-4,120:4.276364593516383E-4):4.6924186315748317E-4,15:8.968783225091214E-4):5.50572388050935E-4,18:0.0014474507105600564):9.615098854002416E-4):4.759917609310901E-5,(4:0.00…
tree STATE_4780000 = ((((((((((((((((((((((1:6.275759400049153E-4,16:6.275759400049153E-4):2.8497493899678865E-4,15:9.125508790017039E-4):9.028323485637225E-4,69:0.0018153832275654264):1.3847940526164103E-4,(12:1.131960011845564E-4,120:1.131960011845564E-4):0.001840666631642511):0.0012759176501368403,(4:0.002471505105002526,((13:2.7943190955018204E-4,125:2.7943190955018204E-4):6.65824700400375E-4…
tree STATE_4785000 = (((((((((((((((((((1:4.8143004911182304E-4,74:4.8143004911182304E-4):8.635907560364919E-4,125:0.001345020805148315):0.002117661911280463,8:0.0034626827164287778):2.413668627806679E-4,(((((12:1.8472991422317276E-4,15:1.8472991422317276E-4):1.5601558855192932E-4,18:3.407455027751021E-4):0.0013965607160637199,((13:1.2110573295423299E-4,((16:3.432682557492339E-5,107:3.43268255749…
tree STATE_4790000 = ((((((((((((((((((((1:3.723000859702711E-4,(8:3.1950536140166644E-4,74:3.1950536140166644E-4):5.2794724568604656E-5):3.3003118520953987E-4,125:7.02331271179811E-4):8.057161470484181E-5,91:7.829028858846528E-4):1.955229865804719E-4,((16:2.831988092998299E-4,107:2.831988092998299E-4):3.9839983379920716E-4,(79:5.021313091835468E-4,120:5.021313091835468E-4):1.794673339154903E-4):…
tree STATE_4795000 = ((((((((((((((((((1:5.233854763852225E-4,(13:2.1816924326665914E-4,107:2.1816924326665914E-4):3.052162331185634E-4):2.2042065536797856E-4,16:7.438061317532011E-4):4.634303055256288E-4,91:0.0012072364372788299):0.001286378491776294,(((75:0.001344571760046528,81:0.001344571760046528):1.7044815865391262E-4,93:0.0015150199187004406):4.766513300666045E-4,125:0.001991671248767045):…
tree STATE_4800000 = (((((((((((((((((((1:4.579121725824539E-4,13:4.579121725824539E-4):1.480322367661472E-4,107:6.059444093486011E-4):9.407093586193702E-5,16:7.000153452105381E-4):5.351463285633018E-4,18:0.00123516167377384):0.0011711687773598338,((((4:3.8353041758569593E-4,15:3.8353041758569593E-4):1.503901762519859E-4,74:5.339205938376818E-4):1.7300370578615383E-4,(79:1.8312397261588463E-4,94:…
tree STATE_4805000 = (((((((((((((((((((1:0.0013913516312447057,(14:0.0012069439956376524,(16:8.285894538633081E-4,74:8.285894538633081E-4):3.7835454177434437E-4):1.8440763560705325E-4):7.460726381086241E-4,((4:0.0017332442167705252,18:0.0017332442167705252):1.627434768815951E-4,8:0.0018959876936521204):2.414365757012094E-4):1.2073770372455529E-4,13:0.002258161973077885):4.1952401477869704E-4,((1…
tree STATE_4810000 = (((((((((((((((((((((1:9.193932976550901E-4,18:9.193932976550901E-4):7.442660168057843E-4,(14:0.0010449024512575098,74:0.0010449024512575098):6.187568632033647E-4):1.8021517247757525E-4,4:0.0018438744869384498):1.1850117221194785E-4,(16:0.0016376537918994045,94:0.0016376537918994045):3.2472186725099306E-4):1.9834083748165865E-4,((((8:0.001553509965061569,(12:0.001046018332435…
tree STATE_4815000 = ((((((((((((((((((1:4.4712989125326785E-4,18:4.4712989125326785E-4):0.0012664610693979372,((74:6.766735220409017E-4,91:6.766735220409017E-4):2.770632537860612E-4,120:9.53736775826963E-4):7.598541848242422E-4):0.0012672301239264226,((14:5.989912017745717E-4,79:5.989912017745717E-4):0.002100222985541043,(94:0.0016569842809430024,125:0.0016569842809430024):0.0010422299063726121)…
tree STATE_4820000 = ((((((((((((((((((((1:9.636000151627193E-4,94:9.636000151627193E-4):2.2839753990192533E-4,((4:8.0093136294343E-4,69:8.0093136294343E-4):2.1649312130339257E-5,107:8.225806750737693E-4):3.694168799908753E-4):2.656552133697063E-4,91:0.001457652768434351):4.529423869149803E-4,((12:5.96662870013797E-4,16:5.96662870013797E-4):6.657411105467737E-4,(13:3.3720049294757226E-4,((75:4.82…
tree STATE_4825000 = ((((((((((((((((((1:2.607900849725805E-4,(14:2.3119285000766925E-4,15:2.3119285000766925E-4):2.9597234964911265E-5):6.589419530619677E-5,((69:2.5003034011972144E-4,94:2.5003034011972144E-4):1.8727306071987645E-5,107:2.687576461917091E-4):5.79266340870682E-5):0.0012455845083675788,(4:0.0013688241051106956,91:0.0013688241051106956):2.0344468353566047E-4):0.0017168564362384825,(…
tree STATE_4830000 = (((((((((((((((((1:6.61278626103613E-4,(13:9.409474482124607E-5,(79:5.864779852444346E-5,120:5.864779852444346E-5):3.5446946296802615E-5):5.671838812823669E-4):4.849792026104554E-4,12:0.0011462578287140684):2.1817292461485732E-4,(14:3.443214242983718E-4,74:3.443214242983718E-4):0.001020109329030554):0.002908016990155235,((((4:3.5282739145561906E-4,107:3.5282739145561906E-4):3…
tree STATE_4835000 = (((((((((((((((1:0.0036655585173558953,((((4:0.0013544333755353996,(94:7.601655328522027E-4,107:7.601655328522027E-4):5.942678426831969E-4):8.013598474499541E-4,(((((12:5.439012374370453E-4,(14:2.0714551510532064E-4,120:2.0714551510532064E-4):3.367557223317247E-4):1.2237664338519126E-4,74:6.662778808222366E-4):5.002798224725538E-4,18:0.0011665577032947904):4.7571495322784596E…
tree STATE_4840000 = ((((((((((((((((((((((1:8.477164547939585E-5,15:8.477164547939585E-5):8.626834270994052E-4,125:9.47455072578801E-4):7.357254828224187E-4,4:0.0016831805554012196):5.844134321544314E-4,8:0.002267593987555651):3.703100224754655E-4,(13:0.001780184576742516,(14:1.4238854929574007E-4,120:1.4238854929574007E-4):0.001637796027446776):8.577194332886006E-4):0.0016801667331703633,((((12…
tree STATE_4845000 = (((((((((((((((((((((1:0.0015749798096834165,(15:0.0013057729403131762,((18:6.128489489508559E-4,(74:3.139231362410622E-4,125:3.139231362410622E-4):2.989258127097937E-4):8.842584159077477E-5,(69:6.681562507435381E-4,94:6.681562507435381E-4):3.311853979809257E-5):6.044981497715456E-4):2.692068693702402E-4):5.433596648869309E-4,((75:9.197763224123894E-4,93:9.197763224123894E-4)…
tree STATE_4850000 = (((((((((((((((((((1:9.705161129276911E-4,(18:4.044234460436065E-4,74:4.044234460436065E-4):5.660926668840847E-4):7.306462211368935E-4,125:0.0017011623340645846):1.709208718027595E-4,12:0.001872083205867344):6.0007691017927066E-5,(15:5.86967946383771E-4,(69:1.602519829822638E-4,94:1.602519829822638E-4):4.2671596340150726E-4):0.0013451229505015002):6.323048447344503E-4,4:0.002…
tree STATE_4855000 = ((((((((((((((((1:0.003236321590327028,(4:0.0030724388111063846,(((8:5.451330628191296E-4,75:5.451330628191296E-4):0.0023019507391196688,((13:3.1607389535171E-4,14:3.1607389535171E-4):0.002406690982434716,((81:3.578455493455848E-4,93:3.578455493455848E-4):0.0017972514845773226,91:0.0021550970339229074):5.676678438635186E-4):1.2431892415237225E-4):1.310585746154085E-4,((12:9.4…
tree STATE_4860000 = ((((((((((((((((((1:4.561686374187226E-4,125:4.561686374187226E-4):7.142033264852331E-4,120:0.0011703719639039557):0.002671234373706359,((12:0.0022560651153949994,13:0.0022560651153949994):3.0401705458183836E-5,14:0.002286466820853183):0.0015551395167571315):3.110982249520571E-4,(((((4:8.171293220151402E-4,79:8.171293220151402E-4):1.5858739671765825E-4,(18:2.6829716063561285E…
tree STATE_4865000 = (((((((((((((((((((1:5.073561255779683E-4,12:5.073561255779683E-4):0.0020388353582099414,125:0.0025461914837879096):6.618601439702353E-4,74:0.003208051627758145):5.262314320127887E-6,(81:0.0010690629286719713,93:0.0010690629286719713):0.0021442510134063015):2.3398859675791183E-4,(((((((4:5.242437928310006E-4,107:5.242437928310006E-4):2.1507605237284686E-4,(18:6.05349810360694…
tree STATE_4870000 = (((((((((((((((((((1:9.481220903947641E-4,94:9.481220903947641E-4):1.2968076162387418E-4,15:0.0010778028520186383):1.0643188623927851E-4,16:0.0011842347382579168):4.7162093151809515E-5,4:0.0012313968314097263):7.944656799780598E-4,18:0.002025862511387786):2.3251319250916632E-4,107:0.0022583757038969524):5.847924019930948E-4,(91:0.0019495179025039008,120:0.0019495179025039008)…
[truncated: 1,027 more rows]
