# Supplementary material for: Revision of the Exechiaparva group (Diptera: Mycetophilidae)
Source: Biodivers Data J. 2021 Sep 24;9:e67134. doi: 10.3897/BDJ.9.e67134 (PMC8486760; doi:10.3897/BDJ.9.e67134)
Supplement: Supplementary material 3 — R script [file bdj-09-e67134-s003.zip › jonpeder-The-Exechia-parva-group-b70767c/CO1_tree/beast_run/run2/parvagr.xml.state]

<itsabeastystatewerein version='2.0' sample='10000000'>
<statenode id='Tree.t:parvagr'>((((((((((((((((((((0:9.415335261322537E-4,17:9.415335261322537E-4)186:5.375899757705969E-4,3:0.0014791235019028506)187:1.0815578248454761E-4,(14:0.0010725812908405409,119:0.0010725812908405409)256:5.146979935468574E-4)197:0.001146043580440835,15:0.002733322864828233)253:4.34810909651463E-4,((((12:5.116895628051504E-4,93:5.116895628051504E-4)204:0.0015647691177404467,(68:0.0010045918643729187,78:0.0010045918643729187)130:0.0010718668161726784)158:2.3171542925575026E-4,13:0.0023081741098013473)171:1.6349721418513607E-5,90:0.002324523831219861)139:8.436099432598352E-4)191:7.937236026532958E-5,(((11:0.001187790793925237,73:0.001187790793925237)165:5.8707161798809884E-5,((74:2.6282309199388166E-5,92:2.6282309199388166E-5)216:5.427527047192006E-4,80:5.690350139185888E-4)131:6.77462941805458E-4)170:5.824168095603234E-4,106:0.0018289147652843702)136:0.0014185913694606555)185:0.0012594833173737848,(((((1:1.2105410271926022E-4,10:1.2105410271926022E-4)184:0.0011948817884885482,94:0.0013159358912078084)133:4.494842052555439E-4,((2:0.0014948161067344509,(9:9.7572567870676E-4,((63:1.648821491854545E-4,105:1.648821491854545E-4)252:6.484671602151174E-4,79:8.133493094005719E-4)243:1.6237636930618816E-4)209:5.190904280276908E-4)240:1.2867100310464926E-4,(7:5.009393157926962E-4,121:5.009393157926962E-4)137:0.001122547794046404)180:1.4193298662425213E-4)229:4.0361440002194054E-4,((72:6.959058419511179E-4,76:6.959058419511179E-4)226:0.001334915268401841,127:0.002030821110352959)212:1.3821338613233388E-4)201:0.002120414272114186,((91:3.8912273635671046E-4,123:3.8912273635671046E-4)200:0.0027915329964718037,95:0.003180655732828514)203:0.0011087930357709646)169:2.1754068351933185E-4)134:1.3975215958752195E-4,(((8:0.0014268567207634615,124:0.0014268567207634615)214:0.0019527223315258708,(86:0.0016023050664699158,96:0.0016023050664699158)166:0.0017772739858194166)194:3.9062734690735847E-4,((20:5.820922665623434E-4,82:5.820922665623434E-4)193:0.001057021857652445,71:0.0016391141242147883)210:0.0021310922749819025)213:8.765352125096417E-4)217:3.2828580564075484E-4,99:0.004975027417347087)149:0.011160639001497615,(((23:0.0024564995641722077,(49:0.0020634944657387595,51:0.0020634944657387595)202:3.930050984334481E-4)254:3.8485833672205266E-4,26:0.0028413579008942603)198:0.0015992653477896746,(((33:4.954574345866046E-4,129:4.954574345866046E-4)146:3.5253819226473333E-4,38:8.479956268513379E-4)230:0.0023913405358480595,34:0.0032393361626993976)232:0.0012012870859845373)223:0.011695043170160766)255:9.839141966867977E-4,(((40:3.143474100505658E-4,46:3.143474100505658E-4)152:0.0019942719812788196,48:0.0023086193913293856)177:0.0016546485368170226,47:0.003963267928146408)173:0.013156312687385091)199:0.00166797602337981,((((27:0.001279835171274672,36:0.001279835171274672)235:4.364616931576521E-4,((28:7.853148414613724E-4,42:7.853148414613724E-4)174:2.939718395561003E-4,41:0.0010792866810174727)163:6.370101834148514E-4)181:0.0010766015789864189,35:0.002792898443418743)241:6.215330406126457E-5,((39:9.473995075525446E-4,43:9.473995075525446E-4)219:0.001131926299874283,50:0.0020793258074268276)207:7.757259400531799E-4)251:0.015932504891431304)182:0.005127721553559748,((((((5:0.0011496320560728335,65:0.0011496320560728335)233:0.0012364077293732856,77:0.002386039785446119)249:4.366020499332137E-4,(18:0.002435420629313422,(64:0.001834732117764747,(70:0.0010048756351891113,75:0.0010048756351891113)245:8.298564825756356E-4)159:6.00688511548675E-4)221:3.8722120606591096E-4)140:0.0030456678523975897,(((22:0.0010829127263467726,62:0.0010829127263467726)154:3.589671015368106E-4,120:0.0014418798278835832)239:4.425965378026134E-4,67:0.0018844763656861965)162:0.0039838333220907265)179:0.007017855879052326,19:0.012886165566829248)138:0.00882069072384863,((((16:0.006772319896754333,118:0.006772319896754333)153:0.0025354098563395606,(((((81:0.0026411470410790147,((97:5.44448989089337E-4,107:5.44448989089337E-4)206:1.2224074414920734E-4,((115:1.0649853079875443E-5,125:1.0649853079875443E-5)242:3.680907148722875E-4,116:3.7874056795216297E-4)244:2.879491652863814E-4)148:0.0019744573078404703)248:3.9890882223491634E-4,113:0.003040055863313931)145:0.0010901316231855273,98:0.004130187486499458)247:5.920367084209788E-6,((85:0.001993340476955493,(87:0.0017828075230084828,122:0.0017828075230084828)155:2.1053295394701018E-4)220:0.0016548523979499383,117:0.0036481928749054313)205:4.8791497867823686E-4)160:7.160603664756373E-4,((108:0.0014289152239957128,114:0.0014289152239957128)147:8.593624972618699E-4,(109:0.002278296604791491,111:0.002278296604791491)246:9.981116466091598E-6)157:0.0025638904988017227)143:0.004455561533034588)156:0.001111131004279028,(((100:0.001005866264943128,104:0.001005866264943128)150:0.0019686178704158615,(101:0.002466196652724611,103:0.002466196652724611)192:5.082874826343787E-4)195:5.394590404119068E-4,102:0.0035139431757708964)175:0.006904917581602025)178:0.007728953029937367,(((84:0.006013596456912093,((88:0.0010842405977127666,89:0.0010842405977127666)141:0.004173366774052181,112:0.005257607371764948)225:7.559890851471449E-4)142:0.001115046995759066,128:0.007128643452671159)132:0.0010804785547228546,110:0.008209122007394013)250:0.009938691779916275)168:0.003559042503367589)176:0.0022084219017931804)215:0.004031858857355311,(((21:0.006198389077575841,66:0.006198389077575841)164:0.002282936061272914,69:0.008481325138848755)144:0.014904174503893914,31:0.02338549964274267)135:0.0045616374070837)188:0.005515142542077349,(((4:2.1884607185902296E-4,6:2.1884607185902296E-4)224:0.00926208131428202,37:0.009480927386141043)236:0.01603116308823253,30:0.025512090474373573)190:0.007950189117530145)211:0.01667437674872302,((52:0.03126530422213295,59:0.03126530422213295)218:0.013588852275230934,(((53:0.004959732069332311,54:0.004959732069332311)183:8.507418523551772E-4,55:0.0058104739216874885)228:0.01646251963677208,60:0.022272993558459568)167:0.022581162938904317)161:0.0052824998432628514)196:0.008684469683772095,(56:0.04430691420377753,(57:0.0024709724907876723,58:0.0024709724907876723)172:0.04183594171298986)238:0.0145142118206213)231:0.010607348692088264,(44:0.040711102417143465,(45:0.0022987697650185216,61:0.0022987697650185216)237:0.038412332652124945)189:0.02871737229934363)222:0.005251839450246695,126:0.07468031416673379)208:0.007496688808438623,((24:0.04897084820996202,32:0.04897084820996202)227:0.023508831495523783,(25:0.06273062581932794,(29:0.040364461704202284,83:0.040364461704202284)151:0.022366164115125653)257:0.009749053886157863)234:0.009697323269686614)258:0.0</statenode>
<statenode id='birthRate.t:parvagr'>birthRate.t:parvagr[1 1] (-Infinity,Infinity): 108.6422075736964 </statenode>
<statenode id='kappa.s:parvagr'>kappa.s:parvagr[1 1] (0.0,Infinity): 4.112308552221912 </statenode>
<statenode id='freqParameter.s:parvagr'>freqParameter.s:parvagr[4 1] (0.0,1.0): 0.24231673654061475 0.20491458574872645 0.17120346253880392 0.38156521517185266 </statenode>
</itsabeastystatewerein>
<!--
{"operators":[
{"id":"YuleBirthRateScaler.t:parvagr","p":0.574534405880145,"accept":96724,"reject":302316,"acceptFC":96095,"rejectFC":301618,"rejectIv":0,"rejectOp":0},
{"id":"YuleModelTreeScaler.t:parvagr","p":0.760697985630468,"accept":70971,"reject":326990,"acceptFC":70874,"rejectFC":325892,"rejectIv":0,"rejectOp":0},
{"id":"YuleModelTreeRootScaler.t:parvagr","p":0.5207119675933914,"accept":22032,"reject":376767,"acceptFC":21951,"rejectFC":375602,"rejectIv":121584,"rejectOp":121584},
{"id":"YuleModelUniformOperator.t:parvagr","p":"NaN","accept":2543910,"reject":1444882,"acceptFC":2536588,"rejectFC":1439705,"rejectIv":0,"rejectOp":0},
{"id":"YuleModelSubtreeSlide.t:parvagr","p":1.1192380915460205,"accept":2448,"reject":1993028,"acceptFC":2425,"rejectFC":1986902,"rejectIv":993142,"rejectOp":993142},
{"id":"YuleModelNarrow.t:parvagr","p":"NaN","accept":1040364,"reject":954069,"acceptFC":1037226,"rejectFC":950940,"rejectIv":0,"rejectOp":0},
{"id":"YuleModelWide.t:parvagr","p":"NaN","accept":6291,"reject":393707,"acceptFC":6239,"rejectFC":392485,"rejectIv":201151,"rejectOp":201151},
{"id":"YuleModelWilsonBalding.t:parvagr","p":"NaN","accept":7185,"reject":391868,"acceptFC":7099,"rejectFC":390755,"rejectIv":14868,"rejectOp":14868},
{"id":"KappaScaler.s:parvagr","p":0.5672378012996762,"accept":2486,"reject":10668,"acceptFC":2475,"rejectFC":10636,"rejectIv":0,"rejectOp":0},
{"id":"FrequenciesExchanger.s:parvagr","p":0.054058271385598475,"accept":3590,"reject":9705,"acceptFC":3565,"rejectFC":9690,"rejectIv":0,"rejectOp":0}
]}
-->
