# Supplementary material for: Revision of the Exechiaparva group (Diptera: Mycetophilidae)
Source: Biodivers Data J. 2021 Sep 24;9:e67134. doi: 10.3897/BDJ.9.e67134 (PMC8486760; doi:10.3897/BDJ.9.e67134)
Supplement: Supplementary material 3 — R script [file bdj-09-e67134-s003.zip › jonpeder-The-Exechia-parva-group-b70767c/CO1_tree/parvagr.fas]

>CNEIH1307-13
AATATTATATTTTATTTTTGGAGCTTGATCAGGAATAGTAGGTACTTCATTAAGAATAATTATTCGAGCTGAATTAGGACACCCTGGAGCCTTAATTGGTAATGATCAAATTTATAACGTAGTTGTAACAGCTCATGCTTTTATTATAATTTTTTTTATAGTTATACCTATTATAATTGGAGGATTTGGAAATTGATTAGTCCCTCTTATATTAGGAGCCCCCGATATAGCTTTCCCTCGAATAAATAATATAAGTTTTTGAATACTCCCCCCATCATTAACATTATTGCTTTCAAGAAGTTTAGTAGAGGCAGGGGCCGGAACAGGATGAACTGTTTACCCACCTCTTTCATCTTCAATTGCTCACGCTGGAGCTTCTGTTGATTTAGCAATTTTTTCACTTCATTTAGCAGGAATTTCTTCAATTTTAGGAGCAGTAAATTTTATTACTACTATTATTAATATACGAGCCCCAGGAATTACTTTTGATCGACTACCCTTATTTGTTTGATCTGTTTTAATTACTGCAGTTCTTTTACTACTATCTCTACCAGTATTGGCAGGAGCTATTACAATACTATTAACAGAT---------------------------------------
>CNGBJ1073-14
AATATTATATTTTATTTTTGGAGCTTGATCAGGAATAGTAGGTACTTCATTAAGAATAATTATTCGAGCTGAATTAGGCC---ACCCTGGAGCCTTAATTGGTAATGATCAAATTTATAACGTAGTTGTAACAGCTCATGCTTTTATTATAATTTTTTTCATAGTTATACCTATTATAATTGGAGGATTTGGAAATTGATTAGTCCCTCTTATATTAGGAGCCCCCGATATAGCTTTCCCCCGAATAAATAATATAAGTTTTTGAATACTCCCCCCATCATTAACACTATTGCTTTCAAGAAGTTTAGTAGAAGCAGGGGCCGGAACAGGATGAACTGTTTATCCTCCCCTTTCATCTTCAATTGCCCATGCTGGAGCTTCTGTTGATTTAGCTATTTTTTCACTTCATTTAGCAGGGATTTCTTCAATTTTAGGAGCAGTAAATTTTATTACTACTATTATTAATATACGAGCCCCAGGAATTACTTTTGATCGATTACCTTTATTTGTTTGATCTGTTTTAATTACAGCAGTTCTTTTATTATTATCCTTACCAGTTTTAGCTGGAGCTATTACAATATTATTAACAGATCGAAATTTAAATACATCTTTTTTTGATCCTGCAGGAGGGGGTGATCCTATTTTATACCAACATTTATTC-----
>CNGSI2814-15
ATATTATATTTTATTTTTGGAGCTTGATCAGGAATAGTAGGTACTTCATTAAGAATAATTATTCGAGCTGAATTAGGACACCCTGGAGCCTTAATTGGTAATGATCAAATTTATAACGTAGTTGTAACAGCTCATGCTTTTATTATAATTTTTTTTATAGTTATACCTATTATAATTGGAGGATTTGGAAATTGATTAGTCCCTCTTATATTAGGAGCCCCCGATATAGCTTTCCCTCGAATAAATAATATAAGTTTTTGAATACTCCCCCCATCATTAACATTATTGCTTTCAAGAAGTTTAGTAGAGGCAGGGGCCGGAACAGGATGAACTGTTTACCCGCCTCTTTCATCTTCAATTGCTCACGCTGGAGCTTCTGTTGATTTAGCAATTTTTTCACTTCATTTAGCAGGAATTTCTTCAATTTTAGGGGCAGTAAATTTTATTACTACTATTATTAATATACGAGCCCCAGGAATTACTTTTGATCGATTACCCTTATTTGTTTGATCTGTTTTAATTACTGCAGTTCTTTTACTACTATCTCTACCAGTATTGGCAGGAGCTATTACAATACTATTAACA---------------------------------------------------
>CNKOK034-14
TTTATTTTTGGAGCTTGATCAGGAATAGTAGGTACTTCATTAAGAATAATTATTCGAGCTGAATTAGGACACCCTGGAGCCTTAATTGGTAATGATCAAATTTATAACGTAGTTGTAACAGCTCATGCTTTTATTATAATTTTTTTTATAGTTATACCTATTATAATTGGAGGATTTGGAAATTGATTAGTCCCTCTTATATTAGGAGCCCCCGATATAGCTTTCCCTCGAATAAATAATATAAGTTTTTGAATACTCCCCCCATCATTAACATTATTGCTTTCAAGAAGTTTAGTAGAGGCAGGGGCCGGAACAGGATGAACTGTTTACCCACCTCTTTCATCTTCAATTGCTCACGCTGGAGCTTCTGTTGATTTAGCAATTTTTTCACTTCATTTAGCAGGAATTTCTTCAATTTTAGGAGCAGTAAATTTTATTACTACTATTATTAATATACGAGCCCCAGGAATTACTTTTGATCGATTACCCTTATTTGTTTGATCTGTTTTAATTACTGCAGTTCTTTTACTACTATCTCTACCAGTATTGGCAGGAGCTATTACAATACTATTAACAGAT--------------------------------------------------------
>CNPAH062-13
AATATTATATTTTATTTTTGGAGCTTGATCAGGAATAGTAGGTACTTCATTAAGAATAATTATTCGAGCTGAATTAGGACACCCTGGAGCCTTAATTGGTAATGATCAAATTTATAACGTAGTTGTAACAGCTCATGCTTTTATTATAATTTTTTTTATAGTTATACCTATTATAATTGGAGGATTTGGAAATTGATTAGTCCCTCTTATATTAGGAGCCCCCGATATAGCTTTCCCTCGAATAAATAATATAAGTTTTTGAATACTCCCCCCATCATTAACATTATTGCTTTCAAGAAGTTTAGTAGAGGCAGGGGCCGGAACAGGATGAACTGTTTACCCACCTCTTTCATCTTCAATTGCTCACGCTGGAGCTTCTGTTGATTTAGCAATTTTTTCACTTCATTTAGCAGGAATTTCTTCAATTTTAGGGGCAGTAAATTTTATTACTACTATTATTAATATACGAGCCCCAGGAATTACTTTTGATCGATTACCCTTATTTGTTTGATCTGTTTTAATTACTGCAGTTCTTTTACTACTATCTCTACCAGTATTGGCAGGAGCTATTACAATACTATTAACAGATCGAAATCTAAATACATCTTTTTTTGATCCTGCAGGAGGAGGAGAT-------
>CNPAJ137-13
--------ATTTTATTTTTGGAGCTTGATCAGGAATAGTAGGTACTTCATTAAGAATAATTATTCGAGCTGAATTAGGACACCCTGGA---GCCTTAATT---GGTAATGATCAAATTTATAACGTAGTTGTAACAGCTCATGCTTTTATTATAATTTTTTTTATAGTTATACCTATTATAATTGGAGGATTTGGAAATTGATTAGTCCCTCTTATATTAGGAGCCCCCGATATAGCTTTCCCTCGAATAAATAATATAAGTTTTTGAATACTCCCCCCATCATTAACATTATTGCTTTCAAGAAGTTTAGTAGAG---------------GCAGGGGCCGGAACAGGATGAACTGTTTACCCACCTCTTTCATCTTCAATTGCTCACGCTGGAGCTTCTGTTGATTTAGCAATTTTTTCACTTCATTTAGCAGGAATTTCTTCAATTTTAGGGGCAGTAAATTTTATTACTACTATTATTAATATACGAGCCCCAGGAATTACTTTTGATCGATTACCCTTATTTGTTTGATCTGTTTTAATTACTGCAGTTCTTTTACTACTATCTCTACCAGTATTGGCAGGAGCTATTAC-------------------------------------------------------------------------
>CNPKK1220-14
ATATTATATTTTATTTTTGGAGCTTGATCAGGAATAGTAGGTACTTCATTAAGAATAATTATTCGAGCTGAATTAGGACACCCTGGAGCCTTAATTGGTAATGATCAAATTTATAACGTAGTTGTAACAGCTCATGCTTTTATTATAATTTTTTTTATAGTTATACCTATTATAATTGGAGGATTTGGAAATTGATTAGTCCCTCTTATATTAGGAGCCCCCGATATAGCTTTCCCTCGAATAAATAATATAAGTTTTTGAATACTCCCCCCATCATTAACATTATTGCTTTCAAGAAGTTTAGTAGAGGCAGGGGCCGGAACAGGATGAACTGTTTACCCACCTCTTTCATCTTCAATTGCTCACGCTGGAGCTTCTGTTGATTTAGCAATTTTTTCACTTCATTTAGCAGGAATTTCTTCAATTTTAGGGGCAGTAAATTTTATTACTACTATTATTAATATACGAGCCCCAGGAATTACTTTTGATCGATTACCCTTATTTGTTTGATCTGTTTTAATTACTGCAGTTCTTTTACTACTATCTCTACCAGTATTGGCAGGAGCTATTACAATACTATTAACAGATCGA
>CNPKK751-14
ATACTATATTTTATTTTTGGAGCTTGATCAGGAATAGTAGGTACTTCATTAAGAATAATTATTCGAGCTGAATTAGGACATCCTGGAGCCTTAATTGGTAATGATCAAATTTATAACGTAGTTGTAACAGCTCATGCTTTTATTATAATTTTTTTCATAGTTATACCTATTATAATTGGAGGATTTGGAAATTGATTAGTCCCCCTTATATTAGGAGCCCCCGATATAGCTTTCCCCCGAATAAATAATATAAGTTTTTGAATACTCCCCCCATCATTAACATTATTGCTTTCAAGTAGTTTAGTAGAGGCAGGGGCCGGAACAGGATGAACTGTTTACCCTCCTCTTTCATCTTCAATCGCTCACGCTGGAGCTTCTGTTGATTTAGCTATTTTTTCACTTCATTTAGCAGGAATTTCTTCAATTTTAGGGGCAGTAAATTTTATTACTACTATTATTAATATACGAGCCCCAGGAATCACTTTTGATCGATTACCTTTATTTGTTTGATCTGTTTTAATTACAGCAGTTCTTTTATTATTGTCTCTC
>CNRGH503-15
TTTATTTTTGGAGCTTGATCAGGAATAGTAGGTACTTCATTAAGAATAATTATTCGAGCTGAATTAGGGCACCCTGGAGCCTTAATTGGTAATGATCAAATTTATAACGTAGTTGTAACAGCTCATGCTTTTATTATAATTTTTTTTATAGTTATGCCTATTATAATTGGAGGATTCGGAAATTGATTAGTCCCTCTTATATTAGGAGCCCCCGACATAGCTTTCCCCCGAATAAATAATATAAGTTTTTGAATACTACCCCCATCATTAACATTATTGCTTTCAAGTAGTTTAGTAGAGGCAGGGGCTGGAACAGGGTGAACTGTTTACCCACCTCTTTCATCATCAATTGCTCACGCTGGGGCTTCTGTTGATTTAGCCATTTTTTCACTTCATTTAGCAGGGATTTCTTCAATTTTAGGAGCAGTAAATTTTATTACTACTATTATTAATATACGAGCCCCAGGAATTACTTTCGATCGATTACCTTTATTTGTTTGATCTGTTTTAATTACAGCAGTTCTTTTATTATTATCTTTGCCAGTATTAGCAGGAGCTATTACAATACTATTAACAGATCGA------------------------------------------------
>CRHIC489-16
TTTATTTTTGGAGCTTGATCAGGAATAGTAGGTACTTCATTAAGAATAATTATTCGAGCTGAATTAGGACACCCTGGAGCCTTAATTGGCAATGATCAAATTTATAACGTAGTTGTAACAGCTCATGCTTTTATTATAATTTTTTTTATAGTTATGCCTATTATAATTGGAGGATTCGGAAATTGATTAGTCCCTCTCATATTAGGAGCCCCCGACATAGCTTTCCCCCGAATAAATAATATAAGTTTTTGAATACTACCCCCATCATTAACATTATTGCTTTCAAGTAGTTTAGTAGAGGCAGGGGCCGGAACAGGATGAACTGTTTACCCTCCTCTTTCATCATCAATTGCTCACGCTGGAGCTTCTGTTGATTTAGCCATTTTTTCCCTTCATTTAGCAGGGATTTCTTCAATTTTAGGAGCAGTAAATTTTATTACTACTATTATTAATATACGAGCCCCAGGAATTACTTTCGATCGATTACCTTTATTTGTTTGATCTGTTTTAATTACAGCAGTTCTTTTATTATTATCTTTGCCAGTTTTAGCAGGAGCTATTACAATA---------------------------------------------------------------------
>GBDP16454-15
TGATCAGGAATAGTAGGTACTTCATTAAGAATAATTATTCGAGCTGAACTAGGACATCCTGGAGCCTTAATTGGTAATGATCAAATTTATAACGTAGTTGTAACAGCTCATGCTTTTATTATAATTTTTTTCATAGTTATACCTATTATAATTGGAGGATTTGGAAATTGATTAGTCCCTCTTATATTAGGAGCCCCCGATATAGCTTTCCCCCGAATAAATAATATAAGTTTTTGAATATTACCCCCATCATTAACATTATTGCTTTCAAGAAGTTTAGTAGAGGCAGGGGCCGGAACAGGGTGAACTGTTTATCCTCCTCTTTCATCTTCAATTGCTCACGCTGGAGCCTCTGTTGATTTAGCAATTTTTTCACTTCATTTAGCAGGAATCTCTTCAATTTTAGGAGCAGTAAATTTTATTACTACTATTATTAATATACGAGCCCCAGGAATCACTTTTGATCGATTACCCTTATTTGTTTGATCTGTTTTAATTACAGCAGTTCTTTTACTTCTTTCTCTACCAGTATTAGCAGGAGCTATTACAATACTATTAACAGATCGAAATCTAAATACATCTTTTTTTGATCCTGCAGGAGGGGGTGATCCAATTTTATATCAACATTTATTTTGATTTTTTGGTCACCCAGAAGTATACATTTTAATTTTACCTGGATTTGGAATAATCTCTCATATTATTAATAGAAATAGAGGGAAAAAGGAAACATTTGGTGCTTTAGGTATAATTTATGCTATATTAACAATTGGGTTATTAGGATTTATTGTATGAGCTCATCACATGTTCACAGTTGGTATAGACGTAGATACTCGAGCTTATTTTACTTCTGCAACAATAATTATTGCTGTGCCAACTGGAATTAAAATTTTTAGTTGATTAGCAACCTTACATGGAACTCAATTTAATTATACTGCTTCTCTATTGTGGGCCTTAGGGTTTGTATTTTTATTCACCGTAGGAGGGTTAACTGGAGTTATTTTAGCTAATTCTTCTATTGATATTGTTCTTCATGATACTTATTATGTAGTAGCTCATTTCCACTATGTTTTATCAATGGGAGCAGTATTTGCAATTATAGCAGGATTTATTTATTGATACCCATTATTTACTGGATTAGCAATAAGTGAAACATTATTAAAAATTCAATTTAGTATCATATTTTTAGGAGTAAATTTAACATTCTTCCCTCAACATTTCCTTGGATTAGCAGGTATACCTCGACGATACTCAGATTATCCTGATTCTTACACTGCTTGAAATTTAGTATCCTCAATTGGATCAACTATCTCATTCATTGGTATTATTATATTCATTTATATTATTTGAGAAAGAATGGTTAGAAATCGTAATATTATTTATTCTACTCAATTAAACTCTTCTATTGAATGATTACAAAATAATCCTCCTGCAGA
>GMGRH2069-13
AATATTATATTTTATTTTTGGAGCTTGATCAGGAATAGTAGGTACTTCATTAAGAATAATTATTCGAGCTGAATTA---GGACACCCTGGAGCCTTAATTGGTAATGATCAAATTTATAACGTAGTTGTAACAGCTCATGCTTTTATTATAATTTTTTTCATAGTTATACCTATTATAATTGGAGGATTTGGAAATTGATTAGTTCCTCTTATATTAGGAGCCCCCGATATAGCTTTCCCTCGAATAAATAATATAAGTTTTTGAATACTCCCCCCATCATTAACATTATTGCTTTCAAGAAGTTTAGTAGAGGCAGGGGCCGGAACAGGGTGAACTGTTTACCCTCCTCTTTCATCTTCAATTGCCCACGCTGGAGCTTCTGTTGATTTAGCAATTTTTTCACTTCATTTAGCAGGAATTTCTTCAATTTTAGGGGCGGTAAATTTTATTACTACTATTATTAATATACGAGCCCCAGGAATTACTTTTGATCGATTACCTTTATTTGTTTGGTCTGTTTTAATTACCGCAGTTCTTTTACTATTATCTTTACCAGTTTTAGCAGGAGCTATCACAATATTATTAACAGATCGAAATCTAAATACCTCTTTTTTTGATCCTGCAGGAGGAGGTGATCCAATTTTATATCAACATTTATTT
>JKBRM053-16
AATATTATATTTTATTTTTGGAGCTTGATCAGGAATAGTAGGTACTTCGCTAAGAATAATTATTCGAGCTGAATTAGGACATCCTGGAGCCTTAATTGGTAATGATCAAATTTATAACGTAGTTGTAACAGCTCATGCTTTTATTATAATTTTTTTCATAGTTATACCTATTATAATTGGAGGATTTGGAAATTGATTAGTCCCTCTTATATTAGGAGCCCCCGATATAGCTTTCCCCCGAATAAATAATATAAGTTTTTGAATACTCCCCCCATCATTAACATTATTGCTTTCAAGAAGTTTAGTAGAGGCAGGGGCTGGAACAGGATGAACTGTTTATCCTCCTCTTTCATCTTCAATTGCCCATGCTGGAGCTTCTGTTGATTTAGCTATCTTCTCACTTCATTTAGCAGGAATCTCTTCAATTTTAGGAGCAGTAAATTTTATTACTACTATTATTAATATACGAGCCCCAGGAATTACTTTTGATCGATTACCTTTATTTGTCTGATCTGTTTTAATTACAGCAGTCCTTTTATTATTATCTCTGCCAGTTTTAGCCGGAGCTATCACAATATTATTAACAGATCGAAATTTAAATACCTCTTTTTTTGATCCTGCAGGAGGAGGTGATCCTATTTTATATCAACACTTATTT
>JSCI182-16
AATATTATATTTTATTTTTGGAGCTTGATCAGGAATAGTAGGTACTTCATTAAGAATGATTATTCGAGCTGAATTAGGACATCCTGGAGCCCTAATTGGTAATGATCAAATTTATAACGTAGTTGTAACAGCTCATGCTTTTATTATAATTTTTTTCATAGTTATACCTATTATAATTGGAGGATTTGGAAACTGATTAGTTCCTCTTATATTAGGAGCCCCCGATATAGCTTTCCCCCGAATAAATAATATAAGTTTTTGAATGTTACCCCCATCATTAACATTATTGCTTTCAAGAAGTTTAGTAGAGGCAGGGGCTGGAACAGGATGAACTGTTTACCCTCCTCTCTCATCTTCAATTGCTCATGCTGGAGCTTCTGTTGATTTAGCTATTTTCTCCCTTCATTTAGCAGGGATTTCTTCAATTTTAGGGGCAGTAAATTTTATTACTACTATTATTAATATACGAGCCCCAGGAATTACTTTTGATCGATTGCCTTTATTTGTTTGATCTGTTTTAATTACAGCAGTTCTTCTATTATTATCTCTCCCAGTTTTAGCCGGAGCTATTACAATGTTACTAACAGATCGAAATTTAAATACATCTTTTTTTGATCCTGCAGGAGGTGGAGATCCAATTTTATACCAACATTTATTT
>NORSC013-15
AATATTATATTTTATTTTTGGAGCTTGATCAGGAATAGTAGGTACTTCATTAAGAATAATTATTCGAGCTGAACTAGGACATCCTGGAGCCTTAATTGGTAATGATCAAATTTATAACGTAGTTGTAACAGCTCATGCTTTTATTATAATTTTTTTCATAGTTATACCTATTATAATTGGAGGATTTGGAAATTGATTAGTCCCTCTTATATTAGGAGCCCCCGATATAGCTTTCCCCCGAATAAATAATATAAGTTTTTGAATATTACCCCCATCATTAACATTATTGCTTTCAAGAAGTTTAGTAGAGGCAGGGGCCGGAACAGGGTGAACTGTTTATCCCCCTCTTTCATCTTCAATTGCTCACGCTGGAGCCTCTGTTGATTTAGCAATTTTTTCACTTCATTTAGCAGGAATCTCTTCAATTTTAGGAGCAGTAAATTTTATTACTACTATTATTAATATACGAGCCCCAGGAATCACTTTTGATCGATTACCATTATTTGTTTGATCTGTTTTAATTACAGCAGTTCTTTTACTTCTTTCTCTACCAGTATTAGCAGGAGCTATTACAATACTATTAACAGATCGAAATCTAAATACATCTTTTTTTGATCCTGCGGGAGGAGGTGATCCAATTTTATACCAACATTTATTT
>NORSC1143-17
AATATTATATTTTATTTTTGGAGCTTGATCAGGAATAGTAGGTACTTCATTAAGAATAATTATTCGAGCTGAATTAGGCCACCCTGGAGCCTTAATTGGTAATGATCAAATTTATAACGTAGTTGTAACAGCTCATGCTTTTATTATAATTTTTTTCATAGTTATACCTATTATAATTGGAGGATTTGGAAATTGATTAGTCCCTCTTATATTAGGAGCCCCCGATATAGCTTTCCCCCGAATAAATAATATAAGTTTTTGAATACTCCCCCCATCATTAACACTATTGCTTTCAAGAAGTTTAGTAGAAGCAGGGGCCGGAACAGGATGAACTGTTTATCCTCCCCTTTCATCTTCAATTGCCCACGCTGGAGCTTCTGTTGATTTAGCTATTTTTTCACTTCATTTAGCAGGTATTTCTTCAATTTTAGGAGCAGTAAATTTTATTACTACTATTATTAATATACGAGCCCCAGGAATTACTTTTGATCGATTACCTTTATTTGTTTGATCTGTTTTAATTACAGCAGTTCTTTTATTATTATCCCTACCAGTCTTAGCTGGAGCTATTACAATATTATTAACAGATCGAAATTTAAATACATCTTTTTTTGACCCTGCAGGAGGAGGAGATCCTATTTTATATCAACATTTATTC
>NORSC2265-17
AATATTATATTTTATTTTTGGAGCTTGATCAGGAATAGTAGGTACTTCATTAAGAATAATTATTCGAGCTGAATTAGGACATCCTGGAGCCTTAATTGGTAATGATCAAATTTATAACGTAGTTGTAACAGCTCATGCTTTTATTATAATTTTTTTCATAGTTATACCTATTATAATTGGAGGATTTGGAAATTGATTAGTCCCTCTTATATTAGGAGCCCCCGATATAGCTTTCCCCCGAATAAATAATATAAGTTTTTGAATGCTCCCCCCATCATTAACATTATTGCTTTCAAGAAGTTTAGTAGAGGCAGGGGCCGGAACAGGATGAACTGTTTACCCTCCTCTTTCATCTTCAATTGCTCACGCTGGAGCTTCTGTTGATTTAGCAATTTTTTCACTTCATTTAGCAGGAATTTCTTCAATTTTAGGAGCAGTAAATTTTATTACAACTATTATTAATATACGAGCCCCAGGAATTACTTTTGATCGATTGCCTTTATTTGTTTGATCTGTTTTAATTACAGCAGTTCTTTTATTATTATCTCTACCAGTTTTAGCAGGAGCTATTACAATACTATTAACAGATCGAAATTTAAATACATCTTTTTTTGATCCTGCAGGAGGAGGAGATCCAATTTTATATCAACATTTATTT
>NORSC2606-18
AATATTATATTTTATTTTTGGAGCTTGATCAGGAATAGTAGGTACTTCATTAAGAATAATTATTCGAGCTGAATTAGGACACCCTGGAGCCTTAATTGGTAATGATCAAATTTATAACGTAGTTGTAACAGCTCATGCTTTTATTATAATTTTTTTCATAGTTATACCTATTATAATTGGAGGATTTGGAAATTGATTAGTTCCTCTTATATTAGGAGCCCCCGATATAGCTTTCCCTCGAATAAATAATATAAGTTTTTGAATACTCCCCCCATCATTAACATTATTGCTTTCAAGAAGTTTAGTAGAGGCAGGGGCCGGAACAGGGTGAACTGTTTACCCTCCTCTTTCATCTTCAATTGCCCACGCTGGAGCTTCTGTTGATTTAGCAATTTTTTCACTTCATTTAGCAGGAATTTCTTCAATTTTAGGGGCGGTAAATTTTATTACTACTATTATTAATATACGAGCCCCAGGAATTACTTTTGATCGATTACCTTTATTTGTTTGATCTGTTTTAATTACCGCAGTTCTTTTACTATTATCTTTACCAGTTTTAGCAGGAGCTATCACAATATTATTAACAGATCGAAATCTAAATACCTCTTTTTTTGATCCTGCAGGAGGGGGTGATCCAATTTTATATCAACATTTATTT
>NORSC4028-20
AATATTATATTTTATTTTTGGAGCTTGATCAGGAATAGTAGGTACTTCATTAAGAATAATTATTCGAGCTGAATTAGGACATCCTGGAGCCTTAATTGGTAATGATCAAATTTATAACGTAGTTGTAACAGCTCATGCTTTTATTATAATTTTTTTCATAGTTATACCTATTATAATTGGAGGATTTGGAAATTGATTAGTCCCTCTTATATTAGGAGCCCCCGATATAGCTTTCCCCCGAATAAATAATATAAGTTTTTGAATACTTCCCCCATCATTAACATTATTGCTTTCAAGAAGTTTAGTAGAGGCAGGGGCCGGAACAGGATGAACTGTTTACCCTCCTCTTTCATCTTCAATTGCTCACGCTGGAGCTTCTGTTGATTTAGCAATTTTTTCACTTCATTTAGCAGGAATTTCTTCAATTTTAGGAGCAGTAAATTTTATTACAACTATTATTAATATACGAGCCCCAGGAATTACTTTTGATCGATTGCCTTTATTTGTTTGATCTGTTTTAATTACAGCAGTTCTTTTATTATTATCTCTACCAGTTTTAGCAGGAGCTATTACAATACTATTAACAGATCGAAATTTAAATACATCTTTTTTTGATCCTGCAGGAGGAGGAGATCCAATTTTATACCAACATTTATTT
>NORSC598-16
AATATTATATTTTATTTTTGGAGCTTGATCAGGAATAGTAGGTACTTCATTAAGAATAATTATTCGAGCTGAATTAGGACACCCTGGAGCCTTAATTGGTAATGATCAAATTTATAACGTAGTTGTAACAGCTCATGCTTTTATTATAATTTTTTTCATAGTTATACCTATTATAATTGGAGGATTTGGAAATTGATTAGTTCCTCTTATATTAGGAGCCCCCGATATAGCTTTCCCTCGAATAAATAATATAAGTTTTTGAATACTCCCCCCATCATTAACATTATTGCTTTCAAGAAGTTTAGTAGAGGCAGGGGCCGGAACAGGGTGAACTGTTTACCCTCCTCTTTCATCTTCAATTGCTCACGCTGGAGCTTCTGTTGATTTAGCAATTTTTTCACTTCATTTAGCAGGAATTTCTTCAATTTTAGGGGCGGTAAATTTTATTACTACTATTATTAATATACGAGCCCCAGGAATTACTTTTGATCGATTACCTTTATTTGTTTGATCTGTTTTAATTACCGCAGTTCTTTTACTATTATCTTTACCAGTTTTAGCAGGAGCTATCACAATATTATTAACAGATCGAAATCTAAATACCTCTTTTTTTGATCCTGCAGGAGGGGGTGATCCAATTTTATATCAACATTTATTT
>SCIEX023-19
AATATTATATTTTATTTTTGGAGCTTGGTCAGGAATAGTTGGTACTTCTTTAAGAATGATTATTCGAGCTGAATTGGGGCACCCTGGGACCTTAATCGGCAATGATCAAATTTACAACGTAGTTGTTACAGCCCATGCTTTTATTATAATTTTTTTCATGGTTATACCTATTATAATTGGAGGATTTGGAAATTGACTAGTTCCCCTTATATTAGGGGCACCTGATATGGCTTTCCCTCGAATAAACAATATAAGTTTTTGAATATTGCCCCCATCATTAACTTTATTGCTTTCAAGAAGCTTAGTAGAAGCAGGGGCTGGAACAGGGTGAACTGTATACCCTCCTCTTTCTTCCTCAATTGCTCATGCAGGGGCTTCCGTTGATTTTGCTATTTTTTCTTTACATTTAGCCGGAATTTCTTCAATTTTAGGAGCAGTAAATTTTATTACTACTATTATTAATATACGAGCCCCTGGAATTACATTTGATCGGCTCCCCCTATTTGTTTGATCTGTGTTAATTACAGCGGTTCTTTTATTACTCTCACTTCCAGTATTGGCGGGAGCTATTACAATATTATTAACAGATCGAAATTTAAATACATCTTTTTTTGACCCCGCTGGAGGGGGTGATCCTATTTTATACCAACACTTATTT
>SCIEX024-19
AATACTATATTTTATTTTTGGTGCTTGATCAGGAATAGTTGGTACTTCATTAAGAATAATTATTCGAGCTGAATTAGGACACCCTGGAGCCTTAATTGGTAACGATCAAATTTACAATGTAGTTGTAACAGCTCACGCTTTTATTATAATTTTTTTTATAGTTATACCTATTATAATTGGAGGATTTGGAAACTGATTAGTTCCTCTTATACTAGGAGCCCCCGATATAGCTTTCCCTCGAATAAATAATATAAGTTTTTGAATACTCCCCCCATCATTAACATTATTACTTTCAAGAAGTTTGGTAGAAGCAGGGGCTGGGACAGGGTGAACTGTTTACCCTCCTCTTTCTTCTTCAATTGCCCACGCTGGGGCTTCTGTTGATCTAGCCATTTTTTCTCTTCATTTAGCTGGAATTTCCTCAATTTTAGGAGCAGTAAATTTTATTACTACTATCATTAATATACGAGCCCCAGGAATTACGTTTGATCGTTTACCTTTATTTGTTTGATCTGTGCTAATTACAGCAGTTCTTTTACTACTATCTTTACCTGTTTTAGCCGGAGCTATTACTATATTATTGACAGACCGAAATTTAAATACATCTTTTTTTGACCCTGCAGGAGGAGGTGATCCTATTTTATACCAACATTTATTT
>SCIEX025-19
CAGGAATAGTTGGTACTTCATTAAGAATAATTATTCGAGCTGAATTAGGACACCCTGGAGCCTTAATTGGTAACGATCAAATTTACAATGTAGTTGTAACAGCCCACGCTTTTATTATAATTTTTTTTATAGTTATACCTATTATAATTGGAGGATTTGGAAACTGATTAGTTCCTCTTATATTAGGAGCCCCCGATATAGCTTTCCCTCGAATAAATAATATAAGTTTTTGAATACTCCCCCCATCATTAACATTATTACTTTCAAGAAGTTTGGTAGAAGCAGGGGCTGGGACAGGGTGAACTGTTTACCCTCCTCTTTCTTCTTCAATTGCCCACGCTGGAGCTTCTGTTGATCTAGCCATTTTTTCTCTTCATTTAGCTGGAATTTCCTCAATTTTAGGAGCAGTAAATTTTATTACTACTATCATTAATATACGAGCCCCAGGAATTACATTTGATCGTTTACCTTTATTTGTTTGATCTGTGCTAATTACAGCAGTTCTTTTACTACTATCTTTACCTGTTTTAGCCGGAGCTATTACTATATTATTGACAGACCGAAATTTAAATACATCTTTTTTTGACCCTGCAGGAGGGGGTGATCCTATTTTATACCAACATTTATTT-----------------------------
>SCIEX036-19
TGAATTAGGACACCCTGGAGCCTTAATTGGTAACGATCAAATTTACAATGTAGTTGTAACTGCTCATGCATTTATTATAATTTTTTTTATAGTTATACCTATTATAATTGGTGGATTTGGAAATTGATTAGTCCCTCTTATATTAGGAGCCCCCGATATAGCTTTCCCTCGAATAAATAATATAAGTTTTTGAATATTGCCCCCATCATTAACATTATTGCTTTCAAGAAGTTTAGTAGAAGCAGGGGCTGGAACAGGATGAACTGTTTACCCTCCCCTTTCTTCTTCAATTGCTCACGCTGGAGCTTCTGTAGATTTAGCCATTTTTTCTTTACATTTAGCAGGAATTTCTTCAATTTTAGGAGCAGTAAATTTTATTACTACTATTATTAACATACGAGCCCCAGGTATTACTTTTGATCGAATACCTTTATTTGTTTGATCTGTATTAATTACAGCAGTTCTTTTATTACTCTCTTTACCTGTTTTAGCCGGAGCCATTACAATACTATTAACAGATCGAAATTTAAATACATCTTTTTTTGACCCTGCAGGGGGAGGAGACCCAATTTTGTATCAACATTTATTT---------------------------------------------------------------------
>SCIEX072-19
TGGTAATGATCAAATTTACAACGTAGTTGTAACAGCCCATGCTTTTATTATAATTTTTTTCATAGTTATACCTATCATAATTGGTGGTTTTGGTAATTGATTAGTACCTCTTATATTAGGAGCCCCCGATATAGCTTTTCCTCGAATAAATAATATAAGTTTTTGAATATTACCCCCATCATTAACATTATTGCTTTCAAGAAGATTGGTAGAGGCAGGGGCTGGAACAGGGTGAACTGTTTATCCCCCACTTTCTTCTTCAATTGCTCATGCTGGAGCTTCTGTTGATTTAGCTATTTTTTCTCTTCATTTAGCCGGAATTTCTTCAATTTTAGGAGCAGTAAATTTTATTACAACTATTATTAATATACGAGCCCCAGGAATCACTTTTGATCGTTTACCTTTATTTGTTTGATCTGTTTTAATTACAGCTGTTCTTTTATTGCTTTCATTGCCAGTATTGGC-------------------------------------------------------------------------------------------------------------------------------------------------------------------------------------------------
>SCIEX075-19
CTTTAATTGGTAATGATCAAATTTACAACGTAGTTGTAACAGCTCACGCTTTTGTTATAATTTTTTTTATAGTTATACCTATTATAATTGGAGGATTTGGAAATTGATTAGTTCCTCTTATACTAGGAGCCCCCGATATAGCTTTCCCCCGAATAAATAATATAAGTTTTTGAATGCTCCCCCCATCATTAACATTNTTACTTTCAAGAAGTTTGGTAGAGGCAGGGGCTGGAACAGGTTGAACTGTCTACCCTCCTCTTTCTTCTTCTATTGCCCATGCTGGNGCTTCTGTTGATTTAGCTATTTTTTCTCTTCATTTAGCTGGAATTTCTTCAATTTTAGGAGCAGTAAATTTTATTACTACTATTATCAATATAC----------------------------------------------------------------------------------------------------------------------------------------------------------------------------------------------------------------------------------------------------------------------------------------
>SCIEX093-19
AATACTATATTTTATTTTTGGAGCTTGATCAGGAATAGTTGGTACTTCTTTAAGAATAATTATTCGAGCCGAATTAGGACACCCCGGAGCCTTAATTGGAAATGATCAAATTTATAACGTAGTTGTTACTGCACACGCTTTTATCATAATTTTTTTTATAGTTATACCTATTATAATTGGAGGATTTGGAAATTGATTAGTCCCATTAATATTAGGAGCACCCGATATAGCTTTTCCGCGAATAAATAATATAAGTTTTTGAATGTTACCCCCTTCACTAACATTATTACTTTCAAGAAGTTTAGTAGAAGCAGGGGCTGGAACAGGATGAACTGTCTACCCTCCCCTTTCTTCATCAATCGCCCATGCCGGAGCATCCGTTGATTTAGCTATTTTCTCTTTACATTTAGCTGGAATTTCTTCAATTTTAGGAGCAGTAAATTTTATTACAACTATTATTAACATGCGAGCCCCAGGAATTACTTTTGATCGATTACCTTTATTTGTGTGGTCTGTCTTAATCACAGCTGTTCTTCTTTTATTATCTTTACCTGTACTAGCTGGAGCTATTACTATACTACTAACAGATCGAAATCTTAATACTTCTTTTTTTGATCCTGCAGGTGGGGGAGATCCTATTCTTTATCAACACTTATTT
>SMTPB13835-13
-ATATTATATTTTATTTTTGGAGCTTGATCAGGAATAGTAGGTACTTCATTAAGAATAATTATTCGAGCTGAATTAGGGCACCCTGGAGCCTTAATTGGCAATGATCAAATTTATAACGTAGTTGTAACAGCTCATGCTTTTATTATAATTTTTTTTATAGTTATGCCTATTATAATTGGAGGATTCGGAAATTGATTAGTCCCTCTCATATTAGGAGCCCCCGACATAGCTTTTCCCCGAATAAATAATATAAGTTTTTGAATACTACCCCCATCATTAACATTATTGCTTTCAAGTAGTTTAGTAGAGGCAGGGGCCGGAACAGGATGAACTGTTTACCCTCCTCTTTCATCATCAATTGCTCACGCTGGGGCTTCTGTTGATTTA---GCCATTTTTTCCCTTCATTTAGCAGGGATTTCTTCAATTTTAGGAGCAGTAAATTTTATTACTACTATTATTAATATACGAGCCCCAGGAATTACTTTCGATCGATTACCTTTATTTGTTTGATCTGTTTTAATTACAGCAGTTCTTTTATTATTATCTTTGCCAGTTTTAGCAGGAGCTATTACAATACTATTAACAGACCGA---------------------------------------
>SMTPB13870-13
----------TTTATTTTTGGAGCTTGATCAGGAATAGTAGGTACTTCATTAAGAATAATTATTCGAGCTGAATTAGGACACCCTGGAGCCTTAATTGGTAATGATCAAATTTATAACGTAGTTGTAACAGCTCATGCTTTTATTATAATTTTTTTTATAGTTATACCTATTATAATTGGAGGATTTGGAAATTGATTAGTCCCTCTTATATTAGGAGCCCCCGATATAGCTTTCCCTCGAATAAATAATATAAGTTTTTGAATACTCCCCCCATCATTAACATTATTGCTTTCAAGAAGTTTAGTAGAGGCAGGGGCCGGAACAGGATGAACTGTTTACCCACCTCTTTCATCTTCAATTGCTCACGCTGGAGCTTCTGTTGATTTA---GCAATTTTTTCACTTCATTTAGCAGGAATTTCTTCAATTTTAGGAGCAGTAAATTTTATTACTACTATTATTAATATACGAGCCCCAGGAATTACTTTTGATCGATTACCCTTATTTGTTTGATCTGTTTTAATTACTGCAGTTCTTTTACTACTATCTCTACCAGTATTGGCAGGAGCTATTACAATACTATTAACAGAT------------------------------------------
>SMTPB2050-13
AATATTATATTTTATTTTTGGAGCTTGATCAGGAATAGTAGGTACTTCATTAAGAATAATTATTCGAGCTGAATTAGGGCACCCTGGAGCCTTAATTGGTAATGATCAAATTTATAACGTAGTTGTAACAGCTCATGCTTTTATTATAATTTTTTTTATAGTTATGCCTATTATAATTGGAGGATTCGGAAATTGATTAGTCCCTCTTATATTAGGAGCCCCCGACATAGCTTTCCCCCGAATAAATAATATAAGTTTTTGAATACTGCCCCCATCATTAACATTATTGCTTTCAAGTAGTTTAGTAGAGGCAGGGGCCGGAACAGGATGAACTGTTTACCCTCCTCTTTCATCATCAATTGCTCACGCTGGAGCTTCTGTTGATTTAGCCATTTTTTCCCTTCATTTAGCAGGGATTTCTTCAATTTTAGGAGCAGTAAATTTTATTACTACTATTATTAATATACGAGCCCCAGGAATTACTTTCGATCGATTACCTTTATTTGTTTGATCTGTTTTAATTACAGCAGTTCTTTTATTATTATCTTTGCCAGTTTTAGCAGGAGCTATTACAATACTATTAACAGATCGAAATCTAAATACATCTTTTTTTGATCCTGCAGGAGGAGGTGATCCAATTTTATATCAACATTTATTT
>SMTPD1968-13
-ATATTATATTTTATTTTTGGAGCTTGATCAGGAATAGTAGGTACTTCATTA---AGAATAATTATTCGAGCTGAATTAGGGCACCCTGGAGCCTTAATTGGTAAT---GATCAAATTTATAACGTAGTTGTAACAGCTCATGCTTTTATTATAATTTTTTTTATAGTTATGCCTATTATAATTGGAGGATTCGGAAATTGATTAGTCCCTCTTATA---TTAGGAGCCCCCGACATAGCTTTCCCCCGAATAAATAATATAAGTTTTTGAATACTACCCCCATCATTAACATTATTGCTTTCAAGTAGTTTAGTAGAGGCAGGGGCCGGAACAGGATGAACTGTTTACCCTCCTCTTTCATCCTCAATTGCTCACGCTGGAGCTTCTGTTGATTTA---GCCATTTTTTCCCTTCATTTAGCAGGGATTTCTTCAATTTTAGGAGCAGTAAATTTTATTACTACTATTATTAATATACGAGCCCCAGGAATTACTTTCGATCGATTACCTTTATTTGTTTGATCTGTTTTAATTACAGCAGTTCTTTTATTATTATCTTTGCCAGTTTTAGCAGGA------------------------------------------
>SMTPI2672-14
TTTATTTTTGGAGCTTGATCAGGAATAGTTGGTACTTCTTTAAGAATAATTATTCGAGCTGAATTAGGACACCCTGGTGCCCTAATTGGTAATGATCAAATTTATAATGTAGTTGTAACAGCTCATGCTTTTATTATAATTTTTTTTATAGTTATACCTATTATAATTGGAGGATTTGGAAATTGATTAGTCCCTCTTATATTAGGAGCCCCCGATATAGCTTTCCCTCGAATAAATAATATAAGTTTTTGAATGCTCCCCCCATCATTAACATTATTACTTTCAAGAAGTTTAGTAGAAGCAGGGGCTGGTACAGGGTGAACTGTTTATCCCCCTCTTTCATCTTCAATTGCTCATGCTGGAGCTTCTGTTGATTTAGCTATTTTTTCACTTCATTTAGCAGGGATTTCTTCAATTTTAGGAGCAGTAAATTTTATTACTACTATTATTAATATACGAGCTCCAGGAATCACCTTTGATCGACTACCTTTATTTGTTTGATCTGTTTTAATTACAGCAGTTCTTTTATTATTATCTCTGCCAGTTTTAGCAGGAGCTATTACAATACTACTAACAGAT---------------------------------------------------------
>SMTPI3191-14
ATATTATATTTTATTTTTGGAGCTTGATCAGGAATAGTAGGTACTTCATTAAGAATAATTATTCGAGCTGAATTAGGGCACCCTGGAGCCTTAATTGGCAATGATCAAATTTATAACGTAGTTGTAACAGCTCATGCTTTTATTATAATTTTTTTTATAGTTATGCCTATTATAATTGGAGGATTCGGAAATTGATTAGTCCCTCTCATATTAGGAGCCCCCGACATAGCTTTCCCCCGAATAAATAATATAAGTTTTTGAATACTACCCCCATCATTAACATTATTGCTTTCAAGTAGTTTAGTAGAGGCAGGGGCCGGAACAGGATGAACTGTTTACCCTCCTCTTTCATCATCAATTGCTCACGCTGGAGCTTCTGTTGATTTAGCCATTTTTTCCCTTCATTTAGCAGGGATTTCTTCAATTTTAGGAGCAGTAAATTTTATTACTACTATTATTAATATACGAGCCCCAGGAATTACTTTCGATCGATTACCTTTATTTGTTTGATCTGTTTTAATTACAGCAGTTCTTTTATTATTATCTTTGCCAGTTTTAGCAGGAGCTATTACAATACTATTAACAGAC------------------------------------------------
>SMTPJ3314-14
ATATTATATTTTATTTTTGGAGCTTGATCAGGAATAGTGGGTACTTCTTTAAGAATAATTATTCGAGCTGAATTAGGACACCCTGGTGCCCTAATTGGTAATGATCAAATTTATAATGTAGTTGTAACAGCTCATGCTTTTATTATAATTTTTTTTATAGTTATACCTATTATAATTGGAGGATTTGGAAATTGATTAGTCCCTCTTATATTAGGAGCCCCCGATATAGCTTTCCCTCGAATAAATAATATAAGTTTTTGAATGCTCCCCCCATCATTAACATTATTACTTTCAAGAAGTTTAGTAGAAGCAGGGGCTGGTACAGGGTGAACTGTTTATCCCCCTCTTTCATCTTCAATTGCTCATGCTGGAGCTTCTGTTGATTTAGCTATTTTTTCACTTCATTTAGCAGGAATTTCTTCAATTTTAGGAGCAGTAAATTTTATTACTACTATTATTAATATACGAGCCCCAGGAATCACCTTTGATCGATTGCCTTTATTTGTTTGATCTGTTTTAATTACAGCAGTTCTTTTATTATTATCTCTGCCAGTTTTAGCAGGGGCTATTACAATACTACTAACAGATCGA-----------------------------------------------
>SMTPM3653-15
TTTATTTTTGGAGCTTGATCAGGAATAGTAGGTACTTCATTAAGAATAATTATTCGAGCTGAATTAGGACACCCTGGAGCCTTAATTGGTAATGATCAAATTTATAACGTAGTTGTAACAGCTCATGCTTTTATTATAATTTTTTTTATAGTTATACCTATTATAATTGGAGGATTTGGAAATTGATTAGTCCCTCTTATATTAGGAGCCCCCGATATAGCTTTCCCTCGAATAAATAATATAAGTTTTTGAATACTCCCCCCATCATTAACATTATTGCTTTCAAGAAGTTTAGTAGAGGCAGGGGCCGGAACAGGATGAACTGTTTACCCACCTCTTTCATCTTCAATTGCTCACGCTGGAGCTTCTGTTGATTTAGCAATTTTTTCACTTCATTTAGCAGGAATTTCTTCAATTTTAGGAGCAGTAAATTTTATTACTACTATTATTAATATACGAGCCCCAGGAATTACTTTTGATCGATTGCCCTTATTTGTTTGATCTGTTTTAATTACTGCAGTTCTTTTACTACTATCTCTACCAGTATTGGCAGGAGCTATTACAATACTATTAACAGATCGA------------------------------------------------
>SMTPM520-15
TATTTTATTTTTGGAGCTTGATCAGGAATAGTAGGTACTTCATTAAGAATAATTATTCGAGCTGAATTAGGACACCCTGGAGCCTTAATTGGTAATGATCAAATTTATAACGTAGTTGTAACAGCTCATGCTTTTATTATAATTTTTTTTATAGTTATACCTATTATAATTGGAGGATTTGGAAATTGATTAGTCCCTCTTATATTAGGAGCCCCCGATATAGCTTTCCCTCGAATAAATAATATAAGTTTTTGAATACTCCCCCCATCATTAACATTATTGCTTTCAAGAAGTTTAGTAGAGGCAGGGGCCGGAACAGGATGAACTGTTTACCCACCTCTTTCATCTTCAATTGCTCACGCTGGAGCTTCTGTTGATTTAGCAATTTTTTCACTTCATTTAGCTGGAATTTCTTCAATTTTAGGAGCAGTAAATTTTATTACTACTATTATTAATATACGAGCCCCAGGAATTACTTTTGATCGATTACCCTTATTTGTTTGATCTGTTTTAATTACTGCAGTTCTTTTACTACTATCTCTACCAGTATTGGCAGGAGCTATTACAATA------------------------------------------------------------
>SMTPM871-15
ATATTATATTTTATTTTTGGAGCTTGATCAGGAATAGTAGGTACTTCATTAAGAATAATTATTCGAGCTGAATTAGGACACCCTGGAGCCTTAATTGGTAATGATCAAATTTATAACGTAGTTGTAACAGCTCATGCTTTTATTATAATTTTTTTTATAGTTATACCTATTATAATTGGAGGATTTGGAAATTGATTAGTCCCTCTTATATTAGGAGCCCCCGATATAGCTTTCCCTCGAATAAATAATATAAGTTTTTGAATACTCCCCCCATCATTAACATTATTGCTTTCAAGAAGTTTAGTAGAGGCAGGGGCCGGAACAGGATGAACTGTTTACCCGCCTCTTTCATCTTCAATTGCTCACGCTGGAGCTTCTGTTGATTTAGCAATTTTTTCGCTTCATTTAGCAGGAATTTCTTCAATTTTAGGGGCAGTAAATTTTATTACTACTATTATTAATATACGAGCCCCAGGAATTACTTTTGATCGATTACCCTTATTTGTTTGATCTGTTTTAATTACTGCAGTTCTTTTACTACTATCTCTACCAGTATTGGCAGGAGCTATTACAATACTATTAACAGATCGA---------------------------------------------
>SMTPR2566-16
TTTATTTTTGGAGCTTGATCAGGAATAGTAGGTACTTCATTAAGAATAATTATTCGAGCTGAATTAGGGCACCCTGGAGCCTTAATTGGTAATGATCAAATTTATAACGTAGTTGTAACAGCTCATGCTTTTATTATAATTTTTTTTATAGTTATGCCTATTATAATTGGAGGATTCGGAAATTGATTAGTCCCTCTTATATTAGGAGCCCCCGACATAGCTTTCCCCCGAATAAATAATATAAGTTTTTGAATACTGCCCCCATCATTAACATTATTGCTTTCAAGTAGTTTAGTAGAGGCAGGGGCCGGAACAGGGTGAACTGTTTACCCTCCTCTTTCATCATCAATTGCTCACGCTGGAGCTTCTGTTGATTTAGCCATTTTTTCCCTTCATTTAGCAGGAATTTCTTCAATTTTAGGAGCAGTAAATTTTATTACTACTATTATTAATATACGAGCCCCAGGAATTACTTTCGATCGATTACCTTTATTTGTTTGATCTGTTTTAATTACAGCAGTTCTTTTATTATTATCTTTACCAGTTTTAGCGGGAGCTATTACAATACTATTAACAGATCGA------------------------------------------------------
>SMTPR4519-16
TTTATTTTTGGAGCTTGATCAGGAATAGTAGGTACTTCATTAAGAATAATTATTCGAGCTGAATTAGGGCACCCTGGAGCCTTAATTGGTAATGATCAAATTTATAACGTAGTTGTAACAGCTCATGCTTTTATTATAATTTTTTTTATAGTTATGCCTATTATAATTGGAGGATTCGGAAATTGATTAGTCCCTCTTATATTAGGAGCCCCCGACATAGCTTTCCCCCGAATAAATAATATAAGTTTTTGAATACTACCCCCATCATTAACATTATTGCTTTCAAGTAGTTTAGTAGAGGCAGGGGCCGGAACAGGATGAACTGTTTACCCTCCTCTTTCATCATCAATTGCTCACGCTGGAGCTTCTGTTGATTTAGCCATTTTTTCCCTTCATTTAGCAGGAATTTCTTCAATTTTAGGAGCAGTAAATTTTATTACTACTATTATTAATATACGAGCCCCAGGAATTACTTTCGATCGATTACCTTTATTTGTTTGATCTGTTTTAATTACAGCAGTTCTTTTATTATTATCTTTGCCAGTTTTAGCAGGAGCTATTACAATACTATTAACAGAT---------------------------------------------------------
>SMTPR6488-16
ATATTATATTTTATTTTTGGAGCTTGATCAGGAATAGTAGGTACTTCATTAAGAATAATTATTCGAGCTGAATTAGGACACCCTGGAGCCTTAATTGGTAATGATCAAATTTATAACGTAGTTGTAACAGCTCATGCTTTTATTATAATTTTTTTTATAGTTATACCTATTATAATTGGAGGATTTGGAAATTGATTAGTCCCTCTTATATTAGGAGCCCCCGATATAGCTTTCCCTCGAATAAATAATATAAGTTTTTGAATACTCCCCCCATCATTAACATTATTGCTTTCAAGAAGTTTAGTAGAGGCAGGGGCCGGAACAGGATGAACTGTTTACCCACCTCTTTCATCTTCAATTGCTCACGCTGGAGCTTCTGTTGATTTAGCAATTTTTTCGCTTCATTTAGCAGGAATTTCTTCAATTTTAGGGGCAGTAAATTTTATTACTACTATTATTAATATACGAGCCCCAGGAATTACTTTTGATCGATTACCCTTATTTGTTTGATCTGTTTTAATTACTGCAGTTCTTTTACTACTATCTCTACCAGTATTGGCAGGAGCTATTACAATACTATTAACAGAT------------------------------------------------
>SSBAA702-12
AATATTATATTTTATTTTTGGAGCTTGATCAGGAATAGTAGGTACTTCATTAAGAATAATTATTCGAGCTGAATTAGGACATCCTGGAGCC---TTAATTGGTAATGATCAAATTTATAACGTAGTTGTAACAGCTCATGCTTTTATTATAATTTTTTTCATAGTTATACCTATTATAATTGGAGGATTTGGAAATTGATTAGTCCCTCTTATATTAGGAGCCCCCGATATAGCTTTCCCCCGAATAAATAATATAAGTTTTTGAATGCTCCCCCCATCATTAACATTATTGCTTTCAAGTAGTTTAGTAGAGGCAGGGGCCGGAACAGGATGAACTGTTTACCCTCCTCTTTCATCTTCAATCGCTCACGCTGGAGCTTCTGTTGATTTAGCTATTTTTTCACTTCATTTAGCAGGAATTTCTTCAATTTTAGGAGCAGTAAATTTTATTACTACTATTATTAATATACGAGCCCCAGGAATTACTTTTGATCGATTACCCTTATTTGTTTGATCTGTTTTAATTACAGCAGTTCTTTTATTATTATCTCTCCCAGTTTTAGCAGGAGCTATTACAATACTATTAACAGATCGAAATCTAAATACATCTTTTTTTGATCCTGCAGGAGGGGGGGATCCAATTTTATATCAACACTTATTT
>SSBAC2209-12
AATATTATATTTTATTTTTGGAGCTTGATCAGGAATAGTAGGTACTTCATTAAGAATAATTATTCGAGCTGAATTAGGACACCCTGGAGCCTTAATTGGTAATGATCAAATTTATAACGTAGTTGTAACAGCTCATGCTTTTATTATAATTTTTTTTATAGTTATACCTATTATAATTGGAGGATTTGGAAATTGATTAGTCCCTCTTATATTAGGAGCCCCCGATATAGCTTTCCCTCGAATAAATAATATAAGTTTTTGAATACTCCCCCCATCATTAACATTATTGCTTTCAAGAAGTTTAGTAGAGGCAGGGGCCGGAACAGGATGAACTGTTTACCCCCCTCTTTCATCTTCAATTGCTCACGCTGGAGCTTCTGTTGATTTAGCAATTTTTTCACTTCATTTAGCAGGAATTTCTTCAATTTTAGGAGCAGTAAATTTTATTACTACTATTATTAATATACGAGCCCCAGGAATTACTTTTGATCGATTGCCCTTATTTGTTTGATCTGTTTTAATTACTGCAGTTCTTTTACTACTATCTCTACCAGTATTGGCAGGAGCTATTACAATACTATTAACAGATCGAAATCTAAATACATCTTTTTTTGATCCTGCAGGAGGAGGAG
>SSBAE2719-13
AATATTATATTTTATTTTTGGAGCTTGATCAGGAATAGTAGGTACTTCATTAAGAATAATTATTCGAGCTGAATTAGGACATCCTGGAGCCTTAATTGGTAACGATCAAATTTATAACGTAGTTGTAACAGCTCATGCTTTTATTATAATTTTTTTCATAGTTATACCTATTATAATTGGAGGATTTGGAAATTGATTAGTCCCTCTTATATTAGGAGCCCCCGATATAGCTTTCCCTCGAATAAATAATATAAGTTTTTGAATACTCCCCCCATCATTAACATTATTGCTTTCAAGTAGTTTAGTAGAGGCAGGGGCCGGAACAGGGTGAACTGTTTACCCTCCTCTTTCATCTTCAATTGCCCACGCTGGGGCTTCTGTTGATTTAGCTATTTTTTCACTTCATTTAGCTGGGATTTCTTCAATTTTAGGAGCAGTAAATTTTATTACTACTATTATTAATATGCGAGCCCCAGGAATTACTTTTGATCGATTGCCTTTATTTGTTTGGTCTGTTTTAATTACAGCAGTTCTTTTATTATTATCTCTGCCAGTTTTAGCAGGGGCTATTACAATACTTTTAACAGATCGAAATCTAAATACATCTTTTTTTGATCCCGCAGGAGGAGGTGATCCAATTTTATATCAACATTTATTT
>SSBAF2863-13
AATATTATATTTTATTTTTGGAGCTTGATCAGGAATAGTAGGTACTTCATTAAGAATAATTATTCGAGCTGAATTAGGACATCCTGGAGCCTTAATTGGTAATGATCAAATTTATAACGTAGTTGTAACAGCTCATGCTTTTATTATAATTTTTTTCATAGTTATACCTATTATAATTGGAGGATTTGGAAATTGATTAGTCCCTCTTATATTAGGAGCCCCCGATATAGCTTTCCCCCGAATAAATAATATAAGTTTTTGAATGCTCCCCCCATCATTAACATTATTGCTTTCAAGTAGTTTAGTAGAGGCAGGGGCCGGAACAGGATGAACTGTTTACCCTCCTCTTTCATCTTCAATCGCTCACGCTGGAGCTTCTGTTGATTTAGCTATTTTTTCACTTCATTTAGCAGGAATTTCTTCAATTTTAGGAGCAGTAAATTTTATTACTACTATTATTAATATACGAGCCCCGGGAATTACTTTTGATCGATTACCTTTATTTGTTTGATCTGTTTTAATTACAGCAGTTCTTTTATTATTATCTCTCCCAGTTTTAGCAGGAGCTATTACAATACTATTGACAGATCGAAATCTAAATACATCTTTTTTTGATCCTGCAGGAGGAGGTGATCCAATTTTATATCAACACTTATTT
>SSDWA1981-15
ATATTATATTTTATTTTTGGAGCTTGATCAGGAATAGTAGGTACTTCATTAAGAATAATTATTCGAGCTGAATTAGGACATCCTGGAGCCTTAATTGGTAACGATCAAATTTATAACGTAGTTGTAACAGCTCATGCTTTTATTATAATTTTTTTCATAGTTATACCTATTATAATTGGAGGATTTGGAAATTGATTAGTCCCTCTTATATTAGGAGCCCCCGATATAGCTTTCCCTCGAATAAATAATATAAGTTTTTGAATACTCCCCCCATCATTAACATTATTGCTTTCAAGTAGTTTAGTAGAGGCAGGGGCCGGAACAGGGTGAACTGTTTACCCCCCTCTTTCATCTTCAATTGCCCACGCTGGAGCTTCTGTTGATTTAGCTATTTTTTCACTTCATTTAGCTGGGATTTCTTCAATTTTAGGAGCAGTAAATTTTATTACTACTATTATTAATATACGAGCCCCAGGAATTACTTTTGATCGATTGCCTTTATTTGTTTGGTCTGTTTTAATTACAGCAGTTCTTTTATTATTATCTCTGCCAGTTTTAGCAGGG------------------------------------------------------------------------
>SSEIA389-13
AATATTATATTTTATTTTTGGAGCTTGATCAGGAATAGTAGGTACTTCATTAAGAATAATTATTCGAGCTGAATTAGGGCACCCTGGAGCCTTAAT------------TGGTAATGATCAAATTTATAACGTAGTTGTAACAGCTCATGCTTTTATTATAATTTTTTTTATAGTTATACCTATTATAATTGGAGGATTTGGAAATTGATTAGTCCCTCTTATATTAGGAGCCCCCGATATAGCTTTCCCTCGAATAAATAATATAAGTTTTTGAATACTCCCCCCATCATTAACATTATTGCTTTCAAGAAGTTTAGTAGAGGCAGGGGCCGGAACAGGATGAACTGTTTACCCACCTCTTTCATCTTCAATCGCTCACGCTGGAGCTTCTGTTGATTTAGCAATTTTTTCACTTCATTTAGCAGGAATTTCTTCAATTTTAGGGGCAGTAAATTTTATTACTACTATTATTAATATACGAGCCCCAGGAATTACTTTTGATCGATTACCCTTATTTGTTTGATCTGTTTTAATTACTGCAGTTCTTTTACTACTATCTCTACCAGTATTGGCAGGAGCTATTACAATACTATTAACAGATCGAAATCTAAATACATCTTTTTTTGATCCTGCAGGAGGAGGAGA----
>SSEIA392-13
AATATTATATTTTATTTTTGGAGCTTGATCAGGAATAGTAGGTACTTCATTAAGAATAATTATTCGAGCTGAATTAGGACACCCTGGAGCCTTAAT------------TGGTAATGATCAAATTTATAACGTAGTTGTAACAGCTCATGCTTTTATTATAATTTTTTTTATAGTTATACCTATTATAATTGGAGGATTTGGAAATTGATTAGTCCCTCTTATATTAGGAGCCCCCGATATAGCTTTCCCTCGAATAAATAATATAAGTTTTTGAATACTCCCCCCATCATTAACATTATTGCTTTCAAGAAGTTTAGTAGAGGCAGGGGCCGGAACAGGATGAACTGTTTACCCACCTCTTTCATCTTCAATTGCTCACGCTGGAGCTTCTGTTGATTTAGCAATTTTTTCACTTCATTTAGCAGGAATTTCTTCAATTTTAGGAGCAGTAAATTTTATTACTACTATTATTAATATACGAGCCCCAGGAATTACTTTTGATCGATTGCCCTTATTTGTTTGATCTGTTTTAATTACTGCAGTTCTTTTACTACTATCTCTACCAGTATTGGCAGGAGCTATTACAATACTATTAACAGATCGAAATCTAAATACATCTTTTTTTGATCCTGCAGGAGGAGGAG-----
>SSEIA6462-13
----------------------------------------------------------------------------------------------------------------------------------------------GCTTTTATTATAATTTTTTTTATAGTTATACCTATTATAATTGGAGGATTTGGAAATTGATTAGTCCCTCTTATA---TTAGGAGCCCCCGATATAGCTTTCCCTCGAATAAATAATATAAGTTTTTGAATACTCCCCCCATCATTAACATTATTGCTTTCAAGAAGTTTAGTAGAGGCAGGGGCCGGAACAGGATGAACTGTTTACCCACCTCTTTCATCTTCAATTGCTCACGCTGGAGCTTCTGTTGATTTA---GCAATTTTTTCGCTTCATTTAGCAGGAATTTCTTCAATTTTAGGGGCAGTAAATTTTATTACTACTATTATTAATATACGAGCCCCAGGAATTACTTTTGATCGATTACCCTTATTTGTTTGATCTGTTTTAATTACTGCAGTTCTTTTACTACTATCTCTACCAGTATTGGCAGGA---GCTATTACAATACTATTAACAGATCGAAATCTA---------------------------------------------------------------
>SSEIA6828-13
AATATTATATTTTATTTTTGGAGCTTGATCAGGAATAGTAGGTACTTCATTAAGAATAATTATTCGAGCTGAATTAGGACACCCTGGAGCCTTAATTGGTAATGATCAAATTTATAACGTAGTTGTAACAGCTCATGCTTTTATTATAATTTTTTTTATAGTTATACCTATTATAATTGGAGGATTTGGAAATTGATTAGTCCCTCTTATATTAGGAGCCCCCGATATAGCTTTCCCTCGAATAAATAATATAAGTTTTTGAATACTCCCCCCATCATTAACATTATTGCTTTCAAGAAGTTTAGTAGAGGCAGGGGCCGGAACAGGATGAACTGTTTACCCACCTCTTTCATCTTCAATTGCTCACGCTGGAGCTTCTGTTGATTTAGCAATTTTTTCACTTCATTTAGCAGGAATTTCTTCAATTTTAGGGGCAGTAAATTTTATTACTACTATTATTAATATACGAGCCCCAGGAATTACTTTTGATCGATTACCCTTATTTGTTTGATCTGTTTTAATTACTGCAGTTCTTTTACTACTATCTCTACCAGTATTGGCAGGAGCTATTACAATACTATTAACAGATCGAAATCTAAATACATCTTTTTTTG-------------------------
>SSEIC1902-13
----------------------------------------GGTACTTCATTAAGAATAATTATTCGAGCTGAATTAGGACATCCTGGAGCCTTAATTGGTAATGATCAAATTTATAACGTAGTTGTAACAGCTCATGCTTTTATTATAATTTTTTTCATAGTTATACCTATTATAATTGGAGGATTTGGAAATTGATTAGTCCCTCTTATATTAGGAGCCCCCGATATAGCTTTCCCCCGAATAAATAATATAAGTTTTTGAATGCTCCCCCCATCATTAACATTATTGCTTTCAAGTAGTTTAGTAGAGGCAGGGGCTGGAACAGGATGAACTGTTTACCCTCCTCTTTCATCTTCAATCGCTCACGCTGGAGCTTCTGTTGATTTAGCTATTTTTTCACTTCATTTAGCAGGAATTTCTTCAATTTTAGGAGCAGTAAATTTTATTACTACTATTATTAATATACGAGCCCCAGGAATTACTTTTGACCGATTACCTTTATTTGTTTGATCTGTTTTAATTACAGCAGTTCTTTTATTATTATCTCTCCCAGTTTTAGCAGGAGCTATTACAATACTATTGACAGATCGAAATCTAAATACATCTTTTTTTGATCCTGCAGGAGGAGGTGATCCAATTTTATATCAACACTTATTT
>SSFDC679-14
ATATTATATTTTATTTTTGGAGCTTGATCAGGAATAGTAGGTACTTCATTAAGAATAATTATTCGAGCTGAATTAGGACATCCTGGAGCCTTAATTGGTAATGATCAAATTTATAACGTAGTTGTAACAGCTCATGCTTTTATTATAATTTTTTTCATAGTTATACCTATTATAATTGGAGGATTTGGAAATTGATTAGTCCCTCTTATATTAGGAGCCCCCGATATAGCTTTCCCTCGAATAAATAATATAAGTTTTTGAATACTCCCCCCATCATTAACATTATTGCTTTCAAGTAGTTTAGTAGAGGCAGGGGCCGGAACAGGATGAACTGTTTACCCCCCTCTTTCATCTTCAATCGCTCACGCTGGAGCTTCTGTTGATTTAGCTATTTTTTCACTTCATTTAGCGGGAATTTCTTCAATTTTAGGAGCAGTAAATTTTATTACTACTATTATTAATATACGAGCTCCAGGAATTACTTTTGATCGATTACCTTTATTTGTTTGATCTGTTTTAATTACAGCAGTTCTTTTATTATTATCTCTC---------------------------------------------------------------------------------
>SSJAC919-13
AATATTATATTTTATTTTTGGAGCTTGATCAGGAATAGTAGGTACTTCATTAAGAATAATTATTCGAGCTGAATTAGGACACCCTGGAGCC---TTAATTGGT------------AATGATCAAATTTATAACGTAGTTGTAACAGCTCATGCTTTTATTATAATTTTTTTTATAGTTATACCTATTATAATTGGAGGATTTGGAAATTGATTAGTCCCTCTTATATTAGGAGCCCCCGATATAGCTTTCCCTCGAATAAATAATATAAGTTTTTGAATACTCCCCCCATCATTAACATTATTGCTTTCAAGAAGTTTAGTAGAGGCAGGGGCCGGAACAGGATGAACTGTTTACCCACCTCTTTCATCTTCAATTGCTCACGCTGGAGCTTCTGTTGATTTAGCAATTTTTTCACTTCATTTAGCAGGAATTTCTTCAATTTTAGGAGCAGTAAATTTTATTACTACTATTATTAATATACGAGCCCCAGGAATTACTTTTGATCGATTACCCTTATTTGTTTGATCTGTTTTAATTACTGCAGTTCTTTTACTACTATCTCTACCAGTATTGGCAGGAGCTATTACAATACTATTAACAGATCGA---------------
>SSJAE245-13
AATATTATATTTTATTTTTGGAGCTTGATCAGGAATAGTAGGTACTTCATTAAGAATAATTATTCGAGCTGAATTAGGACACCCTGGAGCCTTAATTGGTAATGATCAAATTTATAACGTAGTTGTAACAGCTCATGCTTTTATTATAATTTTTTTTATAGTTATACCTATTATAATTGGAGGATTTGGAAATTGATTAGTCCCTCTTATATTAGGAGCCCCCGATATAGCTTTCCCTCGAATAAATAATATAAGTTTTTGAATACTCCCCCCATCATTAACATTATTGCTTTCAAGAAGTTTAGTAGAGGCAGGGGCCGGAACAGGATGAACTGTTTACCCACCTCTTTCATCTTCAATTGCTCACGCTGGAGCTTCTGTTGATTTAGCAATTTTTTCACTTCATTTAGCAGGAATTTCTTCAATTTTAGGGGCAGTAAATTTTATTACTACTATTATTAATATACGAGCCCCAGGAATTACTTTTGATCGATTACCCTTATTTGTTTGATCTGTTTTAATTACTGCAGTTCTTTTACTACTATCTCTACCAGTATTGGCAGGAGCTATTACAATACT----------------------------------------------------------------
>SSJAE6962-13
AATATTATATTTTATTTTTGGAGCTTGATCAGGAATAGTAGGTACTTCATTAAGAATAATTATTCGAGCTGAATTAGGACATCCT------GGAGCCTTAATTGGTAATGATCAAATTTATAACGTAGTTGTAACA------GCTCATGCTTTTATTATAATTTTTTTCATAGTTATACCTATTATAATTGGAGGATTTGGAAATTGATTAGTCCCTCTTATATTAGGAGCCCCCGATATAGCTTTCCCCCGAATAAATAATATAAGTTTTTGAATGCTCCCCCCATCATTAACATTATTGCTTTCAAGTAGTTTAGTAGAGGCAGGGGCCGGAACAGGATGAACTGTTTACCCTCCTCTTTCATCTTCAATCGCTCACGCTGGAGCTTCTGTTGATTTAGCTATTTTTTCACTTCATTTAGCAGGA------ATTTCTTCAATTTTAGGAGCAGTAAATTTTATTACTACTATTATTAATATACGAGCCCCAGGAATTACTTTTGATCGATTACCTTTATTTGTTTGATCTGTTTTAATTACAGCA------GTTCTTTTATTATTATCTCTCCCAGTTTTAGCAGGAGCTATTACAATACTATTGACAGATCGA-------------------------------------------------------
>SSJAF4473-13
AATATTATATTTTATTTTTGGAGCTTGATCAGGAATAGTAGGTACTTCATTAAGAATAATTATTCGAGCTGAATTAGGACATCCTGGAGCCTTAATTGGTAACGATCAAATTTATAACGTAGTTGTAACAGCTCATGCTTTTATTATAATTTTTTTCATAGTTATACCTATTATAATTGGAGGATTTGGAAATTGATTAGTCCCTCTTATATTAGGAGCCCCCGATATAGCTTTCCCTCGAATAAATAATATAAGTTTTTGAATACTCCCCCCATCATTAACATTATTGCTTTCAAGTAGTTTAGTAGAGGCAGGGGCCGGAACAGGATGAACTGTTTACCCCCCTCTTTCATCTTCAATTGCCCACGCTGGAGCTTCTGTTGATTTAGCTATTTTTTCACTTCATTTAGCTGGGATTTCTTCAATTTTAGGAGCAGTAAATTTTATTACTACTATTATTAATATACGAGCCCCAGGAATTACTTTTGATCGATTGCCTTTATTTGTTTGATCTGTTTTAATTACAGCAGTTCTTTTATTATTATCTCTGCCAGTTTTAGCAGGAGCTATTACAATACTTTTAACAGATCGAAATCTAAATACATCTTTTTTTGATCCCGCAGGAGGAGGTGATCCAATTTTATATCAACATTTATTT
>SSJAF4695-13
----------TTTATTTTTGGAGCTTGATCAGGAATAGTAGGTACTTCATTA---AGAATAATTATTCGAGCTGAATTAGGACATCCTGGAGCCTTAATTGGTAAT---GATCAAATTTATAACGTAGTTGTAACAGCTCATGCTTTTATTATAATTTTTTTCATAGTTATACCTATTATAATTGGAGGATTTGGAAATTGATTAGTCCCTCTTATA---TTAGGAGCCCCCGATATAGCTTTCCCCCGAATAAATAATATAAGTTTTTGAATGCTCCCCCCATCATTAACATTATTGCTTTCAAGTAGTTTAGTAGAGGCAGGGGCCGGAACAGGATGAACTGTTTACCCTCCTCTTTCATCTTCAATCGCTCACGCTGGAGCTTCTGTTGATTTA---GCTATTTTTTCACTTCATTTAGCAGGAATTTCTTCAATTTTAGGAGCAGTAAATTTTATTACTACTATTATTAATATACGAGCCCCAGGAATTACTTTTGATCGATTACCTTTATTTGTTTGATCTGTTTTAATTACAGCAGTTCTTTTATTATTATCTCTCCCAGTTTTAGCAGGA---GCTATTACAATACTATTAACA----------------------------------------------------------------------------------------------------------------------------------------------------------------------------------------------------------------------------------------------------------------------
>SSJAF7024-13
GAATATTATATTTTATTTTTGGAGCTTGATCAGGAATAGTAGGTACTTCATTAAGAATAATTATTCGAGCTGAATTAGGACATCCTGGAGCCTTAATTGGTAATGATCAAATTTATAACGTAGTTGTAACAGCTCATGCTTTTATTATAATTTTTTTCATAGTTATACCTATTATAATTGGAGGATTTGGAAATTGATTAGTCCCTCTTATATTAGGAGCCCCCGATATAGCTTTCCCCCGAATAAATAATATAAGTTTTTGAATACTCCCCCCATCATTAACATTATTGCTTTCAAGTAGTTTAGTAGAGGCAGGGGCCGGAACAGGATGAACTGTTTACCCCCCTCTTTCATCTTCAATCGCTCACGCTGGAGCTTCTGTTGATTTAGCTATTTTTTCACTTCATTTAGCAGGAATTTCTTCAATTTTAGGAGCAGTAAATTTTATTACTACTATTATTAATATACGAGCCCCAGGAATTACTTTTGATCGATTACCTTTATTTGTTTGATCTGTTTTAATTACAGCAGTTCTTTTATTATTATCTCTCCCAGTTTTAGCAGGAGCTATTACAATACTATTAACAGATCGA
>SSJAF9966-13
GAATATTATATTTTATTTTTGGAGCTTGATCAGGAATAGTAGGTACTTCATTAAGAATAATTATTCGAGCTGAATTAGGACACCCTGGAGCCTTAATTGGTAATGATCAAATTTATAACGTAGTTGTAACAGCTCATGCTTTTATTATAATTTTTTTTATAGTTATACCTATTATAATTGGAGGATTTGGAAATTGATTAGTCCCTCTTATATTAGGAGCCCCCGATATAGCTTTCCCTCGAATAAATAATATAAGTTTTTGAATACTCCCCCCATCATTAACATTATTGCTTTCAAGAAGTTTAGTAGAGGCAGGGGCCGGAACAGGATGAACTGTTTACCCACCTCTTTCATCTTCAATTGCTCACGCTGGAGCTTCTGTTGATTTAGCAATTTTTTCACTTCATTTAGCAGGAATTTCTTCAATTTTAGGGGCAGTAAATTTTATTACTACTATTATTAATATACGAGCCCCAGGAATTACTTTTGATCGATTACCCTTATTTGTTTGATCTGTTTTAATTACTGCAGTTCTTTTACTACTATCTCTACCAGTATTGGCAGGAGCTATTACAATACTATTAACAGATCGA
>SSPAA6189-13
AATATTATATTTTATTTTTGGAGCTTGATCAGGAATAGTGGGTACTTCATTAAGAATAATTATTCGAGCTGAATTAGGACACCCTGGAGCCTTAATTGGTAATGATCAAATTTATAACGTAGTTGTAACAGCTCATGCTTTTATTATAATTTTTTTTATAGTTATACCTATTATAATTGGAGGATTTGGAAATTGATTAGTCCCTCTTATATTAGGAGCCCCCGATATAGCTTTCCCTCGAATAAATAATATAAGTTTTTGAATACTCCCCCCATCATTAACATTATTGCTTTCAAGAAGTTTAGTAGAGGCAGGGGCCGGAACAGGATGAACTGTTTACCCGCCTCTTTCATCTTCAATTGCTCACGCTGGAGCTTCTGTTGATTTAGCAATTTTTTCACTTCATTTAGCAGGAATTTCTTCAATTTTAGGAGCAGTAAATTTTATTACTACTATTATTAATATACGAGCCCCAGGAATTACTTTTGATCGATTACCCTTATTTGTTTGATCTGTTTTAATTACTGCAGTTCTTTTACTACTATCTCTACCAGTATTGGCAGGAGCTATTACAATACTATTAAC-------------------------------------------------------------------------
>SSPAB4245-13
AATATTATATTTTATTTTTGGAGCTTGATCAGGAATAGTAGGTACTTCATTAAGAATAATTATTCGAGCTGAATTAGGACATCCTGGAGCCTTAATTGGTAATGATCAAATTTATAACGTAGTTGTAACAGCTCATGCTTTTATTATAATTTTTTTCATAGTTATACCTATTATAATTGGAGGATTTGGAAATTGATTAGTCCCTCTTATATTAGGAGCCCCCGATATAGCTTTCCCCCGAATAAATAATATAAGTTTTTGAATGCTCCCCCCATCATTAACATTATTGCTTTCAAGTAGTTTAGTAGAGGCAGGGGCCGGAACAGGATGAACTGTTTACCCTCCTCTTTCATCTTCAATCGCTCACGCTGGAGCTTCTGTTGATTTAGCTATTTTTTCACTTCATTTAGCAGGAATTTCTTCAATTTTAGGAGCAGTAAATTTTATTACTACTATTATTAATATACGAGCCCCGGGAATTACTTTTGATCGATTACCTTTATTTGTTTGATCTGTTTTAATTACAGCAGTTCTTTTATTATTATCTCTCCCAGTTTTAGCAGGAGCTATTACAATACTATTGACAGATCGAAATCTAAATACATCTTTTTTTGATCCTGCAGGAGGAGGTGATCCAATTTTATATCAACACTTATTT
>SSPAB4248-13
AATATTATATTTTATTTTTGGAGCTTGATCAGGAATAGTAGGTACTTCATTAAGAATAATTATTCGAGCTGAATTAGGACACCCTGGANCC---------TTAATTGGTAATGATCAAATTTATAACGTAGTTGTAACAGCTCATGCTTTTATTATAATTTTTTTTATAGTTATACCTATTATAATTGGAGGATTTGGAAATTGATTAGTCCCTCTTATATTAGGAGCCCCCGATATAGCTTTCCCTCGAATAAATAATATAAGTTTTTGAATACTCCCCCCATCATTAACATTATTGCTTTCAAGAAGTTTAGTAGAGGCAGGGGCC---GGAACAGGATGAACTGTTTACCCACCTCTTTCATCTTCAATTGCTCACGCTGGAGCTTCTGTTGATTTAGCAATTTTTTCACTTCATTTAGCAGGAATTTCTTCAATTTTAGGAGCAGTAAATTTTATTACTACTATTATTAATATACGAGCCCCAGGAATTACTTTTGATCGATTGCCC---------------------------TTATTTGTTTGATCTGTTTTAATTACTGCAGTTCTTTTACTACTATCTCTACCAGTATTGGCAGGAGCTATTACAATACTATTAACAGATCG-------------
>SSPAB4269-13
AATATTATATTTTATTTTTGGAGCTTGATCAGGAATAGTAGGTACTTCATTAAGAATAATTATTCGAGCTGAATTAGGACACCCTGGA---------GCCTTAATTGGTAATGATCAAATTTACAACGTAGTTGTAACAGCTCATGCTTTTATTATAATTTTTTTTATAGTTATACCTATTATAATTGGAGGATTTGGAAATTGATTAGTCCCTCTTATATTAGGAGCCCCCGATATAGCTTTCCCTCGAATAAATAATATAAGTTTTTGAATACTCCCCCCATCATTAACATTATTGCTTTCAAGAAGTTTAGTAGAGGCAGGGGCC---GGAACAGGATGAACTGTTTACCCACCTCTTTCATCTTCAATTGCTCACGCTGGAGCTTCTGTTGATTTAGCAATTTTTTCACTTCATTTAGCAGGAATTTCTTCAATTTTAGGGGCAGTAAATTTTATTACTACTATTATTAATATACGAGCCCCAGGAATTACTTTTGATCGATTACCC---------------------------TTATTTGTTTGATCTGTTTTAATTACTGCAGTTCTTTTACTACTATCTCTACCAGTATTGGCAGGAGCTATTACAATACTATTAACA------------------
>SSPAB6295-13
AATATTATATTTTATTTTTGGAGCTTGATCAGGAATAGTAGGTACTTCATTAAGAATAATTATTCGAGCTGAATTAGGACATCCTGGAGCCTTAATTGGTAATGATCAAATTTATAACGTAGTTGTAACAGCTCATGCTTTTATTATAATTTTTTTCATAGTTATACCTATTATAATTGGAGGATTTGGAAATTGATTAGTCCCTCTTATATTAGGAGCCCCCGATATAGCTTTCCCCCGAATAAATAATATAAGTTTTTGAATGCTCCCCCCATCATTAACATTATTGCTTTCAAGTAGTTTAGTAGAGGCAGGGGCCGGAACAGGATGAACTGTTTACCCTCCTCTTTCATCTTCAATCGCTCACGCTGGAGCTTCTGTTGATTTAGCTATTTTTTCACTTCATTTAGCAGGAATTTCTTCAATTTTAGGAGCAGTAAATTTTATTACTACTATTATTAATATACGAGCCCCAGGAATTACTTTTGATCGATTACCTTTATTTGTTTGATCTGTTTTAATTACAGCAGTTCTTTTATTATTATCTCTCCCAGTTTTAGCAGGAGCTATTACAATACTATTGACAGATCGAAATCTAAATACATCTTTTTTTGATCCTGCAGGAGGGGGTGATCCAATTTTATATCAACACTTATTT
>SSWLD3126-13
AATATTATATTTTATTTTTGGAGCTTGATCAGGAATAGTAGGTACTTCATTAAGAATAATTATTCGAGCTGAATTAGGACATCCTGGAGCCTTAATTGGTAACGATCAAATTTATAACGTAGTTGTAACAGCTCATGCTTTTATTATAATTTTTTTCATAGTTATACCTATTATAATTGGAGGATTTGGAAATTGATTAGTCCCTCTTATATTAGGAGCCCCCGATATAGCTTTCCCTCGAATAAATAATATAAGTTTTTGAATACTCCCCCCATCATTAACATTATTGCTTTCAAGTAGTTTAGTAGAGGCAGGGGCTGGAACAGGGTGAACTGTTTACCCCCCTCTTTCATCTTCAATTGCCCACGCTGGGGCTTCTGTTGATTTAGCTATTTTTTCACTTCATTTAGCTGGGATTTCTTCAATTTTAGGGGCAGTAAATTTTATTACTACTATTATTAATATACGAGCCCCAGGAATTACTTTTGATCGATTGCCTTTATTTGTTTGGTCTGTTTTAATTACAGCAGTTCTTTTATTATTATCTCTGCCAGTTTTAGCAGGAGCTATTACAATACTTTTAACAGATCGAAATCTAAATACATCTTTTTTTGATCCCGCAGGAGGAGGTGATCCAATTTTATATCAACATTT----
>CNEIB1472-12
-----------------------------------------------------------------------------GACACCCTGGAGCCTTAATTGGTAATGATCAAATTTATAANGTAGTTGTAACAGCTCATGCTTTTATTATAATTTTTTTTATAGTTATACCTATTATAATTGGAGGATTTGGAAATTGATTAGTCCCTCTTATATTAGGAGCCCCCGATATAGCTTTCCCTCGAATAAATAATATAAGTTTTTGAATACTCCCCCCATCATTAACATTATTGCTTTCAAGAAGTTTAGTAGAGGCAGGGGCCGGAACAGGATGAACTGTTTACCCACCTCTTTCATCTTCAATTGCTCACGCTGGAGCTTCTGTTGATTTAGCAATTTTTTCACTTCATTTAGCAGGAATTTCTTCAATTTTAGGGGCAGTAAATTTTATTACTACTATTATTAATATACGAGCCCCAGGAATTACTTTTGATCGATTACCCTTATTTGTTTGATCTGTTTTAATTACTGCAGTTCTTTTACTACTATCTCTACCAGTATTGGCAGNAGCTATTACAATACTATTAACAGATCGAAAT---------------------------------------------------------------
>CNEIB329-12
AATATTATATTTTATTTTTGGAGCTTGATCAGGAATAGTAGGTACTTCATTAAGAATAATTATTCGAGCTGAATTAGGACACCCTGGAGCCTTAATTGGTAATGATCAAATTTATAACGTAGTTGTAACAGCTCATGCTTTTATTATAATTTTTTTTATAGTTATACCTATTATAATTGGAGGATTTGGAAATTGATTAGTCCCTCTTATATTAGGAGCCCCCGATATAGCTTTCCCTCGAATAAATAATATAAGTTTTTGAATACTCCCCCCATCATTAACATTATTGCTTTCAAGAAGTTTAGTAGAGGCAGGGGCCGGAACAGGATGAACTGTTTACCCACCTCTTTCATCTTCAATTGCTCACGCTGGAGCTTCTGTTGATTTAGCAATTTTTTCACTTCATTTAGCAGGAATTTCTTCAATTTTAGGAGCAGTAAATTTTATTACTACTATTATTAATATACGAGCCCCAGGAATTACTTTTGATCGATTACCCTTATTTGTTTGATCTGTTTTAATTACTGCAGTTCTTTTACTACTATCTCTACCAGTATTGGCAGGAGCTATTACAATACTATTAACAGATCGAAATCTAAATACATCTTTTTTTGATCCTGCAGGAGGAGGAGATCCAA--------------------
>CNEIH1456-13
AATATTATATTTTATTTTTGGAGCTTGATCAGGAATAGTAGGTACTTCATTAAGAATAATTATTCGAGCTGAATTAGGACATCCTGGAGCCTTAATTGGTAATGATCAAATTTATAACGTAGTTGTAACAGCTCATGCTTTTATTATAATTTTTTTTATAGTTATACCTATTATAATTGGAGGATTTGGAAATTGATTAGTCCCTCTTATATTAGGAGCCCCCGATATAGCTTTCCCTCGAATAAATAATATAAGTTTTTGAATACTCCCCCCATCATTAACATTATTGCTTTCAAGAAGTTTAGTAGAGGCAGGGGCCGGAACAGGATGAACTGTTTACCCACCTCTTTCATCTTCAATTGCTCACGCTGGAGCTTCTGTTGATTTAGCAATTTTTTCACTTCATTTAGCAGGAATTTCTTCAATTTTAGGGGCAGTAAATTTTATTACTACTATTATTAATATACGAGCCCCAGGAATTACTTTTGATCGATTACCCTTATTTGTTTGATCTGTTTTAATTACTGCAGTTCTTTTACTACTATCTCTACCAGTATTGGCAGGAGCTATTACAATACTATTAACAGATCGAAATCTAAATACATCTTTTTTTG------------------------
>CNGBA541-13
AATATTATATTTTATTTTTGGAGCTTGATCAGGAATAGTAGGTACTTCATTAAGAATAATTATTCGAGCTGAATTAGGCCACCCTGGAGCCTTAATTGGTAATGATCAAATTTATAACGTAGTTGTAACAGCTCATGCTTTTATTATAATTTTTTTCATAGTTATACCTATTATAATTGGAGGATTTGGAAATTGATTAGTCCCTCTTATATTAGGAGCCCCCGATATAGCTTTCCCCCGAATAAATAATATAAGTTTTTGAATACTCCCCCCATCATTAACACTATTGCTTTCAAGAAGTTTAGTAGAAGCAGGGGCCGGAACAGGATGAACTGTTTATCCTCCCCTTTCATCTTCAATTGCCCATGCTGGAGCTTCTGTTGATTTAGCTATTTTTTCACTTCATTTAGCAGGGATTTCTTCAATTTTAGGAGCAGTAAATTTTATTACTACTATTATTAATATACGAGCCCCAGGAATTACTTTTGATCGATTACCTTTATTTGTTTGATCTGTTTTAATTACAGCAGTTCTTTTATTATTATCCTTACCAGTTTTAGCTGGAGCTATTACAATATTATTAACAGATCGAAATTTAAATACATCTTTTTTTGATCCTGCAGGAGGGGGTGATCCTATTTTATACCAACATTTATTC
>CNGBI1150-14
AATATTATATTTTATTTTTGGAGCTTGATCAGGAATAGTAGGTACTTCATTAAGAATAATTATTCGAGCTGAATTAGGGCACCCTGGAGCCTTAATTGGTAATGATCAAATTTATAACGTAGTTGTAACAGCTCATGCTTTTATTATAATTTTTTTTATAGTTATGCCTATTATAATTGGAGGATTCGGAAATTGATTAGTCCCTCTTATATTAGGAGCCCCCGACATAGCTTTCCCCCGAATAAATAATATAAGTTTTTGAATACTACCCCCATCATTAACATTATTGCTTTCAAGTAGTTTAGTAGAGGCAGGGGCCGGAACAGGATGAACTGTTTACCCTCCTCTTTCATCATCAATTGCTCACGCTGGAGCTTCTGTTGATTTAGCCATTTTTTCCCTTCATTTAGCAGGGATTTCTTCAATTTTAGGAGCAGTAAATTTTATTACTACTATTATTAATATACGAGCCCCAGGAATTACTTTCGATCGATTACCTTTATTTGTTTGATCTGTTTTAATTACAGCAGTTCTTTTATTATTATCTTTGCCAGTTTTAGCAGGAGCTATTACAATACTATTAACAGATCGAAATCTAAATACATCTTTTTTTGATCCTGCAGGAGGAG------
>CNGSI3766-15
ATATTATATTTTATTTTTGGAGCTTGATCAGGAATAGTAGGTACTTCATTAAGAATAATTATTCGAGCTGAATTAGGACACCCTGGAGCCTTAATTGGTAATGATCAAATTTACAACGTAGTTGTAACAGCTCATGCTTTTATTATAATTTTTTTTATAGTTATACCTATTATAATTGGAGGATTTGGAAATTGATTAGTCCCTCTTATATTAGGAGCCCCCGATATAGCTTTCCCTCGAATAAATAATATAAGTTTTTGAATACTCCCCCCATCATTAACATTATTGCTTTCAAGAAGTTTAGTAGAGGCAGGGGCCGGAACAGGATGAACTGTTTACCCACCTCTTTCATCTTCAATTGCTCACGCTGGAGCTTCTGTTGATTTAGCAATTTTTTCACTTCATTTAGCAGGAATTTCTTCAATTTTAGGAGCAGTAAATTTTATTACTACTATTATTAATATACGAGCCCCAGGAATTACTTTTGATCGATTACCCTTATTTGTTTGATCTGTTTTAATTACTGCAGTTCTTTTACTACTATCTCTACCAGTATTGGCAGGAGCTATTACAATACTATTAACAGATCGA------------------------------
>CNGSI793-15
ATTTTTGGAGCTTGATCAGGAATAGTAGGTACTTCATTAAGAATAATTATTCGAGCTGAATTAGGACACCCTGGAGCCTTAATTGGTAATGATCAAATTTATAACGTAGTTGTAACAGCTCATGCTTTTATTATAATTTTTTTTATAGTTATACCTATTATAATTGGAGGATTTGGAAATTGATTAGTCCCTCTTATATTAGGAGCCCCCGATATAGCTTTCCCTCGAATAAATAATATAAGTTTTTGAATACTCCCCCCATCATTAACATTATTGCTTTCAAGAAGTTTAGTAGAGGCAGGGGCCGGAACAGGATGAACTGTTTACCCACCTCTTTCATCTTCAATTGCTCACGCTGGAGCTTCTGTTGATTTAGCAATTTTTTCACTTCATTTAGCAGGAATTTCTTCAATTTTAGGAGCAGTAAATTTTATTACTACTATTATTAATATACGAGCCCCAGGAATTACTTTTGATCGATTACCCTTATTTGTTTGATCTGTTTTAATTACTGCAGTTCTTTTACTACTATCTCTACCAGTATTGGCAGGAGCTATTACAATACTATTAACAGATCGA---------------------------------------------------------
>CNPKE159-14
GAATATTATATTTTATTTTTGGAGCTTGATCAGGAATAGTAGGTACTTCATTAAGAATAATTATTCGAGCTGAATTAGGACACCCTGGAGCCTTAATTGGTAATGATCAAATTTATAACGTAGTTGTAACAGCTCATGCTTTTATTATAATTTTTTTTATAGTTATACCTATTATAATTGGAGGATTTGGAAATTGATTAGTCCCTCTTATATTAGGAGCCCCCGATATAGCTTTCCCTCGAATAAATAATATAAGTTTTTGAATACTCCCCCCATCATTAACATTATTGCTTTCAAGAAGTTTAGTAGAGGCAGGGGCCGGAACAGGATGAACTGTTTACCCACCTCTTTCATCTTCAATTGCTCACGCTGGAGCTTCTGTTGATTTAGCAATTTTTTCACTTCATTTAGCAGGAATTTCTTCAATTTTAGGGGCAGTAAATTTTATTACTACTATTATTAATATACGAGCCCCAGGAATTACTTTTGATCGATTACCCTTATTTGTTTGATCTGTTTTAATTACTGCAGTTCTTTTACTACTATCTCTACCAGTATTGGCAGGAGCTATTACAATACTATTAACAGATCG
>CNPKJ1673-14
TTTATTTTTGGAGCTTGATCAGGAATAGTAGGTACTTCATTAAGAATAATTATTCGAGCTGAATTAGGACACCCTGGAGCCTTAATTGGTAATGATCAAATTTATAACGTAGTTGTAACAGCTCATGCTTTTATTATAATTTTTTTTATAGTTATACCTATTATAATTGGAGGATTTGGAAATTGATTAGTCCCTCTTATATTAGGAGCCCCCGATATAGCTTTCCCTCGAATAAATAATATAAGTTTTTGAATACTCCCCCCATCATTAACATTATTGCTTTCAAGAAGTTTAGTAGAGGCAGGGGCCGGAACAGGATGAACTGTTTACCCACCTCTTTCATCTTCAATTGCTCACGCTGGAGCTTCTGTTGATTTAGCAATTTTTTCACTTCATTTAGCAGGAATTTCTTCAATTTTAGGGGCAGTAAATTTTATTACTACTATTATTAATATACGAGCCCCAGGAATTACTTTTGATCGATTACCCTTATTTGTTTGATCTGTTTTAATTACTGCAGTTCTTTTACTACTATCTCTACCAGTATTGGCAGGAGCTATTACAATA
>CNPKM295-14
ATATTATATTTTATTTTTGGAGCTTGATCAGGAATAGTAGGTACTTCATTAAGAATAATTATTCGAGCTGAATTAGGACACCCTGGAGCCTTAATTGGTAATGATCAAATTTATAACGTAGTTGTAACAGCTCATGCTTTTATTATAATTTTTTTTATAGTTATACCTATTATAATTGGAGGATTTGGAAATTGATTAGTCCCTCTTATATTAGGAGCCCCCGATATAGCTTTCCCTCGAATAAATAATATAAGTTTTTGAATACTCCCCCCATCATTAACATTATTGCTTTCAAGAAGTTTAGTAGAGGCAGGGGCCGGAACAGGATGAACTGTTTACCCACCTCTTTCATCTTCAATTGCTCACGCTGGAGCTTCTGTTGATTTAGCAATTTTTTCACTTCATTTAGCAGGAATTTCTTCAATTTTAGGGGCAGTAAATTTTATTACTACTATTATTAATATACGAGCCCCAGGAATTACTTTTGATCGATTACCCTTATTTGTTTGATCTGTTTTAATTACTGCAGTTCTTTTACTACTATCT------------------------------------------------------------------------------------------
>CNPPE340-12
AATATTATATTTTATTTTTGGAGCTTGATCAGGAATAGTAGGTACTTCATTAAGAATAATTATTCGAGCTGAATTA---GGGCACCCTGGAGCCTTAATTGGTAATGATCAAATTTATAACGTAGTTGTAACAGCTCATGCTTTTATTATAATTTTTTTTATAGTTATGCCTATTATAATTGGAGGATTCGGAAATTGATTAGTCCCTCTTATATTAGGAGCCCCCGACATAGCTTTCCCCCGAATAAATAATATAAGTTTTTGAATACTGCCCCCATCATTAACATTATTGCTTTCAAGTAGTTTAGTAGAGGCAGGGGCCGGAACAGGATGAACTGTTTACCCTCCTCTTTCATCATCAATTGCTCACGCTGGAGCTTCTGTTGATTTAGCCATTTTTTCCCTTCATTTAGCAGGGATTTCTTCAATTTTAGGAGCAGTAAATTTTATTACTACTATTATTAATATACGAGCCCCAGGAATTACTTTCGATCGATTGCCTTTATTTGTTTGATCTGTTTTAATTACAGCAGTTCTTTTATTATTATCTCTGCCAGTTTTAGCAGGAGCTATTACAATACTATTAACAGATCGAAATCTAAATACATCTTTTTTTGACCCTGCAGGAGGAGGTGATCCAATTTTATACCAACATTTATTT------------
>CNRMF2838-12
AATATTATATTTTATTTTTGGAGCTTGATCAGGAATAGTAGGTACTTCATTAAGAATAATTATTCGAGCTGAATTAGGACACCCTGGAGCCTTAATTGGTAATGATCAAATTTATAACGTAGTTGTAACAGCTCATGCTTTTATTATAATTTTTTTTATAGTTATACCTATTATAATTGGAGGATTTGGAAATTGATTAGTCCCTCTTATATTAGGAGCCCCCGATATAGCTTTCCCTCGAATAAATAATATAAGTTTTTGAATACTCCCCCCATCATTAACATTATTGCTTTCAAGAAGTTTAGTAGAGGCAGGGGCCGGAACAGGATGAACTGTTTACCCACCTCTTTCATCTTCAATTGCTCACGCTGGAGCTTCTGTTGATTTAGCAATTTTTTCACTTCATTTAGCAGGAATTTCTTCAATTTTAGGAGCAGTAAATTTTATTACTACTATTATTAATATACGAGCCCCAGGAATTACTTTTGATCGATTGCCCTTATTTGTTTGATCTGTTTTAATTACTGCAGTTCTTTTACTACTATCTCTACCAGTATTGGCAGGAGCTATTACAATACTATTAACAGATCGAAATCTAAATNN
>CNTII131-15
ATATTATATTTTATTTTTGGAGCTTGATCAGGAATAGTGGGTACTTCTTTAAGAATAATTATTCGAGCTGAATTAGGACACCCTGGCGCCCTAATTGGTAATGATCAAATTTATAATGTAGTTGTAACAGCTCATGCTTTTATTATAATTTTTTTTATAGTTATACCTATTATAATTGGAGGATTTGGAAATTGATTAGTCCCTCTTATATTAGGAGCCCCCGATATAGCTTTCCCTCGAATAAATAATATAAGTTTTTGAATGCTCCCCCCATCATTAACATTGTTACTTTCAAGAAGTTTAGTAGAAGCAGGGGCTGGTACAGGGTGAACTGTTTACCCCCCTCTTTCATCTTCAATTGCTCATGCTGGAGCTTCTGTTGATTTAGCTATTTTTTCACTTCATTTAGCAGGGATTTCTTCAATTTTAGGAGCAGTAAATTTTATTACTACTATTATTAATATACGAGCTCCAGGAATCACCTTTGATCGATTGCCTTTATTTGTTTGATCTGTTTTAATTACAGCAGTTCTTTTATTATTATCTCTGCCAGTTTTAGCAGGAGCTATTACAATACTACTAACAGATCGA---------------------------------------------
>GMGRG940-13
AATATTATATTTTATTTTTGGAGCTTGATCAGGAATAGTAGGTACTTCATTAAGAATAATTATTCGAGCTGAACTAGGACATCCTGGA---GCCTTAATTGGTAATGATCAAATTTATAACGTAGTTGTAACAGCTCATGCTTTTATTATAATTTTTTTCATAGTTATACCTATTATAATTGGAGGATTTGGAAATTGATTAGTCCCTCTTATATTAGGAGCCCCCGATATAGCTTTCCCCCGAATAAATAATATAAGTTTTTGAATATTACCCCCATCATTAACATTATTGCTTTCAAGAAGTTTAGTAGAGGCAGGGGCCGGAACAGGGTGAACTGTTTATCCTCCTCTTTCATCTTCAATTGCTCACGCTGGAGCCTCTGTTGATTTAGCAATTTTTTCACTTCATTTAGCAGGAATCTCTTCAATTTTAGGAGCAGTAAATTTTATTACTACTATTATTAAT---ATACGAGCCCCAGGAATCACTTTTGATCGATTACCCTTATTTGTTTGATCTGTTTTAATTACAGCAGTTCTTTTACTTCTTTCTCTACCAGTATTAGCAGGAGCTATTACAATACTATTAACAGATCGAAATCTAAATACATCTTTTTTTGATCCCGCAGGAGGAGGT---------------------------
>GMGRI363-13
AATATTATATTTTATTTTTGGAGCTTGATCAGGAATAGTAGGTACTTCATTAAGAATAATTATTCGAGCTGAATTAGGACACCCTGGAGCCTTAATTGGT------------AATGATCAAATTTATAACGTAGTTGTAACAGCTCATGCTTTTATTATAATTTTTTTCATAGTTATACCTATTATAATTGGAGGATTTGGAAATTGATTAGTTCCTCTTATATTAGGAGCCCCCGATATAGCTTTCCCTCGAATAAATAATATAAGTTTTTGAATACTCCCCCCATCATTAACATTATTGCTTTCAAGAAGTTTAGTAGAGGCAGGGGCCGGAACAGGGTGAACTGTTTACCCTCCTCTTTCATCTTCAATTGCCCACGCTGGAGCTTCTGTTGATTTAGCAATTTTTTCACTTCATTTAGCAGGAATTTCTTCAATTTTAGGGGCGGTAAATTTTATTACTACTATTATTAATATACGAGCCCCAGGAATTACTTTTGATCGATTACCTTTATTTGTTTGATCTGTTTTAATTACCGCAGTTCTTTTACTATTATCTTTACCAGTTTTAGCAGGAGCTATCACAATATTATTAACAGATCGAAATCTAAATACCTCTTTTTTTGATCCTGCAGGAGGGGG----------------------------
>NORSC032-15
------------------------------------AGTAGGTACTTCATTAAGAATAATTATTCGAGCTGAACTAGGACATCCTGGAGCCTTAATTGGTAATGATCAAATTTATAACGTAGTTGTAACAGCTCATGCTTTTATTATAATTTTTTTCATAGTTATACCTATTATAATTGGAGGATTTGGAAATTGATTAGTCCCTCTTATATTAGGAGCCCCCGATATAGCTTTCCCCCGAATAAATAATATAAGTTTTTGAATATTACCCCCATCATTAACATTATTGCTTTCAAGAAGTTTAGTAGAGGCAGGGGCCGGAACAGGGTGAACTGTTTATCCCCCTCTTTCATCTTCAATTGCTCACGCTGGAGCCTCTGTTGATTTAGCAATTTTTTCACTTCATTTAGCAGGAATCTCTTCAATTTTAGGAGCAGTAAATTTTATTACTACTATTATTAATATACGAGCCCCAGGAATCACTTTTGATCGATTACCCTTATTTGTTTGATCTGTTTTAATTACAGCAGTTCTTTTACTTCTTTCTCTGCCAGTATTAGCAGGAGCTATTACAATACTATTAACAGATCGAAATCTAAATACATCTTTTTTTGATCCTGCAGGAGGAGGTGATCCAATTTTATATCAACATTTATTT
>NORSC061-15
AATATTATATTTTATTTTTGGAGCTTGATCAGGAATAGTAGGTACTTCATTAAGAATAATTATTCGAGCTGAATTAGGACACCCTGGAGCCTTAATTGGTAACGATCAAATTTATAACGTAGTTGTAACAGCTCATGCTTTTATTATAATTTTTTTCATAGTTATACCTATTATAATTGGAGGATTTGGAAATTGATTAGTTCCTCTTATATTAGGAGCCCCCGATATAGCTTTCCCTCGAATAAATAATATAAGTTTTTGAATACTCCCCCCATCATTAACATTATTGCTTTCAAGAAGTTTAGTAGAGGCAGGGGCCGGAACAGGGTGAACTGTTTACCCTCCTCTTTCATCTTCAATTGCCCACGCTGGAGCTTCTGTTGATTTAGCAATTTTTTCACTTCATTTAGCAGGAATTTCTTCAATTTTAGGGGCGGTAAATTTTATTACTACTATTATTAATATACGAGCCCCAGGAATTACTTTTGATCGATTACCTTTATTTGTTTGATCTGTTTTAATTACCGCAGTTCTTTTACTATTATCTTTACCAGTTTTAGCAGGAGCTATCACAATATTATTAACAGATCGAAATCTAAATACCTCTTTTTTTGATCCTGCAGGAGGGGGTGATCCAATTTTATATCAACATTTATTT
>NORSC1122-17
AATATTATATTTTATTTTTGGAGCTTGATCAGGAATAGTAGGTACTTCATTAAGAATAATTATTCGAGCTGAATTAGGACACCCTGGAGCCTTAATTGGTAATGATCAAATTTATAACGTAGTTGTAACAGCTCATGCTTTTATTATAATTTTTTTCATAGTTATACCTATTATAATTGGAGGATTTGGAAATTGATTAGTTCCTCTTATATTAGGAGCCCCCGATATAGCTTTCCCTCGAATAAATAATATAAGTTTTTGAATACTCCCCCCATCATTAACATTATTGCTTTCAAGAAGTTTAGTAGAGGCAGGGGCCGGAACAGGGTGAACTGTTTACCCTCCTCTTTCATCTTCAATTGCCCACGCTGGAGCTTCTGTTGATTTAGCAATTTTTTCACTTCATTTAGCAGGAATTTCTTCAATTTTAGGGGCGGTAAATTTTATTACTACTATTATTAATATACGAGCCCCAGGAATTACTTTTGATCGATTACCTTTATTTGTTTGGTCTGTTTTAATTACCGCAGTTCTTTTACTATTATCTTTACCAGTTTTAGCAGGAGCTATCACAATATTATTAACAGATCGAAATCTAAATACCTCTTTTTTTGATCCCGCAGGAGGGGGTGATCCAATTTTATATCAACATTTATTT
>NORSC1606-17
AATATTATATTTTATTTTTGGAGCTTGATCAGGAATAGTAGGTACTTCATTAAGAATAATTATTCGAGCTGAACTAGGACATCCTGGAGCCTTAATTGGTAATGATCAAATTTATAACGTAGTTGTAACAGCTCATGCTTTTATTATAATTTTTTTCATAGTTATACCTATTATAATTGGAGGATTTGGAAATTGATTAGTCCCTCTTATATTAGGAGCCCCCGATATAGCTTTCCCCCGAATAAATAATATAAGTTTTTGAATATTACCCCCATCATTAACATTATTGCTTTCAAGAAGTTTAGTAGAGGCAGGGGCCGGAACAGGGTGAACTGTTTATCCCCCTCTTTCATCTTCAATTGCTCACGCTGGAGCCTCTGTTGATTTAGCAATTTTTTCACTTCATTTAGCAGGAATCTCTTCAATTTTAGGAGCAGTAAATTTTATTACTACTATTATTAATATACGAGCCCCAGGAATCACTTTTGATCGATTACCATTATTTGTTTGATCTGTTTTAATTACAGCAGTTCTTTTACTTCTTTCTCTACCAGTATTAGCAGGAGCTATTACAATACTATTAACAGATCGAAATCTAAATACATCTTTTTTTGATCCTGCAGGAGGAGGTGATCCAATTTTATACCAACATTTATTT
>NORSC198-16
AATATTATATTTTATTTTTGGAGCTTGATCAGGAATAGTAGGTACTTCATTAAGAATAATTATTCGAGCTGAATTAGGACACCCTGGAGCCTTAATTGGTAATGATCAAATTTATAACGTAGTTGTAACAGCTCATGCTTTTATTATAATTTTTTTCATAGTTATACCTATTATAATTGGAGGATTTGGAAATTGATTAGTTCCTCTTATATTAGGAGCCCCCGATATAGCTTTCCCTCGAATAAATAATATAAGTTTTTGAATACTCCCCCCATCATTAACATTATTGCTTTCAAGAAGTTTAGTAGAGGCAGGGGCCGGAACAGGGTGAACTGTTTACCCTCCTCTTTCATCTTCAATTGCCCACGCTGGGGCTTCTGTTGATTTAGCAATTTTTTCACTTCATTTAGCAGGAATTTCTTCAATTTTAGGGGCGGTAAATTTTATTACTACTATTATTAATATACGAGCCCCAGGAATTACTTTTGATCGATTACCTTTATTTGTTTGATCTGTTTTAATTACCGCAGTTCTTTTACTATTATCTTTACCAGTTTTAGCAGGAGCTATCACAATATTATTAACAGATCGAAATCTAAATACCTCTTTTTTTGATCCTGCAGGAGGGGGTGATCCAATTTTATATCAACATTTATTT
>NORSC2607-18
AATATTATATTTTATTTTTGGAGCTTGATCAGGAATAGTAGGTACTTCATTAAGAATAATTATTCGAGCTGAATTAGGACACCCTGGAGCCTTAATTGGTAATGATCAAATTTATAACGTAGTTGTAACAGCTCATGCTTTTATTATAATTTTTTTCATAGTTATACCTATTATAATTGGAGGATTTGGAAATTGATTAGTTCCTCTTATATTAGGAGCCCCCGATATAGCTTTCCCTCGAATAAATAATATAAGTTTTTGAATACTCCCCCCATCATTAACATTATTGCTTTCAAGAAGTTTAGTAGAGGCAGGGGCCGGAACAGGGTGAACTGTTTACCCTCCTCTTTCATCTTCAATTGCCCACGCTGGAGCTTCTGTTGATTTAGCAATTTTTTCACTTCATTTAGCAGGAATTTCTTCAATTTTAGGGGCGGTAAATTTTATTACTACTATTATTAATATACGAGCCCCAGGAATTACTTTTGATCGATTACCTTTATTTGTTTGATCTGTTTTAATTACCGCAGTTCTTTTACTATTATCTTTACCAGTTTTAGCAGGAGCTATCACAATATTATTAACAGATCGAAATCTAAATACCTCTTTTTTTGATCCTGCAGGAGGGGGTGATCCAATTTTATATCAACATTTATTT
>NORSC298-16
AATATTATATTTTATTTTTGGAGCTTGATCAGGAATAGTAGGTACTTCATTAAGAATAATTATTCGAGCTGAATTAGGGCACCCTGGAGCCTTAATTGGTAATGATCAAATTTATAACGTAGTTGTAACAGCTCATGCTTTTATTATAATTTTTTTCATAGTTATACCTATTATAATTGGAGGATTTGGAAATTGATTAGTTCCTCTTATATTAGGAGCCCCCGATATAGCTTTCCCTCGAATAAATAATATAAGTTTTTGAATACTCCCCCCATCATTAACATTATTGCTTTCAAGAAGTTTAGTAGAGGCAGGGGCCGGAACAGGGTGAACNGTTTACCCTCCTCTTTCATCTTCAATTGCCCACGCTGGAGCTTCTGTTGATTTAGCAATTTTTTCACTTCATTTAGCAGGAATTTCTTCAATTTTAGGGGCGGTAAATTTTATTACTACTATTATTAATATACGAGCCCCAGGAATTACTTTTGATCGATTACCTTTATTTGTTTGATCTGTTTTAATTACCGCAGTTCTTTTACTATTATCTTTACCAGTTTTAGCAGGAGCTATCACAATATTATTAACAGATCGAAATCTAAATACCTCTTTTTTTGATCCTGCAGGAGGGGGTGATCCAATTTTATATCAACATTTATTT
>NORSC3986-20
AATATTATATTTTATTTTTGGAGCTTGATCAGGAATAGTTGGTACTTCATTAAGAATAATTATTCGAGCTGAATTAGGACATCCCGGTGCCTTAATTGGAAATGATCAAATTTATAACGTAGTTGTTACTGCACACGCTTTTATTATAATTTTTTTTATAGTTATACCTATTATAATCGGAGGATTTGGAAATTGATTAGTTCCTCTTATATTAGGAGCCCCCGATATAGCTTTCCCTCGAATAAATAATATAAGTTTTTGAATGTTACCTCCCTCACTAACATTATTACTTTCAAGAAGTTTAGTAGAAGCAGGGGCCGGAACAGGGTGAACTGTCTATCCCCCTCTCTCTTCTTCAATCGCTCACGCTGGGGCATCTGTTGATTTAGCTATTTTTTCTCTTCATTTAGCAGGGATTTCTTCAATTTTAGGAGCAGTAAATTTTATTACTACTATTATTAATATACGAGCCCCAGGTATTACATTCGACCGACTACCTTTATTTGTATGATCTGTTTTAATTACAGCAGTACTTCTTCTTTTATCTCTACCAGTATTAGCAGGAGCTATCACTATATTATTAACAGATCGAAATCTAAATACTTCTTTTTTTGATCCTGCGGGAGGGGGAGATCCAATTCTATATCAACACTTATT
>NORSC3987-20
AATACTATATTTTATTTTTGGAGCTTGATCAGGAATAGTTGGTACTTCTTTAAGAATAATTATTCGAGCCGAATTAGGACACCCCGGAGCCTTAATTGGAAATGATCAAATTTATAACGTAGTTGTTACTGCACACGCTTTTATCATAATTTTTTTTATAGTTATACCTATTATAATTGGAGGATTTGGAAATTGATTAGTCCCATTAATATTAGGAGCACCCGATATAGCTTTTCCGCGAATAAATAATATAAGTTTTTGAATGTTACCCCCTTCACTAACATTATTACTTTCAAGAAGTTTAGTAGAAGCAGGGGCTGGAACAGGATGAACTGTCTACCCTCCCCTTTCTTCATCAATCGCCCATGCCGGAGCATCCGTTGATTTAGCTATTTTTTCTTTACATTTAGCTGGAATTTCTTCAATTTTAGGAGCAGTAAATTTTATTACAACTATTATTAACATACGAGCCCCAGGAATTACTTTTGATCGATTACCTTTATTTGTGTGGTCTGTCTTAATCACAGCTGTTCTTCTTTTATTATCTTTACCTGTACTAGCTGGAGCTATTACTATACTACTAACAGATCGAAATCTTAATACTTCTTTTTTTGATCCTGCAGGTGGGGGA
>NORSC4023-20
AATATTATATTTTATTTTTGGAGCTTGATCAGGAATAGTAGGTACTTCATTAAGAATAATTATTCGAGCTGAATTAGGACATCCTGGAGCCTTAATTGGTAATGATCAAATTTATAACGTAGTTGTAACAGCTCATGCTTTTATTATAATTTTTTTCATAGTTATACCTATTATAATTGGAGGATTTGGAAATTGATTAGTCCCTCTTATATTAGGAGCCCCCGATATAGCTTTCCCCCGAATAAATAATATAAGTTTTTGAATGCTCCCCCCATCATTAACATTATTGCTTTCAAGAAGTTTAGTAGAGGCAGGGGCCGGAACAGGATGAACTGTTTACCCTCCTCTTTCATCTTCAATTGCTCACGCTGGAGCTTCTGTTGATTTAGCAATTTTTTCACTTCATTTAGCAGGAATTTCTTCAATTTTAGGAGCAGTAAATTTTATTACAACTATTATTAATATACGAGCCCCAGGAATTACTTTTGATCGATTGCCTTTATTTGTTTGATCTGTTTTAATTACAGCAGTTCTTTTATTATTATCTCTACCAGTTTTAGCAGGAGCTATTACAATACTATTAACAGATCGAAATTTAAATACATCTTTTTTTGATCCTGCAGGAGGAGGAGATCC
>NORSC4078-20
AATATTATATTTTATTTTTGGAGCTTGATCAGGAATAGTAGGTACTTCATTAAGAATAATTATTCGAGCTGAATTAGGACATCCTGGAGCCTTAATTGGTAATGATCAAATTTATAACGTAGTTGTAACAGCTCATGCTTTTATTATAATTTTTTTCATAGTTATACCTATTATAATTGGAGGATTTGGAAATTGATTAGTCCCTCTTATATTAGGAGCCCCCGATATAGCTTTCCCCCGAATAAATAATATAAGTTTTTGAATGCTCCCCCCATCATTAACATTATTGCTTTCAAGAAGTTTAGTAGAAGCAGGGGCCGGAACAGGATGAACTGTTTACCCTCCTCTTTCATCTTCAATTGCTCACGCTGGAGCTTCTGTTGATTTAGCAATTTTTTCACTTCATTTAGCAGGAATTTCTTCAATTTTAGGAGCAGTAAATTTTATTACAACTATTATTAATATACGAGCCCCAGGAATTACTTTTGATCGATTGCCTTTATTTGTTTGATCTGTTTTAATTACAGCAGTTCTTTTATTATTATCTCTACCAGTTTTAGCAGGAGCTATTACAATACTATTAACAGATCGAAATTTAAATACATCTTTTTTTGATCCTGCAGGAGGAGGAGATCCAATTTTATATCAACATTTATTT
>NORSC469-16
AATATTATATTTTATTTTTGGAGCTTGATCAGGAATAGTAGGTACTTCATTAAGAATAATTATTCGAGCTGAACTAGGACATCCTGGAGCCTTAATTGGTAATGATCAAATTTATAACGTAGTTGTAACAGCTCATGCTTTTATTATAATTTTTTTCATAGTTATACCTATTATAATTGGAGGATTTGGAAATTGATTAGTCCCTCTTATATTAGGAGCCCCCGATATAGCTTTCCCCCGAATAAATAATATAAGTTTTTGAATATTACCCCCATCATTAACATTATTGCTTTCAAGAAGTTTAGTAGAGGCAGGGGCCGGAACAGGGTGAACTGTTTATCCTCCTCTTTCGTCTTCAATTGCTCACGCTGGAGCCTCTGTTGATTTAGCAATTTTTTCACTTCATTTAGCAGGAATCTCTTCAATTTTAGGAGCAGTAAATTTTATTACTACTATTATTAATATACGAGCCCCAGGAATCACTTTTGATCGACTACCCTTATTTGTTTGATCTGTTTTAATTACAGCAGTTCTTTTACTTCTTTCTCTACCAGTATTAGCAGGAGCTATTACAATACTATTAACAGATCGAAATCTAAATACATCTTTTTTTGATCCTGCAGGAGGAGGTGATCCAATTTTATATCAACATTTATTT
>NORSC605-16
AATATTATATTTTATTTTTGGAGCTTGATCAGGAATAGTAGGTACTTCATTAAGAATAATTATTCGAGCTGAACTAGGACATCCTGGAGCCTTAATTGGTAATGATCAAATTTATAACGTAGTTGTAACAGCTCATGCTTTTATTATAATTTTTTTCATAGTTATACCTATTATAATTGGAGGATTTGGAAATTGATTAGTCCCTCTTATATTAGGAGCCCCCGATATAGCTTTCCCCCGAATAAATAATATAAGTTTTTGAATATTACCCCCATCATTAACATTATTGCTTTCAAGAAGTTTAGTAGAGGCAGGGGCCGGAACAGGGTGAACTGTTTATCCTCCTCTTTCATCTTCAATTGCTCACGCTGGGGCCTCTGTTGATTTAGCAATTTTTTCACTTCATTTAGCAGGAATCTCTTCAATTTTAGGAGCAGTAAATTTTATTACTACTATTATTAATATACGAGCCCCAGGAATCACTTTTGATCGATTACCCTTATTTGTTTGATCTGTTTTAATTACAGCAGTTCTTTTACTTCTTTCTCTACCAGTATTAGCAGGAGCTATTACAATACTATTAACAGATCGAAATCTAAATACATCTTTTTTTGATCCTGCAGGAGGAGGTGATCCAATTTTATATCAACATTTATTT
>SCIEX026-19
AATATTATATTTTATTTTTGGTGCTTGATCAGGAATAGTTGGTACTTCATTAAGAATAATTATTCGAGCTGAATTAGGACACCCTGGAGCCTTAATTGGTAACGATCAAATTTACAATGTAGTTGTAACAGCCCACGCTTTTATTATAATTTTTTTTATAGTTATACCTATTATAATTGGAGGATTTGGAAACTGATTAGTTCCTCTTATATTAGGAGCCCCCGATATAGCTTTCCCTCGAATAAATAATATAAGTTTTTGAATACTCCCCCCATCATTAACATTATTACTTTCAAGAAGTTTGGTAGAAGCAGGGGCTGGGACAGGGTGAACTGTTTACCCTCCTCTTTCTTCATCAATTGCCCACGCTGGAGCTTCTGTTGATCTAGCCATTTTTTCTCTTCATTTAGCTGGAATTTCCTCAATTTTAGGAGCAGTAAATTTTATTACTACTATCATTAATATACGAGCCCCAGGAATTACGTTTGATCGTTTACCTTTATTTGTTTGATCTGTGCTAATTACAGCAGTTCTTTTACTACTATCTTTACCTGTTTTAGCCGGAGCTATTACCATATTATTGACAGACCGAAATTTAAATACATCTTTTTTTGACCCTGCAGGAGGAGGTGATCCTATTTTATATCAACATTTATTT
>SCIEX034-19
AATATTATATTTTATTTTTGGGGCATGATCAGGAATAGTTGGTACTTCGTTAAGAATAATTATTCGTGCTGAATTAGGACACCCCGGAGCCTTGATTGGTAATGATCAAATTTATAATGTAGTTGTAACTGCTCATGCTTTTATCATAATTTTTTTTATAGTTATACCTATTATAATTGGAGGGTTCGGAAACTGATTAGTCCCCCTTATATTAGGAGCCCCCGATATAGCTTTTCCTCGAATAAATAATATAAGTTTTTGAATGCTCCCCCCATCATTAACATTATTGCTTTCAAGAAGTTTGGTAGAAGCAGGGGCCGGAACAGGTTGAACTGTTTATCCCCCCCTTTCTTCTTCAATCGCTCACGCTGGAGCTTCTGTTGATTTAGCTATTTTTTCTTTACATTTAGCAGGAATTTCTTCAATTTTAGGAGCAGTAAATTTTATTACTACTATTATTAATATACGAGCCCCCGGAATTACTTTTGATCGTCTACCCCTATTTGTATGGTCTGTTCTAATTACTGCAGTCCTTTTATTACTTTCACTACCTGTTTTAGCTGGAGCTATTACAATATTATTAACAGATCGAAATTTAAATACATCTTTTTTTGATCCAGCAGGAGGAGGAGATCCAATTTTATATCAACATTTATTT
>SCIEX035-19
AATATTATATTTTATTTTTGGAGCTTGATCAGGTATGGTGGGAACTTCGCTTAGAATAATTATTCGAGCTGAATTAGGACACCCTGGAGCCTTAATTGGTAACGATCAAATTTACAATGTAGTTGTAACTGCTCATGCATTTATTATAATTTTTTTTATAGTTATACCTATTATAATTGGTGGATTTGGAAATTGATTAGTCCCTCTTATATTAGGAGCCCCCGATATAGCTTTCCCTCGAATAAATAATATAAGTTTTTGAATATTGCCCCCATCATTAACATTATTGCTTTCAAGAAGTTTAGTAGAAGCAGGGGCTGGAACAGGATGAACTGTTTACCCTCCCCTTTCTTCTTCAATTGCTCACGCTGGGGCTTCTGTAGATTTAGCCATTTTTTCTTTACATTTAGCAGGAATTTCTTCAATTTTAGGAGCAGTAAATTTTATTACTACTATTATTAACATACGAGCCCCAGGTATTACTTTTGATCGAATACCTTTATTTGTTTGATCTGTATTAATTACGGCAGTTCTTTTATTACTCTCTTTACCTGTTTTAGCCGGAGCCATTACAATACTATTAACAGATCGAAATTTAAATACATCTTTTTTTGACCCTGCAGGGGGAGGAGACCCAATTTTGTATCAACATTTATTT
>SMTPI5039-14
TTTATTTTTGGAGCTTGATCAGGAATAGTAGGTACTTCATTAAGAATAATTATTCGAGCTGAATTAGGACACCCTGGAGCCTTAATTGGTAATGATCAAATTTATAACGTAGTTGTAACAGCTCATGCTTTTATTATAATTTTTTTTATAGTTATACCTATTATAATTGGAGGATTTGGAAATTGATTAGTCCCTCTTATATTAGGAGCCCCCGATATAGCTTTCCCTCGAATAAATAATATAAGTTTTTGAATACTCCCCCCATCATTAACATTATTGCTTTCAAGAAGTTTAGTAGAGGCAGGGGCCGGAACAGGATGAACTGTTTACCCACCTCTTTCATCTTCAATTGCTCACGCTGGAGCTTCTGTTGATTTAGCAATTTTTTCACTTCATTTAGCAGGAATTTCTTCAATTTTAGGGGCAGTAAATTTTATTACTACTATTATTAATATACGAGCCCCAGGAATTACTTTTGATCGATTACCCTTATTTGTTTGATCTGTTTTAATTACTGCAGTTCTTTTACTACTATCTCTACCAGTATTGGCAGGAGCTATTACAATACTATTAACAGAT---------------------------------------------------------
>SMTPL8359-15
ATATTATATTTTATTTTTGGAGCTTGATCAGGAATAGTAGGTACTTCATTAAGAATAATTATTCGAGCTGAATTAGGGCACCCTGGAGCCTTAATTGGTAATGATCAAATTTATAACGTAGTTGTAACAGCTCATGCTTTTATTATAATTTTTTTTATAGTTATGCCTATTATAATTGGAGGATTCGGAAATTGATTAGTCCCTCTTATATTAGGAGCCCCCGACATAGCTTTCCCCCGAATAAATAATATAAGTTTTTGAATACTGCCCCCATCATTAACATTATTGCTTTCAAGTAGTTTAGTAGAGGCAGGGGCCGGAACAGGATGAACTGTTTACCCTCCTCTTTCATCATCAATTGCTCACGCTGGAGCTTCTGTTGATTTAGCCATTTTTTCCCTTCATTTAGCAGGGATTTCTTCAATTTTAGGAGCAGTAAATTTTATTACTACTATTATTAATATACGAGCCCCAGGAATTACTTTCGATCGATTACCTTTATTTGTTTGATCTGTTTTAATTACAGCAGTTCTTTTATTATTATCTTTACCAGTTTTAGCAGGAGCTATTACAATACTATTA------------------------------------------------------
>SMTPM549-15
ATATTATATTTTATTTTTGGAGCTTGATCAGGAATAGTAGGTACTTCATTAAGAATAATTATTCGAGCTGAATTAGGACACCCTGGAGCCTTAATTGGTAATGATCAAATTTATAACGTAGTTGTAACAGCTCATGCTTTTATTATAATTTTTTTTATAGTTATACCTATTATAATTGGAGGATTTGGAAATTGATTAGTCCCTCTTATATTAGGAGCCCCCGATATAGCTTTCCCTCGAATAAATAATATAAGTTTTTGAATACTCCCCCCATCATTAACATTATTGCTTTCAAGAAGTTTAGTAGAGGCAGGGGCCGGAACAGGATGAACTGTTTACCCACCTCTTTCATCTTCAATTGCTCACGCTGGAGCTTCTGTTGATTTAGCAATTTTTTCACTTCATTTAGCAGGAATTTCTTCAATTTTAGGGGCAGTAAATTTTATTACTACTATTATTAATATACGAGCCCCAGGAATTACTTTTGATCGATTACCCTTATTTGTTTGATCTGTTTTAATTACTGCAGTTCTTTTACTACTATCTCTACCAGTATTGGCAGGAGCTATTACAATACTATTAACAGATCGA---------------------------------------
>SMTPR3573-16
ATATTATATTTTATTTTTGGAGCTTGATCAGGAATAGTAGGTACTTCATTAAGAATAATTATTCGAGCTGAATTAGGACACCCTGGAGCCTTAATTGGTAATGATCAAATTTATAACGTAGTTGTAACAGCTCATGCTTTTATTATAATTTTTTTTATAGTTATACCTATTATAATTGGAGGATTTGGAAATTGATTAGTCCCTCTTATATTAGGAGCCCCCGATATAGCTTTCCCTCGAATAAATAATATAAGTTTTTGAATACTCCCCCCATCATTAACATTATTGCTTTCAAGAAGTTTAGTAGAGGCAGGGGCCGGAACAGGATGAACTGTTTACCCACCTCTTTCATCTTCAATTGCTCACGCTGGAGCTTCTGTTGATTTAGCAATTTTTTCACTTCATTTAGCAGGAATTTCTTCAATTTTAGGAGCAGTAAATTTTATTACTACTATTATTAATATACGAGCCCCAGGAATTACTTTTGATCGATTACCCTTATTTGTTTGATCTGTTTTAATTACTGCAGTTCTTTTACTACTATCTCTACCAGTATTGGCAGGAGCTATTACAATACTATTAACAGATCGA---------------------------------------------
>SMTPR4731-16
ATATTATATTTTATTTTTGGAGCTTGATCAGGAATAGTAGGTACTTCATTAAGAATAATTATTCGAGCTGAATTAGGACACCCTGGAGCCTTAATTGGTAATGATCAAATTTATAACGTAGTTGTAACAGCTCATGCTTTTATTATAATTTTTTTTATAGTTATACCTATTATAATTGGAGGATTTGGAAATTGATTAGTCCCTCTTATATTAGGAGCCCCCGATATAGCTTTCCCTCGAATAAATAATATAAGTTTTTGAATACTCCCCCCATCATTAACATTATTGCTTTCAAGAAGTTTAGTAGAGGCAGGGGCCGGAACAGGATGAACTGTTTACCCACCTCTTTCATCTTCAATTGCTCACGCTGGAGCTTCTGTTGATTTAGCAATTTTTTCACTTCATTTAGCAGGAATTTCTTCAATTTTAGGGGCAGTAAATTTTATTACTACTATTATTAATATACGAGCCCCAGGAATTACTTTTGATCGATTACCCTTATTTGTTTGATCTGTTTTAATTACTGCAGTTCTTTTACTACTATCTCTACCAGTATTGGCAGGAGCTATTACAATACTATTA------------------------------------------------------
>SMTPR6446-16
TTTATTTTTGGAGCTTGATCAGGAATAGTAGGTACTTCATTAAGAATAATTATTCGAGCTGAATTAGGACACCCTGGAGCCTTAATTGGTAATGATCAAATTTATAACGTAGTTGTAACAGCTCATGCTTTTATTATAATTTTTTTTATAGTTATACCTATTATAATTGGAGGATTTGGAAATTGATTAGTCCCTCTTATATTAGGAGCCCCCGATATAGCTTTCCCTCGAATAAATAATATAAGTTTTTGAATACTCCCCCCATCATTAACATTATTGCTTTCAAGAAGTTTAGTAGAGGCAGGGGCCGGAACAGGATGAACTGTTTACCCACCTCTTTCATCTTCAATTGCTCACGCTGGAGCTTCTGTTGATTTAGCAATTTTTTCACTTCATTTAGCAGGAATTTCTTCAATTTTAGGAGCAGTAAATTTTATTACTACTATTATTAATATACGAGCCCCAGGAATTACTTTTGATCGATTACCCTTATTTGTTTGATCTGTTTTAATTACTGCAGTTCTTTTACTACTATCTCTACCAGTATTGGCAGGAGCTATTACAATACTATTAACAGAT------------------------------------------------------------
>SSBAE5850-13
AATATTATATTTTATTTTTGGAGCTTGATCAGGAATAGTAGGTACTTCATTAAGAATAATTATTCGAGCT---GAATTAGGACATCCTGGAGCC---TTAATTGGTAATGATCAAATTTATAACGTAGTTGTAACAGCTCATGCTTTTATTATAATTTTTTTCATAGTTATACCTATTATAATTGGAGGATTTGGAAATTGATTAGTCCCTCTTATATTAGGAGCCCCCGATATAGCTTTCCCCCGAATAAATAATATAAGTTTTTGAATGCTCCCCCCATCATTAACATTATTGCTTTCAAGTAGTTTAGTAGAGGCAGGGGCCGGAACAGGATGAACTGTTTACCCTCCTCTTTCATCTTCAATCGCTCACGCTGGAGCTTCTGTTGATTTAGCTATTTTTTCACTTCATTTAGCTGGAATTTCTTCAATTTTAGGAGCAGTAAATTTTATTACTACTATTATTAATATACGAGCCCCGGGAATTACTTTTGATCGATTACCTTTATTTGTTTGATCTGTTTTAATTACAGCAGTTCTTTTATTATTATCTCTCCCAGTTTTAGCAGGAGCTATTACAATACTATTGACAGATCGAAAT-------------------------------------------------------------------------------
>SSBAE5953-13
AATATTATATTTTATTTTTGGAGCTTGATCAGGAATAGTAGGTACTTCATTAAGAATAATTATTCGAGCT---GAATTAGGACACCCTGGAGCC---TTAATTGGTAATGATCAAATTTATAACGTAGTTGTAACAGCTCATGCTTTTATTATAATTTTTTTTATAGTTATACCTATTATAATTGGAGGATTTGGAAATTGATTAGTCCCTCTTATATTAGGAGCCCCCGATATAGCTTTCCCTCGAATAAATAATATAAGTTTTTGAATACTCCCCCCATCATTAACATTATTGCTTTCAAGAAGTTTAGTAGAGGCAGGGGCCGGAACAGGATGAACTGTTTACCCACCTCTTTCATCTTCAATTGCTCACGCTGGAGCTTCTGTTGATTTAGCAATTTTTTCACTTCATTTAGCAGGAATTTCTTCAATTTTAGGAGCAGTAAATTTTATTACTACTATTATTAATATACGAGCCCCAGGAATTACTTTTGATCGATTACCCTTATTTGTTTGATCTGTTTTAATTACTGCAGTTCTTTTACTACTATCTCTACCAGTATTGGCAGGAGCTATTACAATACTATTAACAGATCGAAAT-------------------------------------------------------------------------------
>SSDWA5170-15
ATATTATATTTTATTTTTGGAGCTTGATCAGGAATAGTAGGTACTTCATTAAGAATAATTATTCGAGCTGAATTAGGACATCCTGGAGCCTTAATTGGTAACGATCAAATTTATAACGTAGTTGTAACAGCTCATGCTTTTATTATAATTTTTTTCATAGTTATACCTATTATAATTGGAGGATTTGGAAATTGATTAGTCCCTCTTATATTAGGAGCCCCCGATATAGCTTTCCCTCGAATAAATAATATAAGTTTTTGAATACTCCCCCCATCATTAACATTATTGCTTTCAAGTAGTTTAGTAGAGGCAGGGGCCGGAACAGGGTGAACTGTTTACCCCCCTCTTTCATCTTCAATTGCCCACGCTGGAGCTTCTGTTGATTTAGCTATTTTTTCACTTCATTTAGCTGGGATTTCTTCAATTTTAGGAGCAGTAAATTTTATTACTACTATTATTAATATACGAGCCCCAGGAATTACTTTTGATCGATTGCCTTTATTTGTTTGGTCTGTTTTAATCACAGCAGTTCTTTTATTATTATCTCTGCCAGTTTTAGCA---------------------------------------------------------------------------
>SSEIA7224-13
----------------------------------------------------------------------GCTGAATTAGGACACCCTGGAGCCTTAATTGGTAAT---GATCAAATTTATAACGTAGTTGTAACAGCTCATGCTTTTATTATAATTTTTTTTATAGTTATACCTATTATAATTGGAGGATTTGGAAATTGATTAGTCCCTCTTATA---TTAGGAGCCCCCGATATAGCTTTCCCTCGAATAAATAATATAAGTTTTTGAATACTCCCCCCATCATTAACATTATTGCTTTCAAGAAGTTTAGTAGAGGCAGGGGCCGGAACAGGATGAACTGTTTACCCACCTCTTTCATCTTCAATTGCTCACGCTGGAGCTTCTGTTGATTTA---GCAATTTTTTCACTTCATTTAGCAGGAATTTCTTCAATTTTAGGAGCAGTAAATTTTATTACTACTATTATTAATATACGAGCCCCAGGAATTACTTTTGATCGATTACCCTTATTTGTTTGATCTGTTTTAATTACTGCAGTTCTTTTACTACTATCTCTACCAGTATTGGCAGGA---GCTATTACAATACTATTAACAGATCGA---------------------------------------------------------------------
>SSEIB4747-13
AATATTATATTTTATTTTTGGAGCTTGATCAGGAATAGTAGGTACTTCATTAAGAATAATTATTCGAGCTGAATTAGGACACCCTGGAGCCTTAATTGGTAATGATCAAATTTATAACGTAGTTGTAACAGCTCATGCTTTTATTATAATTTTTTTTATAGTTATACCTATTATAATTGGAGGATTTGGAAATTGATTAGTCCCTCTTATATTAGGAGCCCCCGATATAGCTTTCCCTCGAATAAATAATATAAGTTTTTGAATACTCCCCCCATCATTAACATTATTGCTTTCAAGAAGTTTAGTAGAGGCAGGGGCCGGAACAGGATGAACTGTTTACCCACCTCTTTCATCTTCAATTGCTCACGCTGGAGCTTCTGTTGATTTAGCAATTTTTTCACTTCATTTAGCAGGAATTTCTTCAATTTTAGGAGCAGTAAATTTTATTACTACTATTATTAATATACGAGCCCCAGGAATTACTTTTGATCGATTACCCTTATTTGTTTGATCTGTTTTAATTACTGCAGTTCTTTTACTACTATCTCTACCAGTATTGGCAGGAGCTATTACAATACTATTAACAGATCGAAATCTAAATACATCTTTTTTTGAT
>SSEIB4780-13
AATATTATATTTTATTTTTGGAGCTTGATCAGGAATAGTAGGTACTTCATTAAGAATAATTATTCGAGCTGAATTAGGACACCCTGGAGCCTTAATTGGTAATGATCAAATTTATAACGTAGTTGTAACAGCTCATGCTTTTATTATAATTTTTTTTATAGTTATACCTATTATAATTGGAGGATTTGGAAATTGATTAGTCCCTCTTATATTAGGAGCCCCCGATATAGCTTTCCCTCGAATAAATAATATAAGTTTTTGAATACTCCCCCCATCATTAACATTATTGCTTTCAAGAAGTTTAGTAGAGGCAGGGGCCGGAACAGGATGAACTGTTTACCCACCTCTTTCATCTTCAATTGCTCACGCTGGGGCTTCTGTTGATTTAGCAATTTTTTCACTTCATTTAGCAGGAATTTCTTCAATTTTAGGAGCAGTAAATTTTATTACTACTATTATTAATATACGAGCCCCAGGAATTACTTTTGATCGATTACCCTTATTTGTTTGATCTGTTTTAATTACTGCAGTTCTTTTACTACTATCTCTACCAGTATTGGCAGGAGCTATTACAATACTATTAACAGATCGAAATCTAAATACATCTTTTTTTGAT
>SSEIC1868-13
AATATTATATTTTATTTTTGGAGCTTGATCAGGAATAGTAGGTACTTCATTAAGAATAATTATTCGAGCTGAATTAGGACATCCTGGAGCCTTAATTGGTAATGATCAAATTTATAACGTAGTTGTAACAGCTCATGCTTTTATTATAATTTTTTTCATAGTTATACCTATTATAATTGGAGGATTTGGAAATTGATTAGTCCCTCTTATATTAGGAGCCCCCGATATAGCTTTCCCCCGAATAAATAATATAAGTTTTTGAATGCTCCCCCCATCATTAACATTATTGCTTTCAAGTAGTTTAGTAGAGGCAGGGGCCGGAACAGGATGAACTGTTTACCCTCCTCTTTCATCTTCAATCGCTCACGCTGGAGCTTCTGTTGATTTAGCTATTTTTTCACTTCATTTAGCAGGAATTTCTTCAATTTTAGGAGCAGTAAATTTTATTACTACTATTATTAATATACGAGCCCCAGGAATTACTTTTGATCGATTACCTTTATTTGTTTGATCTGTTTTAATTACAGCAGTTCTTTTATTATTATCTCTCCCAGTTTTAGCAGGAGCTATTACAATACTATTGACAGATCGAAATCTAAATACATCTTTTTTTGATCCTGCAGGAGGGGGTGATCCAATTTTATATCAACACTTATTT---
>SSEID1983-13
AATATTATATTTTATTTTTGGAGCTTGATCAGGAATAGTAGGTACTTCATTAAGAATAATTATTCGAGCTGAATTAGGACACCCTGGA------GCCTTAATTGGT------------AATGATCAAATTTATAACGTAGTTGTAACAGCTCATGCTTTTATTATAATTTTTTTTATAGTTATACCTATTATAATTGGAGGATTTGGAAATTGATTAGTCCCTCTTATATTAGGAGCCCCCGATATAGCTTTCCCTCGAATAAATAATATAAGTTTTTGAATACTCCCCCCATCATTAACATTATTGCTTTCAAGAAGTTTAGTAGAGGCAGGGGCC---GGAACAGGATGAACTGTTTACCCACCTCTTTCATCTTCAATTGCTCACGCTGGAGCTTCTGTTGATTTAGCAATTTTTTCACTTCATTTAGCAGGGATTTCTTCAATTTTAGGAGCAGTAAATTTTATTACTACTATTATTAATATACGAGCCCCAGGAATTACTTTTGATCGATTACCCTTATTTGTTTGATCTGTTTTAATTACTGCAGTTCTTTTATTACTATCTCTACCAGTATTGGCAGGAGCTATTACAATACTATTAACAGATCGA---------------------------------------------------
>SSFDB3893-14
----------TTTATTTTTGGAGCTTGATCAGGAATAGTAGGTACTTCATTA---AGAATAATTATTCGAGCTGAATTAGGACATCCTGGAGCCTTAATTGGTAAT---GATCAAATTTATAACGTAGTTGTAACAGCTCATGCTTTTATTATAATTTTTTTCATAGTTATACCTATTATAATTGGAGGATTTGGAAATTGATTAGTCCCTCTTATA---TTAGGAGCCCCCGATATAGCTTTCCCTCGAATAAATAATATAAGTTTTTGAATACTCCCCCCATCATTAACATTATTGCTTTCAAGTAGTTTAGTAGAGGCAGGGGCCGGAACAGGATGAACTGTTTACCCCCCTCTTTCATCTTCAATCGCTCACGCTGGAGCTTCTGTTGATTTA---GCTATTTTTTCACTTCATTTAGCGGGAATTTCTTCAATTTTAGGAGCAGTAAATTTTATTACTACTATTATTAATATACGAGCCCCAGGAATTACTTTTGATCGATTACCTTTATTTGTTTGATCTGTTTTAATTACAGCAGTTCTTTTATTATTATCTCTCCCAGTTTTAGCAGGA------------------------------------------------------------------------
>SSFDC2016-14
-------TATTTTATTTTTGGAGCTTGATCAGGAATAGTAGGTACTTCATTA---AGAATAATTATTCGAGCTGAATTAGGACATCCTGGAGCCTTAATTGGTAAT---GATCAAATTTATAACGTAGTTGTAACAGCTCATGCTTTTATTATAATTTTTTTCATAGTTATACCTATTATAATTGGAGGATTTGGAAATTGATTAGTCCCTCTTATA---TTAGGAGCCCCCGATATAGCTTTCCCTCGAATAAATAATATAAGTTTTTGAATACTCCCCCCATCATTAACATTATTGCTTTCAAGTAGTTTAGTAGAGGCAGGGGCCGGAACAGGATGAACTGTTTACCCTCCTCTTTCATCTTCAATCGCCCATGCTGGAGCTTCTGTTGATTTA---GCTATTTTTTCACTTCATTTAGCGGGAATTTCTTCAATTTTAGGAGCAGTAAATTTTATTACTACTATTATTAATATACGAGCCCCAGGAATTACTTTTGATCGATTACCTTTATTTGTTTGATCTGTTTTAATTACAGCAGTTCTTTTATTATTATCTCTCCCAGTTTTAGCAGGA---GCTATTACAATGCTATTAACAGAT-------------------------------------------------------------------------------------------------------------------------------------------------------------------------------------------------------------------------------------------------------------------
>SSFDC5940-14
AATATTATATTTTATTTTTGGAGCTTGATCAGGAATAGTAGGTACTTCATTAAGAATAATTATTCGAGCTGAATTAGGACATCCTGGAGCCTTAATTGGTAATGATCAAATTTATAACGTAGTTGTAACAGCTCATGCTTTTATTATAATTTTTTTCATAGTTATACCTATTATAATTGGAGGATTTGGAAATTGATTAGTCCCTCTTATATTAGGAGCCCCCGATATAGCTTTCCCTCGAATAAATAATATAAGTTTTTGAATACTCCCCCCATCATTAACATTATTGCTTTCAAGTAGTTTAGTAGAGGCAGGGGCCGGAACAGGATGAACTGTTTACCCTCCTCTTTCATCTTCAATCGCTCACGCTGGAGCTTCTGTTGATTTAGCTATTTTTTCACTTCATTTAGCGGGAATTTCTTCAATTTTAGGAGCAGTAAATTTTATTACTACTATTATTAATATACGAGCCCCAGGAATTACTTTTGATCGATTACCTTTATTTGTTTGATCTGTTTTAATTACAGCAGTTCTTTTATTATTATCTCTCCCAGTTTTAGCAGGAGCTATTACAATACTATTAACAGATCGAAATTTAAATAC-------------------------------------------------------
>SSFDC641-14
ATATTATATTTTATTTTTGGAGCTTGATCAGGAATAGTAGGTACTTCATTAAGAATAATTATTCGAGCTGAATTAGGACATCCTGGAGCCTTAATTGGTAATGATCAAATTTATAACGTAGTTGTAACAGCTCATGCTTTTATTATAATTTTTTTCATAGTTATACCTATTATAATTGGAGGATTTGGAAATTGATTAGTCCCTCTTATATTAGGAGCCCCCGATATAGCTTTCCCTCGAATAAATAATATAAGTTTTTGAATACTCCCCCCATCATTAACATTATTGCTTTCAAGTAGTTTAGTAGAGGCAGGGGCCGGAACAGGATGAACTGTTTACCCTCCTCTTTCATCTTCAATCGCTCACGCTGGAGCTTCTGTTGATTTAGCTATTTTTTCACTTCATTTAGCGGGAATTTCTTCAATTTTAGGAGCAGTAAATTTTATTACTACTATTATTAATATACGAGCCCCAGGAATTACTTTTGATCGATTACCTTTATTTGTTTGATCTGTTTTAATTACAGCAGTTCTTTTATTATTATCTCTCCCAGTTTTAGCAGGAGCTATTACAATGCTATTGACAGAT------------------------------------------
>SSJAF3811-13
----------TTTATTTTTGGAGCTTGATCAGGAATAGTAGGTACTTCATTA---AGAATAATTATTCGAGCTGAATTAGGACATCCTGGAGCCTTAATTGGTAAT---GATCAAATTTATAACGTAGTTGTAACAGCTCATGCTTTTATTATAATTTTTTTCATAGTTATACCTATTATAATTGGAGGATTTGGAAATTGATTAGTCCCTCTTATA---TTAGGAGCCCCCGATATAGCTTTCCCCCGAATAAATAATATAAGTTTTTGAATGCTCCCCCCATCATTAACATTATTGCTTTCAAGTAGTTTAGTAGAGGCAGGGGCCGGAACAGGATGAACTGTTTACCCTCCTCTTTCATCTTCAATCGCTCACGCTGGAGCTTCTGTTGATTTA---GCTATTTTTTCACTTCATTTAGCAGGAATTTCTTCAATTTTAGGAGCAGTAAATTTTATTACTACTATTATTAATATACGAGCCCCAGGAATTACTTTTGATCGATTGCCTTTATTTGTTTGATCTGTTTTAATTACAGCAGTTCTTTTATTATTATCTCTCCCAGTTTTAGCAGGA---GCTATTACAATACTATTAACAGATCGA----------------------------------------------------------------------------------------------------------------------------------------------------------------------------------------------------------------------------------------------------------------
>SSJAF4009-13
-ATATTATATTTTATTTTTGGAGCTTGATCAGGAATAGTAGGTACTTCATTA---AGAATAATTATTCGAGCTGAATTAGGGCATCCTGGAGCCTTAATTGGTAAT---GATCAAATTTATAACGTAGTTGTAACAGCTCATGCTTTTATTATAATTTTTTTCATAGTTATACCTATTATAATTGGAGGATTTGGAAATTGATTAGTCCCTCTTATA---TTAGGAGCCCCCGATATAGCTTTCCCCCGAATAAATAATATAAGTTTTTGAATGCTCCCCCCATCATTAACATTATTGCTTTCAAGTAGTTTAGTAGAGGCAGGGGCCGGAACAGGATGAACTGTTTACCCTCCTCTTTCATCTTCAATCGCTCACGCTGGAGCTTCTGTTGATTTA---GCTATTTTTTCACTTCATTTAGCAGGAATTTCTTCAATTTTAGGAGCAGTAAATTTTATTACTACTATTATTAATATACGAGCCCCAGGAATTACTTTTGATCGACTACCTTTATTTGTTTGATCTGTTTTAATTACAGCAGTTCTTTTATTATTATCTCTCCCAGTTTTAGCAGGA---GCTATTACAATACTATTAACAGATCGA----------------------------------------------------------------------------------------------------------------------------------------------------------------------------------------------------------------------------------------------------------------
>SSJAF4492-13
-ATATTATATTTTATTTTTGGAGCTTGATCAGGAATAGTAGGTACTTCATTA---AGAATAATTATTCGAGCTGAATTAGGACATCCTGGAGCCTTAATTGGTAAT---GATCAAATTTATAACGTAGTTGTAACAGCTCATGCTTTTATTATAATTTTTTTCATAGTTATACCTATTATAATTGGAGGATTTGGAAATTGATTAGTCCCTCTTATA---TTAGGAGCCCCCGATATAGCTTTCCCCCGAATAAATAATATAAGTTTTTGAATGCTCCCCCCATCATTAACATTATTGCTTTCAAGTAGTTTAGTAGAGGCAGGGGCCGGAACAGGATGAACTGTTTACCCTCCTCTTTCATCTTCAATCGCTCACGCTGGAGCTTCTGTTGATTTA---GCTATTTTTTCACTTCATTTAGCAGGAATTTCTTCAATTTTAGGAGCAGTAAATTTTATTACTACTATTATTAATATACGAGCCCCAGGAATTACTTTTGATCGATTACCTTTATTTGTTTGATCTGTTTTAATTACAGCAGTTCTTTTATTATTATCTCTCCCAGTTTTAGCAGGA---GCTATTACAATACTATTAACAGATCGA----------------------------------------------------------------------------------------------------------------------------------------------------------------------------------------------------------------------------------------------------------------
>SSJAF4526-13
AATATTATATTTTATTTTTGGAGCTTGATCAGGAATAGTAGGTACTTCATTAAGAATAATTATTCGAGCTGAATTAGGGCATCCTGGAGCCTTAATTGGTAACGATCAAATTTATAACGTAGTTGTAACAGCTCATGCTTTTATTATAATTTTTTTCATAGTTATACCTATTATAATTGGAGGATTTGGAAATTGATTAGTCCCTCTTATATTAGGAGCCCCCGATATAGCTTTCCCTCGAATAAATAATATAAGTTTTTGAATACTCCCCCCATCATTAACATTATTGCTTTCAAGTAGTTTAGTAGAGGCAGGGGCCGGAACAGGGTGAACTGTTTACCCCCCTCTTTCATCTTCAATTGCCCACGCTGGGGCTTCTGTTGATTTAGCTATTTTTTCACTTCATTTAGCTGGGATTTCTTCAATTTTAGGAGCAGTAAATTTTATTACTACTATTATTAATATACGAGCCCCAGGAATTACTTTTGATCGATTGCCTTTATTTGTTTGGTCTGTTTTAATTACAGCAGTTCTTTTATTATTATCTCTGCCAGTTTTAGCAGGGGCTATTACAATACTTTTAACAGATCGAAATCTAAATACATCTTTTTTTGATCCAGCAGGAGGAGGTGATCCAATTTTATATCAACATTTATTT
>SSJAF4555-13
-ATATTATATTTTATTTTTGGAGCTTGATCAGGAATAGTAGGTACTTCATTA---AGAATAATTATTCGAGCTGAATTAGGACATCCTGGAGCCTTAATTGGTAAT---GATCAAATTTATAACGTAGTTGTAACAGCTCATGCTTTTATTATAATTTTTTTCATAGTTATACCTATTATAATTGGAGGATTTGGAAATTGATTAGTCCCTCTTATA---TTAGGAGCCCCCGATATAGCTTTCCCCCGAATAAATAATATAAGTTTTTGAATGCTCCCCCCATCATTAACATTATTGCTTTCAAGTAGTTTAGTAGAGGCAGGGGCCGGAACAGGATGAACTGTTTACCCTCCTCTTTCATCTTCAATCGCTCACGCTGGAGCTTCTGTTGATTTA---GCTATTTTTTCACTTCATTTAGCAGGAATTTCTTCAATTTTAGGAGCAGTAAATTTTATTACTACTATTATTAATATACGAGCCCCAGGAATTACTTTTGATCGATTACCTTTATTTGTTTGATCTGTTTTAATTACAGCAGTTCTTTTATTATTATCTCTCCCAGTTTTAGCAGGA---GCTATTACAATACTATTGACAGATCGA----------------------------------------------------------------------------------------------------------------------------------------------------------------------------------------------------------------------------------------------------------------
>SSJAF5377-13
AATATTATATTTTATTTTTGGAGCTTGATCAGGAATAGTAGGTACTTCATTAAGAATAATTATTCGAGCTGAATTAGGACATCCTGGAGCCTTAATTGGTAATGATCAAATTTATAACGTAGTTGTAACAGCTCATGCTTTTATTATAATTTTTTTCATAGTTATACCTATTATAATTGGAGGATTTGGAAATTGATTAGTCCCTCTTATATTAGGAGCCCCCGATATAGCTTTCCCCCGAATAAATAATATAAGTTTTTGAATGCTCCCCCCATCATTAACATTATTGCTTTCAAGTAGTTTAGTAGAGGCAGGGGCCGGAACAGGATGAACTGTTTACCCTCCTCTTTCATCTTCAATCGCTCACGCTGGAGCTTCTGTTGATTTAGCTATTTTTTCACTTCATTTAGCAGGAATTTCTTCAATTTTAGGAGCAGTAAATTTTATTACTACTATTATTAATATACGAGCCCCAGGAATTACTTTTGATCGATTACCTTTATTTGTTTGATCTGTTTTAATTACAGCAGTTCTTTTATTATTATCTCTCCCAGTTTTAGCAGGAGCTATTACAATACTA
>SSJAF6121-13
GAATATTATATTTTATTTTTGGAGCTTGATCAGGAATAGTAGGTACTTCATTAAGAATAATTATTCGAGCTGAATTAGGACATCCTGGAGCCTTAATTGGTAATGATCAAATTTATAACGTAGTTGTAACAGCTCATGCTTTTATTATAATTTTTTTCATAGTTATACCTATTATAATTGGAGGATTTGGAAATTGATTAGTCCCTCTTATATTAGGAGCCCCCGATATAGCTTTCCCCCGAATAAATAATATAAGTTTTTGAATGCTCCCCCCATCATTAACATTATTGCTTTCAAGTAGTTTAGTAGAGGCAGGGGCCGGAACAGGATGAACTGTTTACCCTCCTCTTTCATCTTCAATCGCTCACGCTGGAGCTTCTGTTGATTTAGCTATTTTTTCACTTCATTTAGCAGGAATTTCTTCAATTTTAGGAGCAGTAAATTTTATTACTACTATTATTAATATACGAGCCCCAGGAATTACTTTTGATCGATTACCTTTATTTGTTTGATCTGTTTTAATTACAGCAGTTCTTTTATTATTATCTCTCCCAGTTTTAGCAGGAGCTATTACAATACTATTGACAGAT
>SSJAF7001-13
GAATATTATATTTTATTTTTGGAGCTTGATCAGGAATAGTAGGTACTTCATTAAGAATAATTATTCGAGCTGAATTAGGACATCCTGGAGCCTTAATTGGTAATGATCAAATTTATAACGTAGTTGTAACAGCTCATGCTTTTATTATAATTTTTTTCATAGTTATACCTATTATAATTGGAGGATTTGGAAATTGATTAGTCCCTCTTATATTAGGAGCCCCCGATATAGCTTTCCCCCGAATAAATAATATAAGTTTTTGAATGCTCCCCCCATCATTAACATTATTGCTTTCAAGTAGTTTAGTAGAGGCAGGGGCCGGAACAGGATGAACTGTTTACCCTCCTCTTTCGTCTTCAATCGCTCACGCTGGAGCTTCTGTTGATTTAGCTATTTTTTCGCTTCATTTAGCAGGAATTTCTTCAATTTTAGGAGCAGTAAATTTTATTACTACTATTATTAATATACGAGCCCCAGGAATTACTTTTGATCGATTACCTTTATTTGTTTGATCTGTTTTAATTACAGCAGTTCTTTTATTATTATCTCTCCCAGTTTTAGCAGGAGCTATTACAATACTATTGACAGATCGA
>SSKJC1079-15
ATATTATATTTTATTTTTGGAGCTTGATCAGGAATAGTAGGTACTTCATTAAGAATAATTATTCGAGCTGAATTAGGGCACCCTGGAGCCTTAATTGGCAATGATCAAATTTATAACGTAGTTGTAACAGCTCATGCTTTTATTATAATTTTTTTTATAGTTATGCCTATTATAATTGGAGGATTCGGAAATTGATTAGTCCCTCTCATATTAGGAGCCCCTGACATAGCTTTCCCCCGAATAAATAATATAAGTTTTTGAATACTACCCCCATCATTAACATTATTGCTTTCAAGTAGTTTAGTAGAGGCAGGGGCCGGAACAGGATGAACTGTTTACCCTCCTCTTTCATCATCAATTGCTCACGCTGGAGCTTCTGTTGATTTAGCCATTTTTTCCCTTCATTTAGCAGGGATTTCTTCAATTTTAGGAGCAGTAAATTTTATTACTACTATTATTAATATACGAGCCCCAGGAATTACTTTCGATCGATTACCTTTATTTGTTTGATCTGTTTTAATTACAGCAGTTCTTTTATTATTATCTTTGCCAGTTTTAGCGGGAGCTATTACAATA---------------------------------------------------------
>SSWLD1908-13
AATATTATATTTTATTTTTGGAGCTTGATCAGGAATAGTAGGTACTTCATTAAGAATAATTATTCGAGCT---GAATTAGGACACCCTGGAGCC---TTAATTGGTAATGATCAAATTTATAACGTAGTTGTAACAGCTCATGCTTTTATTATAATTTTTTTTATAGTTATACCTATTATAATTGGAGGATTTGGAAATTGATTAGTCCCTCTTATATTAGGAGCCCCCGATATAGCTTTCCCTCGAATAAATAATATAAGTTTTTGAATACTCCCCCCATCATTAACATTATTGCTTTCAAGAAGTTTAGTAGAGGCAGGGGCCGGAACAGGATGAACTGTTTACCCACCTCTTTCATCTTCAATTGCTCACGCTGGAGCTTCTGTTGATTTAGCAATTTTTTCACTTCATTTAGCAGGAATTTCTTCAATTTTAGGAGCAGTAAATTTTATTACTACTATTATTAATATACGAGCCCCAGGAATTACTTTTGATCGATTACCCTTATTTGTTTGATCTGTTTTAATTACTGCAGTTCTTTTACTACTATCTCTACCAGTATTGGCAGGAGCTATTACAATACTATTAACAGATCGAAATCTAAATACATCTTTTTTTGATCCTGCAGGAGGAGGAG------------------------------------------
>TSZJK309-15
AATATTATATTTTATTTTTGGAGCTTGATCAGGAATAGTAGGTACTTCATTAAGAATAATTATTCGAGCTGAACTAGGACATCCTGGAGCCTTAATTGGTAATGATCAAATTTATAACGTAGTTGTAACAGCTCATGCTTTTATTATAATTTTTTTCATAGTTATACCTATTATAATTGGAGGATTTGGAAATTGATTAGTCCCTCTTATATTAGGAGCCCCCGATATAGCTTTCCCCCGAATAAATAATATAAGTTTTTGAATATTACCCCCATCATTAACATTATTGCTTTCAAGAAGTTTAGTAGAGGCAGGGGCCGGAACAGGGTGAACTGTTTATCCCCCTCTTTCATCTTCAATTGCTCACGCTGGAGCCTCTGTTGATTTAGCAATTTTTTCACTTCATTTAGCAGGAATCTCTTCAATTTTAGGAGCAGTAAATTTTATTACTACTATTATTAATATACGAGCCCCAGGAATCACTTTTGATCGATTACCATTATTTGTTTGATCTGTTTTAATTACAGCAGTTCTTTTACTTCTTTCTCTACCAGTATTAGCAGGAGCTATTACAATACTATTAACAGATCGAAATCTAAATACATCTTTTTTTGATCCTGCAGGAGGAGGTGATCCAATTTTATACCAACATTTATTT
>GMGRF3113-13
AATATTATACTTCATTTTTGGTGCTTGATCAGGAATAGTTGGTACATCCCTAAGTATAATTATTCGAGCTGAATTAGGACACCCTGGAGCATTAATTGGAAATGATCAAATTTATAACGTTGTTGTTACAGCTCATGCATTTATTATAATTTTCTTTATAGTTATACCAATTATAATTGGAGGATTTGGAAATTGACTAGTACCCCTAATACTAGGAGCCCCAGATATAGCCTTTCCTCGAATAAATAATATAAGTTTTTGAATACTACCTCCATCTTTAACTCTATTACTTTCAAGTAGTTTAGTAGAAACAGGGGCTGGAACAGGGTGAACTGTTTATCCTCCTTTATCTTCTTCTATTGCCCATGCTGGTGCATCTGTTGATCTAGCTATTTTTTCATTACATTTAGCTGGTATTTCGTCTATTTTAGGGGCTGTAAATTTTATTACTACTATTATTAATATACGAGCCCCAGGAATTACATTTGATAAAATACCTTTATTTGTTTGGTCAGTTTTAATTACTGCTGTACTTTTATTATTATCTCTTCCAGTTTTAGCTGGAGCTATTACTATATTATTAACAGATCGAAATCTTAATACTTCATTTTTTGATCCTGCTGGTGGTGGAGATCCTATTTTATATCAACACTTATTT
>GMGRG1328-13
AATATTATATTTTATTTTTGGTGCATGATCAGGAATAGTTGGAACTTCTTTAAGTATAATTATTCGTGCTGAATTAGGACACCCTGGTGCTTTAATTGGTAATGATCAAATTTATAATGTAGTAGTTACTGCTCATGCTTTTATTATAATTTTTTTTATAGTTATACCTATTATAATTGGAGGATTTGGTAATTGATTAGTCCCACTTATATTAGGAGCCCCCGATATAGCTTTCCCTCGAATAAATAATATAAGTTTTTGAATACTTCCCCCTTCTTTAACATTATTGCTTTCAAGTAGTTTAGTAGAGGCAGGGGCCGGAACAGGATGAACTGTTTACCCTCCTCTTTCTTCATCTATTGCCCACGCAGGAGCTTCTGTAGATTTAGCTATTTTTTCTCTACATTTAGCTGGAATTTCTTCCATTTTAGGAGCAGTAAATTTTATTACAACAATTATTAATATACGAGCTCCAGGAATTTCTTTTGATCGAATACCCTTATTTGTTTGATCAGTATTAATTACAGCTGTTCTATTACTACTTTCATTGCCAGTTTTAGCTGGAGCTATTACAATATTATTGACAGATCGAAATTTAAATACTTCTTTCTTTGACCCTGCTGGTGGGGGGGATCCAATCTTGTATCAACATTTATTT
>GMNWP427-14
AATATTATATTTTATTTTTGGAGCATGATCAGGAATAGTTGGTACTTCCCTAAGTATAATTATTCGAGCTGAATTAGGACACCCTGGTGCTTTAATTGGTAATGATCAAATTTATAACGTAGTTGTAACAGCTCATGCTTTTATTATAATTTTTTTCATAGTAATACCTATTATAATTGGAGGATTTGGAAACTGATTAGTTCCTTTAATACTAGGAGCCCCAGATATAGCTTTCCCTCGAATAAATAATATAAGATTTTGAATACTTCCTCCCTCTTTAACACTATTACTTTCAAGTAGTCTTGTAGAAGCAGGGGCTGGAACAGGTTGAACTGTTTATCCTCCTCTTTCTTCAGCAATTGCTCATGCTGGAGCATCTGTAGATCTTGCTATTTTTTCCCTACATTTAGCAGGTATTTCATCTATTTTAGGTGCAGTAAATTTTATTACAACTATTATTAATATACGAGCCCCAGGAATTACTTTTGATCGTCTTCCTTTATTTGTATGATCGGTTTTAATTACAGCTGTTTTACTACTATTATCTTTACCTGTTCTAGCTGGAGCTATTACAATATTACTAACAGATCGAAATTTAAATACTTCATTTTTTG--------------------------------------------
>NOMYC475-13
AATCTTATATTTTATTTTTGGAGCTTGATCAGGAATAGTTGGTACTTCCCTAAGTATAATTATTCGAGCTGAATTAGGACACCCAGGAGCCTTAATTGGAAATGATCAAATTTATAATGTAATTGTGACTGCTCATGCATTTATTATAATTTTTTTTATAGTAATACCTATTATAATTGGAGGATTTGGAAATTGACTAGTACCCCTTATACTAGGAGCCCCAGATATAGCATTTCCTCGAATAAATAATATAAGTTTTTGAATACTTCCTCCCTCTTTAACTCTTCTTCTTTCAAGAAGATTAGTAGAAGCAGGGGCTGGAACAGGATGAACTGTTTACCCCCCTCTTTCTTCAACTATTGCACATGCTGGTGCATCTGTTGACTTAGCTATTTTTTCTTTACATTTAGCAGGGATCTCTTCAATTTTAGGAGCAGTAAATTTTATTACTACTATTATTAATATACGAGCTCCTGGAATTACATTTGATCGAATACCTTTATTTGTGTGATCAGTTTTAATTACAGCTGTTTTATTATTACTTTCCCTTCCTGTTCTTGCTGGAGCAATTACTATACTATTAACAGACCGGAATTTAAATACTTCATTTTTTGACCCTGCTGGAGGAGGTGATCCTATTCTTTACCAACATTTATTT
>SSBAE2265-13
AATATTATATTTTATTTTTGGAGCATGATCAGGAATAGTTGGTACTTCCCTAAGTATAATTATTCGAGCTGAACTTGGCCACCCAGGAGCCTTAATTGGTAATGATCAAATTTATAATGTAGTAGTAACAGCTCATGCTTTTATTATAATTTTTTTTATAGTAATACCTATTATAATTGGAGGATTTGGAAATTGATTAGTGCCTCTCATATTAGGGGCCCCCGATATAGCTTTCCCCCGAATAAATAATATAAGTTTTTGAATACTACCCCCCTCATTAACCCTTCTACTTTCAAGTAGCCTTGTAGAAGCAGGGGCCGGAACAGGTTGAACTGTATACCCCCCACTTTCGTCGTCAATTGCCCATGCTGGGGCATCTGTGGATTTAGCAATTTTTTCTTTACATTTAGCCGGTATTTCATCCATTTTAGGGGCAGTAAATTTTATTACAACTATTATTAATATGCGAGCCCCAGGAATTACTTTTGACCGACTTCCACTATTTGTATGGTCTGTTTTAATTACAGCGGTTTTATTACTTTTATCATTACCTGTATTAGCAGGAGCTATCACCATATTATTAACTGACCGAAATTTAAATACTTCTTTTTTTGATCCAGCTGGAGGAGGTGACCCTATTCTTTATCAACACTTATTT
>SSWLD1854-13
AATATTATATTTTATTTTTGGTGCATGATCAGGAATAGTAGGTACTTCATTAAGAATAATTATTCGAGCA---GAACTAGGACACCCTGGAGCT---CTAATTGGTAATGATCAAATTTATAATGTAGTAGTAACTGCCCATGCTTTTGTTATAATTTTTTTCATAGTTATACCTATTATAATCGGAGGATTTGGAAATTGACTAGTCCCTTTAATATTAGGAGCCCCCGACATAGCTTTCCCCCGTATAAATAATATAAGATTTTGAATATTACCTCCTTCTTTAACATTATTACTTTCAAGTAGTTTAGTGGAAGCAGGGGCTGGAACAGGTTGAACTGTTTATCCCCCCCTATCTTCTTCAATTGCCCATGCTGGGGCATCTGTTGATTTAGCAATCTTTTCTCTTCATTTGGCCGGAATCTCTTCAATTTTAGGAGCAGTTAATTTTATCACTACAATTATTAATATACGAGCCGCAGGAATTACTTTTGATCGATTACCTTTATTTGTTTGATCAGTCCTAATTACAGCTGTTCTTTTATTATTGTCTCTTCCTGTTTTAGCCGGAGCTATTACAATATTGTTAACAGATCGAAATTTAAACACTTCTTTCTTTG------------------------------------------------------------
