# Supplementary material for: Revision of the Exechiaparva group (Diptera: Mycetophilidae)
Source: Biodivers Data J. 2021 Sep 24;9:e67134. doi: 10.3897/BDJ.9.e67134 (PMC8486760; doi:10.3897/BDJ.9.e67134)
Supplement: Supplementary material 3 — R script [file bdj-09-e67134-s003.zip › jonpeder-The-Exechia-parva-group-b70767c/CO1_tree/parvagr.linsi.trim.fas]

>CNEIH1307-13
NAATATTATATTTTATTTTTGGAGCTTGATCAGGAATAGTAGGTACTTCATTAAGAATAATTATTCGAGCTGAATTAGGACACCCTGGAGCCTTAATTGGTAATGATCAAATTTATAACGTAGTTGTAACAGCTCATGCTTTTATTATAATTTTTTTTATAGTTATACCTATTATAATTGGAGGATTTGGAAATTGATTAGTCCCTCTTATATTAGGAGCCCCCGATATAGCTTTCCCTCGAATAAATAATATAAGTTTTTGAATACTCCCCCCATCATTAACATTATTGCTTTCAAGAAGTTTAGTAGAGGCAGGGGCCGGAACAGGATGAACTGTTTACCCACCTCTTTCATCTTCAATTGCTCACGCTGGAGCTTCTGTTGATTTAGCAATTTTTTCACTTCATTTAGCAGGAATTTCTTCAATTTTAGGAGCAGTAAATTTTATTACTACTATTATTAATATACGAGCCCCAGGAATTACTTTTGATCGACTACCCTTATTTGTTTGATCTGTTTTAATTACTGCAGTTCTTTTACTACTATCTCTACCAGTATTGGCAGGAGCTATTACAATACTATTAACAGATNNNNNNNNNNNNNNNNNNNNNNNNNNNNNNNNNNNNNNNNNNNNNNNNNNNNNNNNNNNNNNNNNNNNN
>CNGBJ1073-14
NAATATTATATTTTATTTTTGGAGCTTGATCAGGAATAGTAGGTACTTCATTAAGAATAATTATTCGAGCTGAATTAGGCCACCCTGGAGCCTTAATTGGTAATGATCAAATTTATAACGTAGTTGTAACAGCTCATGCTTTTATTATAATTTTTTTCATAGTTATACCTATTATAATTGGAGGATTTGGAAATTGATTAGTCCCTCTTATATTAGGAGCCCCCGATATAGCTTTCCCCCGAATAAATAATATAAGTTTTTGAATACTCCCCCCATCATTAACACTATTGCTTTCAAGAAGTTTAGTAGAAGCAGGGGCCGGAACAGGATGAACTGTTTATCCTCCCCTTTCATCTTCAATTGCCCATGCTGGAGCTTCTGTTGATTTAGCTATTTTTTCACTTCATTTAGCAGGGATTTCTTCAATTTTAGGAGCAGTAAATTTTATTACTACTATTATTAATATACGAGCCCCAGGAATTACTTTTGATCGATTACCTTTATTTGTTTGATCTGTTTTAATTACAGCAGTTCTTTTATTATTATCCTTACCAGTTTTAGCTGGAGCTATTACAATATTATTAACAGATCGAAATTTAAATACATCTTTTTTTGATCCTGCAGGAGGGGGTGATCCTATTTTATACCAACATTTATTC
>CNGSI2814-15
NNATATTATATTTTATTTTTGGAGCTTGATCAGGAATAGTAGGTACTTCATTAAGAATAATTATTCGAGCTGAATTAGGACACCCTGGAGCCTTAATTGGTAATGATCAAATTTATAACGTAGTTGTAACAGCTCATGCTTTTATTATAATTTTTTTTATAGTTATACCTATTATAATTGGAGGATTTGGAAATTGATTAGTCCCTCTTATATTAGGAGCCCCCGATATAGCTTTCCCTCGAATAAATAATATAAGTTTTTGAATACTCCCCCCATCATTAACATTATTGCTTTCAAGAAGTTTAGTAGAGGCAGGGGCCGGAACAGGATGAACTGTTTACCCGCCTCTTTCATCTTCAATTGCTCACGCTGGAGCTTCTGTTGATTTAGCAATTTTTTCACTTCATTTAGCAGGAATTTCTTCAATTTTAGGGGCAGTAAATTTTATTACTACTATTATTAATATACGAGCCCCAGGAATTACTTTTGATCGATTACCCTTATTTGTTTGATCTGTTTTAATTACTGCAGTTCTTTTACTACTATCTCTACCAGTATTGGCAGGAGCTATTACAATACTATTAACANNNNNNNNNNNNNNNNNNNNNNNNNNNNNNNNNNNNNNNNNNNNNNNNNNNNNNNNNNNNNNNNNNNNNNNN
>CNKOK034-14
NNNNNNNNNNNTTTATTTTTGGAGCTTGATCAGGAATAGTAGGTACTTCATTAAGAATAATTATTCGAGCTGAATTAGGACACCCTGGAGCCTTAATTGGTAATGATCAAATTTATAACGTAGTTGTAACAGCTCATGCTTTTATTATAATTTTTTTTATAGTTATACCTATTATAATTGGAGGATTTGGAAATTGATTAGTCCCTCTTATATTAGGAGCCCCCGATATAGCTTTCCCTCGAATAAATAATATAAGTTTTTGAATACTCCCCCCATCATTAACATTATTGCTTTCAAGAAGTTTAGTAGAGGCAGGGGCCGGAACAGGATGAACTGTTTACCCACCTCTTTCATCTTCAATTGCTCACGCTGGAGCTTCTGTTGATTTAGCAATTTTTTCACTTCATTTAGCAGGAATTTCTTCAATTTTAGGAGCAGTAAATTTTATTACTACTATTATTAATATACGAGCCCCAGGAATTACTTTTGATCGATTACCCTTATTTGTTTGATCTGTTTTAATTACTGCAGTTCTTTTACTACTATCTCTACCAGTATTGGCAGGAGCTATTACAATACTATTAACAGATNNNNNNNNNNNNNNNNNNNNNNNNNNNNNNNNNNNNNNNNNNNNNNNNNNNNNNNNNNNNNNNNNNNNN
>CNPAH062-13
NAATATTATATTTTATTTTTGGAGCTTGATCAGGAATAGTAGGTACTTCATTAAGAATAATTATTCGAGCTGAATTAGGACACCCTGGAGCCTTAATTGGTAATGATCAAATTTATAACGTAGTTGTAACAGCTCATGCTTTTATTATAATTTTTTTTATAGTTATACCTATTATAATTGGAGGATTTGGAAATTGATTAGTCCCTCTTATATTAGGAGCCCCCGATATAGCTTTCCCTCGAATAAATAATATAAGTTTTTGAATACTCCCCCCATCATTAACATTATTGCTTTCAAGAAGTTTAGTAGAGGCAGGGGCCGGAACAGGATGAACTGTTTACCCACCTCTTTCATCTTCAATTGCTCACGCTGGAGCTTCTGTTGATTTAGCAATTTTTTCACTTCATTTAGCAGGAATTTCTTCAATTTTAGGGGCAGTAAATTTTATTACTACTATTATTAATATACGAGCCCCAGGAATTACTTTTGATCGATTACCCTTATTTGTTTGATCTGTTTTAATTACTGCAGTTCTTTTACTACTATCTCTACCAGTATTGGCAGGAGCTATTACAATACTATTAACAGATCGAAATCTAAATACATCTTTTTTTGATCCTGCAGGAGGAGGAGATNNNNNNNNNNNNNNNNNNNNNNNN
>CNPAJ137-13
NNNNNNNNNATTTTATTTTTGGAGCTTGATCAGGAATAGTAGGTACTTCATTAAGAATAATTATTCGAGCTGAATTAGGACACCCTGGAGCCTTAATTGGTAATGATCAAATTTATAACGTAGTTGTAACAGCTCATGCTTTTATTATAATTTTTTTTATAGTTATACCTATTATAATTGGAGGATTTGGAAATTGATTAGTCCCTCTTATATTAGGAGCCCCCGATATAGCTTTCCCTCGAATAAATAATATAAGTTTTTGAATACTCCCCCCATCATTAACATTATTGCTTTCAAGAAGTTTAGTAGAGGCAGGGGCCGGAACAGGATGAACTGTTTACCCACCTCTTTCATCTTCAATTGCTCACGCTGGAGCTTCTGTTGATTTAGCAATTTTTTCACTTCATTTAGCAGGAATTTCTTCAATTTTAGGGGCAGTAAATTTTATTACTACTATTATTAATATACGAGCCCCAGGAATTACTTTTGATCGATTACCCTTATTTGTTTGATCTGTTTTAATTACTGCAGTTCTTTTACTACTATCTCTACCAGTATTGGCAGGAGCTATTACNNNNNNNNNNNNNNNNNNNNNNNNNNNNNNNNNNNNNNNNNNNNNNNNNNNNNNNNNNNNNNNNNNNNNNNNNNNNNNNNNNNNN
>CNPKK1220-14
NNATATTATATTTTATTTTTGGAGCTTGATCAGGAATAGTAGGTACTTCATTAAGAATAATTATTCGAGCTGAATTAGGACACCCTGGAGCCTTAATTGGTAATGATCAAATTTATAACGTAGTTGTAACAGCTCATGCTTTTATTATAATTTTTTTTATAGTTATACCTATTATAATTGGAGGATTTGGAAATTGATTAGTCCCTCTTATATTAGGAGCCCCCGATATAGCTTTCCCTCGAATAAATAATATAAGTTTTTGAATACTCCCCCCATCATTAACATTATTGCTTTCAAGAAGTTTAGTAGAGGCAGGGGCCGGAACAGGATGAACTGTTTACCCACCTCTTTCATCTTCAATTGCTCACGCTGGAGCTTCTGTTGATTTAGCAATTTTTTCACTTCATTTAGCAGGAATTTCTTCAATTTTAGGGGCAGTAAATTTTATTACTACTATTATTAATATACGAGCCCCAGGAATTACTTTTGATCGATTACCCTTATTTGTTTGATCTGTTTTAATTACTGCAGTTCTTTTACTACTATCTCTACCAGTATTGGCAGGAGCTATTACAATACTATTAACAGATCGANNNNNNNNNNNNNNNNNNNNNNNNNNNNNNNNNNNNNNNNNNNNNNNNNNNNNNNNNNNNNNNNNN
>CNPKK751-14
NNATACTATATTTTATTTTTGGAGCTTGATCAGGAATAGTAGGTACTTCATTAAGAATAATTATTCGAGCTGAATTAGGACATCCTGGAGCCTTAATTGGTAATGATCAAATTTATAACGTAGTTGTAACAGCTCATGCTTTTATTATAATTTTTTTCATAGTTATACCTATTATAATTGGAGGATTTGGAAATTGATTAGTCCCCCTTATATTAGGAGCCCCCGATATAGCTTTCCCCCGAATAAATAATATAAGTTTTTGAATACTCCCCCCATCATTAACATTATTGCTTTCAAGTAGTTTAGTAGAGGCAGGGGCCGGAACAGGATGAACTGTTTACCCTCCTCTTTCATCTTCAATCGCTCACGCTGGAGCTTCTGTTGATTTAGCTATTTTTTCACTTCATTTAGCAGGAATTTCTTCAATTTTAGGGGCAGTAAATTTTATTACTACTATTATTAATATACGAGCCCCAGGAATCACTTTTGATCGATTACCTTTATTTGTTTGATCTGTTTTAATTACAGCAGTTCTTTTATTATTGTCTCTCNNNNNNNNNNNNNNNNNNNNNNNNNNNNNNNNNNNNNNNNNNNNNNNNNNNNNNNNNNNNNNNNNNNNNNNNNNNNNNNNNNNNNNNNNNNNNNNNNNNNNNNNNNNN
>CNRGH503-15
NNNNNNNNNNNTTTATTTTTGGAGCTTGATCAGGAATAGTAGGTACTTCATTAAGAATAATTATTCGAGCTGAATTAGGGCACCCTGGAGCCTTAATTGGTAATGATCAAATTTATAACGTAGTTGTAACAGCTCATGCTTTTATTATAATTTTTTTTATAGTTATGCCTATTATAATTGGAGGATTCGGAAATTGATTAGTCCCTCTTATATTAGGAGCCCCCGACATAGCTTTCCCCCGAATAAATAATATAAGTTTTTGAATACTACCCCCATCATTAACATTATTGCTTTCAAGTAGTTTAGTAGAGGCAGGGGCTGGAACAGGGTGAACTGTTTACCCACCTCTTTCATCATCAATTGCTCACGCTGGGGCTTCTGTTGATTTAGCCATTTTTTCACTTCATTTAGCAGGGATTTCTTCAATTTTAGGAGCAGTAAATTTTATTACTACTATTATTAATATACGAGCCCCAGGAATTACTTTCGATCGATTACCTTTATTTGTTTGATCTGTTTTAATTACAGCAGTTCTTTTATTATTATCTTTGCCAGTATTAGCAGGAGCTATTACAATACTATTAACAGATCGANNNNNNNNNNNNNNNNNNNNNNNNNNNNNNNNNNNNNNNNNNNNNNNNNNNNNNNNNNNNNNNNNN
>CRHIC489-16
NNNNNNNNNNNTTTATTTTTGGAGCTTGATCAGGAATAGTAGGTACTTCATTAAGAATAATTATTCGAGCTGAATTAGGACACCCTGGAGCCTTAATTGGCAATGATCAAATTTATAACGTAGTTGTAACAGCTCATGCTTTTATTATAATTTTTTTTATAGTTATGCCTATTATAATTGGAGGATTCGGAAATTGATTAGTCCCTCTCATATTAGGAGCCCCCGACATAGCTTTCCCCCGAATAAATAATATAAGTTTTTGAATACTACCCCCATCATTAACATTATTGCTTTCAAGTAGTTTAGTAGAGGCAGGGGCCGGAACAGGATGAACTGTTTACCCTCCTCTTTCATCATCAATTGCTCACGCTGGAGCTTCTGTTGATTTAGCCATTTTTTCCCTTCATTTAGCAGGGATTTCTTCAATTTTAGGAGCAGTAAATTTTATTACTACTATTATTAATATACGAGCCCCAGGAATTACTTTCGATCGATTACCTTTATTTGTTTGATCTGTTTTAATTACAGCAGTTCTTTTATTATTATCTTTGCCAGTTTTAGCAGGAGCTATTACAATANNNNNNNNNNNNNNNNNNNNNNNNNNNNNNNNNNNNNNNNNNNNNNNNNNNNNNNNNNNNNNNNNNNNNNNNNNNNNNNNN
>GBDP16454-15
NNNNNNNNNNNNNNNNNNNNNNNNNNTGATCAGGAATAGTAGGTACTTCATTAAGAATAATTATTCGAGCTGAACTAGGACATCCTGGAGCCTTAATTGGTAATGATCAAATTTATAACGTAGTTGTAACAGCTCATGCTTTTATTATAATTTTTTTCATAGTTATACCTATTATAATTGGAGGATTTGGAAATTGATTAGTCCCTCTTATATTAGGAGCCCCCGATATAGCTTTCCCCCGAATAAATAATATAAGTTTTTGAATATTACCCCCATCATTAACATTATTGCTTTCAAGAAGTTTAGTAGAGGCAGGGGCCGGAACAGGGTGAACTGTTTATCCTCCTCTTTCATCTTCAATTGCTCACGCTGGAGCCTCTGTTGATTTAGCAATTTTTTCACTTCATTTAGCAGGAATCTCTTCAATTTTAGGAGCAGTAAATTTTATTACTACTATTATTAATATACGAGCCCCAGGAATCACTTTTGATCGATTACCCTTATTTGTTTGATCTGTTTTAATTACAGCAGTTCTTTTACTTCTTTCTCTACCAGTATTAGCAGGAGCTATTACAATACTATTAACAGATCGAAATCTAAATACATCTTTTTTTGATCCTGCAGGAGGGGGTGATCCAATTTTATATCAACATTTATTT
>GMGRH2069-13
NAATATTATATTTTATTTTTGGAGCTTGATCAGGAATAGTAGGTACTTCATTAAGAATAATTATTCGAGCTGAATTAGGACACCCTGGAGCCTTAATTGGTAATGATCAAATTTATAACGTAGTTGTAACAGCTCATGCTTTTATTATAATTTTTTTCATAGTTATACCTATTATAATTGGAGGATTTGGAAATTGATTAGTTCCTCTTATATTAGGAGCCCCCGATATAGCTTTCCCTCGAATAAATAATATAAGTTTTTGAATACTCCCCCCATCATTAACATTATTGCTTTCAAGAAGTTTAGTAGAGGCAGGGGCCGGAACAGGGTGAACTGTTTACCCTCCTCTTTCATCTTCAATTGCCCACGCTGGAGCTTCTGTTGATTTAGCAATTTTTTCACTTCATTTAGCAGGAATTTCTTCAATTTTAGGGGCGGTAAATTTTATTACTACTATTATTAATATACGAGCCCCAGGAATTACTTTTGATCGATTACCTTTATTTGTTTGGTCTGTTTTAATTACCGCAGTTCTTTTACTATTATCTTTACCAGTTTTAGCAGGAGCTATCACAATATTATTAACAGATCGAAATCTAAATACCTCTTTTTTTGATCCTGCAGGAGGAGGTGATCCAATTTTATATCAACATTTATTT
>JKBRM053-16
NAATATTATATTTTATTTTTGGAGCTTGATCAGGAATAGTAGGTACTTCGCTAAGAATAATTATTCGAGCTGAATTAGGACATCCTGGAGCCTTAATTGGTAATGATCAAATTTATAACGTAGTTGTAACAGCTCATGCTTTTATTATAATTTTTTTCATAGTTATACCTATTATAATTGGAGGATTTGGAAATTGATTAGTCCCTCTTATATTAGGAGCCCCCGATATAGCTTTCCCCCGAATAAATAATATAAGTTTTTGAATACTCCCCCCATCATTAACATTATTGCTTTCAAGAAGTTTAGTAGAGGCAGGGGCTGGAACAGGATGAACTGTTTATCCTCCTCTTTCATCTTCAATTGCCCATGCTGGAGCTTCTGTTGATTTAGCTATCTTCTCACTTCATTTAGCAGGAATCTCTTCAATTTTAGGAGCAGTAAATTTTATTACTACTATTATTAATATACGAGCCCCAGGAATTACTTTTGATCGATTACCTTTATTTGTCTGATCTGTTTTAATTACAGCAGTCCTTTTATTATTATCTCTGCCAGTTTTAGCCGGAGCTATCACAATATTATTAACAGATCGAAATTTAAATACCTCTTTTTTTGATCCTGCAGGAGGAGGTGATCCTATTTTATATCAACACTTATTT
>JSCI182-16
NAATATTATATTTTATTTTTGGAGCTTGATCAGGAATAGTAGGTACTTCATTAAGAATGATTATTCGAGCTGAATTAGGACATCCTGGAGCCCTAATTGGTAATGATCAAATTTATAACGTAGTTGTAACAGCTCATGCTTTTATTATAATTTTTTTCATAGTTATACCTATTATAATTGGAGGATTTGGAAACTGATTAGTTCCTCTTATATTAGGAGCCCCCGATATAGCTTTCCCCCGAATAAATAATATAAGTTTTTGAATGTTACCCCCATCATTAACATTATTGCTTTCAAGAAGTTTAGTAGAGGCAGGGGCTGGAACAGGATGAACTGTTTACCCTCCTCTCTCATCTTCAATTGCTCATGCTGGAGCTTCTGTTGATTTAGCTATTTTCTCCCTTCATTTAGCAGGGATTTCTTCAATTTTAGGGGCAGTAAATTTTATTACTACTATTATTAATATACGAGCCCCAGGAATTACTTTTGATCGATTGCCTTTATTTGTTTGATCTGTTTTAATTACAGCAGTTCTTCTATTATTATCTCTCCCAGTTTTAGCCGGAGCTATTACAATGTTACTAACAGATCGAAATTTAAATACATCTTTTTTTGATCCTGCAGGAGGTGGAGATCCAATTTTATACCAACATTTATTT
>NORSC013-15
NAATATTATATTTTATTTTTGGAGCTTGATCAGGAATAGTAGGTACTTCATTAAGAATAATTATTCGAGCTGAACTAGGACATCCTGGAGCCTTAATTGGTAATGATCAAATTTATAACGTAGTTGTAACAGCTCATGCTTTTATTATAATTTTTTTCATAGTTATACCTATTATAATTGGAGGATTTGGAAATTGATTAGTCCCTCTTATATTAGGAGCCCCCGATATAGCTTTCCCCCGAATAAATAATATAAGTTTTTGAATATTACCCCCATCATTAACATTATTGCTTTCAAGAAGTTTAGTAGAGGCAGGGGCCGGAACAGGGTGAACTGTTTATCCCCCTCTTTCATCTTCAATTGCTCACGCTGGAGCCTCTGTTGATTTAGCAATTTTTTCACTTCATTTAGCAGGAATCTCTTCAATTTTAGGAGCAGTAAATTTTATTACTACTATTATTAATATACGAGCCCCAGGAATCACTTTTGATCGATTACCATTATTTGTTTGATCTGTTTTAATTACAGCAGTTCTTTTACTTCTTTCTCTACCAGTATTAGCAGGAGCTATTACAATACTATTAACAGATCGAAATCTAAATACATCTTTTTTTGATCCTGCGGGAGGAGGTGATCCAATTTTATACCAACATTTATTT
>NORSC1143-17
NAATATTATATTTTATTTTTGGAGCTTGATCAGGAATAGTAGGTACTTCATTAAGAATAATTATTCGAGCTGAATTAGGCCACCCTGGAGCCTTAATTGGTAATGATCAAATTTATAACGTAGTTGTAACAGCTCATGCTTTTATTATAATTTTTTTCATAGTTATACCTATTATAATTGGAGGATTTGGAAATTGATTAGTCCCTCTTATATTAGGAGCCCCCGATATAGCTTTCCCCCGAATAAATAATATAAGTTTTTGAATACTCCCCCCATCATTAACACTATTGCTTTCAAGAAGTTTAGTAGAAGCAGGGGCCGGAACAGGATGAACTGTTTATCCTCCCCTTTCATCTTCAATTGCCCACGCTGGAGCTTCTGTTGATTTAGCTATTTTTTCACTTCATTTAGCAGGTATTTCTTCAATTTTAGGAGCAGTAAATTTTATTACTACTATTATTAATATACGAGCCCCAGGAATTACTTTTGATCGATTACCTTTATTTGTTTGATCTGTTTTAATTACAGCAGTTCTTTTATTATTATCCCTACCAGTCTTAGCTGGAGCTATTACAATATTATTAACAGATCGAAATTTAAATACATCTTTTTTTGACCCTGCAGGAGGAGGAGATCCTATTTTATATCAACATTTATTC
>NORSC2265-17
NAATATTATATTTTATTTTTGGAGCTTGATCAGGAATAGTAGGTACTTCATTAAGAATAATTATTCGAGCTGAATTAGGACATCCTGGAGCCTTAATTGGTAATGATCAAATTTATAACGTAGTTGTAACAGCTCATGCTTTTATTATAATTTTTTTCATAGTTATACCTATTATAATTGGAGGATTTGGAAATTGATTAGTCCCTCTTATATTAGGAGCCCCCGATATAGCTTTCCCCCGAATAAATAATATAAGTTTTTGAATGCTCCCCCCATCATTAACATTATTGCTTTCAAGAAGTTTAGTAGAGGCAGGGGCCGGAACAGGATGAACTGTTTACCCTCCTCTTTCATCTTCAATTGCTCACGCTGGAGCTTCTGTTGATTTAGCAATTTTTTCACTTCATTTAGCAGGAATTTCTTCAATTTTAGGAGCAGTAAATTTTATTACAACTATTATTAATATACGAGCCCCAGGAATTACTTTTGATCGATTGCCTTTATTTGTTTGATCTGTTTTAATTACAGCAGTTCTTTTATTATTATCTCTACCAGTTTTAGCAGGAGCTATTACAATACTATTAACAGATCGAAATTTAAATACATCTTTTTTTGATCCTGCAGGAGGAGGAGATCCAATTTTATATCAACATTTATTT
>NORSC2606-18
NAATATTATATTTTATTTTTGGAGCTTGATCAGGAATAGTAGGTACTTCATTAAGAATAATTATTCGAGCTGAATTAGGACACCCTGGAGCCTTAATTGGTAATGATCAAATTTATAACGTAGTTGTAACAGCTCATGCTTTTATTATAATTTTTTTCATAGTTATACCTATTATAATTGGAGGATTTGGAAATTGATTAGTTCCTCTTATATTAGGAGCCCCCGATATAGCTTTCCCTCGAATAAATAATATAAGTTTTTGAATACTCCCCCCATCATTAACATTATTGCTTTCAAGAAGTTTAGTAGAGGCAGGGGCCGGAACAGGGTGAACTGTTTACCCTCCTCTTTCATCTTCAATTGCCCACGCTGGAGCTTCTGTTGATTTAGCAATTTTTTCACTTCATTTAGCAGGAATTTCTTCAATTTTAGGGGCGGTAAATTTTATTACTACTATTATTAATATACGAGCCCCAGGAATTACTTTTGATCGATTACCTTTATTTGTTTGATCTGTTTTAATTACCGCAGTTCTTTTACTATTATCTTTACCAGTTTTAGCAGGAGCTATCACAATATTATTAACAGATCGAAATCTAAATACCTCTTTTTTTGATCCTGCAGGAGGGGGTGATCCAATTTTATATCAACATTTATTT
>NORSC4028-20
NAATATTATATTTTATTTTTGGAGCTTGATCAGGAATAGTAGGTACTTCATTAAGAATAATTATTCGAGCTGAATTAGGACATCCTGGAGCCTTAATTGGTAATGATCAAATTTATAACGTAGTTGTAACAGCTCATGCTTTTATTATAATTTTTTTCATAGTTATACCTATTATAATTGGAGGATTTGGAAATTGATTAGTCCCTCTTATATTAGGAGCCCCCGATATAGCTTTCCCCCGAATAAATAATATAAGTTTTTGAATACTTCCCCCATCATTAACATTATTGCTTTCAAGAAGTTTAGTAGAGGCAGGGGCCGGAACAGGATGAACTGTTTACCCTCCTCTTTCATCTTCAATTGCTCACGCTGGAGCTTCTGTTGATTTAGCAATTTTTTCACTTCATTTAGCAGGAATTTCTTCAATTTTAGGAGCAGTAAATTTTATTACAACTATTATTAATATACGAGCCCCAGGAATTACTTTTGATCGATTGCCTTTATTTGTTTGATCTGTTTTAATTACAGCAGTTCTTTTATTATTATCTCTACCAGTTTTAGCAGGAGCTATTACAATACTATTAACAGATCGAAATTTAAATACATCTTTTTTTGATCCTGCAGGAGGAGGAGATCCAATTTTATACCAACATTTATTT
>NORSC598-16
NAATATTATATTTTATTTTTGGAGCTTGATCAGGAATAGTAGGTACTTCATTAAGAATAATTATTCGAGCTGAATTAGGACACCCTGGAGCCTTAATTGGTAATGATCAAATTTATAACGTAGTTGTAACAGCTCATGCTTTTATTATAATTTTTTTCATAGTTATACCTATTATAATTGGAGGATTTGGAAATTGATTAGTTCCTCTTATATTAGGAGCCCCCGATATAGCTTTCCCTCGAATAAATAATATAAGTTTTTGAATACTCCCCCCATCATTAACATTATTGCTTTCAAGAAGTTTAGTAGAGGCAGGGGCCGGAACAGGGTGAACTGTTTACCCTCCTCTTTCATCTTCAATTGCTCACGCTGGAGCTTCTGTTGATTTAGCAATTTTTTCACTTCATTTAGCAGGAATTTCTTCAATTTTAGGGGCGGTAAATTTTATTACTACTATTATTAATATACGAGCCCCAGGAATTACTTTTGATCGATTACCTTTATTTGTTTGATCTGTTTTAATTACCGCAGTTCTTTTACTATTATCTTTACCAGTTTTAGCAGGAGCTATCACAATATTATTAACAGATCGAAATCTAAATACCTCTTTTTTTGATCCTGCAGGAGGGGGTGATCCAATTTTATATCAACATTTATTT
>SCIEX023-19
NAATATTATATTTTATTTTTGGAGCTTGGTCAGGAATAGTTGGTACTTCTTTAAGAATGATTATTCGAGCTGAATTGGGGCACCCTGGGACCTTAATCGGCAATGATCAAATTTACAACGTAGTTGTTACAGCCCATGCTTTTATTATAATTTTTTTCATGGTTATACCTATTATAATTGGAGGATTTGGAAATTGACTAGTTCCCCTTATATTAGGGGCACCTGATATGGCTTTCCCTCGAATAAACAATATAAGTTTTTGAATATTGCCCCCATCATTAACTTTATTGCTTTCAAGAAGCTTAGTAGAAGCAGGGGCTGGAACAGGGTGAACTGTATACCCTCCTCTTTCTTCCTCAATTGCTCATGCAGGGGCTTCCGTTGATTTTGCTATTTTTTCTTTACATTTAGCCGGAATTTCTTCAATTTTAGGAGCAGTAAATTTTATTACTACTATTATTAATATACGAGCCCCTGGAATTACATTTGATCGGCTCCCCCTATTTGTTTGATCTGTGTTAATTACAGCGGTTCTTTTATTACTCTCACTTCCAGTATTGGCGGGAGCTATTACAATATTATTAACAGATCGAAATTTAAATACATCTTTTTTTGACCCCGCTGGAGGGGGTGATCCTATTTTATACCAACACTTATTT
>SCIEX024-19
NAATACTATATTTTATTTTTGGTGCTTGATCAGGAATAGTTGGTACTTCATTAAGAATAATTATTCGAGCTGAATTAGGACACCCTGGAGCCTTAATTGGTAACGATCAAATTTACAATGTAGTTGTAACAGCTCACGCTTTTATTATAATTTTTTTTATAGTTATACCTATTATAATTGGAGGATTTGGAAACTGATTAGTTCCTCTTATACTAGGAGCCCCCGATATAGCTTTCCCTCGAATAAATAATATAAGTTTTTGAATACTCCCCCCATCATTAACATTATTACTTTCAAGAAGTTTGGTAGAAGCAGGGGCTGGGACAGGGTGAACTGTTTACCCTCCTCTTTCTTCTTCAATTGCCCACGCTGGGGCTTCTGTTGATCTAGCCATTTTTTCTCTTCATTTAGCTGGAATTTCCTCAATTTTAGGAGCAGTAAATTTTATTACTACTATCATTAATATACGAGCCCCAGGAATTACGTTTGATCGTTTACCTTTATTTGTTTGATCTGTGCTAATTACAGCAGTTCTTTTACTACTATCTTTACCTGTTTTAGCCGGAGCTATTACTATATTATTGACAGACCGAAATTTAAATACATCTTTTTTTGACCCTGCAGGAGGAGGTGATCCTATTTTATACCAACATTTATTT
>SCIEX025-19
NNNNNNNNNNNNNNNNNNNNNNNNNNNNNNCAGGAATAGTTGGTACTTCATTAAGAATAATTATTCGAGCTGAATTAGGACACCCTGGAGCCTTAATTGGTAACGATCAAATTTACAATGTAGTTGTAACAGCCCACGCTTTTATTATAATTTTTTTTATAGTTATACCTATTATAATTGGAGGATTTGGAAACTGATTAGTTCCTCTTATATTAGGAGCCCCCGATATAGCTTTCCCTCGAATAAATAATATAAGTTTTTGAATACTCCCCCCATCATTAACATTATTACTTTCAAGAAGTTTGGTAGAAGCAGGGGCTGGGACAGGGTGAACTGTTTACCCTCCTCTTTCTTCTTCAATTGCCCACGCTGGAGCTTCTGTTGATCTAGCCATTTTTTCTCTTCATTTAGCTGGAATTTCCTCAATTTTAGGAGCAGTAAATTTTATTACTACTATCATTAATATACGAGCCCCAGGAATTACATTTGATCGTTTACCTTTATTTGTTTGATCTGTGCTAATTACAGCAGTTCTTTTACTACTATCTTTACCTGTTTTAGCCGGAGCTATTACTATATTATTGACAGACCGAAATTTAAATACATCTTTTTTTGACCCTGCAGGAGGGGGTGATCCTATTTTATACCAACATTTATTT
>SCIEX036-19
NNNNNNNNNNNNNNNNNNNNNNNNNNNNNNNNNNNNNNNNNNNNNNNNNNNNNNNNNNNNNNNNNNNNNNTGAATTAGGACACCCTGGAGCCTTAATTGGTAACGATCAAATTTACAATGTAGTTGTAACTGCTCATGCATTTATTATAATTTTTTTTATAGTTATACCTATTATAATTGGTGGATTTGGAAATTGATTAGTCCCTCTTATATTAGGAGCCCCCGATATAGCTTTCCCTCGAATAAATAATATAAGTTTTTGAATATTGCCCCCATCATTAACATTATTGCTTTCAAGAAGTTTAGTAGAAGCAGGGGCTGGAACAGGATGAACTGTTTACCCTCCCCTTTCTTCTTCAATTGCTCACGCTGGAGCTTCTGTAGATTTAGCCATTTTTTCTTTACATTTAGCAGGAATTTCTTCAATTTTAGGAGCAGTAAATTTTATTACTACTATTATTAACATACGAGCCCCAGGTATTACTTTTGATCGAATACCTTTATTTGTTTGATCTGTATTAATTACAGCAGTTCTTTTATTACTCTCTTTACCTGTTTTAGCCGGAGCCATTACAATACTATTAACAGATCGAAATTTAAATACATCTTTTTTTGACCCTGCAGGGGGAGGAGACCCAATTTTGTATCAACATTTATTT
>SCIEX072-19
NNNNNNNNNNNNNNNNNNNNNNNNNNNNNNNNNNNNNNNNNNNNNNNNNNNNNNNNNNNNNNNNNNNNNNNNNNNNNNNNNNNNNNNNNNNNNNNNNTGGTAATGATCAAATTTACAACGTAGTTGTAACAGCCCATGCTTTTATTATAATTTTTTTCATAGTTATACCTATCATAATTGGTGGTTTTGGTAATTGATTAGTACCTCTTATATTAGGAGCCCCCGATATAGCTTTTCCTCGAATAAATAATATAAGTTTTTGAATATTACCCCCATCATTAACATTATTGCTTTCAAGAAGATTGGTAGAGGCAGGGGCTGGAACAGGGTGAACTGTTTATCCCCCACTTTCTTCTTCAATTGCTCATGCTGGAGCTTCTGTTGATTTAGCTATTTTTTCTCTTCATTTAGCCGGAATTTCTTCAATTTTAGGAGCAGTAAATTTTATTACAACTATTATTAATATACGAGCCCCAGGAATCACTTTTGATCGTTTACCTTTATTTGTTTGATCTGTTTTAATTACAGCTGTTCTTTTATTGCTTTCATTGCCAGTATTGGCNNNNNNNNNNNNNNNNNNNNNNNNNNNNNNNNNNNNNNNNNNNNNNNNNNNNNNNNNNNNNNNNNNNNNNNNNNNNNNNNNNNNNNNNNNNNNNNNN
>SCIEX075-19
NNNNNNNNNNNNNNNNNNNNNNNNNNNNNNNNNNNNNNNNNNNNNNNNNNNNNNNNNNNNNNNNNNNNNNNNNNNNNNNNNNNNNNNNNNCTTTAATTGGTAATGATCAAATTTACAACGTAGTTGTAACAGCTCACGCTTTTGTTATAATTTTTTTTATAGTTATACCTATTATAATTGGAGGATTTGGAAATTGATTAGTTCCTCTTATACTAGGAGCCCCCGATATAGCTTTCCCCCGAATAAATAATATAAGTTTTTGAATGCTCCCCCCATCATTAACATTNTTACTTTCAAGAAGTTTGGTAGAGGCAGGGGCTGGAACAGGTTGAACTGTCTACCCTCCTCTTTCTTCTTCTATTGCCCATGCTGGNGCTTCTGTTGATTTAGCTATTTTTTCTCTTCATTTAGCTGGAATTTCTTCAATTTTAGGAGCAGTAAATTTTATTACTACTATTATCAATATACNNNNNNNNNNNNNNNNNNNNNNNNNNNNNNNNNNNNNNNNNNNNNNNNNNNNNNNNNNNNNNNNNNNNNNNNNNNNNNNNNNNNNNNNNNNNNNNNNNNNNNNNNNNNNNNNNNNNNNNNNNNNNNNNNNNNNNNNNNNNNNNNNNNNNNNNNNNNNNNNNNNNNNNNNNNNNNNNNNNNNNNNNNNNNNN
>SCIEX093-19
NAATACTATATTTTATTTTTGGAGCTTGATCAGGAATAGTTGGTACTTCTTTAAGAATAATTATTCGAGCCGAATTAGGACACCCCGGAGCCTTAATTGGAAATGATCAAATTTATAACGTAGTTGTTACTGCACACGCTTTTATCATAATTTTTTTTATAGTTATACCTATTATAATTGGAGGATTTGGAAATTGATTAGTCCCATTAATATTAGGAGCACCCGATATAGCTTTTCCGCGAATAAATAATATAAGTTTTTGAATGTTACCCCCTTCACTAACATTATTACTTTCAAGAAGTTTAGTAGAAGCAGGGGCTGGAACAGGATGAACTGTCTACCCTCCCCTTTCTTCATCAATCGCCCATGCCGGAGCATCCGTTGATTTAGCTATTTTCTCTTTACATTTAGCTGGAATTTCTTCAATTTTAGGAGCAGTAAATTTTATTACAACTATTATTAACATGCGAGCCCCAGGAATTACTTTTGATCGATTACCTTTATTTGTGTGGTCTGTCTTAATCACAGCTGTTCTTCTTTTATTATCTTTACCTGTACTAGCTGGAGCTATTACTATACTACTAACAGATCGAAATCTTAATACTTCTTTTTTTGATCCTGCAGGTGGGGGAGATCCTATTCTTTATCAACACTTATTT
>SMTPB13835-13
NNATATTATATTTTATTTTTGGAGCTTGATCAGGAATAGTAGGTACTTCATTAAGAATAATTATTCGAGCTGAATTAGGGCACCCTGGAGCCTTAATTGGCAATGATCAAATTTATAACGTAGTTGTAACAGCTCATGCTTTTATTATAATTTTTTTTATAGTTATGCCTATTATAATTGGAGGATTCGGAAATTGATTAGTCCCTCTCATATTAGGAGCCCCCGACATAGCTTTTCCCCGAATAAATAATATAAGTTTTTGAATACTACCCCCATCATTAACATTATTGCTTTCAAGTAGTTTAGTAGAGGCAGGGGCCGGAACAGGATGAACTGTTTACCCTCCTCTTTCATCATCAATTGCTCACGCTGGGGCTTCTGTTGATTTAGCCATTTTTTCCCTTCATTTAGCAGGGATTTCTTCAATTTTAGGAGCAGTAAATTTTATTACTACTATTATTAATATACGAGCCCCAGGAATTACTTTCGATCGATTACCTTTATTTGTTTGATCTGTTTTAATTACAGCAGTTCTTTTATTATTATCTTTGCCAGTTTTAGCAGGAGCTATTACAATACTATTAACAGACCGANNNNNNNNNNNNNNNNNNNNNNNNNNNNNNNNNNNNNNNNNNNNNNNNNNNNNNNNNNNNNNNNNN
>SMTPB13870-13
NNNNNNNNNNNTTTATTTTTGGAGCTTGATCAGGAATAGTAGGTACTTCATTAAGAATAATTATTCGAGCTGAATTAGGACACCCTGGAGCCTTAATTGGTAATGATCAAATTTATAACGTAGTTGTAACAGCTCATGCTTTTATTATAATTTTTTTTATAGTTATACCTATTATAATTGGAGGATTTGGAAATTGATTAGTCCCTCTTATATTAGGAGCCCCCGATATAGCTTTCCCTCGAATAAATAATATAAGTTTTTGAATACTCCCCCCATCATTAACATTATTGCTTTCAAGAAGTTTAGTAGAGGCAGGGGCCGGAACAGGATGAACTGTTTACCCACCTCTTTCATCTTCAATTGCTCACGCTGGAGCTTCTGTTGATTTAGCAATTTTTTCACTTCATTTAGCAGGAATTTCTTCAATTTTAGGAGCAGTAAATTTTATTACTACTATTATTAATATACGAGCCCCAGGAATTACTTTTGATCGATTACCCTTATTTGTTTGATCTGTTTTAATTACTGCAGTTCTTTTACTACTATCTCTACCAGTATTGGCAGGAGCTATTACAATACTATTAACAGATNNNNNNNNNNNNNNNNNNNNNNNNNNNNNNNNNNNNNNNNNNNNNNNNNNNNNNNNNNNNNNNNNNNNN
>SMTPB2050-13
NAATATTATATTTTATTTTTGGAGCTTGATCAGGAATAGTAGGTACTTCATTAAGAATAATTATTCGAGCTGAATTAGGGCACCCTGGAGCCTTAATTGGTAATGATCAAATTTATAACGTAGTTGTAACAGCTCATGCTTTTATTATAATTTTTTTTATAGTTATGCCTATTATAATTGGAGGATTCGGAAATTGATTAGTCCCTCTTATATTAGGAGCCCCCGACATAGCTTTCCCCCGAATAAATAATATAAGTTTTTGAATACTGCCCCCATCATTAACATTATTGCTTTCAAGTAGTTTAGTAGAGGCAGGGGCCGGAACAGGATGAACTGTTTACCCTCCTCTTTCATCATCAATTGCTCACGCTGGAGCTTCTGTTGATTTAGCCATTTTTTCCCTTCATTTAGCAGGGATTTCTTCAATTTTAGGAGCAGTAAATTTTATTACTACTATTATTAATATACGAGCCCCAGGAATTACTTTCGATCGATTACCTTTATTTGTTTGATCTGTTTTAATTACAGCAGTTCTTTTATTATTATCTTTGCCAGTTTTAGCAGGAGCTATTACAATACTATTAACAGATCGAAATCTAAATACATCTTTTTTTGATCCTGCAGGAGGAGGTGATCCAATTTTATATCAACATTTATTT
>SMTPD1968-13
NNATATTATATTTTATTTTTGGAGCTTGATCAGGAATAGTAGGTACTTCATTAAGAATAATTATTCGAGCTGAATTAGGGCACCCTGGAGCCTTAATTGGTAATGATCAAATTTATAACGTAGTTGTAACAGCTCATGCTTTTATTATAATTTTTTTTATAGTTATGCCTATTATAATTGGAGGATTCGGAAATTGATTAGTCCCTCTTATATTAGGAGCCCCCGACATAGCTTTCCCCCGAATAAATAATATAAGTTTTTGAATACTACCCCCATCATTAACATTATTGCTTTCAAGTAGTTTAGTAGAGGCAGGGGCCGGAACAGGATGAACTGTTTACCCTCCTCTTTCATCCTCAATTGCTCACGCTGGAGCTTCTGTTGATTTAGCCATTTTTTCCCTTCATTTAGCAGGGATTTCTTCAATTTTAGGAGCAGTAAATTTTATTACTACTATTATTAATATACGAGCCCCAGGAATTACTTTCGATCGATTACCTTTATTTGTTTGATCTGTTTTAATTACAGCAGTTCTTTTATTATTATCTTTGCCAGTTTTAGCAGGANNNNNNNNNNNNNNNNNNNNNNNNNNNNNNNNNNNNNNNNNNNNNNNNNNNNNNNNNNNNNNNNNNNNNNNNNNNNNNNNNNNNNNNNNNNNN
>SMTPI2672-14
NNNNNNNNNNNTTTATTTTTGGAGCTTGATCAGGAATAGTTGGTACTTCTTTAAGAATAATTATTCGAGCTGAATTAGGACACCCTGGTGCCCTAATTGGTAATGATCAAATTTATAATGTAGTTGTAACAGCTCATGCTTTTATTATAATTTTTTTTATAGTTATACCTATTATAATTGGAGGATTTGGAAATTGATTAGTCCCTCTTATATTAGGAGCCCCCGATATAGCTTTCCCTCGAATAAATAATATAAGTTTTTGAATGCTCCCCCCATCATTAACATTATTACTTTCAAGAAGTTTAGTAGAAGCAGGGGCTGGTACAGGGTGAACTGTTTATCCCCCTCTTTCATCTTCAATTGCTCATGCTGGAGCTTCTGTTGATTTAGCTATTTTTTCACTTCATTTAGCAGGGATTTCTTCAATTTTAGGAGCAGTAAATTTTATTACTACTATTATTAATATACGAGCTCCAGGAATCACCTTTGATCGACTACCTTTATTTGTTTGATCTGTTTTAATTACAGCAGTTCTTTTATTATTATCTCTGCCAGTTTTAGCAGGAGCTATTACAATACTACTAACAGATNNNNNNNNNNNNNNNNNNNNNNNNNNNNNNNNNNNNNNNNNNNNNNNNNNNNNNNNNNNNNNNNNNNNN
>SMTPI3191-14
NNATATTATATTTTATTTTTGGAGCTTGATCAGGAATAGTAGGTACTTCATTAAGAATAATTATTCGAGCTGAATTAGGGCACCCTGGAGCCTTAATTGGCAATGATCAAATTTATAACGTAGTTGTAACAGCTCATGCTTTTATTATAATTTTTTTTATAGTTATGCCTATTATAATTGGAGGATTCGGAAATTGATTAGTCCCTCTCATATTAGGAGCCCCCGACATAGCTTTCCCCCGAATAAATAATATAAGTTTTTGAATACTACCCCCATCATTAACATTATTGCTTTCAAGTAGTTTAGTAGAGGCAGGGGCCGGAACAGGATGAACTGTTTACCCTCCTCTTTCATCATCAATTGCTCACGCTGGAGCTTCTGTTGATTTAGCCATTTTTTCCCTTCATTTAGCAGGGATTTCTTCAATTTTAGGAGCAGTAAATTTTATTACTACTATTATTAATATACGAGCCCCAGGAATTACTTTCGATCGATTACCTTTATTTGTTTGATCTGTTTTAATTACAGCAGTTCTTTTATTATTATCTTTGCCAGTTTTAGCAGGAGCTATTACAATACTATTAACAGACNNNNNNNNNNNNNNNNNNNNNNNNNNNNNNNNNNNNNNNNNNNNNNNNNNNNNNNNNNNNNNNNNNNNN
>SMTPJ3314-14
NNATATTATATTTTATTTTTGGAGCTTGATCAGGAATAGTGGGTACTTCTTTAAGAATAATTATTCGAGCTGAATTAGGACACCCTGGTGCCCTAATTGGTAATGATCAAATTTATAATGTAGTTGTAACAGCTCATGCTTTTATTATAATTTTTTTTATAGTTATACCTATTATAATTGGAGGATTTGGAAATTGATTAGTCCCTCTTATATTAGGAGCCCCCGATATAGCTTTCCCTCGAATAAATAATATAAGTTTTTGAATGCTCCCCCCATCATTAACATTATTACTTTCAAGAAGTTTAGTAGAAGCAGGGGCTGGTACAGGGTGAACTGTTTATCCCCCTCTTTCATCTTCAATTGCTCATGCTGGAGCTTCTGTTGATTTAGCTATTTTTTCACTTCATTTAGCAGGAATTTCTTCAATTTTAGGAGCAGTAAATTTTATTACTACTATTATTAATATACGAGCCCCAGGAATCACCTTTGATCGATTGCCTTTATTTGTTTGATCTGTTTTAATTACAGCAGTTCTTTTATTATTATCTCTGCCAGTTTTAGCAGGGGCTATTACAATACTACTAACAGATCGANNNNNNNNNNNNNNNNNNNNNNNNNNNNNNNNNNNNNNNNNNNNNNNNNNNNNNNNNNNNNNNNNN
>SMTPM3653-15
NNNNNNNNNNNTTTATTTTTGGAGCTTGATCAGGAATAGTAGGTACTTCATTAAGAATAATTATTCGAGCTGAATTAGGACACCCTGGAGCCTTAATTGGTAATGATCAAATTTATAACGTAGTTGTAACAGCTCATGCTTTTATTATAATTTTTTTTATAGTTATACCTATTATAATTGGAGGATTTGGAAATTGATTAGTCCCTCTTATATTAGGAGCCCCCGATATAGCTTTCCCTCGAATAAATAATATAAGTTTTTGAATACTCCCCCCATCATTAACATTATTGCTTTCAAGAAGTTTAGTAGAGGCAGGGGCCGGAACAGGATGAACTGTTTACCCACCTCTTTCATCTTCAATTGCTCACGCTGGAGCTTCTGTTGATTTAGCAATTTTTTCACTTCATTTAGCAGGAATTTCTTCAATTTTAGGAGCAGTAAATTTTATTACTACTATTATTAATATACGAGCCCCAGGAATTACTTTTGATCGATTGCCCTTATTTGTTTGATCTGTTTTAATTACTGCAGTTCTTTTACTACTATCTCTACCAGTATTGGCAGGAGCTATTACAATACTATTAACAGATCGANNNNNNNNNNNNNNNNNNNNNNNNNNNNNNNNNNNNNNNNNNNNNNNNNNNNNNNNNNNNNNNNNN
>SMTPM520-15
NNNNNNNNTATTTTATTTTTGGAGCTTGATCAGGAATAGTAGGTACTTCATTAAGAATAATTATTCGAGCTGAATTAGGACACCCTGGAGCCTTAATTGGTAATGATCAAATTTATAACGTAGTTGTAACAGCTCATGCTTTTATTATAATTTTTTTTATAGTTATACCTATTATAATTGGAGGATTTGGAAATTGATTAGTCCCTCTTATATTAGGAGCCCCCGATATAGCTTTCCCTCGAATAAATAATATAAGTTTTTGAATACTCCCCCCATCATTAACATTATTGCTTTCAAGAAGTTTAGTAGAGGCAGGGGCCGGAACAGGATGAACTGTTTACCCACCTCTTTCATCTTCAATTGCTCACGCTGGAGCTTCTGTTGATTTAGCAATTTTTTCACTTCATTTAGCTGGAATTTCTTCAATTTTAGGAGCAGTAAATTTTATTACTACTATTATTAATATACGAGCCCCAGGAATTACTTTTGATCGATTACCCTTATTTGTTTGATCTGTTTTAATTACTGCAGTTCTTTTACTACTATCTCTACCAGTATTGGCAGGAGCTATTACAATANNNNNNNNNNNNNNNNNNNNNNNNNNNNNNNNNNNNNNNNNNNNNNNNNNNNNNNNNNNNNNNNNNNNNNNNNNNNNNNNN
>SMTPM871-15
NNATATTATATTTTATTTTTGGAGCTTGATCAGGAATAGTAGGTACTTCATTAAGAATAATTATTCGAGCTGAATTAGGACACCCTGGAGCCTTAATTGGTAATGATCAAATTTATAACGTAGTTGTAACAGCTCATGCTTTTATTATAATTTTTTTTATAGTTATACCTATTATAATTGGAGGATTTGGAAATTGATTAGTCCCTCTTATATTAGGAGCCCCCGATATAGCTTTCCCTCGAATAAATAATATAAGTTTTTGAATACTCCCCCCATCATTAACATTATTGCTTTCAAGAAGTTTAGTAGAGGCAGGGGCCGGAACAGGATGAACTGTTTACCCGCCTCTTTCATCTTCAATTGCTCACGCTGGAGCTTCTGTTGATTTAGCAATTTTTTCGCTTCATTTAGCAGGAATTTCTTCAATTTTAGGGGCAGTAAATTTTATTACTACTATTATTAATATACGAGCCCCAGGAATTACTTTTGATCGATTACCCTTATTTGTTTGATCTGTTTTAATTACTGCAGTTCTTTTACTACTATCTCTACCAGTATTGGCAGGAGCTATTACAATACTATTAACAGATCGANNNNNNNNNNNNNNNNNNNNNNNNNNNNNNNNNNNNNNNNNNNNNNNNNNNNNNNNNNNNNNNNNN
>SMTPR2566-16
NNNNNNNNNNNTTTATTTTTGGAGCTTGATCAGGAATAGTAGGTACTTCATTAAGAATAATTATTCGAGCTGAATTAGGGCACCCTGGAGCCTTAATTGGTAATGATCAAATTTATAACGTAGTTGTAACAGCTCATGCTTTTATTATAATTTTTTTTATAGTTATGCCTATTATAATTGGAGGATTCGGAAATTGATTAGTCCCTCTTATATTAGGAGCCCCCGACATAGCTTTCCCCCGAATAAATAATATAAGTTTTTGAATACTGCCCCCATCATTAACATTATTGCTTTCAAGTAGTTTAGTAGAGGCAGGGGCCGGAACAGGGTGAACTGTTTACCCTCCTCTTTCATCATCAATTGCTCACGCTGGAGCTTCTGTTGATTTAGCCATTTTTTCCCTTCATTTAGCAGGAATTTCTTCAATTTTAGGAGCAGTAAATTTTATTACTACTATTATTAATATACGAGCCCCAGGAATTACTTTCGATCGATTACCTTTATTTGTTTGATCTGTTTTAATTACAGCAGTTCTTTTATTATTATCTTTACCAGTTTTAGCGGGAGCTATTACAATACTATTAACAGATCGANNNNNNNNNNNNNNNNNNNNNNNNNNNNNNNNNNNNNNNNNNNNNNNNNNNNNNNNNNNNNNNNNN
>SMTPR4519-16
NNNNNNNNNNNTTTATTTTTGGAGCTTGATCAGGAATAGTAGGTACTTCATTAAGAATAATTATTCGAGCTGAATTAGGGCACCCTGGAGCCTTAATTGGTAATGATCAAATTTATAACGTAGTTGTAACAGCTCATGCTTTTATTATAATTTTTTTTATAGTTATGCCTATTATAATTGGAGGATTCGGAAATTGATTAGTCCCTCTTATATTAGGAGCCCCCGACATAGCTTTCCCCCGAATAAATAATATAAGTTTTTGAATACTACCCCCATCATTAACATTATTGCTTTCAAGTAGTTTAGTAGAGGCAGGGGCCGGAACAGGATGAACTGTTTACCCTCCTCTTTCATCATCAATTGCTCACGCTGGAGCTTCTGTTGATTTAGCCATTTTTTCCCTTCATTTAGCAGGAATTTCTTCAATTTTAGGAGCAGTAAATTTTATTACTACTATTATTAATATACGAGCCCCAGGAATTACTTTCGATCGATTACCTTTATTTGTTTGATCTGTTTTAATTACAGCAGTTCTTTTATTATTATCTTTGCCAGTTTTAGCAGGAGCTATTACAATACTATTAACAGATNNNNNNNNNNNNNNNNNNNNNNNNNNNNNNNNNNNNNNNNNNNNNNNNNNNNNNNNNNNNNNNNNNNNN
>SMTPR6488-16
NNATATTATATTTTATTTTTGGAGCTTGATCAGGAATAGTAGGTACTTCATTAAGAATAATTATTCGAGCTGAATTAGGACACCCTGGAGCCTTAATTGGTAATGATCAAATTTATAACGTAGTTGTAACAGCTCATGCTTTTATTATAATTTTTTTTATAGTTATACCTATTATAATTGGAGGATTTGGAAATTGATTAGTCCCTCTTATATTAGGAGCCCCCGATATAGCTTTCCCTCGAATAAATAATATAAGTTTTTGAATACTCCCCCCATCATTAACATTATTGCTTTCAAGAAGTTTAGTAGAGGCAGGGGCCGGAACAGGATGAACTGTTTACCCACCTCTTTCATCTTCAATTGCTCACGCTGGAGCTTCTGTTGATTTAGCAATTTTTTCGCTTCATTTAGCAGGAATTTCTTCAATTTTAGGGGCAGTAAATTTTATTACTACTATTATTAATATACGAGCCCCAGGAATTACTTTTGATCGATTACCCTTATTTGTTTGATCTGTTTTAATTACTGCAGTTCTTTTACTACTATCTCTACCAGTATTGGCAGGAGCTATTACAATACTATTAACAGATNNNNNNNNNNNNNNNNNNNNNNNNNNNNNNNNNNNNNNNNNNNNNNNNNNNNNNNNNNNNNNNNNNNNN
>SSBAA702-12
NAATATTATATTTTATTTTTGGAGCTTGATCAGGAATAGTAGGTACTTCATTAAGAATAATTATTCGAGCTGAATTAGGACATCCTGGAGCCTTAATTGGTAATGATCAAATTTATAACGTAGTTGTAACAGCTCATGCTTTTATTATAATTTTTTTCATAGTTATACCTATTATAATTGGAGGATTTGGAAATTGATTAGTCCCTCTTATATTAGGAGCCCCCGATATAGCTTTCCCCCGAATAAATAATATAAGTTTTTGAATGCTCCCCCCATCATTAACATTATTGCTTTCAAGTAGTTTAGTAGAGGCAGGGGCCGGAACAGGATGAACTGTTTACCCTCCTCTTTCATCTTCAATCGCTCACGCTGGAGCTTCTGTTGATTTAGCTATTTTTTCACTTCATTTAGCAGGAATTTCTTCAATTTTAGGAGCAGTAAATTTTATTACTACTATTATTAATATACGAGCCCCAGGAATTACTTTTGATCGATTACCCTTATTTGTTTGATCTGTTTTAATTACAGCAGTTCTTTTATTATTATCTCTCCCAGTTTTAGCAGGAGCTATTACAATACTATTAACAGATCGAAATCTAAATACATCTTTTTTTGATCCTGCAGGAGGGGGGGATCCAATTTTATATCAACACTTATTT
>SSBAC2209-12
NAATATTATATTTTATTTTTGGAGCTTGATCAGGAATAGTAGGTACTTCATTAAGAATAATTATTCGAGCTGAATTAGGACACCCTGGAGCCTTAATTGGTAATGATCAAATTTATAACGTAGTTGTAACAGCTCATGCTTTTATTATAATTTTTTTTATAGTTATACCTATTATAATTGGAGGATTTGGAAATTGATTAGTCCCTCTTATATTAGGAGCCCCCGATATAGCTTTCCCTCGAATAAATAATATAAGTTTTTGAATACTCCCCCCATCATTAACATTATTGCTTTCAAGAAGTTTAGTAGAGGCAGGGGCCGGAACAGGATGAACTGTTTACCCCCCTCTTTCATCTTCAATTGCTCACGCTGGAGCTTCTGTTGATTTAGCAATTTTTTCACTTCATTTAGCAGGAATTTCTTCAATTTTAGGAGCAGTAAATTTTATTACTACTATTATTAATATACGAGCCCCAGGAATTACTTTTGATCGATTGCCCTTATTTGTTTGATCTGTTTTAATTACTGCAGTTCTTTTACTACTATCTCTACCAGTATTGGCAGGAGCTATTACAATACTATTAACAGATCGAAATCTAAATACATCTTTTTTTGATCCTGCAGGAGGAGGAGNNNNNNNNNNNNNNNNNNNNNNNNNN
>SSBAE2719-13
NAATATTATATTTTATTTTTGGAGCTTGATCAGGAATAGTAGGTACTTCATTAAGAATAATTATTCGAGCTGAATTAGGACATCCTGGAGCCTTAATTGGTAACGATCAAATTTATAACGTAGTTGTAACAGCTCATGCTTTTATTATAATTTTTTTCATAGTTATACCTATTATAATTGGAGGATTTGGAAATTGATTAGTCCCTCTTATATTAGGAGCCCCCGATATAGCTTTCCCTCGAATAAATAATATAAGTTTTTGAATACTCCCCCCATCATTAACATTATTGCTTTCAAGTAGTTTAGTAGAGGCAGGGGCCGGAACAGGGTGAACTGTTTACCCTCCTCTTTCATCTTCAATTGCCCACGCTGGGGCTTCTGTTGATTTAGCTATTTTTTCACTTCATTTAGCTGGGATTTCTTCAATTTTAGGAGCAGTAAATTTTATTACTACTATTATTAATATGCGAGCCCCAGGAATTACTTTTGATCGATTGCCTTTATTTGTTTGGTCTGTTTTAATTACAGCAGTTCTTTTATTATTATCTCTGCCAGTTTTAGCAGGGGCTATTACAATACTTTTAACAGATCGAAATCTAAATACATCTTTTTTTGATCCCGCAGGAGGAGGTGATCCAATTTTATATCAACATTTATTT
>SSBAF2863-13
NAATATTATATTTTATTTTTGGAGCTTGATCAGGAATAGTAGGTACTTCATTAAGAATAATTATTCGAGCTGAATTAGGACATCCTGGAGCCTTAATTGGTAATGATCAAATTTATAACGTAGTTGTAACAGCTCATGCTTTTATTATAATTTTTTTCATAGTTATACCTATTATAATTGGAGGATTTGGAAATTGATTAGTCCCTCTTATATTAGGAGCCCCCGATATAGCTTTCCCCCGAATAAATAATATAAGTTTTTGAATGCTCCCCCCATCATTAACATTATTGCTTTCAAGTAGTTTAGTAGAGGCAGGGGCCGGAACAGGATGAACTGTTTACCCTCCTCTTTCATCTTCAATCGCTCACGCTGGAGCTTCTGTTGATTTAGCTATTTTTTCACTTCATTTAGCAGGAATTTCTTCAATTTTAGGAGCAGTAAATTTTATTACTACTATTATTAATATACGAGCCCCGGGAATTACTTTTGATCGATTACCTTTATTTGTTTGATCTGTTTTAATTACAGCAGTTCTTTTATTATTATCTCTCCCAGTTTTAGCAGGAGCTATTACAATACTATTGACAGATCGAAATCTAAATACATCTTTTTTTGATCCTGCAGGAGGAGGTGATCCAATTTTATATCAACACTTATTT
>SSDWA1981-15
NNATATTATATTTTATTTTTGGAGCTTGATCAGGAATAGTAGGTACTTCATTAAGAATAATTATTCGAGCTGAATTAGGACATCCTGGAGCCTTAATTGGTAACGATCAAATTTATAACGTAGTTGTAACAGCTCATGCTTTTATTATAATTTTTTTCATAGTTATACCTATTATAATTGGAGGATTTGGAAATTGATTAGTCCCTCTTATATTAGGAGCCCCCGATATAGCTTTCCCTCGAATAAATAATATAAGTTTTTGAATACTCCCCCCATCATTAACATTATTGCTTTCAAGTAGTTTAGTAGAGGCAGGGGCCGGAACAGGGTGAACTGTTTACCCCCCTCTTTCATCTTCAATTGCCCACGCTGGAGCTTCTGTTGATTTAGCTATTTTTTCACTTCATTTAGCTGGGATTTCTTCAATTTTAGGAGCAGTAAATTTTATTACTACTATTATTAATATACGAGCCCCAGGAATTACTTTTGATCGATTGCCTTTATTTGTTTGGTCTGTTTTAATTACAGCAGTTCTTTTATTATTATCTCTGCCAGTTTTAGCAGGGNNNNNNNNNNNNNNNNNNNNNNNNNNNNNNNNNNNNNNNNNNNNNNNNNNNNNNNNNNNNNNNNNNNNNNNNNNNNNNNNNNNNNNNNNNNNN
>SSEIA389-13
NAATATTATATTTTATTTTTGGAGCTTGATCAGGAATAGTAGGTACTTCATTAAGAATAATTATTCGAGCTGAATTAGGGCACCCTGGAGCCTTAATTGGTAATGATCAAATTTATAACGTAGTTGTAACAGCTCATGCTTTTATTATAATTTTTTTTATAGTTATACCTATTATAATTGGAGGATTTGGAAATTGATTAGTCCCTCTTATATTAGGAGCCCCCGATATAGCTTTCCCTCGAATAAATAATATAAGTTTTTGAATACTCCCCCCATCATTAACATTATTGCTTTCAAGAAGTTTAGTAGAGGCAGGGGCCGGAACAGGATGAACTGTTTACCCACCTCTTTCATCTTCAATCGCTCACGCTGGAGCTTCTGTTGATTTAGCAATTTTTTCACTTCATTTAGCAGGAATTTCTTCAATTTTAGGGGCAGTAAATTTTATTACTACTATTATTAATATACGAGCCCCAGGAATTACTTTTGATCGATTACCCTTATTTGTTTGATCTGTTTTAATTACTGCAGTTCTTTTACTACTATCTCTACCAGTATTGGCAGGAGCTATTACAATACTATTAACAGATCGAAATCTAAATACATCTTTTTTTGATCCTGCAGGAGGAGGAGANNNNNNNNNNNNNNNNNNNNNNNNN
>SSEIA392-13
NAATATTATATTTTATTTTTGGAGCTTGATCAGGAATAGTAGGTACTTCATTAAGAATAATTATTCGAGCTGAATTAGGACACCCTGGAGCCTTAATTGGTAATGATCAAATTTATAACGTAGTTGTAACAGCTCATGCTTTTATTATAATTTTTTTTATAGTTATACCTATTATAATTGGAGGATTTGGAAATTGATTAGTCCCTCTTATATTAGGAGCCCCCGATATAGCTTTCCCTCGAATAAATAATATAAGTTTTTGAATACTCCCCCCATCATTAACATTATTGCTTTCAAGAAGTTTAGTAGAGGCAGGGGCCGGAACAGGATGAACTGTTTACCCACCTCTTTCATCTTCAATTGCTCACGCTGGAGCTTCTGTTGATTTAGCAATTTTTTCACTTCATTTAGCAGGAATTTCTTCAATTTTAGGAGCAGTAAATTTTATTACTACTATTATTAATATACGAGCCCCAGGAATTACTTTTGATCGATTGCCCTTATTTGTTTGATCTGTTTTAATTACTGCAGTTCTTTTACTACTATCTCTACCAGTATTGGCAGGAGCTATTACAATACTATTAACAGATCGAAATCTAAATACATCTTTTTTTGATCCTGCAGGAGGAGGAGNNNNNNNNNNNNNNNNNNNNNNNNNN
>SSEIA6462-13
NNNNNNNNNNNNNNNNNNNNNNNNNNNNNNNNNNNNNNNNNNNNNNNNNNNNNNNNNNNNNNNNNNNNNNNNNNNNNNNNNNNNNNNNNNNNNNNNNNNNNNNNNNNNNNNNNNNNNNNNNNNNNNNNNNNNNNNNNGCTTTTATTATAATTTTTTTTATAGTTATACCTATTATAATTGGAGGATTTGGAAATTGATTAGTCCCTCTTATATTAGGAGCCCCCGATATAGCTTTCCCTCGAATAAATAATATAAGTTTTTGAATACTCCCCCCATCATTAACATTATTGCTTTCAAGAAGTTTAGTAGAGGCAGGGGCCGGAACAGGATGAACTGTTTACCCACCTCTTTCATCTTCAATTGCTCACGCTGGAGCTTCTGTTGATTTAGCAATTTTTTCGCTTCATTTAGCAGGAATTTCTTCAATTTTAGGGGCAGTAAATTTTATTACTACTATTATTAATATACGAGCCCCAGGAATTACTTTTGATCGATTACCCTTATTTGTTTGATCTGTTTTAATTACTGCAGTTCTTTTACTACTATCTCTACCAGTATTGGCAGGAGCTATTACAATACTATTAACAGATCGAAATCTANNNNNNNNNNNNNNNNNNNNNNNNNNNNNNNNNNNNNNNNNNNNNNNNNNNNNNNNNNNN
>SSEIA6828-13
NAATATTATATTTTATTTTTGGAGCTTGATCAGGAATAGTAGGTACTTCATTAAGAATAATTATTCGAGCTGAATTAGGACACCCTGGAGCCTTAATTGGTAATGATCAAATTTATAACGTAGTTGTAACAGCTCATGCTTTTATTATAATTTTTTTTATAGTTATACCTATTATAATTGGAGGATTTGGAAATTGATTAGTCCCTCTTATATTAGGAGCCCCCGATATAGCTTTCCCTCGAATAAATAATATAAGTTTTTGAATACTCCCCCCATCATTAACATTATTGCTTTCAAGAAGTTTAGTAGAGGCAGGGGCCGGAACAGGATGAACTGTTTACCCACCTCTTTCATCTTCAATTGCTCACGCTGGAGCTTCTGTTGATTTAGCAATTTTTTCACTTCATTTAGCAGGAATTTCTTCAATTTTAGGGGCAGTAAATTTTATTACTACTATTATTAATATACGAGCCCCAGGAATTACTTTTGATCGATTACCCTTATTTGTTTGATCTGTTTTAATTACTGCAGTTCTTTTACTACTATCTCTACCAGTATTGGCAGGAGCTATTACAATACTATTAACAGATCGAAATCTAAATACATCTTTTTTTGNNNNNNNNNNNNNNNNNNNNNNNNNNNNNNNNNNNNNNNNNNNN
>SSEIC1902-13
NNNNNNNNNNNNNNNNNNNNNNNNNNNNNNNNNNNNNNNNNGGTACTTCATTAAGAATAATTATTCGAGCTGAATTAGGACATCCTGGAGCCTTAATTGGTAATGATCAAATTTATAACGTAGTTGTAACAGCTCATGCTTTTATTATAATTTTTTTCATAGTTATACCTATTATAATTGGAGGATTTGGAAATTGATTAGTCCCTCTTATATTAGGAGCCCCCGATATAGCTTTCCCCCGAATAAATAATATAAGTTTTTGAATGCTCCCCCCATCATTAACATTATTGCTTTCAAGTAGTTTAGTAGAGGCAGGGGCTGGAACAGGATGAACTGTTTACCCTCCTCTTTCATCTTCAATCGCTCACGCTGGAGCTTCTGTTGATTTAGCTATTTTTTCACTTCATTTAGCAGGAATTTCTTCAATTTTAGGAGCAGTAAATTTTATTACTACTATTATTAATATACGAGCCCCAGGAATTACTTTTGACCGATTACCTTTATTTGTTTGATCTGTTTTAATTACAGCAGTTCTTTTATTATTATCTCTCCCAGTTTTAGCAGGAGCTATTACAATACTATTGACAGATCGAAATCTAAATACATCTTTTTTTGATCCTGCAGGAGGAGGTGATCCAATTTTATATCAACACTTATTT
>SSFDC679-14
NNATATTATATTTTATTTTTGGAGCTTGATCAGGAATAGTAGGTACTTCATTAAGAATAATTATTCGAGCTGAATTAGGACATCCTGGAGCCTTAATTGGTAATGATCAAATTTATAACGTAGTTGTAACAGCTCATGCTTTTATTATAATTTTTTTCATAGTTATACCTATTATAATTGGAGGATTTGGAAATTGATTAGTCCCTCTTATATTAGGAGCCCCCGATATAGCTTTCCCTCGAATAAATAATATAAGTTTTTGAATACTCCCCCCATCATTAACATTATTGCTTTCAAGTAGTTTAGTAGAGGCAGGGGCCGGAACAGGATGAACTGTTTACCCCCCTCTTTCATCTTCAATCGCTCACGCTGGAGCTTCTGTTGATTTAGCTATTTTTTCACTTCATTTAGCGGGAATTTCTTCAATTTTAGGAGCAGTAAATTTTATTACTACTATTATTAATATACGAGCTCCAGGAATTACTTTTGATCGATTACCTTTATTTGTTTGATCTGTTTTAATTACAGCAGTTCTTTTATTATTATCTCTCNNNNNNNNNNNNNNNNNNNNNNNNNNNNNNNNNNNNNNNNNNNNNNNNNNNNNNNNNNNNNNNNNNNNNNNNNNNNNNNNNNNNNNNNNNNNNNNNNNNNNNNNNNNN
>SSJAC919-13
NAATATTATATTTTATTTTTGGAGCTTGATCAGGAATAGTAGGTACTTCATTAAGAATAATTATTCGAGCTGAATTAGGACACCCTGGAGCCTTAATTGGTAATGATCAAATTTATAACGTAGTTGTAACAGCTCATGCTTTTATTATAATTTTTTTTATAGTTATACCTATTATAATTGGAGGATTTGGAAATTGATTAGTCCCTCTTATATTAGGAGCCCCCGATATAGCTTTCCCTCGAATAAATAATATAAGTTTTTGAATACTCCCCCCATCATTAACATTATTGCTTTCAAGAAGTTTAGTAGAGGCAGGGGCCGGAACAGGATGAACTGTTTACCCACCTCTTTCATCTTCAATTGCTCACGCTGGAGCTTCTGTTGATTTAGCAATTTTTTCACTTCATTTAGCAGGAATTTCTTCAATTTTAGGAGCAGTAAATTTTATTACTACTATTATTAATATACGAGCCCCAGGAATTACTTTTGATCGATTACCCTTATTTGTTTGATCTGTTTTAATTACTGCAGTTCTTTTACTACTATCTCTACCAGTATTGGCAGGAGCTATTACAATACTATTAACAGATCGANNNNNNNNNNNNNNNNNNNNNNNNNNNNNNNNNNNNNNNNNNNNNNNNNNNNNNNNNNNNNNNNNN
>SSJAE245-13
NAATATTATATTTTATTTTTGGAGCTTGATCAGGAATAGTAGGTACTTCATTAAGAATAATTATTCGAGCTGAATTAGGACACCCTGGAGCCTTAATTGGTAATGATCAAATTTATAACGTAGTTGTAACAGCTCATGCTTTTATTATAATTTTTTTTATAGTTATACCTATTATAATTGGAGGATTTGGAAATTGATTAGTCCCTCTTATATTAGGAGCCCCCGATATAGCTTTCCCTCGAATAAATAATATAAGTTTTTGAATACTCCCCCCATCATTAACATTATTGCTTTCAAGAAGTTTAGTAGAGGCAGGGGCCGGAACAGGATGAACTGTTTACCCACCTCTTTCATCTTCAATTGCTCACGCTGGAGCTTCTGTTGATTTAGCAATTTTTTCACTTCATTTAGCAGGAATTTCTTCAATTTTAGGGGCAGTAAATTTTATTACTACTATTATTAATATACGAGCCCCAGGAATTACTTTTGATCGATTACCCTTATTTGTTTGATCTGTTTTAATTACTGCAGTTCTTTTACTACTATCTCTACCAGTATTGGCAGGAGCTATTACAATACTNNNNNNNNNNNNNNNNNNNNNNNNNNNNNNNNNNNNNNNNNNNNNNNNNNNNNNNNNNNNNNNNNNNNNNNNNNNNNNN
>SSJAE6962-13
NAATATTATATTTTATTTTTGGAGCTTGATCAGGAATAGTAGGTACTTCATTAAGAATAATTATTCGAGCTGAATTAGGACATCCTGGAGCCTTAATTGGTAATGATCAAATTTATAACGTAGTTGTAACAGCTCATGCTTTTATTATAATTTTTTTCATAGTTATACCTATTATAATTGGAGGATTTGGAAATTGATTAGTCCCTCTTATATTAGGAGCCCCCGATATAGCTTTCCCCCGAATAAATAATATAAGTTTTTGAATGCTCCCCCCATCATTAACATTATTGCTTTCAAGTAGTTTAGTAGAGGCAGGGGCCGGAACAGGATGAACTGTTTACCCTCCTCTTTCATCTTCAATCGCTCACGCTGGAGCTTCTGTTGATTTAGCTATTTTTTCACTTCATTTAGCAGGAATTTCTTCAATTTTAGGAGCAGTAAATTTTATTACTACTATTATTAATATACGAGCCCCAGGAATTACTTTTGATCGATTACCTTTATTTGTTTGATCTGTTTTAATTACAGCAGTTCTTTTATTATTATCTCTCCCAGTTTTAGCAGGAGCTATTACAATACTATTGACAGATCGANNNNNNNNNNNNNNNNNNNNNNNNNNNNNNNNNNNNNNNNNNNNNNNNNNNNNNNNNNNNNNNNNN
>SSJAF4473-13
NAATATTATATTTTATTTTTGGAGCTTGATCAGGAATAGTAGGTACTTCATTAAGAATAATTATTCGAGCTGAATTAGGACATCCTGGAGCCTTAATTGGTAACGATCAAATTTATAACGTAGTTGTAACAGCTCATGCTTTTATTATAATTTTTTTCATAGTTATACCTATTATAATTGGAGGATTTGGAAATTGATTAGTCCCTCTTATATTAGGAGCCCCCGATATAGCTTTCCCTCGAATAAATAATATAAGTTTTTGAATACTCCCCCCATCATTAACATTATTGCTTTCAAGTAGTTTAGTAGAGGCAGGGGCCGGAACAGGATGAACTGTTTACCCCCCTCTTTCATCTTCAATTGCCCACGCTGGAGCTTCTGTTGATTTAGCTATTTTTTCACTTCATTTAGCTGGGATTTCTTCAATTTTAGGAGCAGTAAATTTTATTACTACTATTATTAATATACGAGCCCCAGGAATTACTTTTGATCGATTGCCTTTATTTGTTTGATCTGTTTTAATTACAGCAGTTCTTTTATTATTATCTCTGCCAGTTTTAGCAGGAGCTATTACAATACTTTTAACAGATCGAAATCTAAATACATCTTTTTTTGATCCCGCAGGAGGAGGTGATCCAATTTTATATCAACATTTATTT
>SSJAF4695-13
NNNNNNNNNNNTTTATTTTTGGAGCTTGATCAGGAATAGTAGGTACTTCATTAAGAATAATTATTCGAGCTGAATTAGGACATCCTGGAGCCTTAATTGGTAATGATCAAATTTATAACGTAGTTGTAACAGCTCATGCTTTTATTATAATTTTTTTCATAGTTATACCTATTATAATTGGAGGATTTGGAAATTGATTAGTCCCTCTTATATTAGGAGCCCCCGATATAGCTTTCCCCCGAATAAATAATATAAGTTTTTGAATGCTCCCCCCATCATTAACATTATTGCTTTCAAGTAGTTTAGTAGAGGCAGGGGCCGGAACAGGATGAACTGTTTACCCTCCTCTTTCATCTTCAATCGCTCACGCTGGAGCTTCTGTTGATTTAGCTATTTTTTCACTTCATTTAGCAGGAATTTCTTCAATTTTAGGAGCAGTAAATTTTATTACTACTATTATTAATATACGAGCCCCAGGAATTACTTTTGATCGATTACCTTTATTTGTTTGATCTGTTTTAATTACAGCAGTTCTTTTATTATTATCTCTCCCAGTTTTAGCAGGAGCTATTACAATACTATTAACANNNNNNNNNNNNNNNNNNNNNNNNNNNNNNNNNNNNNNNNNNNNNNNNNNNNNNNNNNNNNNNNNNNNNNNN
>SSJAF7024-13
GAATATTATATTTTATTTTTGGAGCTTGATCAGGAATAGTAGGTACTTCATTAAGAATAATTATTCGAGCTGAATTAGGACATCCTGGAGCCTTAATTGGTAATGATCAAATTTATAACGTAGTTGTAACAGCTCATGCTTTTATTATAATTTTTTTCATAGTTATACCTATTATAATTGGAGGATTTGGAAATTGATTAGTCCCTCTTATATTAGGAGCCCCCGATATAGCTTTCCCCCGAATAAATAATATAAGTTTTTGAATACTCCCCCCATCATTAACATTATTGCTTTCAAGTAGTTTAGTAGAGGCAGGGGCCGGAACAGGATGAACTGTTTACCCCCCTCTTTCATCTTCAATCGCTCACGCTGGAGCTTCTGTTGATTTAGCTATTTTTTCACTTCATTTAGCAGGAATTTCTTCAATTTTAGGAGCAGTAAATTTTATTACTACTATTATTAATATACGAGCCCCAGGAATTACTTTTGATCGATTACCTTTATTTGTTTGATCTGTTTTAATTACAGCAGTTCTTTTATTATTATCTCTCCCAGTTTTAGCAGGAGCTATTACAATACTATTAACAGATCGANNNNNNNNNNNNNNNNNNNNNNNNNNNNNNNNNNNNNNNNNNNNNNNNNNNNNNNNNNNNNNNNNN
>SSJAF9966-13
GAATATTATATTTTATTTTTGGAGCTTGATCAGGAATAGTAGGTACTTCATTAAGAATAATTATTCGAGCTGAATTAGGACACCCTGGAGCCTTAATTGGTAATGATCAAATTTATAACGTAGTTGTAACAGCTCATGCTTTTATTATAATTTTTTTTATAGTTATACCTATTATAATTGGAGGATTTGGAAATTGATTAGTCCCTCTTATATTAGGAGCCCCCGATATAGCTTTCCCTCGAATAAATAATATAAGTTTTTGAATACTCCCCCCATCATTAACATTATTGCTTTCAAGAAGTTTAGTAGAGGCAGGGGCCGGAACAGGATGAACTGTTTACCCACCTCTTTCATCTTCAATTGCTCACGCTGGAGCTTCTGTTGATTTAGCAATTTTTTCACTTCATTTAGCAGGAATTTCTTCAATTTTAGGGGCAGTAAATTTTATTACTACTATTATTAATATACGAGCCCCAGGAATTACTTTTGATCGATTACCCTTATTTGTTTGATCTGTTTTAATTACTGCAGTTCTTTTACTACTATCTCTACCAGTATTGGCAGGAGCTATTACAATACTATTAACAGATCGANNNNNNNNNNNNNNNNNNNNNNNNNNNNNNNNNNNNNNNNNNNNNNNNNNNNNNNNNNNNNNNNNN
>SSPAA6189-13
NAATATTATATTTTATTTTTGGAGCTTGATCAGGAATAGTGGGTACTTCATTAAGAATAATTATTCGAGCTGAATTAGGACACCCTGGAGCCTTAATTGGTAATGATCAAATTTATAACGTAGTTGTAACAGCTCATGCTTTTATTATAATTTTTTTTATAGTTATACCTATTATAATTGGAGGATTTGGAAATTGATTAGTCCCTCTTATATTAGGAGCCCCCGATATAGCTTTCCCTCGAATAAATAATATAAGTTTTTGAATACTCCCCCCATCATTAACATTATTGCTTTCAAGAAGTTTAGTAGAGGCAGGGGCCGGAACAGGATGAACTGTTTACCCGCCTCTTTCATCTTCAATTGCTCACGCTGGAGCTTCTGTTGATTTAGCAATTTTTTCACTTCATTTAGCAGGAATTTCTTCAATTTTAGGAGCAGTAAATTTTATTACTACTATTATTAATATACGAGCCCCAGGAATTACTTTTGATCGATTACCCTTATTTGTTTGATCTGTTTTAATTACTGCAGTTCTTTTACTACTATCTCTACCAGTATTGGCAGGAGCTATTACAATACTATTAACNNNNNNNNNNNNNNNNNNNNNNNNNNNNNNNNNNNNNNNNNNNNNNNNNNNNNNNNNNNNNNNNNNNNNNNNN
>SSPAB4245-13
NAATATTATATTTTATTTTTGGAGCTTGATCAGGAATAGTAGGTACTTCATTAAGAATAATTATTCGAGCTGAATTAGGACATCCTGGAGCCTTAATTGGTAATGATCAAATTTATAACGTAGTTGTAACAGCTCATGCTTTTATTATAATTTTTTTCATAGTTATACCTATTATAATTGGAGGATTTGGAAATTGATTAGTCCCTCTTATATTAGGAGCCCCCGATATAGCTTTCCCCCGAATAAATAATATAAGTTTTTGAATGCTCCCCCCATCATTAACATTATTGCTTTCAAGTAGTTTAGTAGAGGCAGGGGCCGGAACAGGATGAACTGTTTACCCTCCTCTTTCATCTTCAATCGCTCACGCTGGAGCTTCTGTTGATTTAGCTATTTTTTCACTTCATTTAGCAGGAATTTCTTCAATTTTAGGAGCAGTAAATTTTATTACTACTATTATTAATATACGAGCCCCGGGAATTACTTTTGATCGATTACCTTTATTTGTTTGATCTGTTTTAATTACAGCAGTTCTTTTATTATTATCTCTCCCAGTTTTAGCAGGAGCTATTACAATACTATTGACAGATCGAAATCTAAATACATCTTTTTTTGATCCTGCAGGAGGAGGTGATCCAATTTTATATCAACACTTATTT
>SSPAB4248-13
NAATATTATATTTTATTTTTGGAGCTTGATCAGGAATAGTAGGTACTTCATTAAGAATAATTATTCGAGCTGAATTAGGACACCCTGGANCCTTAATTGGTAATGATCAAATTTATAACGTAGTTGTAACAGCTCATGCTTTTATTATAATTTTTTTTATAGTTATACCTATTATAATTGGAGGATTTGGAAATTGATTAGTCCCTCTTATATTAGGAGCCCCCGATATAGCTTTCCCTCGAATAAATAATATAAGTTTTTGAATACTCCCCCCATCATTAACATTATTGCTTTCAAGAAGTTTAGTAGAGGCAGGGGCCGGAACAGGATGAACTGTTTACCCACCTCTTTCATCTTCAATTGCTCACGCTGGAGCTTCTGTTGATTTAGCAATTTTTTCACTTCATTTAGCAGGAATTTCTTCAATTTTAGGAGCAGTAAATTTTATTACTACTATTATTAATATACGAGCCCCAGGAATTACTTTTGATCGATTGCCCTTATTTGTTTGATCTGTTTTAATTACTGCAGTTCTTTTACTACTATCTCTACCAGTATTGGCAGGAGCTATTACAATACTATTAACAGATCGNNNNNNNNNNNNNNNNNNNNNNNNNNNNNNNNNNNNNNNNNNNNNNNNNNNNNNNNNNNNNNNNNNN
>SSPAB4269-13
NAATATTATATTTTATTTTTGGAGCTTGATCAGGAATAGTAGGTACTTCATTAAGAATAATTATTCGAGCTGAATTAGGACACCCTGGAGCCTTAATTGGTAATGATCAAATTTACAACGTAGTTGTAACAGCTCATGCTTTTATTATAATTTTTTTTATAGTTATACCTATTATAATTGGAGGATTTGGAAATTGATTAGTCCCTCTTATATTAGGAGCCCCCGATATAGCTTTCCCTCGAATAAATAATATAAGTTTTTGAATACTCCCCCCATCATTAACATTATTGCTTTCAAGAAGTTTAGTAGAGGCAGGGGCCGGAACAGGATGAACTGTTTACCCACCTCTTTCATCTTCAATTGCTCACGCTGGAGCTTCTGTTGATTTAGCAATTTTTTCACTTCATTTAGCAGGAATTTCTTCAATTTTAGGGGCAGTAAATTTTATTACTACTATTATTAATATACGAGCCCCAGGAATTACTTTTGATCGATTACCCTTATTTGTTTGATCTGTTTTAATTACTGCAGTTCTTTTACTACTATCTCTACCAGTATTGGCAGGAGCTATTACAATACTATTAACANNNNNNNNNNNNNNNNNNNNNNNNNNNNNNNNNNNNNNNNNNNNNNNNNNNNNNNNNNNNNNNNNNNNNNNN
>SSPAB6295-13
NAATATTATATTTTATTTTTGGAGCTTGATCAGGAATAGTAGGTACTTCATTAAGAATAATTATTCGAGCTGAATTAGGACATCCTGGAGCCTTAATTGGTAATGATCAAATTTATAACGTAGTTGTAACAGCTCATGCTTTTATTATAATTTTTTTCATAGTTATACCTATTATAATTGGAGGATTTGGAAATTGATTAGTCCCTCTTATATTAGGAGCCCCCGATATAGCTTTCCCCCGAATAAATAATATAAGTTTTTGAATGCTCCCCCCATCATTAACATTATTGCTTTCAAGTAGTTTAGTAGAGGCAGGGGCCGGAACAGGATGAACTGTTTACCCTCCTCTTTCATCTTCAATCGCTCACGCTGGAGCTTCTGTTGATTTAGCTATTTTTTCACTTCATTTAGCAGGAATTTCTTCAATTTTAGGAGCAGTAAATTTTATTACTACTATTATTAATATACGAGCCCCAGGAATTACTTTTGATCGATTACCTTTATTTGTTTGATCTGTTTTAATTACAGCAGTTCTTTTATTATTATCTCTCCCAGTTTTAGCAGGAGCTATTACAATACTATTGACAGATCGAAATCTAAATACATCTTTTTTTGATCCTGCAGGAGGGGGTGATCCAATTTTATATCAACACTTATTT
>SSWLD3126-13
NAATATTATATTTTATTTTTGGAGCTTGATCAGGAATAGTAGGTACTTCATTAAGAATAATTATTCGAGCTGAATTAGGACATCCTGGAGCCTTAATTGGTAACGATCAAATTTATAACGTAGTTGTAACAGCTCATGCTTTTATTATAATTTTTTTCATAGTTATACCTATTATAATTGGAGGATTTGGAAATTGATTAGTCCCTCTTATATTAGGAGCCCCCGATATAGCTTTCCCTCGAATAAATAATATAAGTTTTTGAATACTCCCCCCATCATTAACATTATTGCTTTCAAGTAGTTTAGTAGAGGCAGGGGCTGGAACAGGGTGAACTGTTTACCCCCCTCTTTCATCTTCAATTGCCCACGCTGGGGCTTCTGTTGATTTAGCTATTTTTTCACTTCATTTAGCTGGGATTTCTTCAATTTTAGGGGCAGTAAATTTTATTACTACTATTATTAATATACGAGCCCCAGGAATTACTTTTGATCGATTGCCTTTATTTGTTTGGTCTGTTTTAATTACAGCAGTTCTTTTATTATTATCTCTGCCAGTTTTAGCAGGAGCTATTACAATACTTTTAACAGATCGAAATCTAAATACATCTTTTTTTGATCCCGCAGGAGGAGGTGATCCAATTTTATATCAACATTTNNNN
>CNEIB1472-12
NNNNNNNNNNNNNNNNNNNNNNNNNNNNNNNNNNNNNNNNNNNNNNNNNNNNNNNNNNNNNNNNNNNNNNNNNNNNNNGACACCCTGGAGCCTTAATTGGTAATGATCAAATTTATAANGTAGTTGTAACAGCTCATGCTTTTATTATAATTTTTTTTATAGTTATACCTATTATAATTGGAGGATTTGGAAATTGATTAGTCCCTCTTATATTAGGAGCCCCCGATATAGCTTTCCCTCGAATAAATAATATAAGTTTTTGAATACTCCCCCCATCATTAACATTATTGCTTTCAAGAAGTTTAGTAGAGGCAGGGGCCGGAACAGGATGAACTGTTTACCCACCTCTTTCATCTTCAATTGCTCACGCTGGAGCTTCTGTTGATTTAGCAATTTTTTCACTTCATTTAGCAGGAATTTCTTCAATTTTAGGGGCAGTAAATTTTATTACTACTATTATTAATATACGAGCCCCAGGAATTACTTTTGATCGATTACCCTTATTTGTTTGATCTGTTTTAATTACTGCAGTTCTTTTACTACTATCTCTACCAGTATTGGCAGNAGCTATTACAATACTATTAACAGATCGAAATNNNNNNNNNNNNNNNNNNNNNNNNNNNNNNNNNNNNNNNNNNNNNNNNNNNNNNNNNNNNNNN
>CNEIB329-12
NAATATTATATTTTATTTTTGGAGCTTGATCAGGAATAGTAGGTACTTCATTAAGAATAATTATTCGAGCTGAATTAGGACACCCTGGAGCCTTAATTGGTAATGATCAAATTTATAACGTAGTTGTAACAGCTCATGCTTTTATTATAATTTTTTTTATAGTTATACCTATTATAATTGGAGGATTTGGAAATTGATTAGTCCCTCTTATATTAGGAGCCCCCGATATAGCTTTCCCTCGAATAAATAATATAAGTTTTTGAATACTCCCCCCATCATTAACATTATTGCTTTCAAGAAGTTTAGTAGAGGCAGGGGCCGGAACAGGATGAACTGTTTACCCACCTCTTTCATCTTCAATTGCTCACGCTGGAGCTTCTGTTGATTTAGCAATTTTTTCACTTCATTTAGCAGGAATTTCTTCAATTTTAGGAGCAGTAAATTTTATTACTACTATTATTAATATACGAGCCCCAGGAATTACTTTTGATCGATTACCCTTATTTGTTTGATCTGTTTTAATTACTGCAGTTCTTTTACTACTATCTCTACCAGTATTGGCAGGAGCTATTACAATACTATTAACAGATCGAAATCTAAATACATCTTTTTTTGATCCTGCAGGAGGAGGAGATCCAANNNNNNNNNNNNNNNNNNNN
>CNEIH1456-13
NAATATTATATTTTATTTTTGGAGCTTGATCAGGAATAGTAGGTACTTCATTAAGAATAATTATTCGAGCTGAATTAGGACATCCTGGAGCCTTAATTGGTAATGATCAAATTTATAACGTAGTTGTAACAGCTCATGCTTTTATTATAATTTTTTTTATAGTTATACCTATTATAATTGGAGGATTTGGAAATTGATTAGTCCCTCTTATATTAGGAGCCCCCGATATAGCTTTCCCTCGAATAAATAATATAAGTTTTTGAATACTCCCCCCATCATTAACATTATTGCTTTCAAGAAGTTTAGTAGAGGCAGGGGCCGGAACAGGATGAACTGTTTACCCACCTCTTTCATCTTCAATTGCTCACGCTGGAGCTTCTGTTGATTTAGCAATTTTTTCACTTCATTTAGCAGGAATTTCTTCAATTTTAGGGGCAGTAAATTTTATTACTACTATTATTAATATACGAGCCCCAGGAATTACTTTTGATCGATTACCCTTATTTGTTTGATCTGTTTTAATTACTGCAGTTCTTTTACTACTATCTCTACCAGTATTGGCAGGAGCTATTACAATACTATTAACAGATCGAAATCTAAATACATCTTTTTTTGNNNNNNNNNNNNNNNNNNNNNNNNNNNNNNNNNNNNNNNNNNNN
>CNGBA541-13
NAATATTATATTTTATTTTTGGAGCTTGATCAGGAATAGTAGGTACTTCATTAAGAATAATTATTCGAGCTGAATTAGGCCACCCTGGAGCCTTAATTGGTAATGATCAAATTTATAACGTAGTTGTAACAGCTCATGCTTTTATTATAATTTTTTTCATAGTTATACCTATTATAATTGGAGGATTTGGAAATTGATTAGTCCCTCTTATATTAGGAGCCCCCGATATAGCTTTCCCCCGAATAAATAATATAAGTTTTTGAATACTCCCCCCATCATTAACACTATTGCTTTCAAGAAGTTTAGTAGAAGCAGGGGCCGGAACAGGATGAACTGTTTATCCTCCCCTTTCATCTTCAATTGCCCATGCTGGAGCTTCTGTTGATTTAGCTATTTTTTCACTTCATTTAGCAGGGATTTCTTCAATTTTAGGAGCAGTAAATTTTATTACTACTATTATTAATATACGAGCCCCAGGAATTACTTTTGATCGATTACCTTTATTTGTTTGATCTGTTTTAATTACAGCAGTTCTTTTATTATTATCCTTACCAGTTTTAGCTGGAGCTATTACAATATTATTAACAGATCGAAATTTAAATACATCTTTTTTTGATCCTGCAGGAGGGGGTGATCCTATTTTATACCAACATTTATTC
>CNGBI1150-14
NAATATTATATTTTATTTTTGGAGCTTGATCAGGAATAGTAGGTACTTCATTAAGAATAATTATTCGAGCTGAATTAGGGCACCCTGGAGCCTTAATTGGTAATGATCAAATTTATAACGTAGTTGTAACAGCTCATGCTTTTATTATAATTTTTTTTATAGTTATGCCTATTATAATTGGAGGATTCGGAAATTGATTAGTCCCTCTTATATTAGGAGCCCCCGACATAGCTTTCCCCCGAATAAATAATATAAGTTTTTGAATACTACCCCCATCATTAACATTATTGCTTTCAAGTAGTTTAGTAGAGGCAGGGGCCGGAACAGGATGAACTGTTTACCCTCCTCTTTCATCATCAATTGCTCACGCTGGAGCTTCTGTTGATTTAGCCATTTTTTCCCTTCATTTAGCAGGGATTTCTTCAATTTTAGGAGCAGTAAATTTTATTACTACTATTATTAATATACGAGCCCCAGGAATTACTTTCGATCGATTACCTTTATTTGTTTGATCTGTTTTAATTACAGCAGTTCTTTTATTATTATCTTTGCCAGTTTTAGCAGGAGCTATTACAATACTATTAACAGATCGAAATCTAAATACATCTTTTTTTGATCCTGCAGGAGGAGNNNNNNNNNNNNNNNNNNNNNNNNNNNNN
>CNGSI3766-15
NNATATTATATTTTATTTTTGGAGCTTGATCAGGAATAGTAGGTACTTCATTAAGAATAATTATTCGAGCTGAATTAGGACACCCTGGAGCCTTAATTGGTAATGATCAAATTTACAACGTAGTTGTAACAGCTCATGCTTTTATTATAATTTTTTTTATAGTTATACCTATTATAATTGGAGGATTTGGAAATTGATTAGTCCCTCTTATATTAGGAGCCCCCGATATAGCTTTCCCTCGAATAAATAATATAAGTTTTTGAATACTCCCCCCATCATTAACATTATTGCTTTCAAGAAGTTTAGTAGAGGCAGGGGCCGGAACAGGATGAACTGTTTACCCACCTCTTTCATCTTCAATTGCTCACGCTGGAGCTTCTGTTGATTTAGCAATTTTTTCACTTCATTTAGCAGGAATTTCTTCAATTTTAGGAGCAGTAAATTTTATTACTACTATTATTAATATACGAGCCCCAGGAATTACTTTTGATCGATTACCCTTATTTGTTTGATCTGTTTTAATTACTGCAGTTCTTTTACTACTATCTCTACCAGTATTGGCAGGAGCTATTACAATACTATTAACAGATCGANNNNNNNNNNNNNNNNNNNNNNNNNNNNNNNNNNNNNNNNNNNNNNNNNNNNNNNNNNNNNNNNNN
>CNGSI793-15
NNNNNNNNNNNNNNATTTTTGGAGCTTGATCAGGAATAGTAGGTACTTCATTAAGAATAATTATTCGAGCTGAATTAGGACACCCTGGAGCCTTAATTGGTAATGATCAAATTTATAACGTAGTTGTAACAGCTCATGCTTTTATTATAATTTTTTTTATAGTTATACCTATTATAATTGGAGGATTTGGAAATTGATTAGTCCCTCTTATATTAGGAGCCCCCGATATAGCTTTCCCTCGAATAAATAATATAAGTTTTTGAATACTCCCCCCATCATTAACATTATTGCTTTCAAGAAGTTTAGTAGAGGCAGGGGCCGGAACAGGATGAACTGTTTACCCACCTCTTTCATCTTCAATTGCTCACGCTGGAGCTTCTGTTGATTTAGCAATTTTTTCACTTCATTTAGCAGGAATTTCTTCAATTTTAGGAGCAGTAAATTTTATTACTACTATTATTAATATACGAGCCCCAGGAATTACTTTTGATCGATTACCCTTATTTGTTTGATCTGTTTTAATTACTGCAGTTCTTTTACTACTATCTCTACCAGTATTGGCAGGAGCTATTACAATACTATTAACAGATCGANNNNNNNNNNNNNNNNNNNNNNNNNNNNNNNNNNNNNNNNNNNNNNNNNNNNNNNNNNNNNNNNNN
>CNPKE159-14
GAATATTATATTTTATTTTTGGAGCTTGATCAGGAATAGTAGGTACTTCATTAAGAATAATTATTCGAGCTGAATTAGGACACCCTGGAGCCTTAATTGGTAATGATCAAATTTATAACGTAGTTGTAACAGCTCATGCTTTTATTATAATTTTTTTTATAGTTATACCTATTATAATTGGAGGATTTGGAAATTGATTAGTCCCTCTTATATTAGGAGCCCCCGATATAGCTTTCCCTCGAATAAATAATATAAGTTTTTGAATACTCCCCCCATCATTAACATTATTGCTTTCAAGAAGTTTAGTAGAGGCAGGGGCCGGAACAGGATGAACTGTTTACCCACCTCTTTCATCTTCAATTGCTCACGCTGGAGCTTCTGTTGATTTAGCAATTTTTTCACTTCATTTAGCAGGAATTTCTTCAATTTTAGGGGCAGTAAATTTTATTACTACTATTATTAATATACGAGCCCCAGGAATTACTTTTGATCGATTACCCTTATTTGTTTGATCTGTTTTAATTACTGCAGTTCTTTTACTACTATCTCTACCAGTATTGGCAGGAGCTATTACAATACTATTAACAGATCGNNNNNNNNNNNNNNNNNNNNNNNNNNNNNNNNNNNNNNNNNNNNNNNNNNNNNNNNNNNNNNNNNNN
>CNPKJ1673-14
NNNNNNNNNNNTTTATTTTTGGAGCTTGATCAGGAATAGTAGGTACTTCATTAAGAATAATTATTCGAGCTGAATTAGGACACCCTGGAGCCTTAATTGGTAATGATCAAATTTATAACGTAGTTGTAACAGCTCATGCTTTTATTATAATTTTTTTTATAGTTATACCTATTATAATTGGAGGATTTGGAAATTGATTAGTCCCTCTTATATTAGGAGCCCCCGATATAGCTTTCCCTCGAATAAATAATATAAGTTTTTGAATACTCCCCCCATCATTAACATTATTGCTTTCAAGAAGTTTAGTAGAGGCAGGGGCCGGAACAGGATGAACTGTTTACCCACCTCTTTCATCTTCAATTGCTCACGCTGGAGCTTCTGTTGATTTAGCAATTTTTTCACTTCATTTAGCAGGAATTTCTTCAATTTTAGGGGCAGTAAATTTTATTACTACTATTATTAATATACGAGCCCCAGGAATTACTTTTGATCGATTACCCTTATTTGTTTGATCTGTTTTAATTACTGCAGTTCTTTTACTACTATCTCTACCAGTATTGGCAGGAGCTATTACAATANNNNNNNNNNNNNNNNNNNNNNNNNNNNNNNNNNNNNNNNNNNNNNNNNNNNNNNNNNNNNNNNNNNNNNNNNNNNNNNNN
>CNPKM295-14
NNATATTATATTTTATTTTTGGAGCTTGATCAGGAATAGTAGGTACTTCATTAAGAATAATTATTCGAGCTGAATTAGGACACCCTGGAGCCTTAATTGGTAATGATCAAATTTATAACGTAGTTGTAACAGCTCATGCTTTTATTATAATTTTTTTTATAGTTATACCTATTATAATTGGAGGATTTGGAAATTGATTAGTCCCTCTTATATTAGGAGCCCCCGATATAGCTTTCCCTCGAATAAATAATATAAGTTTTTGAATACTCCCCCCATCATTAACATTATTGCTTTCAAGAAGTTTAGTAGAGGCAGGGGCCGGAACAGGATGAACTGTTTACCCACCTCTTTCATCTTCAATTGCTCACGCTGGAGCTTCTGTTGATTTAGCAATTTTTTCACTTCATTTAGCAGGAATTTCTTCAATTTTAGGGGCAGTAAATTTTATTACTACTATTATTAATATACGAGCCCCAGGAATTACTTTTGATCGATTACCCTTATTTGTTTGATCTGTTTTAATTACTGCAGTTCTTTTACTACTATCTNNNNNNNNNNNNNNNNNNNNNNNNNNNNNNNNNNNNNNNNNNNNNNNNNNNNNNNNNNNNNNNNNNNNNNNNNNNNNNNNNNNNNNNNNNNNNNNNNNNNNNNNNNNNNNN
>CNPPE340-12
NAATATTATATTTTATTTTTGGAGCTTGATCAGGAATAGTAGGTACTTCATTAAGAATAATTATTCGAGCTGAATTAGGGCACCCTGGAGCCTTAATTGGTAATGATCAAATTTATAACGTAGTTGTAACAGCTCATGCTTTTATTATAATTTTTTTTATAGTTATGCCTATTATAATTGGAGGATTCGGAAATTGATTAGTCCCTCTTATATTAGGAGCCCCCGACATAGCTTTCCCCCGAATAAATAATATAAGTTTTTGAATACTGCCCCCATCATTAACATTATTGCTTTCAAGTAGTTTAGTAGAGGCAGGGGCCGGAACAGGATGAACTGTTTACCCTCCTCTTTCATCATCAATTGCTCACGCTGGAGCTTCTGTTGATTTAGCCATTTTTTCCCTTCATTTAGCAGGGATTTCTTCAATTTTAGGAGCAGTAAATTTTATTACTACTATTATTAATATACGAGCCCCAGGAATTACTTTCGATCGATTGCCTTTATTTGTTTGATCTGTTTTAATTACAGCAGTTCTTTTATTATTATCTCTGCCAGTTTTAGCAGGAGCTATTACAATACTATTAACAGATCGAAATCTAAATACATCTTTTTTTGACCCTGCAGGAGGAGGTGATCCAATTTTATACCAACATTTATTT
>CNRMF2838-12
NAATATTATATTTTATTTTTGGAGCTTGATCAGGAATAGTAGGTACTTCATTAAGAATAATTATTCGAGCTGAATTAGGACACCCTGGAGCCTTAATTGGTAATGATCAAATTTATAACGTAGTTGTAACAGCTCATGCTTTTATTATAATTTTTTTTATAGTTATACCTATTATAATTGGAGGATTTGGAAATTGATTAGTCCCTCTTATATTAGGAGCCCCCGATATAGCTTTCCCTCGAATAAATAATATAAGTTTTTGAATACTCCCCCCATCATTAACATTATTGCTTTCAAGAAGTTTAGTAGAGGCAGGGGCCGGAACAGGATGAACTGTTTACCCACCTCTTTCATCTTCAATTGCTCACGCTGGAGCTTCTGTTGATTTAGCAATTTTTTCACTTCATTTAGCAGGAATTTCTTCAATTTTAGGAGCAGTAAATTTTATTACTACTATTATTAATATACGAGCCCCAGGAATTACTTTTGATCGATTGCCCTTATTTGTTTGATCTGTTTTAATTACTGCAGTTCTTTTACTACTATCTCTACCAGTATTGGCAGGAGCTATTACAATACTATTAACAGATCGAAATCTAAATNNNNNNNNNNNNNNNNNNNNNNNNNNNNNNNNNNNNNNNNNNNNNNNNNNNNNNNNN
>CNTII131-15
NNATATTATATTTTATTTTTGGAGCTTGATCAGGAATAGTGGGTACTTCTTTAAGAATAATTATTCGAGCTGAATTAGGACACCCTGGCGCCCTAATTGGTAATGATCAAATTTATAATGTAGTTGTAACAGCTCATGCTTTTATTATAATTTTTTTTATAGTTATACCTATTATAATTGGAGGATTTGGAAATTGATTAGTCCCTCTTATATTAGGAGCCCCCGATATAGCTTTCCCTCGAATAAATAATATAAGTTTTTGAATGCTCCCCCCATCATTAACATTGTTACTTTCAAGAAGTTTAGTAGAAGCAGGGGCTGGTACAGGGTGAACTGTTTACCCCCCTCTTTCATCTTCAATTGCTCATGCTGGAGCTTCTGTTGATTTAGCTATTTTTTCACTTCATTTAGCAGGGATTTCTTCAATTTTAGGAGCAGTAAATTTTATTACTACTATTATTAATATACGAGCTCCAGGAATCACCTTTGATCGATTGCCTTTATTTGTTTGATCTGTTTTAATTACAGCAGTTCTTTTATTATTATCTCTGCCAGTTTTAGCAGGAGCTATTACAATACTACTAACAGATCGANNNNNNNNNNNNNNNNNNNNNNNNNNNNNNNNNNNNNNNNNNNNNNNNNNNNNNNNNNNNNNNNNN
>GMGRG940-13
NAATATTATATTTTATTTTTGGAGCTTGATCAGGAATAGTAGGTACTTCATTAAGAATAATTATTCGAGCTGAACTAGGACATCCTGGAGCCTTAATTGGTAATGATCAAATTTATAACGTAGTTGTAACAGCTCATGCTTTTATTATAATTTTTTTCATAGTTATACCTATTATAATTGGAGGATTTGGAAATTGATTAGTCCCTCTTATATTAGGAGCCCCCGATATAGCTTTCCCCCGAATAAATAATATAAGTTTTTGAATATTACCCCCATCATTAACATTATTGCTTTCAAGAAGTTTAGTAGAGGCAGGGGCCGGAACAGGGTGAACTGTTTATCCTCCTCTTTCATCTTCAATTGCTCACGCTGGAGCCTCTGTTGATTTAGCAATTTTTTCACTTCATTTAGCAGGAATCTCTTCAATTTTAGGAGCAGTAAATTTTATTACTACTATTATTAATATACGAGCCCCAGGAATCACTTTTGATCGATTACCCTTATTTGTTTGATCTGTTTTAATTACAGCAGTTCTTTTACTTCTTTCTCTACCAGTATTAGCAGGAGCTATTACAATACTATTAACAGATCGAAATCTAAATACATCTTTTTTTGATCCCGCAGGAGGAGGTNNNNNNNNNNNNNNNNNNNNNNNNNNN
>GMGRI363-13
NAATATTATATTTTATTTTTGGAGCTTGATCAGGAATAGTAGGTACTTCATTAAGAATAATTATTCGAGCTGAATTAGGACACCCTGGAGCCTTAATTGGTAATGATCAAATTTATAACGTAGTTGTAACAGCTCATGCTTTTATTATAATTTTTTTCATAGTTATACCTATTATAATTGGAGGATTTGGAAATTGATTAGTTCCTCTTATATTAGGAGCCCCCGATATAGCTTTCCCTCGAATAAATAATATAAGTTTTTGAATACTCCCCCCATCATTAACATTATTGCTTTCAAGAAGTTTAGTAGAGGCAGGGGCCGGAACAGGGTGAACTGTTTACCCTCCTCTTTCATCTTCAATTGCCCACGCTGGAGCTTCTGTTGATTTAGCAATTTTTTCACTTCATTTAGCAGGAATTTCTTCAATTTTAGGGGCGGTAAATTTTATTACTACTATTATTAATATACGAGCCCCAGGAATTACTTTTGATCGATTACCTTTATTTGTTTGATCTGTTTTAATTACCGCAGTTCTTTTACTATTATCTTTACCAGTTTTAGCAGGAGCTATCACAATATTATTAACAGATCGAAATCTAAATACCTCTTTTTTTGATCCTGCAGGAGGGGGNNNNNNNNNNNNNNNNNNNNNNNNNNNN
>NORSC032-15
NNNNNNNNNNNNNNNNNNNNNNNNNNNNNNNNNNNNNAGTAGGTACTTCATTAAGAATAATTATTCGAGCTGAACTAGGACATCCTGGAGCCTTAATTGGTAATGATCAAATTTATAACGTAGTTGTAACAGCTCATGCTTTTATTATAATTTTTTTCATAGTTATACCTATTATAATTGGAGGATTTGGAAATTGATTAGTCCCTCTTATATTAGGAGCCCCCGATATAGCTTTCCCCCGAATAAATAATATAAGTTTTTGAATATTACCCCCATCATTAACATTATTGCTTTCAAGAAGTTTAGTAGAGGCAGGGGCCGGAACAGGGTGAACTGTTTATCCCCCTCTTTCATCTTCAATTGCTCACGCTGGAGCCTCTGTTGATTTAGCAATTTTTTCACTTCATTTAGCAGGAATCTCTTCAATTTTAGGAGCAGTAAATTTTATTACTACTATTATTAATATACGAGCCCCAGGAATCACTTTTGATCGATTACCCTTATTTGTTTGATCTGTTTTAATTACAGCAGTTCTTTTACTTCTTTCTCTGCCAGTATTAGCAGGAGCTATTACAATACTATTAACAGATCGAAATCTAAATACATCTTTTTTTGATCCTGCAGGAGGAGGTGATCCAATTTTATATCAACATTTATTT
>NORSC061-15
NAATATTATATTTTATTTTTGGAGCTTGATCAGGAATAGTAGGTACTTCATTAAGAATAATTATTCGAGCTGAATTAGGACACCCTGGAGCCTTAATTGGTAACGATCAAATTTATAACGTAGTTGTAACAGCTCATGCTTTTATTATAATTTTTTTCATAGTTATACCTATTATAATTGGAGGATTTGGAAATTGATTAGTTCCTCTTATATTAGGAGCCCCCGATATAGCTTTCCCTCGAATAAATAATATAAGTTTTTGAATACTCCCCCCATCATTAACATTATTGCTTTCAAGAAGTTTAGTAGAGGCAGGGGCCGGAACAGGGTGAACTGTTTACCCTCCTCTTTCATCTTCAATTGCCCACGCTGGAGCTTCTGTTGATTTAGCAATTTTTTCACTTCATTTAGCAGGAATTTCTTCAATTTTAGGGGCGGTAAATTTTATTACTACTATTATTAATATACGAGCCCCAGGAATTACTTTTGATCGATTACCTTTATTTGTTTGATCTGTTTTAATTACCGCAGTTCTTTTACTATTATCTTTACCAGTTTTAGCAGGAGCTATCACAATATTATTAACAGATCGAAATCTAAATACCTCTTTTTTTGATCCTGCAGGAGGGGGTGATCCAATTTTATATCAACATTTATTT
>NORSC1122-17
NAATATTATATTTTATTTTTGGAGCTTGATCAGGAATAGTAGGTACTTCATTAAGAATAATTATTCGAGCTGAATTAGGACACCCTGGAGCCTTAATTGGTAATGATCAAATTTATAACGTAGTTGTAACAGCTCATGCTTTTATTATAATTTTTTTCATAGTTATACCTATTATAATTGGAGGATTTGGAAATTGATTAGTTCCTCTTATATTAGGAGCCCCCGATATAGCTTTCCCTCGAATAAATAATATAAGTTTTTGAATACTCCCCCCATCATTAACATTATTGCTTTCAAGAAGTTTAGTAGAGGCAGGGGCCGGAACAGGGTGAACTGTTTACCCTCCTCTTTCATCTTCAATTGCCCACGCTGGAGCTTCTGTTGATTTAGCAATTTTTTCACTTCATTTAGCAGGAATTTCTTCAATTTTAGGGGCGGTAAATTTTATTACTACTATTATTAATATACGAGCCCCAGGAATTACTTTTGATCGATTACCTTTATTTGTTTGGTCTGTTTTAATTACCGCAGTTCTTTTACTATTATCTTTACCAGTTTTAGCAGGAGCTATCACAATATTATTAACAGATCGAAATCTAAATACCTCTTTTTTTGATCCCGCAGGAGGGGGTGATCCAATTTTATATCAACATTTATTT
>NORSC1606-17
NAATATTATATTTTATTTTTGGAGCTTGATCAGGAATAGTAGGTACTTCATTAAGAATAATTATTCGAGCTGAACTAGGACATCCTGGAGCCTTAATTGGTAATGATCAAATTTATAACGTAGTTGTAACAGCTCATGCTTTTATTATAATTTTTTTCATAGTTATACCTATTATAATTGGAGGATTTGGAAATTGATTAGTCCCTCTTATATTAGGAGCCCCCGATATAGCTTTCCCCCGAATAAATAATATAAGTTTTTGAATATTACCCCCATCATTAACATTATTGCTTTCAAGAAGTTTAGTAGAGGCAGGGGCCGGAACAGGGTGAACTGTTTATCCCCCTCTTTCATCTTCAATTGCTCACGCTGGAGCCTCTGTTGATTTAGCAATTTTTTCACTTCATTTAGCAGGAATCTCTTCAATTTTAGGAGCAGTAAATTTTATTACTACTATTATTAATATACGAGCCCCAGGAATCACTTTTGATCGATTACCATTATTTGTTTGATCTGTTTTAATTACAGCAGTTCTTTTACTTCTTTCTCTACCAGTATTAGCAGGAGCTATTACAATACTATTAACAGATCGAAATCTAAATACATCTTTTTTTGATCCTGCAGGAGGAGGTGATCCAATTTTATACCAACATTTATTT
>NORSC198-16
NAATATTATATTTTATTTTTGGAGCTTGATCAGGAATAGTAGGTACTTCATTAAGAATAATTATTCGAGCTGAATTAGGACACCCTGGAGCCTTAATTGGTAATGATCAAATTTATAACGTAGTTGTAACAGCTCATGCTTTTATTATAATTTTTTTCATAGTTATACCTATTATAATTGGAGGATTTGGAAATTGATTAGTTCCTCTTATATTAGGAGCCCCCGATATAGCTTTCCCTCGAATAAATAATATAAGTTTTTGAATACTCCCCCCATCATTAACATTATTGCTTTCAAGAAGTTTAGTAGAGGCAGGGGCCGGAACAGGGTGAACTGTTTACCCTCCTCTTTCATCTTCAATTGCCCACGCTGGGGCTTCTGTTGATTTAGCAATTTTTTCACTTCATTTAGCAGGAATTTCTTCAATTTTAGGGGCGGTAAATTTTATTACTACTATTATTAATATACGAGCCCCAGGAATTACTTTTGATCGATTACCTTTATTTGTTTGATCTGTTTTAATTACCGCAGTTCTTTTACTATTATCTTTACCAGTTTTAGCAGGAGCTATCACAATATTATTAACAGATCGAAATCTAAATACCTCTTTTTTTGATCCTGCAGGAGGGGGTGATCCAATTTTATATCAACATTTATTT
>NORSC2607-18
NAATATTATATTTTATTTTTGGAGCTTGATCAGGAATAGTAGGTACTTCATTAAGAATAATTATTCGAGCTGAATTAGGACACCCTGGAGCCTTAATTGGTAATGATCAAATTTATAACGTAGTTGTAACAGCTCATGCTTTTATTATAATTTTTTTCATAGTTATACCTATTATAATTGGAGGATTTGGAAATTGATTAGTTCCTCTTATATTAGGAGCCCCCGATATAGCTTTCCCTCGAATAAATAATATAAGTTTTTGAATACTCCCCCCATCATTAACATTATTGCTTTCAAGAAGTTTAGTAGAGGCAGGGGCCGGAACAGGGTGAACTGTTTACCCTCCTCTTTCATCTTCAATTGCCCACGCTGGAGCTTCTGTTGATTTAGCAATTTTTTCACTTCATTTAGCAGGAATTTCTTCAATTTTAGGGGCGGTAAATTTTATTACTACTATTATTAATATACGAGCCCCAGGAATTACTTTTGATCGATTACCTTTATTTGTTTGATCTGTTTTAATTACCGCAGTTCTTTTACTATTATCTTTACCAGTTTTAGCAGGAGCTATCACAATATTATTAACAGATCGAAATCTAAATACCTCTTTTTTTGATCCTGCAGGAGGGGGTGATCCAATTTTATATCAACATTTATTT
>NORSC298-16
NAATATTATATTTTATTTTTGGAGCTTGATCAGGAATAGTAGGTACTTCATTAAGAATAATTATTCGAGCTGAATTAGGGCACCCTGGAGCCTTAATTGGTAATGATCAAATTTATAACGTAGTTGTAACAGCTCATGCTTTTATTATAATTTTTTTCATAGTTATACCTATTATAATTGGAGGATTTGGAAATTGATTAGTTCCTCTTATATTAGGAGCCCCCGATATAGCTTTCCCTCGAATAAATAATATAAGTTTTTGAATACTCCCCCCATCATTAACATTATTGCTTTCAAGAAGTTTAGTAGAGGCAGGGGCCGGAACAGGGTGAACNGTTTACCCTCCTCTTTCATCTTCAATTGCCCACGCTGGAGCTTCTGTTGATTTAGCAATTTTTTCACTTCATTTAGCAGGAATTTCTTCAATTTTAGGGGCGGTAAATTTTATTACTACTATTATTAATATACGAGCCCCAGGAATTACTTTTGATCGATTACCTTTATTTGTTTGATCTGTTTTAATTACCGCAGTTCTTTTACTATTATCTTTACCAGTTTTAGCAGGAGCTATCACAATATTATTAACAGATCGAAATCTAAATACCTCTTTTTTTGATCCTGCAGGAGGGGGTGATCCAATTTTATATCAACATTTATTT
>NORSC3986-20
NAATATTATATTTTATTTTTGGAGCTTGATCAGGAATAGTTGGTACTTCATTAAGAATAATTATTCGAGCTGAATTAGGACATCCCGGTGCCTTAATTGGAAATGATCAAATTTATAACGTAGTTGTTACTGCACACGCTTTTATTATAATTTTTTTTATAGTTATACCTATTATAATCGGAGGATTTGGAAATTGATTAGTTCCTCTTATATTAGGAGCCCCCGATATAGCTTTCCCTCGAATAAATAATATAAGTTTTTGAATGTTACCTCCCTCACTAACATTATTACTTTCAAGAAGTTTAGTAGAAGCAGGGGCCGGAACAGGGTGAACTGTCTATCCCCCTCTCTCTTCTTCAATCGCTCACGCTGGGGCATCTGTTGATTTAGCTATTTTTTCTCTTCATTTAGCAGGGATTTCTTCAATTTTAGGAGCAGTAAATTTTATTACTACTATTATTAATATACGAGCCCCAGGTATTACATTCGACCGACTACCTTTATTTGTATGATCTGTTTTAATTACAGCAGTACTTCTTCTTTTATCTCTACCAGTATTAGCAGGAGCTATCACTATATTATTAACAGATCGAAATCTAAATACTTCTTTTTTTGATCCTGCGGGAGGGGGAGATCCAATTCTATATCAACACTTATTN
>NORSC3987-20
NAATACTATATTTTATTTTTGGAGCTTGATCAGGAATAGTTGGTACTTCTTTAAGAATAATTATTCGAGCCGAATTAGGACACCCCGGAGCCTTAATTGGAAATGATCAAATTTATAACGTAGTTGTTACTGCACACGCTTTTATCATAATTTTTTTTATAGTTATACCTATTATAATTGGAGGATTTGGAAATTGATTAGTCCCATTAATATTAGGAGCACCCGATATAGCTTTTCCGCGAATAAATAATATAAGTTTTTGAATGTTACCCCCTTCACTAACATTATTACTTTCAAGAAGTTTAGTAGAAGCAGGGGCTGGAACAGGATGAACTGTCTACCCTCCCCTTTCTTCATCAATCGCCCATGCCGGAGCATCCGTTGATTTAGCTATTTTTTCTTTACATTTAGCTGGAATTTCTTCAATTTTAGGAGCAGTAAATTTTATTACAACTATTATTAACATACGAGCCCCAGGAATTACTTTTGATCGATTACCTTTATTTGTGTGGTCTGTCTTAATCACAGCTGTTCTTCTTTTATTATCTTTACCTGTACTAGCTGGAGCTATTACTATACTACTAACAGATCGAAATCTTAATACTTCTTTTTTTGATCCTGCAGGTGGGGGANNNNNNNNNNNNNNNNNNNNNNNNNNN
>NORSC4023-20
NAATATTATATTTTATTTTTGGAGCTTGATCAGGAATAGTAGGTACTTCATTAAGAATAATTATTCGAGCTGAATTAGGACATCCTGGAGCCTTAATTGGTAATGATCAAATTTATAACGTAGTTGTAACAGCTCATGCTTTTATTATAATTTTTTTCATAGTTATACCTATTATAATTGGAGGATTTGGAAATTGATTAGTCCCTCTTATATTAGGAGCCCCCGATATAGCTTTCCCCCGAATAAATAATATAAGTTTTTGAATGCTCCCCCCATCATTAACATTATTGCTTTCAAGAAGTTTAGTAGAGGCAGGGGCCGGAACAGGATGAACTGTTTACCCTCCTCTTTCATCTTCAATTGCTCACGCTGGAGCTTCTGTTGATTTAGCAATTTTTTCACTTCATTTAGCAGGAATTTCTTCAATTTTAGGAGCAGTAAATTTTATTACAACTATTATTAATATACGAGCCCCAGGAATTACTTTTGATCGATTGCCTTTATTTGTTTGATCTGTTTTAATTACAGCAGTTCTTTTATTATTATCTCTACCAGTTTTAGCAGGAGCTATTACAATACTATTAACAGATCGAAATTTAAATACATCTTTTTTTGATCCTGCAGGAGGAGGAGATCCNNNNNNNNNNNNNNNNNNNNNN
>NORSC4078-20
NAATATTATATTTTATTTTTGGAGCTTGATCAGGAATAGTAGGTACTTCATTAAGAATAATTATTCGAGCTGAATTAGGACATCCTGGAGCCTTAATTGGTAATGATCAAATTTATAACGTAGTTGTAACAGCTCATGCTTTTATTATAATTTTTTTCATAGTTATACCTATTATAATTGGAGGATTTGGAAATTGATTAGTCCCTCTTATATTAGGAGCCCCCGATATAGCTTTCCCCCGAATAAATAATATAAGTTTTTGAATGCTCCCCCCATCATTAACATTATTGCTTTCAAGAAGTTTAGTAGAAGCAGGGGCCGGAACAGGATGAACTGTTTACCCTCCTCTTTCATCTTCAATTGCTCACGCTGGAGCTTCTGTTGATTTAGCAATTTTTTCACTTCATTTAGCAGGAATTTCTTCAATTTTAGGAGCAGTAAATTTTATTACAACTATTATTAATATACGAGCCCCAGGAATTACTTTTGATCGATTGCCTTTATTTGTTTGATCTGTTTTAATTACAGCAGTTCTTTTATTATTATCTCTACCAGTTTTAGCAGGAGCTATTACAATACTATTAACAGATCGAAATTTAAATACATCTTTTTTTGATCCTGCAGGAGGAGGAGATCCAATTTTATATCAACATTTATTT
>NORSC469-16
NAATATTATATTTTATTTTTGGAGCTTGATCAGGAATAGTAGGTACTTCATTAAGAATAATTATTCGAGCTGAACTAGGACATCCTGGAGCCTTAATTGGTAATGATCAAATTTATAACGTAGTTGTAACAGCTCATGCTTTTATTATAATTTTTTTCATAGTTATACCTATTATAATTGGAGGATTTGGAAATTGATTAGTCCCTCTTATATTAGGAGCCCCCGATATAGCTTTCCCCCGAATAAATAATATAAGTTTTTGAATATTACCCCCATCATTAACATTATTGCTTTCAAGAAGTTTAGTAGAGGCAGGGGCCGGAACAGGGTGAACTGTTTATCCTCCTCTTTCGTCTTCAATTGCTCACGCTGGAGCCTCTGTTGATTTAGCAATTTTTTCACTTCATTTAGCAGGAATCTCTTCAATTTTAGGAGCAGTAAATTTTATTACTACTATTATTAATATACGAGCCCCAGGAATCACTTTTGATCGACTACCCTTATTTGTTTGATCTGTTTTAATTACAGCAGTTCTTTTACTTCTTTCTCTACCAGTATTAGCAGGAGCTATTACAATACTATTAACAGATCGAAATCTAAATACATCTTTTTTTGATCCTGCAGGAGGAGGTGATCCAATTTTATATCAACATTTATTT
>NORSC605-16
NAATATTATATTTTATTTTTGGAGCTTGATCAGGAATAGTAGGTACTTCATTAAGAATAATTATTCGAGCTGAACTAGGACATCCTGGAGCCTTAATTGGTAATGATCAAATTTATAACGTAGTTGTAACAGCTCATGCTTTTATTATAATTTTTTTCATAGTTATACCTATTATAATTGGAGGATTTGGAAATTGATTAGTCCCTCTTATATTAGGAGCCCCCGATATAGCTTTCCCCCGAATAAATAATATAAGTTTTTGAATATTACCCCCATCATTAACATTATTGCTTTCAAGAAGTTTAGTAGAGGCAGGGGCCGGAACAGGGTGAACTGTTTATCCTCCTCTTTCATCTTCAATTGCTCACGCTGGGGCCTCTGTTGATTTAGCAATTTTTTCACTTCATTTAGCAGGAATCTCTTCAATTTTAGGAGCAGTAAATTTTATTACTACTATTATTAATATACGAGCCCCAGGAATCACTTTTGATCGATTACCCTTATTTGTTTGATCTGTTTTAATTACAGCAGTTCTTTTACTTCTTTCTCTACCAGTATTAGCAGGAGCTATTACAATACTATTAACAGATCGAAATCTAAATACATCTTTTTTTGATCCTGCAGGAGGAGGTGATCCAATTTTATATCAACATTTATTT
>SCIEX026-19
NAATATTATATTTTATTTTTGGTGCTTGATCAGGAATAGTTGGTACTTCATTAAGAATAATTATTCGAGCTGAATTAGGACACCCTGGAGCCTTAATTGGTAACGATCAAATTTACAATGTAGTTGTAACAGCCCACGCTTTTATTATAATTTTTTTTATAGTTATACCTATTATAATTGGAGGATTTGGAAACTGATTAGTTCCTCTTATATTAGGAGCCCCCGATATAGCTTTCCCTCGAATAAATAATATAAGTTTTTGAATACTCCCCCCATCATTAACATTATTACTTTCAAGAAGTTTGGTAGAAGCAGGGGCTGGGACAGGGTGAACTGTTTACCCTCCTCTTTCTTCATCAATTGCCCACGCTGGAGCTTCTGTTGATCTAGCCATTTTTTCTCTTCATTTAGCTGGAATTTCCTCAATTTTAGGAGCAGTAAATTTTATTACTACTATCATTAATATACGAGCCCCAGGAATTACGTTTGATCGTTTACCTTTATTTGTTTGATCTGTGCTAATTACAGCAGTTCTTTTACTACTATCTTTACCTGTTTTAGCCGGAGCTATTACCATATTATTGACAGACCGAAATTTAAATACATCTTTTTTTGACCCTGCAGGAGGAGGTGATCCTATTTTATATCAACATTTATTT
>SCIEX034-19
NAATATTATATTTTATTTTTGGGGCATGATCAGGAATAGTTGGTACTTCGTTAAGAATAATTATTCGTGCTGAATTAGGACACCCCGGAGCCTTGATTGGTAATGATCAAATTTATAATGTAGTTGTAACTGCTCATGCTTTTATCATAATTTTTTTTATAGTTATACCTATTATAATTGGAGGGTTCGGAAACTGATTAGTCCCCCTTATATTAGGAGCCCCCGATATAGCTTTTCCTCGAATAAATAATATAAGTTTTTGAATGCTCCCCCCATCATTAACATTATTGCTTTCAAGAAGTTTGGTAGAAGCAGGGGCCGGAACAGGTTGAACTGTTTATCCCCCCCTTTCTTCTTCAATCGCTCACGCTGGAGCTTCTGTTGATTTAGCTATTTTTTCTTTACATTTAGCAGGAATTTCTTCAATTTTAGGAGCAGTAAATTTTATTACTACTATTATTAATATACGAGCCCCCGGAATTACTTTTGATCGTCTACCCCTATTTGTATGGTCTGTTCTAATTACTGCAGTCCTTTTATTACTTTCACTACCTGTTTTAGCTGGAGCTATTACAATATTATTAACAGATCGAAATTTAAATACATCTTTTTTTGATCCAGCAGGAGGAGGAGATCCAATTTTATATCAACATTTATTT
>SCIEX035-19
NAATATTATATTTTATTTTTGGAGCTTGATCAGGTATGGTGGGAACTTCGCTTAGAATAATTATTCGAGCTGAATTAGGACACCCTGGAGCCTTAATTGGTAACGATCAAATTTACAATGTAGTTGTAACTGCTCATGCATTTATTATAATTTTTTTTATAGTTATACCTATTATAATTGGTGGATTTGGAAATTGATTAGTCCCTCTTATATTAGGAGCCCCCGATATAGCTTTCCCTCGAATAAATAATATAAGTTTTTGAATATTGCCCCCATCATTAACATTATTGCTTTCAAGAAGTTTAGTAGAAGCAGGGGCTGGAACAGGATGAACTGTTTACCCTCCCCTTTCTTCTTCAATTGCTCACGCTGGGGCTTCTGTAGATTTAGCCATTTTTTCTTTACATTTAGCAGGAATTTCTTCAATTTTAGGAGCAGTAAATTTTATTACTACTATTATTAACATACGAGCCCCAGGTATTACTTTTGATCGAATACCTTTATTTGTTTGATCTGTATTAATTACGGCAGTTCTTTTATTACTCTCTTTACCTGTTTTAGCCGGAGCCATTACAATACTATTAACAGATCGAAATTTAAATACATCTTTTTTTGACCCTGCAGGGGGAGGAGACCCAATTTTGTATCAACATTTATTT
>SMTPI5039-14
NNNNNNNNNNNTTTATTTTTGGAGCTTGATCAGGAATAGTAGGTACTTCATTAAGAATAATTATTCGAGCTGAATTAGGACACCCTGGAGCCTTAATTGGTAATGATCAAATTTATAACGTAGTTGTAACAGCTCATGCTTTTATTATAATTTTTTTTATAGTTATACCTATTATAATTGGAGGATTTGGAAATTGATTAGTCCCTCTTATATTAGGAGCCCCCGATATAGCTTTCCCTCGAATAAATAATATAAGTTTTTGAATACTCCCCCCATCATTAACATTATTGCTTTCAAGAAGTTTAGTAGAGGCAGGGGCCGGAACAGGATGAACTGTTTACCCACCTCTTTCATCTTCAATTGCTCACGCTGGAGCTTCTGTTGATTTAGCAATTTTTTCACTTCATTTAGCAGGAATTTCTTCAATTTTAGGGGCAGTAAATTTTATTACTACTATTATTAATATACGAGCCCCAGGAATTACTTTTGATCGATTACCCTTATTTGTTTGATCTGTTTTAATTACTGCAGTTCTTTTACTACTATCTCTACCAGTATTGGCAGGAGCTATTACAATACTATTAACAGATNNNNNNNNNNNNNNNNNNNNNNNNNNNNNNNNNNNNNNNNNNNNNNNNNNNNNNNNNNNNNNNNNNNNN
>SMTPL8359-15
NNATATTATATTTTATTTTTGGAGCTTGATCAGGAATAGTAGGTACTTCATTAAGAATAATTATTCGAGCTGAATTAGGGCACCCTGGAGCCTTAATTGGTAATGATCAAATTTATAACGTAGTTGTAACAGCTCATGCTTTTATTATAATTTTTTTTATAGTTATGCCTATTATAATTGGAGGATTCGGAAATTGATTAGTCCCTCTTATATTAGGAGCCCCCGACATAGCTTTCCCCCGAATAAATAATATAAGTTTTTGAATACTGCCCCCATCATTAACATTATTGCTTTCAAGTAGTTTAGTAGAGGCAGGGGCCGGAACAGGATGAACTGTTTACCCTCCTCTTTCATCATCAATTGCTCACGCTGGAGCTTCTGTTGATTTAGCCATTTTTTCCCTTCATTTAGCAGGGATTTCTTCAATTTTAGGAGCAGTAAATTTTATTACTACTATTATTAATATACGAGCCCCAGGAATTACTTTCGATCGATTACCTTTATTTGTTTGATCTGTTTTAATTACAGCAGTTCTTTTATTATTATCTTTACCAGTTTTAGCAGGAGCTATTACAATACTATTANNNNNNNNNNNNNNNNNNNNNNNNNNNNNNNNNNNNNNNNNNNNNNNNNNNNNNNNNNNNNNNNNNNNNNNNNNN
>SMTPM549-15
NNATATTATATTTTATTTTTGGAGCTTGATCAGGAATAGTAGGTACTTCATTAAGAATAATTATTCGAGCTGAATTAGGACACCCTGGAGCCTTAATTGGTAATGATCAAATTTATAACGTAGTTGTAACAGCTCATGCTTTTATTATAATTTTTTTTATAGTTATACCTATTATAATTGGAGGATTTGGAAATTGATTAGTCCCTCTTATATTAGGAGCCCCCGATATAGCTTTCCCTCGAATAAATAATATAAGTTTTTGAATACTCCCCCCATCATTAACATTATTGCTTTCAAGAAGTTTAGTAGAGGCAGGGGCCGGAACAGGATGAACTGTTTACCCACCTCTTTCATCTTCAATTGCTCACGCTGGAGCTTCTGTTGATTTAGCAATTTTTTCACTTCATTTAGCAGGAATTTCTTCAATTTTAGGGGCAGTAAATTTTATTACTACTATTATTAATATACGAGCCCCAGGAATTACTTTTGATCGATTACCCTTATTTGTTTGATCTGTTTTAATTACTGCAGTTCTTTTACTACTATCTCTACCAGTATTGGCAGGAGCTATTACAATACTATTAACAGATCGANNNNNNNNNNNNNNNNNNNNNNNNNNNNNNNNNNNNNNNNNNNNNNNNNNNNNNNNNNNNNNNNNN
>SMTPR3573-16
NNATATTATATTTTATTTTTGGAGCTTGATCAGGAATAGTAGGTACTTCATTAAGAATAATTATTCGAGCTGAATTAGGACACCCTGGAGCCTTAATTGGTAATGATCAAATTTATAACGTAGTTGTAACAGCTCATGCTTTTATTATAATTTTTTTTATAGTTATACCTATTATAATTGGAGGATTTGGAAATTGATTAGTCCCTCTTATATTAGGAGCCCCCGATATAGCTTTCCCTCGAATAAATAATATAAGTTTTTGAATACTCCCCCCATCATTAACATTATTGCTTTCAAGAAGTTTAGTAGAGGCAGGGGCCGGAACAGGATGAACTGTTTACCCACCTCTTTCATCTTCAATTGCTCACGCTGGAGCTTCTGTTGATTTAGCAATTTTTTCACTTCATTTAGCAGGAATTTCTTCAATTTTAGGAGCAGTAAATTTTATTACTACTATTATTAATATACGAGCCCCAGGAATTACTTTTGATCGATTACCCTTATTTGTTTGATCTGTTTTAATTACTGCAGTTCTTTTACTACTATCTCTACCAGTATTGGCAGGAGCTATTACAATACTATTAACAGATCGANNNNNNNNNNNNNNNNNNNNNNNNNNNNNNNNNNNNNNNNNNNNNNNNNNNNNNNNNNNNNNNNNN
>SMTPR4731-16
NNATATTATATTTTATTTTTGGAGCTTGATCAGGAATAGTAGGTACTTCATTAAGAATAATTATTCGAGCTGAATTAGGACACCCTGGAGCCTTAATTGGTAATGATCAAATTTATAACGTAGTTGTAACAGCTCATGCTTTTATTATAATTTTTTTTATAGTTATACCTATTATAATTGGAGGATTTGGAAATTGATTAGTCCCTCTTATATTAGGAGCCCCCGATATAGCTTTCCCTCGAATAAATAATATAAGTTTTTGAATACTCCCCCCATCATTAACATTATTGCTTTCAAGAAGTTTAGTAGAGGCAGGGGCCGGAACAGGATGAACTGTTTACCCACCTCTTTCATCTTCAATTGCTCACGCTGGAGCTTCTGTTGATTTAGCAATTTTTTCACTTCATTTAGCAGGAATTTCTTCAATTTTAGGGGCAGTAAATTTTATTACTACTATTATTAATATACGAGCCCCAGGAATTACTTTTGATCGATTACCCTTATTTGTTTGATCTGTTTTAATTACTGCAGTTCTTTTACTACTATCTCTACCAGTATTGGCAGGAGCTATTACAATACTATTANNNNNNNNNNNNNNNNNNNNNNNNNNNNNNNNNNNNNNNNNNNNNNNNNNNNNNNNNNNNNNNNNNNNNNNNNNN
>SMTPR6446-16
NNNNNNNNNNNTTTATTTTTGGAGCTTGATCAGGAATAGTAGGTACTTCATTAAGAATAATTATTCGAGCTGAATTAGGACACCCTGGAGCCTTAATTGGTAATGATCAAATTTATAACGTAGTTGTAACAGCTCATGCTTTTATTATAATTTTTTTTATAGTTATACCTATTATAATTGGAGGATTTGGAAATTGATTAGTCCCTCTTATATTAGGAGCCCCCGATATAGCTTTCCCTCGAATAAATAATATAAGTTTTTGAATACTCCCCCCATCATTAACATTATTGCTTTCAAGAAGTTTAGTAGAGGCAGGGGCCGGAACAGGATGAACTGTTTACCCACCTCTTTCATCTTCAATTGCTCACGCTGGAGCTTCTGTTGATTTAGCAATTTTTTCACTTCATTTAGCAGGAATTTCTTCAATTTTAGGAGCAGTAAATTTTATTACTACTATTATTAATATACGAGCCCCAGGAATTACTTTTGATCGATTACCCTTATTTGTTTGATCTGTTTTAATTACTGCAGTTCTTTTACTACTATCTCTACCAGTATTGGCAGGAGCTATTACAATACTATTAACAGATNNNNNNNNNNNNNNNNNNNNNNNNNNNNNNNNNNNNNNNNNNNNNNNNNNNNNNNNNNNNNNNNNNNNN
>SSBAE5850-13
NAATATTATATTTTATTTTTGGAGCTTGATCAGGAATAGTAGGTACTTCATTAAGAATAATTATTCGAGCTGAATTAGGACATCCTGGAGCCTTAATTGGTAATGATCAAATTTATAACGTAGTTGTAACAGCTCATGCTTTTATTATAATTTTTTTCATAGTTATACCTATTATAATTGGAGGATTTGGAAATTGATTAGTCCCTCTTATATTAGGAGCCCCCGATATAGCTTTCCCCCGAATAAATAATATAAGTTTTTGAATGCTCCCCCCATCATTAACATTATTGCTTTCAAGTAGTTTAGTAGAGGCAGGGGCCGGAACAGGATGAACTGTTTACCCTCCTCTTTCATCTTCAATCGCTCACGCTGGAGCTTCTGTTGATTTAGCTATTTTTTCACTTCATTTAGCTGGAATTTCTTCAATTTTAGGAGCAGTAAATTTTATTACTACTATTATTAATATACGAGCCCCGGGAATTACTTTTGATCGATTACCTTTATTTGTTTGATCTGTTTTAATTACAGCAGTTCTTTTATTATTATCTCTCCCAGTTTTAGCAGGAGCTATTACAATACTATTGACAGATCGAAATNNNNNNNNNNNNNNNNNNNNNNNNNNNNNNNNNNNNNNNNNNNNNNNNNNNNNNNNNNNNNNN
>SSBAE5953-13
NAATATTATATTTTATTTTTGGAGCTTGATCAGGAATAGTAGGTACTTCATTAAGAATAATTATTCGAGCTGAATTAGGACACCCTGGAGCCTTAATTGGTAATGATCAAATTTATAACGTAGTTGTAACAGCTCATGCTTTTATTATAATTTTTTTTATAGTTATACCTATTATAATTGGAGGATTTGGAAATTGATTAGTCCCTCTTATATTAGGAGCCCCCGATATAGCTTTCCCTCGAATAAATAATATAAGTTTTTGAATACTCCCCCCATCATTAACATTATTGCTTTCAAGAAGTTTAGTAGAGGCAGGGGCCGGAACAGGATGAACTGTTTACCCACCTCTTTCATCTTCAATTGCTCACGCTGGAGCTTCTGTTGATTTAGCAATTTTTTCACTTCATTTAGCAGGAATTTCTTCAATTTTAGGAGCAGTAAATTTTATTACTACTATTATTAATATACGAGCCCCAGGAATTACTTTTGATCGATTACCCTTATTTGTTTGATCTGTTTTAATTACTGCAGTTCTTTTACTACTATCTCTACCAGTATTGGCAGGAGCTATTACAATACTATTAACAGATCGAAATNNNNNNNNNNNNNNNNNNNNNNNNNNNNNNNNNNNNNNNNNNNNNNNNNNNNNNNNNNNNNNN
>SSDWA5170-15
NNATATTATATTTTATTTTTGGAGCTTGATCAGGAATAGTAGGTACTTCATTAAGAATAATTATTCGAGCTGAATTAGGACATCCTGGAGCCTTAATTGGTAACGATCAAATTTATAACGTAGTTGTAACAGCTCATGCTTTTATTATAATTTTTTTCATAGTTATACCTATTATAATTGGAGGATTTGGAAATTGATTAGTCCCTCTTATATTAGGAGCCCCCGATATAGCTTTCCCTCGAATAAATAATATAAGTTTTTGAATACTCCCCCCATCATTAACATTATTGCTTTCAAGTAGTTTAGTAGAGGCAGGGGCCGGAACAGGGTGAACTGTTTACCCCCCTCTTTCATCTTCAATTGCCCACGCTGGAGCTTCTGTTGATTTAGCTATTTTTTCACTTCATTTAGCTGGGATTTCTTCAATTTTAGGAGCAGTAAATTTTATTACTACTATTATTAATATACGAGCCCCAGGAATTACTTTTGATCGATTGCCTTTATTTGTTTGGTCTGTTTTAATCACAGCAGTTCTTTTATTATTATCTCTGCCAGTTTTAGCANNNNNNNNNNNNNNNNNNNNNNNNNNNNNNNNNNNNNNNNNNNNNNNNNNNNNNNNNNNNNNNNNNNNNNNNNNNNNNNNNNNNNNNNNNNNNNNN
>SSEIA7224-13
NNNNNNNNNNNNNNNNNNNNNNNNNNNNNNNNNNNNNNNNNNNNNNNNNNNNNNNNNNNNNNNNNNNNGCTGAATTAGGACACCCTGGAGCCTTAATTGGTAATGATCAAATTTATAACGTAGTTGTAACAGCTCATGCTTTTATTATAATTTTTTTTATAGTTATACCTATTATAATTGGAGGATTTGGAAATTGATTAGTCCCTCTTATATTAGGAGCCCCCGATATAGCTTTCCCTCGAATAAATAATATAAGTTTTTGAATACTCCCCCCATCATTAACATTATTGCTTTCAAGAAGTTTAGTAGAGGCAGGGGCCGGAACAGGATGAACTGTTTACCCACCTCTTTCATCTTCAATTGCTCACGCTGGAGCTTCTGTTGATTTAGCAATTTTTTCACTTCATTTAGCAGGAATTTCTTCAATTTTAGGAGCAGTAAATTTTATTACTACTATTATTAATATACGAGCCCCAGGAATTACTTTTGATCGATTACCCTTATTTGTTTGATCTGTTTTAATTACTGCAGTTCTTTTACTACTATCTCTACCAGTATTGGCAGGAGCTATTACAATACTATTAACAGATCGANNNNNNNNNNNNNNNNNNNNNNNNNNNNNNNNNNNNNNNNNNNNNNNNNNNNNNNNNNNNNNNNNN
>SSEIB4747-13
NAATATTATATTTTATTTTTGGAGCTTGATCAGGAATAGTAGGTACTTCATTAAGAATAATTATTCGAGCTGAATTAGGACACCCTGGAGCCTTAATTGGTAATGATCAAATTTATAACGTAGTTGTAACAGCTCATGCTTTTATTATAATTTTTTTTATAGTTATACCTATTATAATTGGAGGATTTGGAAATTGATTAGTCCCTCTTATATTAGGAGCCCCCGATATAGCTTTCCCTCGAATAAATAATATAAGTTTTTGAATACTCCCCCCATCATTAACATTATTGCTTTCAAGAAGTTTAGTAGAGGCAGGGGCCGGAACAGGATGAACTGTTTACCCACCTCTTTCATCTTCAATTGCTCACGCTGGAGCTTCTGTTGATTTAGCAATTTTTTCACTTCATTTAGCAGGAATTTCTTCAATTTTAGGAGCAGTAAATTTTATTACTACTATTATTAATATACGAGCCCCAGGAATTACTTTTGATCGATTACCCTTATTTGTTTGATCTGTTTTAATTACTGCAGTTCTTTTACTACTATCTCTACCAGTATTGGCAGGAGCTATTACAATACTATTAACAGATCGAAATCTAAATACATCTTTTTTTGATNNNNNNNNNNNNNNNNNNNNNNNNNNNNNNNNNNNNNNNNNN
>SSEIB4780-13
NAATATTATATTTTATTTTTGGAGCTTGATCAGGAATAGTAGGTACTTCATTAAGAATAATTATTCGAGCTGAATTAGGACACCCTGGAGCCTTAATTGGTAATGATCAAATTTATAACGTAGTTGTAACAGCTCATGCTTTTATTATAATTTTTTTTATAGTTATACCTATTATAATTGGAGGATTTGGAAATTGATTAGTCCCTCTTATATTAGGAGCCCCCGATATAGCTTTCCCTCGAATAAATAATATAAGTTTTTGAATACTCCCCCCATCATTAACATTATTGCTTTCAAGAAGTTTAGTAGAGGCAGGGGCCGGAACAGGATGAACTGTTTACCCACCTCTTTCATCTTCAATTGCTCACGCTGGGGCTTCTGTTGATTTAGCAATTTTTTCACTTCATTTAGCAGGAATTTCTTCAATTTTAGGAGCAGTAAATTTTATTACTACTATTATTAATATACGAGCCCCAGGAATTACTTTTGATCGATTACCCTTATTTGTTTGATCTGTTTTAATTACTGCAGTTCTTTTACTACTATCTCTACCAGTATTGGCAGGAGCTATTACAATACTATTAACAGATCGAAATCTAAATACATCTTTTTTTGATNNNNNNNNNNNNNNNNNNNNNNNNNNNNNNNNNNNNNNNNNN
>SSEIC1868-13
NAATATTATATTTTATTTTTGGAGCTTGATCAGGAATAGTAGGTACTTCATTAAGAATAATTATTCGAGCTGAATTAGGACATCCTGGAGCCTTAATTGGTAATGATCAAATTTATAACGTAGTTGTAACAGCTCATGCTTTTATTATAATTTTTTTCATAGTTATACCTATTATAATTGGAGGATTTGGAAATTGATTAGTCCCTCTTATATTAGGAGCCCCCGATATAGCTTTCCCCCGAATAAATAATATAAGTTTTTGAATGCTCCCCCCATCATTAACATTATTGCTTTCAAGTAGTTTAGTAGAGGCAGGGGCCGGAACAGGATGAACTGTTTACCCTCCTCTTTCATCTTCAATCGCTCACGCTGGAGCTTCTGTTGATTTAGCTATTTTTTCACTTCATTTAGCAGGAATTTCTTCAATTTTAGGAGCAGTAAATTTTATTACTACTATTATTAATATACGAGCCCCAGGAATTACTTTTGATCGATTACCTTTATTTGTTTGATCTGTTTTAATTACAGCAGTTCTTTTATTATTATCTCTCCCAGTTTTAGCAGGAGCTATTACAATACTATTGACAGATCGAAATCTAAATACATCTTTTTTTGATCCTGCAGGAGGGGGTGATCCAATTTTATATCAACACTTATTT
>SSEID1983-13
NAATATTATATTTTATTTTTGGAGCTTGATCAGGAATAGTAGGTACTTCATTAAGAATAATTATTCGAGCTGAATTAGGACACCCTGGAGCCTTAATTGGTAATGATCAAATTTATAACGTAGTTGTAACAGCTCATGCTTTTATTATAATTTTTTTTATAGTTATACCTATTATAATTGGAGGATTTGGAAATTGATTAGTCCCTCTTATATTAGGAGCCCCCGATATAGCTTTCCCTCGAATAAATAATATAAGTTTTTGAATACTCCCCCCATCATTAACATTATTGCTTTCAAGAAGTTTAGTAGAGGCAGGGGCCGGAACAGGATGAACTGTTTACCCACCTCTTTCATCTTCAATTGCTCACGCTGGAGCTTCTGTTGATTTAGCAATTTTTTCACTTCATTTAGCAGGGATTTCTTCAATTTTAGGAGCAGTAAATTTTATTACTACTATTATTAATATACGAGCCCCAGGAATTACTTTTGATCGATTACCCTTATTTGTTTGATCTGTTTTAATTACTGCAGTTCTTTTATTACTATCTCTACCAGTATTGGCAGGAGCTATTACAATACTATTAACAGATCGANNNNNNNNNNNNNNNNNNNNNNNNNNNNNNNNNNNNNNNNNNNNNNNNNNNNNNNNNNNNNNNNNN
>SSFDB3893-14
NNNNNNNNNNNTTTATTTTTGGAGCTTGATCAGGAATAGTAGGTACTTCATTAAGAATAATTATTCGAGCTGAATTAGGACATCCTGGAGCCTTAATTGGTAATGATCAAATTTATAACGTAGTTGTAACAGCTCATGCTTTTATTATAATTTTTTTCATAGTTATACCTATTATAATTGGAGGATTTGGAAATTGATTAGTCCCTCTTATATTAGGAGCCCCCGATATAGCTTTCCCTCGAATAAATAATATAAGTTTTTGAATACTCCCCCCATCATTAACATTATTGCTTTCAAGTAGTTTAGTAGAGGCAGGGGCCGGAACAGGATGAACTGTTTACCCCCCTCTTTCATCTTCAATCGCTCACGCTGGAGCTTCTGTTGATTTAGCTATTTTTTCACTTCATTTAGCGGGAATTTCTTCAATTTTAGGAGCAGTAAATTTTATTACTACTATTATTAATATACGAGCCCCAGGAATTACTTTTGATCGATTACCTTTATTTGTTTGATCTGTTTTAATTACAGCAGTTCTTTTATTATTATCTCTCCCAGTTTTAGCAGGANNNNNNNNNNNNNNNNNNNNNNNNNNNNNNNNNNNNNNNNNNNNNNNNNNNNNNNNNNNNNNNNNNNNNNNNNNNNNNNNNNNNNNNNNNNNN
>SSFDC2016-14
NNNNNNNNTATTTTATTTTTGGAGCTTGATCAGGAATAGTAGGTACTTCATTAAGAATAATTATTCGAGCTGAATTAGGACATCCTGGAGCCTTAATTGGTAATGATCAAATTTATAACGTAGTTGTAACAGCTCATGCTTTTATTATAATTTTTTTCATAGTTATACCTATTATAATTGGAGGATTTGGAAATTGATTAGTCCCTCTTATATTAGGAGCCCCCGATATAGCTTTCCCTCGAATAAATAATATAAGTTTTTGAATACTCCCCCCATCATTAACATTATTGCTTTCAAGTAGTTTAGTAGAGGCAGGGGCCGGAACAGGATGAACTGTTTACCCTCCTCTTTCATCTTCAATCGCCCATGCTGGAGCTTCTGTTGATTTAGCTATTTTTTCACTTCATTTAGCGGGAATTTCTTCAATTTTAGGAGCAGTAAATTTTATTACTACTATTATTAATATACGAGCCCCAGGAATTACTTTTGATCGATTACCTTTATTTGTTTGATCTGTTTTAATTACAGCAGTTCTTTTATTATTATCTCTCCCAGTTTTAGCAGGAGCTATTACAATGCTATTAACAGATNNNNNNNNNNNNNNNNNNNNNNNNNNNNNNNNNNNNNNNNNNNNNNNNNNNNNNNNNNNNNNNNNNNNN
>SSFDC5940-14
NAATATTATATTTTATTTTTGGAGCTTGATCAGGAATAGTAGGTACTTCATTAAGAATAATTATTCGAGCTGAATTAGGACATCCTGGAGCCTTAATTGGTAATGATCAAATTTATAACGTAGTTGTAACAGCTCATGCTTTTATTATAATTTTTTTCATAGTTATACCTATTATAATTGGAGGATTTGGAAATTGATTAGTCCCTCTTATATTAGGAGCCCCCGATATAGCTTTCCCTCGAATAAATAATATAAGTTTTTGAATACTCCCCCCATCATTAACATTATTGCTTTCAAGTAGTTTAGTAGAGGCAGGGGCCGGAACAGGATGAACTGTTTACCCTCCTCTTTCATCTTCAATCGCTCACGCTGGAGCTTCTGTTGATTTAGCTATTTTTTCACTTCATTTAGCGGGAATTTCTTCAATTTTAGGAGCAGTAAATTTTATTACTACTATTATTAATATACGAGCCCCAGGAATTACTTTTGATCGATTACCTTTATTTGTTTGATCTGTTTTAATTACAGCAGTTCTTTTATTATTATCTCTCCCAGTTTTAGCAGGAGCTATTACAATACTATTAACAGATCGAAATTTAAATACNNNNNNNNNNNNNNNNNNNNNNNNNNNNNNNNNNNNNNNNNNNNNNNNNNNNNNN
>SSFDC641-14
NNATATTATATTTTATTTTTGGAGCTTGATCAGGAATAGTAGGTACTTCATTAAGAATAATTATTCGAGCTGAATTAGGACATCCTGGAGCCTTAATTGGTAATGATCAAATTTATAACGTAGTTGTAACAGCTCATGCTTTTATTATAATTTTTTTCATAGTTATACCTATTATAATTGGAGGATTTGGAAATTGATTAGTCCCTCTTATATTAGGAGCCCCCGATATAGCTTTCCCTCGAATAAATAATATAAGTTTTTGAATACTCCCCCCATCATTAACATTATTGCTTTCAAGTAGTTTAGTAGAGGCAGGGGCCGGAACAGGATGAACTGTTTACCCTCCTCTTTCATCTTCAATCGCTCACGCTGGAGCTTCTGTTGATTTAGCTATTTTTTCACTTCATTTAGCGGGAATTTCTTCAATTTTAGGAGCAGTAAATTTTATTACTACTATTATTAATATACGAGCCCCAGGAATTACTTTTGATCGATTACCTTTATTTGTTTGATCTGTTTTAATTACAGCAGTTCTTTTATTATTATCTCTCCCAGTTTTAGCAGGAGCTATTACAATGCTATTGACAGATNNNNNNNNNNNNNNNNNNNNNNNNNNNNNNNNNNNNNNNNNNNNNNNNNNNNNNNNNNNNNNNNNNNNN
>SSJAF3811-13
NNNNNNNNNNNTTTATTTTTGGAGCTTGATCAGGAATAGTAGGTACTTCATTAAGAATAATTATTCGAGCTGAATTAGGACATCCTGGAGCCTTAATTGGTAATGATCAAATTTATAACGTAGTTGTAACAGCTCATGCTTTTATTATAATTTTTTTCATAGTTATACCTATTATAATTGGAGGATTTGGAAATTGATTAGTCCCTCTTATATTAGGAGCCCCCGATATAGCTTTCCCCCGAATAAATAATATAAGTTTTTGAATGCTCCCCCCATCATTAACATTATTGCTTTCAAGTAGTTTAGTAGAGGCAGGGGCCGGAACAGGATGAACTGTTTACCCTCCTCTTTCATCTTCAATCGCTCACGCTGGAGCTTCTGTTGATTTAGCTATTTTTTCACTTCATTTAGCAGGAATTTCTTCAATTTTAGGAGCAGTAAATTTTATTACTACTATTATTAATATACGAGCCCCAGGAATTACTTTTGATCGATTGCCTTTATTTGTTTGATCTGTTTTAATTACAGCAGTTCTTTTATTATTATCTCTCCCAGTTTTAGCAGGAGCTATTACAATACTATTAACAGATCGANNNNNNNNNNNNNNNNNNNNNNNNNNNNNNNNNNNNNNNNNNNNNNNNNNNNNNNNNNNNNNNNNN
>SSJAF4009-13
NNATATTATATTTTATTTTTGGAGCTTGATCAGGAATAGTAGGTACTTCATTAAGAATAATTATTCGAGCTGAATTAGGGCATCCTGGAGCCTTAATTGGTAATGATCAAATTTATAACGTAGTTGTAACAGCTCATGCTTTTATTATAATTTTTTTCATAGTTATACCTATTATAATTGGAGGATTTGGAAATTGATTAGTCCCTCTTATATTAGGAGCCCCCGATATAGCTTTCCCCCGAATAAATAATATAAGTTTTTGAATGCTCCCCCCATCATTAACATTATTGCTTTCAAGTAGTTTAGTAGAGGCAGGGGCCGGAACAGGATGAACTGTTTACCCTCCTCTTTCATCTTCAATCGCTCACGCTGGAGCTTCTGTTGATTTAGCTATTTTTTCACTTCATTTAGCAGGAATTTCTTCAATTTTAGGAGCAGTAAATTTTATTACTACTATTATTAATATACGAGCCCCAGGAATTACTTTTGATCGACTACCTTTATTTGTTTGATCTGTTTTAATTACAGCAGTTCTTTTATTATTATCTCTCCCAGTTTTAGCAGGAGCTATTACAATACTATTAACAGATCGANNNNNNNNNNNNNNNNNNNNNNNNNNNNNNNNNNNNNNNNNNNNNNNNNNNNNNNNNNNNNNNNNN
>SSJAF4492-13
NNATATTATATTTTATTTTTGGAGCTTGATCAGGAATAGTAGGTACTTCATTAAGAATAATTATTCGAGCTGAATTAGGACATCCTGGAGCCTTAATTGGTAATGATCAAATTTATAACGTAGTTGTAACAGCTCATGCTTTTATTATAATTTTTTTCATAGTTATACCTATTATAATTGGAGGATTTGGAAATTGATTAGTCCCTCTTATATTAGGAGCCCCCGATATAGCTTTCCCCCGAATAAATAATATAAGTTTTTGAATGCTCCCCCCATCATTAACATTATTGCTTTCAAGTAGTTTAGTAGAGGCAGGGGCCGGAACAGGATGAACTGTTTACCCTCCTCTTTCATCTTCAATCGCTCACGCTGGAGCTTCTGTTGATTTAGCTATTTTTTCACTTCATTTAGCAGGAATTTCTTCAATTTTAGGAGCAGTAAATTTTATTACTACTATTATTAATATACGAGCCCCAGGAATTACTTTTGATCGATTACCTTTATTTGTTTGATCTGTTTTAATTACAGCAGTTCTTTTATTATTATCTCTCCCAGTTTTAGCAGGAGCTATTACAATACTATTAACAGATCGANNNNNNNNNNNNNNNNNNNNNNNNNNNNNNNNNNNNNNNNNNNNNNNNNNNNNNNNNNNNNNNNNN
>SSJAF4526-13
NAATATTATATTTTATTTTTGGAGCTTGATCAGGAATAGTAGGTACTTCATTAAGAATAATTATTCGAGCTGAATTAGGGCATCCTGGAGCCTTAATTGGTAACGATCAAATTTATAACGTAGTTGTAACAGCTCATGCTTTTATTATAATTTTTTTCATAGTTATACCTATTATAATTGGAGGATTTGGAAATTGATTAGTCCCTCTTATATTAGGAGCCCCCGATATAGCTTTCCCTCGAATAAATAATATAAGTTTTTGAATACTCCCCCCATCATTAACATTATTGCTTTCAAGTAGTTTAGTAGAGGCAGGGGCCGGAACAGGGTGAACTGTTTACCCCCCTCTTTCATCTTCAATTGCCCACGCTGGGGCTTCTGTTGATTTAGCTATTTTTTCACTTCATTTAGCTGGGATTTCTTCAATTTTAGGAGCAGTAAATTTTATTACTACTATTATTAATATACGAGCCCCAGGAATTACTTTTGATCGATTGCCTTTATTTGTTTGGTCTGTTTTAATTACAGCAGTTCTTTTATTATTATCTCTGCCAGTTTTAGCAGGGGCTATTACAATACTTTTAACAGATCGAAATCTAAATACATCTTTTTTTGATCCAGCAGGAGGAGGTGATCCAATTTTATATCAACATTTATTT
>SSJAF4555-13
NNATATTATATTTTATTTTTGGAGCTTGATCAGGAATAGTAGGTACTTCATTAAGAATAATTATTCGAGCTGAATTAGGACATCCTGGAGCCTTAATTGGTAATGATCAAATTTATAACGTAGTTGTAACAGCTCATGCTTTTATTATAATTTTTTTCATAGTTATACCTATTATAATTGGAGGATTTGGAAATTGATTAGTCCCTCTTATATTAGGAGCCCCCGATATAGCTTTCCCCCGAATAAATAATATAAGTTTTTGAATGCTCCCCCCATCATTAACATTATTGCTTTCAAGTAGTTTAGTAGAGGCAGGGGCCGGAACAGGATGAACTGTTTACCCTCCTCTTTCATCTTCAATCGCTCACGCTGGAGCTTCTGTTGATTTAGCTATTTTTTCACTTCATTTAGCAGGAATTTCTTCAATTTTAGGAGCAGTAAATTTTATTACTACTATTATTAATATACGAGCCCCAGGAATTACTTTTGATCGATTACCTTTATTTGTTTGATCTGTTTTAATTACAGCAGTTCTTTTATTATTATCTCTCCCAGTTTTAGCAGGAGCTATTACAATACTATTGACAGATCGANNNNNNNNNNNNNNNNNNNNNNNNNNNNNNNNNNNNNNNNNNNNNNNNNNNNNNNNNNNNNNNNNN
>SSJAF5377-13
NAATATTATATTTTATTTTTGGAGCTTGATCAGGAATAGTAGGTACTTCATTAAGAATAATTATTCGAGCTGAATTAGGACATCCTGGAGCCTTAATTGGTAATGATCAAATTTATAACGTAGTTGTAACAGCTCATGCTTTTATTATAATTTTTTTCATAGTTATACCTATTATAATTGGAGGATTTGGAAATTGATTAGTCCCTCTTATATTAGGAGCCCCCGATATAGCTTTCCCCCGAATAAATAATATAAGTTTTTGAATGCTCCCCCCATCATTAACATTATTGCTTTCAAGTAGTTTAGTAGAGGCAGGGGCCGGAACAGGATGAACTGTTTACCCTCCTCTTTCATCTTCAATCGCTCACGCTGGAGCTTCTGTTGATTTAGCTATTTTTTCACTTCATTTAGCAGGAATTTCTTCAATTTTAGGAGCAGTAAATTTTATTACTACTATTATTAATATACGAGCCCCAGGAATTACTTTTGATCGATTACCTTTATTTGTTTGATCTGTTTTAATTACAGCAGTTCTTTTATTATTATCTCTCCCAGTTTTAGCAGGAGCTATTACAATACTANNNNNNNNNNNNNNNNNNNNNNNNNNNNNNNNNNNNNNNNNNNNNNNNNNNNNNNNNNNNNNNNNNNNNNNNNNNNNN
>SSJAF6121-13
GAATATTATATTTTATTTTTGGAGCTTGATCAGGAATAGTAGGTACTTCATTAAGAATAATTATTCGAGCTGAATTAGGACATCCTGGAGCCTTAATTGGTAATGATCAAATTTATAACGTAGTTGTAACAGCTCATGCTTTTATTATAATTTTTTTCATAGTTATACCTATTATAATTGGAGGATTTGGAAATTGATTAGTCCCTCTTATATTAGGAGCCCCCGATATAGCTTTCCCCCGAATAAATAATATAAGTTTTTGAATGCTCCCCCCATCATTAACATTATTGCTTTCAAGTAGTTTAGTAGAGGCAGGGGCCGGAACAGGATGAACTGTTTACCCTCCTCTTTCATCTTCAATCGCTCACGCTGGAGCTTCTGTTGATTTAGCTATTTTTTCACTTCATTTAGCAGGAATTTCTTCAATTTTAGGAGCAGTAAATTTTATTACTACTATTATTAATATACGAGCCCCAGGAATTACTTTTGATCGATTACCTTTATTTGTTTGATCTGTTTTAATTACAGCAGTTCTTTTATTATTATCTCTCCCAGTTTTAGCAGGAGCTATTACAATACTATTGACAGATNNNNNNNNNNNNNNNNNNNNNNNNNNNNNNNNNNNNNNNNNNNNNNNNNNNNNNNNNNNNNNNNNNNNN
>SSJAF7001-13
GAATATTATATTTTATTTTTGGAGCTTGATCAGGAATAGTAGGTACTTCATTAAGAATAATTATTCGAGCTGAATTAGGACATCCTGGAGCCTTAATTGGTAATGATCAAATTTATAACGTAGTTGTAACAGCTCATGCTTTTATTATAATTTTTTTCATAGTTATACCTATTATAATTGGAGGATTTGGAAATTGATTAGTCCCTCTTATATTAGGAGCCCCCGATATAGCTTTCCCCCGAATAAATAATATAAGTTTTTGAATGCTCCCCCCATCATTAACATTATTGCTTTCAAGTAGTTTAGTAGAGGCAGGGGCCGGAACAGGATGAACTGTTTACCCTCCTCTTTCGTCTTCAATCGCTCACGCTGGAGCTTCTGTTGATTTAGCTATTTTTTCGCTTCATTTAGCAGGAATTTCTTCAATTTTAGGAGCAGTAAATTTTATTACTACTATTATTAATATACGAGCCCCAGGAATTACTTTTGATCGATTACCTTTATTTGTTTGATCTGTTTTAATTACAGCAGTTCTTTTATTATTATCTCTCCCAGTTTTAGCAGGAGCTATTACAATACTATTGACAGATCGANNNNNNNNNNNNNNNNNNNNNNNNNNNNNNNNNNNNNNNNNNNNNNNNNNNNNNNNNNNNNNNNNN
>SSKJC1079-15
NNATATTATATTTTATTTTTGGAGCTTGATCAGGAATAGTAGGTACTTCATTAAGAATAATTATTCGAGCTGAATTAGGGCACCCTGGAGCCTTAATTGGCAATGATCAAATTTATAACGTAGTTGTAACAGCTCATGCTTTTATTATAATTTTTTTTATAGTTATGCCTATTATAATTGGAGGATTCGGAAATTGATTAGTCCCTCTCATATTAGGAGCCCCTGACATAGCTTTCCCCCGAATAAATAATATAAGTTTTTGAATACTACCCCCATCATTAACATTATTGCTTTCAAGTAGTTTAGTAGAGGCAGGGGCCGGAACAGGATGAACTGTTTACCCTCCTCTTTCATCATCAATTGCTCACGCTGGAGCTTCTGTTGATTTAGCCATTTTTTCCCTTCATTTAGCAGGGATTTCTTCAATTTTAGGAGCAGTAAATTTTATTACTACTATTATTAATATACGAGCCCCAGGAATTACTTTCGATCGATTACCTTTATTTGTTTGATCTGTTTTAATTACAGCAGTTCTTTTATTATTATCTTTGCCAGTTTTAGCGGGAGCTATTACAATANNNNNNNNNNNNNNNNNNNNNNNNNNNNNNNNNNNNNNNNNNNNNNNNNNNNNNNNNNNNNNNNNNNNNNNNNNNNNNNNN
>SSWLD1908-13
NAATATTATATTTTATTTTTGGAGCTTGATCAGGAATAGTAGGTACTTCATTAAGAATAATTATTCGAGCTGAATTAGGACACCCTGGAGCCTTAATTGGTAATGATCAAATTTATAACGTAGTTGTAACAGCTCATGCTTTTATTATAATTTTTTTTATAGTTATACCTATTATAATTGGAGGATTTGGAAATTGATTAGTCCCTCTTATATTAGGAGCCCCCGATATAGCTTTCCCTCGAATAAATAATATAAGTTTTTGAATACTCCCCCCATCATTAACATTATTGCTTTCAAGAAGTTTAGTAGAGGCAGGGGCCGGAACAGGATGAACTGTTTACCCACCTCTTTCATCTTCAATTGCTCACGCTGGAGCTTCTGTTGATTTAGCAATTTTTTCACTTCATTTAGCAGGAATTTCTTCAATTTTAGGAGCAGTAAATTTTATTACTACTATTATTAATATACGAGCCCCAGGAATTACTTTTGATCGATTACCCTTATTTGTTTGATCTGTTTTAATTACTGCAGTTCTTTTACTACTATCTCTACCAGTATTGGCAGGAGCTATTACAATACTATTAACAGATCGAAATCTAAATACATCTTTTTTTGATCCTGCAGGAGGAGGAGNNNNNNNNNNNNNNNNNNNNNNNNNN
>TSZJK309-15
NAATATTATATTTTATTTTTGGAGCTTGATCAGGAATAGTAGGTACTTCATTAAGAATAATTATTCGAGCTGAACTAGGACATCCTGGAGCCTTAATTGGTAATGATCAAATTTATAACGTAGTTGTAACAGCTCATGCTTTTATTATAATTTTTTTCATAGTTATACCTATTATAATTGGAGGATTTGGAAATTGATTAGTCCCTCTTATATTAGGAGCCCCCGATATAGCTTTCCCCCGAATAAATAATATAAGTTTTTGAATATTACCCCCATCATTAACATTATTGCTTTCAAGAAGTTTAGTAGAGGCAGGGGCCGGAACAGGGTGAACTGTTTATCCCCCTCTTTCATCTTCAATTGCTCACGCTGGAGCCTCTGTTGATTTAGCAATTTTTTCACTTCATTTAGCAGGAATCTCTTCAATTTTAGGAGCAGTAAATTTTATTACTACTATTATTAATATACGAGCCCCAGGAATCACTTTTGATCGATTACCATTATTTGTTTGATCTGTTTTAATTACAGCAGTTCTTTTACTTCTTTCTCTACCAGTATTAGCAGGAGCTATTACAATACTATTAACAGATCGAAATCTAAATACATCTTTTTTTGATCCTGCAGGAGGAGGTGATCCAATTTTATACCAACATTTATTT
>GMGRF3113-13
NAATATTATACTTCATTTTTGGTGCTTGATCAGGAATAGTTGGTACATCCCTAAGTATAATTATTCGAGCTGAATTAGGACACCCTGGAGCATTAATTGGAAATGATCAAATTTATAACGTTGTTGTTACAGCTCATGCATTTATTATAATTTTCTTTATAGTTATACCAATTATAATTGGAGGATTTGGAAATTGACTAGTACCCCTAATACTAGGAGCCCCAGATATAGCCTTTCCTCGAATAAATAATATAAGTTTTTGAATACTACCTCCATCTTTAACTCTATTACTTTCAAGTAGTTTAGTAGAAACAGGGGCTGGAACAGGGTGAACTGTTTATCCTCCTTTATCTTCTTCTATTGCCCATGCTGGTGCATCTGTTGATCTAGCTATTTTTTCATTACATTTAGCTGGTATTTCGTCTATTTTAGGGGCTGTAAATTTTATTACTACTATTATTAATATACGAGCCCCAGGAATTACATTTGATAAAATACCTTTATTTGTTTGGTCAGTTTTAATTACTGCTGTACTTTTATTATTATCTCTTCCAGTTTTAGCTGGAGCTATTACTATATTATTAACAGATCGAAATCTTAATACTTCATTTTTTGATCCTGCTGGTGGTGGAGATCCTATTTTATATCAACACTTATTT
>GMGRG1328-13
NAATATTATATTTTATTTTTGGTGCATGATCAGGAATAGTTGGAACTTCTTTAAGTATAATTATTCGTGCTGAATTAGGACACCCTGGTGCTTTAATTGGTAATGATCAAATTTATAATGTAGTAGTTACTGCTCATGCTTTTATTATAATTTTTTTTATAGTTATACCTATTATAATTGGAGGATTTGGTAATTGATTAGTCCCACTTATATTAGGAGCCCCCGATATAGCTTTCCCTCGAATAAATAATATAAGTTTTTGAATACTTCCCCCTTCTTTAACATTATTGCTTTCAAGTAGTTTAGTAGAGGCAGGGGCCGGAACAGGATGAACTGTTTACCCTCCTCTTTCTTCATCTATTGCCCACGCAGGAGCTTCTGTAGATTTAGCTATTTTTTCTCTACATTTAGCTGGAATTTCTTCCATTTTAGGAGCAGTAAATTTTATTACAACAATTATTAATATACGAGCTCCAGGAATTTCTTTTGATCGAATACCCTTATTTGTTTGATCAGTATTAATTACAGCTGTTCTATTACTACTTTCATTGCCAGTTTTAGCTGGAGCTATTACAATATTATTGACAGATCGAAATTTAAATACTTCTTTCTTTGACCCTGCTGGTGGGGGGGATCCAATCTTGTATCAACATTTATTT
>GMNWP427-14
NAATATTATATTTTATTTTTGGAGCATGATCAGGAATAGTTGGTACTTCCCTAAGTATAATTATTCGAGCTGAATTAGGACACCCTGGTGCTTTAATTGGTAATGATCAAATTTATAACGTAGTTGTAACAGCTCATGCTTTTATTATAATTTTTTTCATAGTAATACCTATTATAATTGGAGGATTTGGAAACTGATTAGTTCCTTTAATACTAGGAGCCCCAGATATAGCTTTCCCTCGAATAAATAATATAAGATTTTGAATACTTCCTCCCTCTTTAACACTATTACTTTCAAGTAGTCTTGTAGAAGCAGGGGCTGGAACAGGTTGAACTGTTTATCCTCCTCTTTCTTCAGCAATTGCTCATGCTGGAGCATCTGTAGATCTTGCTATTTTTTCCCTACATTTAGCAGGTATTTCATCTATTTTAGGTGCAGTAAATTTTATTACAACTATTATTAATATACGAGCCCCAGGAATTACTTTTGATCGTCTTCCTTTATTTGTATGATCGGTTTTAATTACAGCTGTTTTACTACTATTATCTTTACCTGTTCTAGCTGGAGCTATTACAATATTACTAACAGATCGAAATTTAAATACTTCATTTTTTGNNNNNNNNNNNNNNNNNNNNNNNNNNNNNNNNNNNNNNNNNNNN
>NOMYC475-13
NAATCTTATATTTTATTTTTGGAGCTTGATCAGGAATAGTTGGTACTTCCCTAAGTATAATTATTCGAGCTGAATTAGGACACCCAGGAGCCTTAATTGGAAATGATCAAATTTATAATGTAATTGTGACTGCTCATGCATTTATTATAATTTTTTTTATAGTAATACCTATTATAATTGGAGGATTTGGAAATTGACTAGTACCCCTTATACTAGGAGCCCCAGATATAGCATTTCCTCGAATAAATAATATAAGTTTTTGAATACTTCCTCCCTCTTTAACTCTTCTTCTTTCAAGAAGATTAGTAGAAGCAGGGGCTGGAACAGGATGAACTGTTTACCCCCCTCTTTCTTCAACTATTGCACATGCTGGTGCATCTGTTGACTTAGCTATTTTTTCTTTACATTTAGCAGGGATCTCTTCAATTTTAGGAGCAGTAAATTTTATTACTACTATTATTAATATACGAGCTCCTGGAATTACATTTGATCGAATACCTTTATTTGTGTGATCAGTTTTAATTACAGCTGTTTTATTATTACTTTCCCTTCCTGTTCTTGCTGGAGCAATTACTATACTATTAACAGACCGGAATTTAAATACTTCATTTTTTGACCCTGCTGGAGGAGGTGATCCTATTCTTTACCAACATTTATTT
>SSBAE2265-13
NAATATTATATTTTATTTTTGGAGCATGATCAGGAATAGTTGGTACTTCCCTAAGTATAATTATTCGAGCTGAACTTGGCCACCCAGGAGCCTTAATTGGTAATGATCAAATTTATAATGTAGTAGTAACAGCTCATGCTTTTATTATAATTTTTTTTATAGTAATACCTATTATAATTGGAGGATTTGGAAATTGATTAGTGCCTCTCATATTAGGGGCCCCCGATATAGCTTTCCCCCGAATAAATAATATAAGTTTTTGAATACTACCCCCCTCATTAACCCTTCTACTTTCAAGTAGCCTTGTAGAAGCAGGGGCCGGAACAGGTTGAACTGTATACCCCCCACTTTCGTCGTCAATTGCCCATGCTGGGGCATCTGTGGATTTAGCAATTTTTTCTTTACATTTAGCCGGTATTTCATCCATTTTAGGGGCAGTAAATTTTATTACAACTATTATTAATATGCGAGCCCCAGGAATTACTTTTGACCGACTTCCACTATTTGTATGGTCTGTTTTAATTACAGCGGTTTTATTACTTTTATCATTACCTGTATTAGCAGGAGCTATCACCATATTATTAACTGACCGAAATTTAAATACTTCTTTTTTTGATCCAGCTGGAGGAGGTGACCCTATTCTTTATCAACACTTATTT
>SSWLD1854-13
NAATATTATATTTTATTTTTGGTGCATGATCAGGAATAGTAGGTACTTCATTAAGAATAATTATTCGAGCAGAACTAGGACACCCTGGAGCTCTAATTGGTAATGATCAAATTTATAATGTAGTAGTAACTGCCCATGCTTTTGTTATAATTTTTTTCATAGTTATACCTATTATAATCGGAGGATTTGGAAATTGACTAGTCCCTTTAATATTAGGAGCCCCCGACATAGCTTTCCCCCGTATAAATAATATAAGATTTTGAATATTACCTCCTTCTTTAACATTATTACTTTCAAGTAGTTTAGTGGAAGCAGGGGCTGGAACAGGTTGAACTGTTTATCCCCCCCTATCTTCTTCAATTGCCCATGCTGGGGCATCTGTTGATTTAGCAATCTTTTCTCTTCATTTGGCCGGAATCTCTTCAATTTTAGGAGCAGTTAATTTTATCACTACAATTATTAATATACGAGCCGCAGGAATTACTTTTGATCGATTACCTTTATTTGTTTGATCAGTCCTAATTACAGCTGTTCTTTTATTATTGTCTCTTCCTGTTTTAGCCGGAGCTATTACAATATTGTTAACAGATCGAAATTTAAACACTTCTTTCTTTGNNNNNNNNNNNNNNNNNNNNNNNNNNNNNNNNNNNNNNNNNNNN
