# Supplementary material for: Revision of the Exechiaparva group (Diptera: Mycetophilidae)
Source: Biodivers Data J. 2021 Sep 24;9:e67134. doi: 10.3897/BDJ.9.e67134 (PMC8486760; doi:10.3897/BDJ.9.e67134)
Supplement: Supplementary material 3 — R script [file bdj-09-e67134-s003.zip › jonpeder-The-Exechia-parva-group-b70767c/CO1_tree/parvagr.tree]

#NEXUS
Begin taxa;
	Dimensions ntax=130;
		Taxlabels
			CNEIB1472-12
			CNEIB329-12
			CNEIH1307-13
			CNEIH1456-13
			CNGBA541-13
			CNGBI1150-14
			CNGBJ1073-14
			CNGSI2814-15
			CNGSI3766-15
			CNGSI793-15
			CNKOK034-14
			CNPAH062-13
			CNPAJ137-13
			CNPKE159-14
			CNPKJ1673-14
			CNPKK1220-14
			CNPKK751-14
			CNPKM295-14
			CNPPE340-12
			CNRGH503-15
			CNRMF2838-12
			CNTII131-15
			CRHIC489-16
			GBDP16454-15
			GMGRF3113-13
			GMGRG1328-13
			GMGRG940-13
			GMGRH2069-13
			GMGRI363-13
			GMNWP427-14
			JKBRM053-16
			JSCI182-16
			NOMYC475-13
			NORSC013-15
			NORSC032-15
			NORSC061-15
			NORSC1122-17
			NORSC1143-17
			NORSC1606-17
			NORSC198-16
			NORSC2265-17
			NORSC2606-18
			NORSC2607-18
			NORSC298-16
			NORSC3986-20
			NORSC3987-20
			NORSC4023-20
			NORSC4028-20
			NORSC4078-20
			NORSC469-16
			NORSC598-16
			NORSC605-16
			SCIEX023-19
			SCIEX024-19
			SCIEX025-19
			SCIEX026-19
			SCIEX034-19
			SCIEX035-19
			SCIEX036-19
			SCIEX072-19
			SCIEX075-19
			SCIEX093-19
			SMTPB13835-13
			SMTPB13870-13
			SMTPB2050-13
			SMTPD1968-13
			SMTPI2672-14
			SMTPI3191-14
			SMTPI5039-14
			SMTPJ3314-14
			SMTPL8359-15
			SMTPM3653-15
			SMTPM520-15
			SMTPM549-15
			SMTPM871-15
			SMTPR2566-16
			SMTPR3573-16
			SMTPR4519-16
			SMTPR4731-16
			SMTPR6446-16
			SMTPR6488-16
			SSBAA702-12
			SSBAC2209-12
			SSBAE2265-13
			SSBAE2719-13
			SSBAE5850-13
			SSBAE5953-13
			SSBAF2863-13
			SSDWA1981-15
			SSDWA5170-15
			SSEIA389-13
			SSEIA392-13
			SSEIA6462-13
			SSEIA6828-13
			SSEIA7224-13
			SSEIB4747-13
			SSEIB4780-13
			SSEIC1868-13
			SSEIC1902-13
			SSEID1983-13
			SSFDB3893-14
			SSFDC2016-14
			SSFDC5940-14
			SSFDC641-14
			SSFDC679-14
			SSJAC919-13
			SSJAE245-13
			SSJAE6962-13
			SSJAF3811-13
			SSJAF4009-13
			SSJAF4473-13
			SSJAF4492-13
			SSJAF4526-13
			SSJAF4555-13
			SSJAF4695-13
			SSJAF5377-13
			SSJAF6121-13
			SSJAF7001-13
			SSJAF7024-13
			SSJAF9966-13
			SSKJC1079-15
			SSPAA6189-13
			SSPAB4245-13
			SSPAB4248-13
			SSPAB4269-13
			SSPAB6295-13
			SSWLD1854-13
			SSWLD1908-13
			SSWLD3126-13
			TSZJK309-15
			;
End;
Begin trees;
	Translate
		1 CNEIB1472-12,
		2 CNEIB329-12,
		3 CNEIH1307-13,
		4 CNEIH1456-13,
		5 CNGBA541-13,
		6 CNGBI1150-14,
		7 CNGBJ1073-14,
		8 CNGSI2814-15,
		9 CNGSI3766-15,
		10 CNGSI793-15,
		11 CNKOK034-14,
		12 CNPAH062-13,
		13 CNPAJ137-13,
		14 CNPKE159-14,
		15 CNPKJ1673-14,
		16 CNPKK1220-14,
		17 CNPKK751-14,
		18 CNPKM295-14,
		19 CNPPE340-12,
		20 CNRGH503-15,
		21 CNRMF2838-12,
		22 CNTII131-15,
		23 CRHIC489-16,
		24 GBDP16454-15,
		25 GMGRF3113-13,
		26 GMGRG1328-13,
		27 GMGRG940-13,
		28 GMGRH2069-13,
		29 GMGRI363-13,
		30 GMNWP427-14,
		31 JKBRM053-16,
		32 JSCI182-16,
		33 NOMYC475-13,
		34 NORSC013-15,
		35 NORSC032-15,
		36 NORSC061-15,
		37 NORSC1122-17,
		38 NORSC1143-17,
		39 NORSC1606-17,
		40 NORSC198-16,
		41 NORSC2265-17,
		42 NORSC2606-18,
		43 NORSC2607-18,
		44 NORSC298-16,
		45 NORSC3986-20,
		46 NORSC3987-20,
		47 NORSC4023-20,
		48 NORSC4028-20,
		49 NORSC4078-20,
		50 NORSC469-16,
		51 NORSC598-16,
		52 NORSC605-16,
		53 SCIEX023-19,
		54 SCIEX024-19,
		55 SCIEX025-19,
		56 SCIEX026-19,
		57 SCIEX034-19,
		58 SCIEX035-19,
		59 SCIEX036-19,
		60 SCIEX072-19,
		61 SCIEX075-19,
		62 SCIEX093-19,
		63 SMTPB13835-13,
		64 SMTPB13870-13,
		65 SMTPB2050-13,
		66 SMTPD1968-13,
		67 SMTPI2672-14,
		68 SMTPI3191-14,
		69 SMTPI5039-14,
		70 SMTPJ3314-14,
		71 SMTPL8359-15,
		72 SMTPM3653-15,
		73 SMTPM520-15,
		74 SMTPM549-15,
		75 SMTPM871-15,
		76 SMTPR2566-16,
		77 SMTPR3573-16,
		78 SMTPR4519-16,
		79 SMTPR4731-16,
		80 SMTPR6446-16,
		81 SMTPR6488-16,
		82 SSBAA702-12,
		83 SSBAC2209-12,
		84 SSBAE2265-13,
		85 SSBAE2719-13,
		86 SSBAE5850-13,
		87 SSBAE5953-13,
		88 SSBAF2863-13,
		89 SSDWA1981-15,
		90 SSDWA5170-15,
		91 SSEIA389-13,
		92 SSEIA392-13,
		93 SSEIA6462-13,
		94 SSEIA6828-13,
		95 SSEIA7224-13,
		96 SSEIB4747-13,
		97 SSEIB4780-13,
		98 SSEIC1868-13,
		99 SSEIC1902-13,
		100 SSEID1983-13,
		101 SSFDB3893-14,
		102 SSFDC2016-14,
		103 SSFDC5940-14,
		104 SSFDC641-14,
		105 SSFDC679-14,
		106 SSJAC919-13,
		107 SSJAE245-13,
		108 SSJAE6962-13,
		109 SSJAF3811-13,
		110 SSJAF4009-13,
		111 SSJAF4473-13,
		112 SSJAF4492-13,
		113 SSJAF4526-13,
		114 SSJAF4555-13,
		115 SSJAF4695-13,
		116 SSJAF5377-13,
		117 SSJAF6121-13,
		118 SSJAF7001-13,
		119 SSJAF7024-13,
		120 SSJAF9966-13,
		121 SSKJC1079-15,
		122 SSPAA6189-13,
		123 SSPAB4245-13,
		124 SSPAB4248-13,
		125 SSPAB4269-13,
		126 SSPAB6295-13,
		127 SSWLD1854-13,
		128 SSWLD1908-13,
		129 SSWLD3126-13,
		130 TSZJK309-15
;
tree TREE1 = ((((((((((((((((((((1[&height=2.1005468941755807E-17,height_95%_HPD={0.0,4.163336342344337E-17},height_median=1.3877787807814457E-17,height_range={0.0,6.938893903907228E-17},length=9.25634134528322E-4,length_95%_HPD={1.9782347678021228E-7,0.0026852950553167},length_median=6.739085958230584E-4,length_range={1.9782347678021228E-7,0.005860994325983665}]:0.0028389251449491056,18[&height=…
End;
