# Supplementary material for: Revision of the Exechiaparva group (Diptera: Mycetophilidae)
Source: Biodivers Data J. 2021 Sep 24;9:e67134. doi: 10.3897/BDJ.9.e67134 (PMC8486760; doi:10.3897/BDJ.9.e67134)
Supplement: Supplementary material 3 — R script [file bdj-09-e67134-s003.zip › jonpeder-The-Exechia-parva-group-b70767c/CO1_tree/parvagr.trees]

#NEXUS
Begin taxa;
	Dimensions ntax=130;
		Taxlabels
			CNEIB1472-12
			CNEIB329-12
			CNEIH1307-13
			CNEIH1456-13
			CNGBA541-13
			CNGBI1150-14
			CNGBJ1073-14
			CNGSI2814-15
			CNGSI3766-15
			CNGSI793-15
			CNKOK034-14
			CNPAH062-13
			CNPAJ137-13
			CNPKE159-14
			CNPKJ1673-14
			CNPKK1220-14
			CNPKK751-14
			CNPKM295-14
			CNPPE340-12
			CNRGH503-15
			CNRMF2838-12
			CNTII131-15
			CRHIC489-16
			GBDP16454-15
			GMGRF3113-13
			GMGRG1328-13
			GMGRG940-13
			GMGRH2069-13
			GMGRI363-13
			GMNWP427-14
			JKBRM053-16
			JSCI182-16
			NOMYC475-13
			NORSC013-15
			NORSC032-15
			NORSC061-15
			NORSC1122-17
			NORSC1143-17
			NORSC1606-17
			NORSC198-16
			NORSC2265-17
			NORSC2606-18
			NORSC2607-18
			NORSC298-16
			NORSC3986-20
			NORSC3987-20
			NORSC4023-20
			NORSC4028-20
			NORSC4078-20
			NORSC469-16
			NORSC598-16
			NORSC605-16
			SCIEX023-19
			SCIEX024-19
			SCIEX025-19
			SCIEX026-19
			SCIEX034-19
			SCIEX035-19
			SCIEX036-19
			SCIEX072-19
			SCIEX075-19
			SCIEX093-19
			SMTPB13835-13
			SMTPB13870-13
			SMTPB2050-13
			SMTPD1968-13
			SMTPI2672-14
			SMTPI3191-14
			SMTPI5039-14
			SMTPJ3314-14
			SMTPL8359-15
			SMTPM3653-15
			SMTPM520-15
			SMTPM549-15
			SMTPM871-15
			SMTPR2566-16
			SMTPR3573-16
			SMTPR4519-16
			SMTPR4731-16
			SMTPR6446-16
			SMTPR6488-16
			SSBAA702-12
			SSBAC2209-12
			SSBAE2265-13
			SSBAE2719-13
			SSBAE5850-13
			SSBAE5953-13
			SSBAF2863-13
			SSDWA1981-15
			SSDWA5170-15
			SSEIA389-13
			SSEIA392-13
			SSEIA6462-13
			SSEIA6828-13
			SSEIA7224-13
			SSEIB4747-13
			SSEIB4780-13
			SSEIC1868-13
			SSEIC1902-13
			SSEID1983-13
			SSFDB3893-14
			SSFDC2016-14
			SSFDC5940-14
			SSFDC641-14
			SSFDC679-14
			SSJAC919-13
			SSJAE245-13
			SSJAE6962-13
			SSJAF3811-13
			SSJAF4009-13
			SSJAF4473-13
			SSJAF4492-13
			SSJAF4526-13
			SSJAF4555-13
			SSJAF4695-13
			SSJAF5377-13
			SSJAF6121-13
			SSJAF7001-13
			SSJAF7024-13
			SSJAF9966-13
			SSKJC1079-15
			SSPAA6189-13
			SSPAB4245-13
			SSPAB4248-13
			SSPAB4269-13
			SSPAB6295-13
			SSWLD1854-13
			SSWLD1908-13
			SSWLD3126-13
			TSZJK309-15
			;
End;
Begin trees;
	Translate
		1 CNEIB1472-12,
		2 CNEIB329-12,
		3 CNEIH1307-13,
		4 CNEIH1456-13,
		5 CNGBA541-13,
		6 CNGBI1150-14,
		7 CNGBJ1073-14,
		8 CNGSI2814-15,
		9 CNGSI3766-15,
		10 CNGSI793-15,
		11 CNKOK034-14,
		12 CNPAH062-13,
		13 CNPAJ137-13,
		14 CNPKE159-14,
		15 CNPKJ1673-14,
		16 CNPKK1220-14,
		17 CNPKK751-14,
		18 CNPKM295-14,
		19 CNPPE340-12,
		20 CNRGH503-15,
		21 CNRMF2838-12,
		22 CNTII131-15,
		23 CRHIC489-16,
		24 GBDP16454-15,
		25 GMGRF3113-13,
		26 GMGRG1328-13,
		27 GMGRG940-13,
		28 GMGRH2069-13,
		29 GMGRI363-13,
		30 GMNWP427-14,
		31 JKBRM053-16,
		32 JSCI182-16,
		33 NOMYC475-13,
		34 NORSC013-15,
		35 NORSC032-15,
		36 NORSC061-15,
		37 NORSC1122-17,
		38 NORSC1143-17,
		39 NORSC1606-17,
		40 NORSC198-16,
		41 NORSC2265-17,
		42 NORSC2606-18,
		43 NORSC2607-18,
		44 NORSC298-16,
		45 NORSC3986-20,
		46 NORSC3987-20,
		47 NORSC4023-20,
		48 NORSC4028-20,
		49 NORSC4078-20,
		50 NORSC469-16,
		51 NORSC598-16,
		52 NORSC605-16,
		53 SCIEX023-19,
		54 SCIEX024-19,
		55 SCIEX025-19,
		56 SCIEX026-19,
		57 SCIEX034-19,
		58 SCIEX035-19,
		59 SCIEX036-19,
		60 SCIEX072-19,
		61 SCIEX075-19,
		62 SCIEX093-19,
		63 SMTPB13835-13,
		64 SMTPB13870-13,
		65 SMTPB2050-13,
		66 SMTPD1968-13,
		67 SMTPI2672-14,
		68 SMTPI3191-14,
		69 SMTPI5039-14,
		70 SMTPJ3314-14,
		71 SMTPL8359-15,
		72 SMTPM3653-15,
		73 SMTPM520-15,
		74 SMTPM549-15,
		75 SMTPM871-15,
		76 SMTPR2566-16,
		77 SMTPR3573-16,
		78 SMTPR4519-16,
		79 SMTPR4731-16,
		80 SMTPR6446-16,
		81 SMTPR6488-16,
		82 SSBAA702-12,
		83 SSBAC2209-12,
		84 SSBAE2265-13,
		85 SSBAE2719-13,
		86 SSBAE5850-13,
		87 SSBAE5953-13,
		88 SSBAF2863-13,
		89 SSDWA1981-15,
		90 SSDWA5170-15,
		91 SSEIA389-13,
		92 SSEIA392-13,
		93 SSEIA6462-13,
		94 SSEIA6828-13,
		95 SSEIA7224-13,
		96 SSEIB4747-13,
		97 SSEIB4780-13,
		98 SSEIC1868-13,
		99 SSEIC1902-13,
		100 SSEID1983-13,
		101 SSFDB3893-14,
		102 SSFDC2016-14,
		103 SSFDC5940-14,
		104 SSFDC641-14,
		105 SSFDC679-14,
		106 SSJAC919-13,
		107 SSJAE245-13,
		108 SSJAE6962-13,
		109 SSJAF3811-13,
		110 SSJAF4009-13,
		111 SSJAF4473-13,
		112 SSJAF4492-13,
		113 SSJAF4526-13,
		114 SSJAF4555-13,
		115 SSJAF4695-13,
		116 SSJAF5377-13,
		117 SSJAF6121-13,
		118 SSJAF7001-13,
		119 SSJAF7024-13,
		120 SSJAF9966-13,
		121 SSKJC1079-15,
		122 SSPAA6189-13,
		123 SSPAB4245-13,
		124 SSPAB4248-13,
		125 SSPAB4269-13,
		126 SSPAB6295-13,
		127 SSWLD1854-13,
		128 SSWLD1908-13,
		129 SSWLD3126-13,
		130 TSZJK309-15
;
tree STATE_0 = ((((((((((((((((((((((1:5.637748521216142E-4,4:5.637748521216142E-4):7.599202867422758E-5,94:6.397668807958418E-4):1.509663819499725E-4,(8:1.7684407344009486E-4,12:1.7684407344009486E-4):6.138891893057195E-4):7.333152292279689E-4,(14:5.713660463467717E-4,74:5.713660463467717E-4):9.526824456270115E-4):4.143045587402436E-5,18:0.0015654789478478075):0.001205756705554908,((75:3.8955067…
tree STATE_5000 = (((((((((((((((((((1:6.268066960001813E-4,69:6.268066960001813E-4):0.001646002742551193,4:0.0022728094385513742):7.426060558081006E-4,(13:0.0017448758131878355,((18:5.715964427184316E-4,94:5.715964427184316E-4):8.184597735231661E-4,74:0.0013900562162415977):3.548195969462378E-4):0.0012705396811716393):2.2200789213776793E-5,14:0.0030376162835732516):9.556956128282815E-5,(((((8:0.…
tree STATE_10000 = (((((((((((((((((((((((1:8.814141995322046E-6,74:8.814141995322046E-6):3.469401096891748E-4,4:3.557542516844968E-4):5.832751409229899E-4,(18:1.3783682881472148E-4,69:1.3783682881472148E-4):8.011925637927652E-4):3.907984659759958E-4,14:0.0013298278585834825):1.2756723233330568E-4,125:0.0014573950909167882):6.675248958476544E-4,((12:4.038752568588517E-5,15:4.038752568588517E-5):0…
tree STATE_15000 = (((((((((((((((((((1:2.2180461794712178E-4,(12:7.782029594645359E-5,16:7.782029594645359E-5):1.439843220006682E-4):0.0010137109691485955,((15:1.5263978786557303E-8,120:1.5263978786557303E-8):0.0011129229428532184,107:0.001112938206832005):1.2257738026371224E-4):8.395451448797422E-4,(14:0.0018634255269892534,94:0.0018634255269892534):2.1163520498620613E-4):6.7384274937809E-4,(((…
tree STATE_20000 = ((((((((((((((((((1:8.167202659921256E-4,(16:1.89024564644622E-4,94:1.89024564644622E-4):6.276957013475037E-4):9.774246506755165E-4,15:0.001794144916667642):3.8233833018146667E-4,(4:0.0016780344182245853,(((14:2.3556809295471114E-4,120:2.3556809295471114E-4):7.526372524965858E-4,79:9.88205345451297E-4):1.0224073702169603E-4,107:0.001090446082472993):5.875883357515923E-4):4.9844…
tree STATE_25000 = ((((((((((((((((((((1:1.254170732758841E-4,69:1.254170732758841E-4):3.750024947364319E-4,(15:1.6031136891002062E-4,16:1.6031136891002062E-4):3.401081991022954E-4):0.001794107387379567,(74:2.114497310088788E-5,94:2.114497310088788E-5):0.002273381982290995):1.8615216710543428E-4,((4:7.879965885438842E-4,8:7.879965885438842E-4):1.386427309152177E-4,91:9.266393194591019E-4):0.00155…
tree STATE_30000 = ((((((((((((((((((((((1:1.1687443590077195E-4,94:1.1687443590077195E-4):3.813084153125602E-4,125:4.981828512133321E-4):4.016296751892758E-4,4:8.99812526402608E-4):7.68769775923242E-4,((((14:3.217582019163271E-5,74:3.217582019163271E-5):4.5953928554687246E-4,69:4.917151057385052E-4):1.9857300541200815E-4,15:6.902881111505133E-4):9.24423995131169E-6,79:6.99532351101825E-4):9.6904…
tree STATE_35000 = ((((((((((((((((((((((((1:0.0012184762398271978,12:0.0012184762398271978):5.758663195441784E-4,125:0.0017943425593713762):2.0076586259822038E-4,(4:0.001315962695309803,107:0.001315962695309803):6.791457266597937E-4):6.107847731039182E-4,((15:0.0019705722407804354,((75:4.1128651546399204E-4,81:4.1128651546399204E-4):3.676164052555737E-4,93:7.789029207195657E-4):0.001191669320060…
tree STATE_40000 = (((((((((((((((((((((1:0.0012695100192706293,(((14:6.678563246292523E-4,(74:4.633763968478307E-4,120:4.633763968478307E-4):2.044799277814216E-4):1.713103622427301E-4,15:8.391666868719824E-4):3.0434383425690195E-4,91:0.0011435105211288843):1.25999498141745E-4):3.849937153835622E-4,(((4:4.410239241724126E-4,18:4.410239241724126E-4):9.471413918170157E-5,16:5.357380633541142E-4):4.…
tree STATE_45000 = (((((((((((((((((((1:7.125353927219495E-4,69:7.125353927219495E-4):0.0010659296548260985,107:0.0017784650475480479):0.0011150345831080406,(4:8.221595012713849E-4,18:8.221595012713849E-4):0.0020713401293847035):2.988082889361643E-4,(75:3.8127271921262255E-4,(81:3.3614146008238786E-4,93:3.3614146008238786E-4):4.51312591302347E-5):0.0028110352003796303):2.1295447776510353E-4,(16:4…
tree STATE_50000 = ((((((((((((((((((1:8.570247479847182E-4,107:8.570247479847182E-4):0.002298169121380917,12:0.003155193869365635):6.830987429257119E-4,((4:0.0021924314858583174,120:0.0021924314858583174):9.366074873145285E-4,(14:5.774294376524582E-4,125:5.774294376524582E-4):0.002551609535520388):7.092536391185011E-4):5.769238095143601E-5,((((8:0.0010285104240534782,(13:6.366000528073494E-4,74:…
tree STATE_55000 = (((((((((((((((((1:0.0012717473486307147,(8:6.11068919586411E-4,16:6.11068919586411E-4):6.606784290443037E-4):0.0016564904837160946,((((4:7.810090309499687E-4,13:7.810090309499687E-4):1.2451277897093432E-4,(18:4.261043762857532E-4,69:4.261043762857532E-4):4.7941743363514975E-4):3.1802053165229773E-4,((12:6.729374838986886E-4,91:6.729374838986886E-4):3.464620899549447E-4,74:0.00…
tree STATE_60000 = ((((((((((((((((((1:0.0022842026658321086,((12:4.7926811758286817E-4,74:4.7926811758286817E-4):0.0010819219730861282,16:0.0015611900906689965):7.230125751631121E-4):4.481283007759132E-4,((8:0.001999269328371264,91:0.001999269328371264):4.194378632484206E-6,125:0.002003463707003748):7.288672596042736E-4):2.3683256424265105E-4,(((((4:2.465992609295792E-5,94:2.465992609295792E-5):…
tree STATE_65000 = ((((((((((((((((1:0.002912773313975189,(((13:3.530316150891862E-5,15:3.530316150891862E-5):0.0017052998712987367,(18:0.0015333738582467551,74:0.0015333738582467551):2.072291745609002E-4):7.708182322433452E-5,((75:6.355505071464637E-5,93:6.355505071464637E-5):2.395441127926826E-4,81:3.0309916350732897E-4):0.0015145856925246608):0.0010950884579431993):2.5900448742282233E-4,(((4:0…
tree STATE_70000 = ((((((((((((((((((((1:6.597005527862794E-4,16:6.597005527862794E-4):9.300057755815876E-4,(((12:2.4305687783756743E-4,14:2.4305687783756743E-4):1.8033357679292098E-4,69:4.233904546304884E-4):1.1382998959177053E-4,94:5.37220444222259E-4):0.001052485884145608):1.3546750688447494E-4,120:0.0017251738352523419):5.737370638976417E-4,(4:0.0014095100518353582,79:0.0014095100518353582):8…
tree STATE_75000 = (((((((((((((((((((((1:1.0126880417665966E-4,14:1.0126880417665966E-4):2.7234061253917307E-4,(12:2.625285213441008E-4,79:2.625285213441008E-4):1.1108089537173194E-4):3.7756339424962993E-4,69:7.511728109654627E-4):6.226452510661094E-4,(120:9.709795233264652E-4,125:9.709795233264652E-4):4.0283853870510687E-4):6.303450271080526E-4,((4:7.224836140065365E-4,94:7.224836140065365E-4):…
tree STATE_80000 = (((((((((((((((((((1:1.6125373882903743E-4,79:1.6125373882903743E-4):3.192463606242784E-4,120:4.8050009945331583E-4):1.7832734604785773E-4,(12:6.02683791703892E-4,(14:1.9649670022240396E-4,69:1.9649670022240396E-4):4.061870914814881E-4):5.614365379728154E-5):0.0020400958732176766,(((13:5.098753571054751E-4,107:5.098753571054751E-4):7.12215367109926E-4,91:0.001222090724215401):0…
tree STATE_85000 = ((((((((((((((((((((1:3.615895161710001E-4,79:3.615895161710001E-4):8.671679455620504E-5,69:4.4830631072720513E-4):1.1109354015929754E-4,(12:3.6084266213855275E-4,120:3.6084266213855275E-4):1.9855718874794992E-4):1.4828052204717771E-4,(75:6.302988827239606E-4,(81:4.99076554907996E-4,93:4.99076554907996E-4):1.3122232781596465E-4):7.738149020971978E-5):5.779965247870459E-4,8:0.00…
tree STATE_90000 = (((((((((((((((((((1:2.86380116249497E-4,(79:1.5155104296678731E-4,120:1.5155104296678731E-4):1.3482907328270967E-4):7.370417228887477E-4,4:0.0010234218391382446):0.0010904473545332778,(12:1.766435282180863E-4,(15:6.290851377521558E-5,18:6.290851377521558E-5):1.1373501444287072E-4):0.0019372256654534362):3.427968650861861E-4,(((14:1.6604117179408294E-4,107:1.6604117179408294E-4…
tree STATE_95000 = (((((((((((((((((((1:8.227662806633542E-4,((18:1.4712790484229984E-4,120:1.4712790484229984E-4):3.5321343554943794E-5,79:1.8244924839724364E-4):6.403170322661105E-4):5.145455124283955E-4,((((12:3.181940584958555E-4,13:3.181940584958555E-4):2.906761570471384E-4,125:6.088702155429939E-4):1.4303419496683326E-4,74:7.519044105098272E-4):4.0268845524940524E-4,94:0.0011545928657592324…
tree STATE_100000 = (((((((((((((((((((1:6.987063633148187E-4,18:6.987063633148187E-4):4.2854495784023345E-4,120:0.0011272513211550521):7.188363313250759E-4,107:0.001846087652480128):5.602882589118496E-4,(4:0.0013868907237136428,14:0.0013868907237136428):0.0010194851876783348):3.824040215405114E-4,((15:1.565099819680357E-4,69:1.565099819680357E-4):0.002274684356722203,91:0.0024311943386902384):3.…
tree STATE_105000 = ((((((((((((((((1:0.0023918662076049804,(((((13:2.7280718541116073E-4,69:2.7280718541116073E-4):4.884595634936797E-5,((15:1.8036739281216286E-4,16:1.8036739281216286E-4):7.770699337356426E-5,120:2.580743861857271E-4):6.357875557480157E-5):2.751057556787838E-4,74:5.967588974393125E-4):2.2417491941099346E-4,14:8.20933816850306E-4):3.476215840278645E-4,(18:4.3739628946175784E-4,1…
tree STATE_110000 = ((((((((((((((((((((((((1:5.369247364974926E-4,18:5.369247364974926E-4):4.39897133183795E-4,((15:5.959789705748119E-4,(16:5.194557002769165E-4,94:5.194557002769165E-4):7.65232702978954E-5):2.0499640847226788E-4,(((75:1.773072397851831E-4,93:1.773072397851831E-4):9.398496131055083E-5,81:2.7129220109573394E-4):3.0118464809367315E-4,120:5.724768491894071E-4):2.2849852985767265E-4…
tree STATE_115000 = (((((((((((((((((((((1:0.0019004135891218697,((75:3.649474741944571E-4,93:3.649474741944571E-4):1.8374836076435536E-4,81:5.486958349588125E-4):0.0013517177541630572):3.2773576408746626E-4,125:0.002228149353209336):1.3320214945855427E-4,(8:0.0022095879727843733,91:0.0022095879727843733):1.517635298835169E-4):1.6200953457480832E-4,((((4:4.2396688882323676E-4,14:4.239668888232367…
tree STATE_120000 = ((((((((((((((((((((((1:4.883354954261268E-4,79:4.883354954261268E-4):7.181310825029138E-4,107:0.0012064665779290406):6.575962447381346E-5,69:0.001272226202402854):1.102247717959953E-4,(18:4.0709460168214377E-4,120:4.0709460168214377E-4):9.753563725167056E-4):0.0010179286591961766,((4:0.0019517945340438534,(((12:1.6711636165973997E-4,16:1.6711636165973997E-4):8.920125604026994…
tree STATE_125000 = ((((((((((((((((((((((((((1:2.254667745034753E-4,79:2.254667745034753E-4):3.6843671050576163E-6,107:2.2915114160853293E-4):0.0013395766637281442,(8:0.001369644881845481,15:0.001369644881845481):1.9908292349119622E-4):2.649678935815185E-4,(94:9.331209987529278E-4,125:9.331209987529278E-4):9.005747001652679E-4):1.1644388032971964E-5,74:0.0018453400869511676):6.60288189878633E-5,…
tree STATE_130000 = ((((((((((((((((((((((1:0.0011466219560134553,(15:2.3053409991895466E-4,69:2.3053409991895466E-4):9.160878560945006E-4):4.461507073527486E-5,(8:4.783907967628169E-4,12:4.783907967628169E-4):7.128462299859132E-4):5.453367557493177E-4,(4:0.0015836278617352923,(94:0.00103030643895486,107:0.00103030643895486):5.533214227804323E-4):1.5294592076275557E-4):9.283887965608722E-4,(13:5.…
tree STATE_135000 = (((((((((((((((((1:0.0026201343318717754,((((14:1.8025851688694992E-4,16:1.8025851688694992E-4):6.566682209563159E-4,91:8.369267378432658E-4):9.306722125941737E-4,(18:0.001653452297523241,(79:9.783953067781755E-4,107:9.783953067781755E-4):6.750569907450655E-4):1.1414665291419848E-4):7.611034887597412E-4,(75:4.245455370106728E-4,(81:3.9356900625171667E-4,93:3.9356900625171667E-…
tree STATE_140000 = (((((((((((((((((((((1:5.34311809870512E-4,16:5.34311809870512E-4):9.511158520541241E-4,94:0.001485427661924636):0.0011032460590461389,((((14:1.974707446930639E-4,74:1.974707446930639E-4):2.465941467991082E-4,18:4.440648914921721E-4):1.825407575662597E-4,91:6.266056490584318E-4):0.0012916006102995578,79:0.0019182062593579897):6.704674616127852E-4):3.695423366138588E-5,((75:0.0…
tree STATE_145000 = (((((((((((((((((((((((1:8.738919289486431E-4,14:8.738919289486431E-4):5.84417317165271E-4,74:0.001458309246113914):8.233913679272327E-5,94:0.0015406483829066373):9.666547566940784E-4,(((4:0.00124929992412829,16:0.00124929992412829):2.3201412713726014E-4,13:0.0014813140512655502):3.9204733222273714E-4,107:0.0018733613834882874):6.339417561124284E-4):3.415434054408564E-4,((75:7…
tree STATE_150000 = ((((((((((((((((((((((1:5.364789522517231E-4,14:5.364789522517231E-4):6.771580071257465E-4,(79:8.368184706206786E-4,94:8.368184706206786E-4):3.768184887567909E-4):1.191024504946141E-4,107:0.0013327394098720836):1.5956357670108483E-4,(13:0.0011214739206391318,125:0.0011214739206391318):3.708290659340367E-4):0.0012732845230793617,120:0.00276558750965253):1.3354291090919568E-4,((…
tree STATE_155000 = (((((((((((((((((((((((1:6.419049433189255E-4,13:6.419049433189255E-4):5.108699991716138E-4,79:0.0011527749424905392):1.9462494996734178E-4,((12:3.975239329982019E-4,14:3.975239329982019E-4):9.168484034480126E-4,74:0.0013143723364462145):3.302755601166654E-5):7.678162651719184E-4,(8:8.143545461260365E-4,18:8.143545461260365E-4):0.001300861611503763):7.858613417220358E-5,(15:0.…
tree STATE_160000 = (((((((((((((((((((((1:9.961025213817021E-4,13:9.961025213817021E-4):5.4769569381146266E-5,79:0.0010508720907628484):7.220950377786806E-4,(69:4.6409790784262075E-4,107:4.6409790784262075E-4):0.0013088692206989082):2.7362421571860214E-4,(14:0.0013503998770873688,(74:6.600937305709057E-4,94:6.600937305709057E-4):6.903061465164631E-4):6.961914671727624E-4):1.2816689937762867E-6,1…
tree STATE_165000 = ((((((((((((((((((1:0.001956521393206571,13:0.001956521393206571):3.5403694280826533E-4,(((15:3.457563008150195E-5,18:3.457563008150195E-5):1.2743210522319487E-4,69:1.620077353046968E-4):0.0015117281419646021,16:0.0016737358772692989):6.368224587455376E-4):3.1722874725567196E-4,(((8:9.971565522084106E-4,(79:2.6599895785448695E-4,107:2.6599895785448695E-4):7.311575943539237E-4)…
tree STATE_170000 = (((((((((((((((((((1:1.444472453510737E-4,12:1.444472453510737E-4):8.737446794490782E-4,74:0.001018191924800152):0.0015011493422407258,((14:7.934534835836406E-4,79:7.934534835836406E-4):1.6784146090223137E-4,(107:2.7543146057069256E-4,125:2.7543146057069256E-4):6.858634839151795E-4):0.0015580463225550057):0.001210333839453774,((((((4:0.0015584629938519177,(13:0.001033525856652…
tree STATE_175000 = ((((((((((((((((((1:0.002312647686672292,(((12:9.756298347350659E-4,14:9.756298347350659E-4):1.3226052301823878E-4,74:0.0011078903577533047):0.0010799086828987168,(69:0.002072602018693585,(81:1.8610150592230615E-4,93:1.8610150592230615E-4):0.001886500512771279):1.1519702195843641E-4):1.2484864602027058E-4):2.932235257085817E-4,(4:0.0011197411108808419,((13:9.029908916885165E-4…
tree STATE_180000 = ((((((((((((((((((1:0.0013476181119330625,69:0.0013476181119330625):1.3623886664335116E-4,((81:6.657161373078646E-4,93:6.657161373078646E-4):2.4765167333391216E-4,94:9.133678106417768E-4):5.704891679346369E-4):8.459557898732144E-7,(16:0.0012246359462919395,(18:7.955283098745273E-4,125:7.955283098745273E-4):4.2910763641741223E-4):2.6006698807434737E-4):7.716692536877514E-5,91:0…
tree STATE_185000 = (((((((((((((((((((1:0.0013241230433943608,13:0.0013241230433943608):2.613215459615231E-4,(69:7.03211000133946E-5,94:7.03211000133946E-5):0.0015151234893424892):2.7267586656465185E-4,107:0.0018581204559205357):9.61365279296896E-4,((12:6.334551510121585E-4,15:6.334551510121585E-4):0.0019792846384509653,(((14:7.945921406307345E-4,(16:6.686605380056037E-4,((18:1.4728477273270381E…
tree STATE_190000 = ((((((((((((((((((((((1:2.8644469477615253E-4,107:2.8644469477615253E-4):1.8510136806353426E-4,(69:3.261110835987139E-4,94:3.261110835987139E-4):1.4543497924097287E-4):1.778174587813903E-4,13:6.493635216210771E-4):1.6888390012760807E-4,120:8.182474217486852E-4):0.0011135299370675683,79:0.0019317773588162536):4.020261501802287E-4,(81:0.0010143290832017944,93:0.00101432908320179…
tree STATE_195000 = ((((((((((((((((((((1:5.473336010102421E-4,(13:8.237877512343343E-5,107:8.237877512343343E-5):4.6495482588680866E-4):3.115538070577992E-4,94:8.588874080680413E-4):0.0010473433174461757,(69:0.0017303236490187987,79:0.0017303236490187987):1.7590707649541818E-4):8.586894501726177E-4,(((4:6.168269786078719E-4,15:6.168269786078719E-4):0.0010462373941621489,12:0.001663064372770021):…
tree STATE_200000 = (((((((((((((((((((((((((1:0.0021867880856965664,91:0.0021867880856965664):2.952112557918856E-4,((13:2.681092699774373E-4,107:2.681092699774373E-4):4.8695047433785935E-4,(15:1.136004359743772E-4,94:1.136004359743772E-4):6.414593083409195E-4):0.0017269395971731554):3.04123688715316E-4,((((14:4.296989933658838E-4,120:4.296989933658838E-4):1.8696792891316618E-4,125:6.166669222790…
tree STATE_205000 = ((((((((((((((((((((1:1.3832376377766398E-4,(14:4.0560051150528276E-5,120:4.0560051150528276E-5):9.77637126271357E-5):6.003327903641564E-4,107:7.386565541418204E-4):9.878377306896645E-5,74:8.374403272107868E-4):0.0018639334853306727,((12:9.961361514757817E-4,91:9.961361514757817E-4):3.0024478659667264E-4,((13:0.001113311348721964,15:0.001113311348721964):4.3475318139793006E-5,…
tree STATE_210000 = (((((((((((((((((((((1:8.500494587829294E-4,(69:6.534822576024409E-4,(74:4.658212643606016E-4,120:4.658212643606016E-4):1.8766099324183934E-4):1.9656720118048842E-4):1.5596414540826038E-4,((4:5.7055734966265E-4,((13:7.612332712091646E-5,18:7.612332712091646E-5):2.2544754810258712E-4,15:3.0157087522350356E-4):2.689864744391465E-4):7.893617976372912E-5,79:6.494935294263792E-4):3…
tree STATE_215000 = ((((((((((((((((((((1:3.396302728754311E-4,79:3.396302728754311E-4):3.9095098666226403E-4,120:7.305812595376952E-4):0.0011359730612359904,(12:0.0011672123850502685,91:0.0011672123850502685):6.993419357234172E-4):5.532194734517468E-4,((((((4:1.1284002902654638E-4,69:1.1284002902654638E-4):5.966080372854791E-4,14:7.094480663120254E-4):3.89581634183109E-4,74:0.0010990297004951344…
tree STATE_220000 = (((((((((((((((((((1:0.0014828962833262926,((12:1.8939980502063485E-4,16:1.8939980502063485E-4):3.296099182661914E-4,(79:9.574958176862718E-5,120:9.574958176862718E-5):4.23260141518199E-4):9.638865600394664E-4):8.400382241727997E-4,91:0.0023229345074990923):6.420810533575537E-5,((((4:0.0012399610765118267,((14:5.241164919048628E-4,69:5.241164919048628E-4):9.786334104037748E-5,…
tree STATE_225000 = ((((((((((((((((((((1:1.3109769385717288E-4,18:1.3109769385717288E-4):5.2363262469932005E-5,13:1.834609563271049E-4):6.364757413039642E-4,125:8.199366976310692E-4):6.576171725035865E-4,((12:2.5931357352840804E-4,120:2.5931357352840804E-4):4.307805909367647E-4,79:6.900941644651727E-4):7.874597056694829E-4):0.0018210258088782365,((4:0.0028100516149625198,91:0.0028100516149625198…
tree STATE_230000 = ((((((((((((((((((((((1:2.3369105673011711E-4,120:2.3369105673011711E-4):0.0011304496895073709,(15:4.3139549106165016E-4,79:4.3139549106165016E-4):9.327452551758379E-4):4.669910885158404E-4,107:0.0018311318347533285):2.677506321593524E-5,((18:1.8669256604082388E-4,69:1.8669256604082388E-4):0.0012982052307890866,74:0.0014848977968299104):3.730091011393533E-4):3.3574613967034283…
tree STATE_235000 = ((((((((((((((((((((1:2.1833080776335805E-4,69:2.1833080776335805E-4):0.0021877043500405616,((12:0.0013086008431436905,(((13:2.2141926469561128E-4,94:2.2141926469561128E-4):1.4191598583595042E-4,18:3.633352505315617E-4):7.08242781908398E-4,16:0.0010715780324399597):2.3702281070373085E-4):5.281417655621644E-4,120:0.001836742608705855):5.692925490980646E-4):1.707832785354719E-4,…
tree STATE_240000 = ((((((((((((((((((((1:4.0273907832084584E-4,14:4.0273907832084584E-4):3.416735645570279E-4,((4:2.8544029471478554E-4,(18:1.672739511930539E-4,94:1.672739511930539E-4):1.1816634352173163E-4):4.247516696810486E-5,79:3.279154616828904E-4):4.1649718119498333E-4):3.341635333725528E-4,((8:9.575769533934832E-4,(15:3.456163204290184E-4,120:3.456163204290184E-4):6.119606329644648E-4):9…
tree STATE_245000 = ((((((((((((((((((((((1:1.7278934240744372E-4,14:1.7278934240744372E-4):2.3979925594529465E-4,18:4.1258859835273837E-4):3.5728312323571803E-4,(15:4.4554216836443594E-4,79:4.4554216836443594E-4):3.2432955322402046E-4):2.716996434593199E-4,4:0.0010415713650477763):4.693290952557578E-4,(((8:7.588395397084052E-4,120:7.588395397084052E-4):2.702289128636102E-4,((12:2.383996196957591…
tree STATE_250000 = ((((((((((((((((((((1:2.6748713086546794E-4,15:2.6748713086546794E-4):8.24479886084691E-5,(14:3.63540221068684E-5,79:3.63540221068684E-5):3.135810973670686E-4):6.246439002689994E-4,4:9.745790197429364E-4):4.7138355285998015E-4,13:0.0014459625726029165):4.432880613525886E-4,(((((8:7.389553235367132E-4,(18:5.560353696720793E-4,125:5.560353696720793E-4):1.829199538646339E-4):1.57…
tree STATE_255000 = ((((((((((((((((((((((((1:9.279623111745884E-4,((8:4.4270018161925493E-4,18:4.4270018161925493E-4):3.803822672888445E-4,125:8.230824489080994E-4):1.04879862266489E-4):4.090943857843547E-4,((75:4.717195474557269E-4,81:4.717195474557269E-4):2.6523516654227894E-4,93:7.369547139980059E-4):6.001019829609373E-4):2.1092118582274584E-4,((14:1.5849726947417421E-4,94:1.5849726947417421E…
tree STATE_260000 = ((((((((((((((((((((((((((1:8.026100678419077E-5,13:8.026100678419077E-5):3.212407516362037E-5,120:1.1238508194781114E-4):8.007316783390278E-4,(8:6.363282524339131E-4,125:6.363282524339131E-4):2.7678850785292587E-4):5.636954621021336E-5,(16:1.740726482513595E-4,18:1.740726482513595E-4):7.954136582456928E-4):1.3746569995278467E-4,74:0.001106952006449837):5.333561848075018E-5,15…
tree STATE_265000 = (((((((((((((((((1:2.0553216357733104E-4,94:2.0553216357733104E-4):0.0013945811435527166,(((12:4.83686976732477E-4,15:4.83686976732477E-4):6.560662539011694E-4,((((14:3.580204241668562E-4,74:3.580204241668562E-4):2.1968187972044607E-4,16:5.777023038873023E-4):2.2701979665074523E-4,79:8.047221005380475E-4):1.2430858219626207E-4,120:9.290306827343096E-4):2.107225478993368E-4):2.…
tree STATE_270000 = ((((((((((((((((((1:0.0014174770122237761,(((15:3.3459550184548393E-4,120:3.3459550184548393E-4):2.4289706144244884E-4,91:5.774925632879328E-4):3.6443902300476523E-4,79:9.41931586292698E-4):4.7554542593107813E-4):0.0013237195571559517,(4:0.0019939822729710672,((12:8.461387116244304E-4,(94:7.017903075188884E-4,125:7.017903075188884E-4):1.4434840410554198E-4):9.063507946115502E-…
tree STATE_275000 = (((((((((((((((((((1:0.003203642142552713,15:0.003203642142552713):7.284697378520701E-4,((((((4:0.0014801615874673894,120:0.0014801615874673894):3.854494281906654E-4,(18:6.741280796390155E-4,107:6.741280796390155E-4):0.0011914829360190394):3.0385439293993113E-4,91:0.002169465408597986):2.519726003239E-4,((12:0.00131923207707934,(94:0.001058587686003182,125:0.001058587686003182…
tree STATE_280000 = ((((((((((((((((((((((((1:3.346731718606544E-4,15:3.346731718606544E-4):8.246342785391131E-4,13:0.0011593074503997674):4.093394557980329E-4,91:0.0015686469061978003):2.957052435838053E-4,(4:0.0017324565235364384,12:0.0017324565235364384):1.318956262451672E-4):5.045944019540535E-4,(75:0.0016365211599831196,(81:0.0012425881892449357,93:0.0012425881892449357):3.939329707381839E-4…
tree STATE_285000 = ((((((((((((((((((((1:0.0010049411155473964,74:0.0010049411155473964):9.942055687819982E-5,(4:7.651647921336662E-4,12:7.651647921336662E-4):3.3919688029193E-4):0.002570006896488052,(((18:7.918484328834488E-4,94:7.918484328834488E-4):0.0017814742610235373,69:0.002573322693906986):5.01496443523436E-4,125:0.003074819137430422):5.995494314832263E-4):6.343808030502616E-4,((75:0.001…
tree STATE_290000 = ((((((((((((((((((((((1:0.0012163327513472091,91:0.0012163327513472091):8.958176228700027E-5,(13:5.837893630753811E-5,15:5.837893630753811E-5):0.0012475355773266714):0.0014822915034300383,(((4:4.549581775127851E-4,120:4.549581775127851E-4):1.3062910437866912E-4,8:5.855872818914542E-4):1.4197550270426311E-6,79:5.870070369184969E-4):0.0022011989801457507):0.0015967238670680562,1…
tree STATE_295000 = ((((((((((((((((((1:4.037422653390839E-4,4:4.037422653390839E-4):0.0018168825619679242,((75:0.0010554510470248382,81:0.0010554510470248382):7.871826155651754E-4,93:0.0018426336625900137):3.7799116471699443E-4):5.357994690065103E-4,((((12:4.370296836609933E-4,74:4.370296836609933E-4):0.0014626221789699964,15:0.0018996518626309897):5.924487704404933E-5,125:0.001958896739675039):…
tree STATE_300000 = (((((((((((((((((1:0.001580651163978181,4:0.001580651163978181):3.0175034618032674E-4,(8:7.809610821435789E-4,91:7.809610821435789E-4):0.001101440428014929):0.0033455557430665094,((((12:0.0017294308805709153,((75:0.0012959676936497653,(81:0.001149329047339659,93:0.001149329047339659):1.4663864631010628E-4):2.733046594201687E-4,125:0.001569272353069934):1.6015852750098135E-4):0…
tree STATE_305000 = ((((((((((((((((((((1:0.0014401451245455968,16:0.0014401451245455968):1.629828241002905E-5,((((13:4.179818013495714E-4,14:4.179818013495714E-4):2.6481264559193637E-5,15:4.44463065908765E-4):4.529535044327355E-4,91:8.974165703415005E-4):3.1322255754787E-5,107:9.287388260962875E-4):5.277045808593383E-4):4.4571145513700415E-4,(4:0.0015906159250005454,8:0.0015906159250005454):3.11…
tree STATE_310000 = ((((((((((((((((((((((1:1.0850938576834049E-4,18:1.0850938576834049E-4):5.805736878205523E-4,(16:8.873452289033969E-5,120:8.873452289033969E-5):6.003485506985531E-4):0.0010041869882868198,((75:5.364911685452013E-4,93:5.364911685452013E-4):0.0011369359940539424,81:0.0016734271625991437):1.9842899276568743E-5):2.182268730344134E-4,74:0.0019114969349101258):1.1462334908338796E-4,…
tree STATE_315000 = ((((((((((((((((((1:4.017919229494187E-4,120:4.017919229494187E-4):9.895270290938372E-4,(18:0.0013175946851233585,107:0.0013175946851233585):7.372426691989726E-5):5.349564030074575E-4,((4:0.0015582676471292442,(((((12:9.801265227168888E-6,79:9.801265227168888E-6):1.603271075612405E-4,13:1.7012837278840938E-4):5.145790266143833E-4,69:6.847073994027926E-4):1.704559560370268E-5,1…
tree STATE_320000 = (((((((((((((((((((((((1:3.5420076413854515E-5,14:3.5420076413854515E-5):6.56500234566542E-5,120:1.0107009987050872E-4):6.957391797244364E-4,(12:4.054116236269129E-4,69:4.054116236269129E-4):3.9139765596803226E-4):1.9075274669695164E-4,(16:9.799647618138852E-4,74:9.799647618138852E-4):7.597264478011569E-6):2.7429725190381525E-5,(75:2.4813472151957163E-4,(81:3.387289862339305E-…
tree STATE_325000 = (((((((((((((((((((1:0.001170388270520341,69:0.001170388270520341):0.001364482638016716,((12:8.657788618412754E-4,94:8.657788618412754E-4):1.0552123315592775E-4,((14:7.002836976360514E-4,(18:2.915634810596757E-4,79:2.915634810596757E-4):4.0872021657637565E-4):1.7785642882456657E-4,15:8.781401264606179E-4):9.315996853658524E-5):0.0015635708135398538):2.9273442574839856E-5,((4:0…
tree STATE_330000 = ((((((((((((((((((1:0.001073156270843137,((16:9.281701538751974E-5,79:9.281701538751974E-5):9.001760437721808E-4,120:9.929930591597005E-4):8.016321168343647E-5):0.0029780514778410803,4:0.004051207748684217):1.9180350651311438E-4,(8:0.004175254329914998,(((((((12:8.857630106891729E-5,15:8.857630106891729E-5):2.6219188609190563E-4,14:3.507681871608229E-4):3.216507823480354E-4,13…
tree STATE_335000 = ((((((((((((((((((1:7.031950027318152E-4,(14:1.0441998175859446E-4,15:1.0441998175859446E-4):5.987750209732207E-4):3.9848127163326905E-4,94:0.0011016762743650843):3.973105303616987E-4,120:0.001498986804726783):0.001216858730041188,(((13:4.380322836611777E-4,125:4.380322836611777E-4):6.882537599938582E-4,(18:3.056745473067913E-4,107:3.056745473067913E-4):8.206114963482447E-4):5…
tree STATE_340000 = (((((((((((((((((1:0.001392536167740792,(4:9.313167662539576E-4,(8:4.369849813361994E-4,120:4.369849813361994E-4):4.943317849177582E-4):4.6121940148683436E-4):0.0016422643977941913,(14:5.656992606281735E-4,15:5.656992606281735E-4):0.00246910130490681):5.884661805698479E-4,(((13:3.21501961377785E-4,18:3.21501961377785E-4):0.0011930380844085366,125:0.0015145400457863215):0.00150…
tree STATE_345000 = ((((((((((((((((((1:2.956861913669353E-4,16:2.956861913669353E-4):4.885161190320916E-4,4:7.842023103990269E-4):2.2024031500851625E-4,15:0.0010044426254075432):0.0025589845754505633,(((((8:0.0016242325509026108,120:0.0016242325509026108):5.359199423738577E-4,(((12:5.380855484001611E-4,(69:2.436604893374259E-4,74:2.436604893374259E-4):2.9442505906273524E-4):9.263547599294902E-4,…
tree STATE_350000 = (((((((((((((((((((((((1:1.747060371922256E-4,14:1.747060371922256E-4):2.5689711531074887E-4,107:4.3160315250297446E-4):2.162427912074939E-5,((15:6.351623180196925E-5,79:6.351623180196925E-5):2.441230607919768E-4,125:3.0763929259394605E-4):1.455881390297778E-4):3.341360315359151E-5,16:4.8664103477731536E-4):0.0010637988218441291,(69:5.48654388570863E-4,94:5.48654388570863E-4):…
tree STATE_355000 = ((((((((((((((((((((1:8.775675576260121E-4,16:8.775675576260121E-4):0.001196939036561764,(((14:6.783447007759759E-4,(15:1.8994321111935698E-4,125:1.8994321111935698E-4):4.884014896566189E-4):9.181296875284794E-4,((69:0.0010471328890021886,(74:4.699722044457274E-4,94:4.699722044457274E-4):5.771606845564612E-4):1.4139050581261654E-4,79:0.0011885233948148051):4.0795099348965016E-…
tree STATE_360000 = (((((((((((((((((((1:1.2972226022231348E-4,16:1.2972226022231348E-4):4.43137095893861E-4,74:5.728593561161745E-4):0.0014928776697869994,79:0.002065737025903174):4.620033782772211E-5,(((14:5.661731845508338E-4,94:5.661731845508338E-4):6.0549891264747354E-5,(81:2.482418105324762E-4,93:2.482418105324762E-4):3.7848126528310496E-4):7.176592397256022E-4,15:0.0013443823155411833):7.6…
tree STATE_365000 = (((((((((((((((((((((1:0.0019102849726037449,(16:8.569919436153561E-4,125:8.569919436153561E-4):0.0010532930289883888):8.634517411822548E-4,79:0.0027737367137859997):6.307246925921868E-5,74:0.0028368091830452183):1.0181114717982675E-5,((12:3.3250349050065203E-4,13:3.3250349050065203E-4):2.761949802538171E-4,91:6.086984707544691E-4):0.002238291827008732):0.0016945844763605498,(…
tree STATE_370000 = (((((((((((((((1:0.002220637802692699,120:0.002220637802692699):0.0025253513884754388,(((((2:4.943660421811019E-4,80:4.943660421811019E-4):0.001416750411979071,((9:0.0010599931135462399,122:0.0010599931135462399):4.556896603289452E-4,64:0.001515682773875185):3.954336802849878E-4):0.0022216591368163204,(((3:0.0017555972320734707,77:0.0017555972320734707):8.11115247626131E-4,128…
tree STATE_375000 = (((((((((((((((((((1:0.0019521839250705693,(14:0.001873059754443316,69:0.001873059754443316):7.912417062725329E-5):0.0012441169324381523,91:0.0031963008575087216):5.61173779070064E-4,((12:1.5894975813684933E-4,16:1.5894975813684933E-4):0.0010083645888050762,94:0.0011673143469419255):0.00259016028963686):8.592076366075356E-4,13:0.004616682273186321):7.597520237316059E-5,((((4:0…
tree STATE_380000 = (((((((((((((((((((1:0.002317014281930666,91:0.002317014281930666):1.0281274859329356E-4,125:0.0024198270305239595):1.3537174461049784E-4,((16:4.1796789321799685E-5,94:4.1796789321799685E-5):0.002127340523955948,(79:3.8998173092942486E-4,120:3.8998173092942486E-4):0.001779155582348323):3.860614618567096E-4):3.134131312498029E-4,69:0.0028686119063842603):4.23919715538098E-4,((4…
tree STATE_385000 = (((((((((((((((((1:0.001224033179837055,69:0.001224033179837055):0.0014697274691026386,((8:0.0014819354322696992,(13:7.862457448647327E-4,16:7.862457448647327E-4):6.956896874049665E-4):7.704349845607888E-5,12:0.001558978930725778):0.0011347817182139155):6.180917536495307E-4,((14:0.002194150352587687,15:0.002194150352587687):3.674444681224824E-5,((75:5.563395651861752E-4,81:5.5…
tree STATE_390000 = (((((((((((((((((1:0.0031055848546914107,((((8:7.632448294957792E-4,13:7.632448294957792E-4):2.0035944554192301E-4,16:9.636042750377022E-4):0.0016339035897691683,12:0.0025975078648068704):3.7708717099230096E-4,69:0.0029745950357991714):1.3098981889223937E-4):0.0014548213187449807,(((75:0.001120748185468065,81:0.001120748185468065):3.41407601796217E-4,93:0.001462155787264282):0…
tree STATE_395000 = (((((((((((((((((((((1:7.238888323204147E-5,13:7.238888323204147E-5):0.0016304596574626643,((8:9.352539296836548E-4,12:9.352539296836548E-4):6.440346464851522E-4,(75:5.841347191312402E-4,(81:2.1970341659468398E-4,93:2.1970341659468398E-4):3.6443130253655616E-4):9.951538570375667E-4):1.2355996452589869E-4):2.0325866609098857E-4,69:0.0019061072067856942):4.5526604026742846E-4,12…
tree STATE_400000 = ((((((((((((((((((1:6.365473111177128E-6,94:6.365473111177128E-6):0.001750221096317067,16:0.0017565865694282442):5.682102462844264E-4,(14:1.2337893155130763E-4,107:1.2337893155130763E-4):0.002201417884161363):8.640383988080596E-4,(((8:0.0013131130328278087,((12:3.1467857388254764E-4,13:3.1467857388254764E-4):9.659900326586086E-4,69:0.0012806686065411563):3.2444426286652424E-5)…
tree STATE_405000 = ((((((((((((((((((((((((1:7.395058281494436E-5,94:7.395058281494436E-5):1.379280663410171E-6,107:7.532986347835453E-5):5.38510035842162E-5,15:1.2918086706257073E-4):0.0016426188691406342,(((4:5.264540875729014E-4,12:5.264540875729014E-4):3.732140492826128E-4,(13:5.7650569811761094E-5,16:5.7650569811761094E-5):8.420175670437531E-4):8.508172825367821E-4,((14:2.2472631175564757E-…
tree STATE_410000 = (((((((((((((((((((((1:4.5146505093264516E-4,94:4.5146505093264516E-4):5.92688581493182E-4,16:0.0010441536324258271):5.935439019340719E-4,18:0.001637697534359899):2.88334533079305E-4,((4:3.208434294285903E-4,107:3.208434294285903E-4):0.001377222375490636,15:0.0016980658049192262):2.2796626251997778E-4):6.056024018374591E-4,125:0.002531634469276663):3.389351311359613E-4,8:0.002…
tree STATE_415000 = ((((((((((((((((((((1:7.433627300283377E-4,(107:6.400931206840048E-4,125:6.400931206840048E-4):1.0326960934433293E-4):8.69910998594934E-4,15:0.0016132737286232717):8.431255351972677E-4,((14:0.0020811976585318366,(79:0.0012874610021844806,94:0.0012874610021844806):7.93736656347356E-4):1.2664458338615273E-4,91:0.0022078422419179893):2.4855702190255003E-4):0.0013110135811292,((75…
tree STATE_420000 = ((((((((((((((((((1:0.0010790629737929976,79:0.0010790629737929976):2.6846270171085123E-4,(15:9.024380638528573E-4,16:9.024380638528573E-4):4.450876116509915E-4):0.0010677629150828434,8:0.002415288590586692):6.194861607190746E-4,(4:8.226433641042106E-4,13:8.226433641042106E-4):0.0022121313872015564):0.0011085747789046506,((((12:0.0017996321188050628,14:0.0017996321188050628):0…
tree STATE_425000 = ((((((((((((((((((((((((1:3.8036996241113015E-4,16:3.8036996241113015E-4):3.5391372885598595E-4,4:7.342836912671161E-4):1.0940383343365173E-4,(((69:1.3141681307174757E-4,107:1.3141681307174757E-4):3.4294923373850517E-4,94:4.7436604681025277E-4):3.4781425194347845E-4,120:8.221802987537312E-4):2.1507225947036616E-5):4.897575644714842E-4,79:0.001333445089172252):6.077541969768464…
tree STATE_430000 = (((((((((((((((((((1:0.0015311808143965557,(4:0.0010589379499482835,16:0.0010589379499482835):4.722428644482722E-4):6.011827453549499E-4,(94:0.0013611380559229165,107:0.0013611380559229165):7.71225503828589E-4):0.0011796257584177246,((74:0.0021551311481199115,120:0.0021551311481199115):4.3142743137401665E-4,91:0.002586558579493928):7.254307386753019E-4):9.423681602030226E-5,((…
tree STATE_435000 = ((((((((((((((((((1:8.722659420715192E-4,120:8.722659420715192E-4):0.0013927119599388973,125:0.0022649779020104165):2.4920844060397854E-4,(((8:5.012971460329226E-4,13:5.012971460329226E-4):2.120503520449009E-5,12:5.225021812374127E-4):6.94296068422318E-4,74:0.0012167982496597307):0.0012973880929546644):0.0010637065671556143,(18:9.404313121883404E-4,91:9.404313121883404E-4):0.0…
tree STATE_440000 = ((((((((((((((((((1:0.001064747287536267,15:0.001064747287536267):9.342435073539596E-4,(75:8.990186283891349E-4,(81:2.8872119639368547E-4,93:2.8872119639368547E-4):6.102974319954495E-4):0.0010999721665010916):2.676518249444971E-4,(16:8.058417624567265E-4,79:8.058417624567265E-4):0.001460800857377997):8.476879548476417E-4,(4:0.002808970015313592,((8:0.0015958404819229341,(69:9.…
tree STATE_445000 = ((((((((((((((((((((1:7.319875666302022E-4,15:7.319875666302022E-4):9.214653152094687E-4,((13:3.864740906121509E-4,69:3.864740906121509E-4):4.3182669387488345E-4,94:8.183007844870344E-4):8.351520973526365E-4):4.056890470470259E-4,14:0.0020591419288866967):2.543894042096387E-4,8:0.0023135313330963354):1.915362128867104E-4,18:0.002505067545983046):1.3386995783468917E-5,(((12:2.5…
tree STATE_450000 = ((((((((((((((((((1:7.436031346448285E-4,(13:1.57775235283153E-4,69:1.57775235283153E-4):5.858278993616755E-4):5.200160638492602E-4,8:0.0012636191984940887):0.0013849537070501378,((14:3.424754456283753E-5,94:3.424754456283753E-5):0.0011316149467883922,15:0.0011658624913512298):0.0014827104141929967):0.002520011069613374,(9:0.004561183348706067,(((10:0.0013696453077832748,11:0.…
tree STATE_455000 = ((((((((((((((((((((((1:4.587703662215029E-4,74:4.587703662215029E-4):2.0661639530185442E-4,18:6.653867615233573E-4):1.9095499476142863E-4,79:8.563417562847859E-4):6.894034425443201E-5,91:9.252821005392179E-4):6.098356554591719E-4,(4:5.708001717532024E-4,(16:2.007465179955544E-4,(69:1.1346747016812912E-4,120:1.1346747016812912E-4):8.727904782742528E-5):3.7005365375764797E-4):9…
tree STATE_460000 = (((((((((((((((((1:0.00130709417266724,((((8:8.838661633846098E-6,14:8.838661633846098E-6):1.2658478070784387E-4,18:1.3542344234168996E-4):7.424594677136754E-5,13:2.096693891130575E-4):9.136737020510317E-4,((74:8.984012585982283E-5,107:8.984012585982283E-5):6.547976914543301E-4,94:7.44637817314153E-4):3.7870527384993623E-4):1.837510815031508E-4):0.0013649364916880223,((((4:0.0…
tree STATE_465000 = ((((((((((((((((((1:7.147791280875808E-4,16:7.147791280875808E-4):5.330941044977443E-4,94:0.0012478732325853252):0.001731109905800745,((((((4:7.168450644791738E-4,79:7.168450644791738E-4):7.233869589156475E-4,(12:5.311423657800757E-5,18:5.311423657800757E-5):0.0013871177868168137):2.900580172401077E-4,((((8:5.136160169387337E-4,74:5.136160169387337E-4):5.329339015489007E-4,(13…
tree STATE_470000 = ((((((((((((((((1:0.0021750744295883535,(8:0.0014467803556213858,((75:5.5874935952114484E-5,81:5.5874935952114484E-5):3.591766156006605E-4,93:4.15051551552775E-4):0.0010317288040686107):7.282940739669677E-4):8.680124277591489E-5,(14:0.0020463186550055707,(94:7.184444694019494E-4,120:7.184444694019494E-4):0.0013278741856036212):2.1555701735869771E-4):3.0648566157783115E-4,((13:…
tree STATE_475000 = ((((((((((((((((((1:2.5150859516730883E-4,18:2.5150859516730883E-4):0.0022743625456454596,((((12:8.602726446416984E-5,15:8.602726446416984E-5):2.596106901788815E-4,74:3.4563795464305133E-4):9.284347335812461E-4,(69:4.2369870239537257E-4,79:4.2369870239537257E-4):8.503739858289249E-4):0.0011315571687112197,(((13:5.089154915225952E-4,(14:2.987872731895617E-4,120:2.98787273189561…
tree STATE_480000 = ((((((((((((((((((((1:8.785416529285037E-4,16:8.785416529285037E-4):1.2454665741947976E-4,74:0.0010030883103479835):0.0010024643681958898,18:0.0020055526785438733):1.8729006865699643E-4,(14:0.0018062342642221434,107:0.0018062342642221434):3.8660848297872633E-4):1.1684214204125444E-4,(4:0.0011348212796724834,(69:7.370702000349072E-4,125:7.370702000349072E-4):3.9775107963757616E…
tree STATE_485000 = ((((((((((((((((((((1:6.148044186058019E-4,16:6.148044186058019E-4):8.761531376736179E-5,107:7.024197323731637E-4):0.001949808178298461,(81:0.001124083516099716,93:0.001124083516099716):0.0015281443945719085):6.030654103363511E-4,((((((4:2.7998501012607675E-4,15:2.7998501012607675E-4):2.23866220135349E-4,74:5.038512302614257E-4):5.520175268828963E-4,79:0.001055868757144322):2.…
tree STATE_490000 = (((((((((((((((1:0.002680275933136988,(((8:6.522250412489398E-4,75:6.522250412489398E-4):0.0013959279280273892,(12:0.0017119922988397263,91:0.0017119922988397263):3.361606704366028E-4):6.699973682951221E-5,(16:0.0014095981914855537,(18:5.561781588730289E-4,(69:4.803552161462514E-4,107:4.803552161462514E-4):7.582294272677752E-5):8.534200326125248E-4):7.055545146202875E-4):5.651…
tree STATE_495000 = ((((((((((((((((1:0.00150336644835185,((8:4.934887767235194E-4,75:4.934887767235194E-4):7.899176888350679E-4,(12:2.219958762883122E-4,74:2.219958762883122E-4):0.001061410589270275):2.199599827932626E-4):9.786958238686976E-4,(((4:3.030430621417357E-4,94:3.030430621417357E-4):6.855319668617295E-4,79:9.885750290034652E-4):8.661082712294098E-4,(14:0.0017337313472246478,(91:0.00116…
tree STATE_500000 = ((((((((((((((((((((((1:0.0010003944578605083,74:0.0010003944578605083):0.0014045466781947662,((4:9.31495808712233E-4,14:9.31495808712233E-4):1.1014434443234989E-4,12:0.0010416401531445829):0.0013633009829106917):7.732609544163676E-5,(8:0.0018569764387264766,75:0.0018569764387264766):6.252907927704347E-4):4.70678315821768E-4,((15:9.743639892377783E-4,((16:4.2603216020202197E-4…
tree STATE_505000 = ((((((((((((((((((1:0.003044411055910748,13:0.003044411055910748):6.918278455589392E-4,((4:0.0031178430492890393,((8:0.0014286609354841441,75:0.0014286609354841441):3.7901266723666086E-4,(12:3.827294882844216E-4,(14:7.372615100172576E-5,74:7.372615100172576E-5):3.0900333728269583E-4):0.0014249441144363834):0.0013101694465682343):4.072501800973425E-4,(((15:9.329069639043486E-4,…
tree STATE_510000 = ((((((((((((((((((1:2.828789259495525E-4,15:2.828789259495525E-4):7.321280368918729E-4,(14:1.1343880847956581E-5,94:1.1343880847956581E-5):0.0010036630819934688):0.002122456540489589,((8:1.7049104086967602E-4,75:1.7049104086967602E-4):0.0018904243537843756,(16:0.0019375810460234523,((79:0.0014565710445653274,120:0.0014565710445653274):2.915458156270412E-4,((81:1.55380770395676…
tree STATE_515000 = (((((((((((((((((((1:9.63951423570876E-5,18:9.63951423570876E-5):7.427981334440323E-4,125:8.391932758011199E-4):9.263529947383558E-5,12:9.318285752749555E-4):4.10484494785269E-4,(15:6.542515922975981E-4,(74:6.21240008270158E-4,107:6.21240008270158E-4):3.3011584027440124E-5):6.880614777626263E-4):5.216350111071804E-4,(((81:3.940379490111116E-4,93:3.940379490111116E-4):8.5957736…
tree STATE_520000 = ((((((((((((((((((1:4.0881386120801707E-4,12:4.0881386120801707E-4):2.717794449245784E-4,(18:2.594863494705678E-4,74:2.594863494705678E-4):4.211069566620277E-4):0.0023595989496319495,(81:5.670874968464119E-4,93:5.670874968464119E-4):0.0024731047589181335):1.4597211287579624E-4,(((15:2.4287918827369106E-4,120:2.4287918827369106E-4):4.762494678727268E-5,107:2.9050413506096374E-4…
tree STATE_525000 = ((((((((((((((((1:0.0021818479367717697,((8:0.001656755281351864,75:0.001656755281351864):4.210573789421503E-4,((12:0.0017688776129052778,(74:0.0010971072200343266,91:0.0010971072200343266):6.717703928709512E-4):2.061449390220345E-4,18:0.0019750225519273123):1.0279010836670207E-4):1.0403527647775534E-4):9.014594959927103E-4,((4:0.002519155816390223,(((15:7.449603666159228E-4,1…
tree STATE_530000 = (((((((((((((((((((1:5.628652504654625E-5,14:5.628652504654625E-5):0.0021497234927484866,((((4:3.8734225956655634E-4,18:3.8734225956655634E-4):0.0010530121667489695,(15:4.964028090517134E-4,16:4.964028090517134E-4):9.439516172638125E-4):2.6826944524966246E-5,(8:0.001321238180267396,75:0.001321238180267396):1.459431905730961E-4):2.5141769115254783E-4,74:0.00171859906199304):4.8…
tree STATE_535000 = ((((((((((((((((1:0.0025299312712533414,((14:0.0017745502364599937,74:0.0017745502364599937):2.003591637541528E-4,125:0.0019749094002141465):5.550218710391949E-4):3.1942783631197123E-4,((((4:0.0013475617666615725,12:0.0013475617666615725):1.8338294666569825E-4,(81:4.52322539219348E-4,93:4.52322539219348E-4):0.0010786221741079227):9.507284745462847E-6,(8:6.565940584012287E-4,75…
tree STATE_540000 = (((((((((((((((((((1:9.680256651949305E-4,79:9.680256651949305E-4):7.61690312311762E-4,(((16:2.4296522772654575E-4,69:2.4296522772654575E-4):6.053923308970453E-4,120:8.483575586235911E-4):5.774662284966342E-4,94:0.0014258237871202252):3.038921903864673E-4):0.001428286965967461,(4:0.0026257158697626385,(((8:3.721898441100635E-4,75:3.721898441100635E-4):0.0014893703332812627,74:…
tree STATE_545000 = (((((((((((((((((((1:2.70308309971658E-4,120:2.70308309971658E-4):4.150678249311295E-4,8:6.853761349027875E-4):2.0187554905247776E-4,4:8.872516839552653E-4):5.650495091946635E-4,69:0.0014523011931499288):0.0016850880588979967,(16:0.001580390467989438,(75:5.678605925349215E-4,(81:3.4646072763476574E-4,93:3.4646072763476574E-4):2.2139986490015578E-4):0.0010125298754545165):0.001…
tree STATE_550000 = ((((((((((((((((((((1:6.183403079964505E-4,69:6.183403079964505E-4):0.0011533280703643518,4:0.0017716683783608024):7.172626128656009E-4,120:0.0024889309912264033):4.6343738233003366E-4,((14:0.0017271054354999888,(15:2.083601924314049E-4,107:2.083601924314049E-4):0.0015187452430685839):3.45857444538776E-4,91:0.0020729628800387648):8.794054935176722E-4):0.0012064089869898405,(((…
tree STATE_555000 = (((((((((((((((((((1:0.0012828480041727854,91:0.0012828480041727854):0.0017620114474658187,((4:0.0015924539848217066,((((13:9.069273260848315E-5,79:9.069273260848315E-5):9.000308975176582E-5,18:1.8069582236024897E-4):2.967454539645677E-4,(14:3.80190320639937E-4,69:3.80190320639937E-4):9.725095568487971E-5):6.067855913190609E-4,107:0.0010842268676438775):5.082271171778291E-4):0…
tree STATE_560000 = (((((((((((((((((((1:3.876597173297749E-4,120:3.876597173297749E-4):6.563804282875864E-4,91:0.0010440401456173613):5.562320144674891E-5,12:0.0010996633470641102):0.0011325034825166865,107:0.0022321668295807967):0.0016648827389112455,((((4:3.361243266963376E-4,69:3.361243266963376E-4):3.47813738639964E-4,((13:1.0546542897664738E-4,14:1.0546542897664738E-4):9.411957181054428E-5,…
tree STATE_565000 = (((((((((((((((((1:9.822424105299019E-4,((12:1.9470987763916663E-4,107:1.9470987763916663E-4):1.3875692935440417E-4,74:3.334668069935708E-4):6.48775603536331E-4):9.86229462204167E-4,8:0.001968471872734069):8.303308198878549E-4,(75:0.00207590033305117,(81:3.7429135623407014E-4,93:3.7429135623407014E-4):0.0017016089768170997):7.229023595707539E-4):1.199625859270412E-4,(14:9.0450…
tree STATE_570000 = (((((((((((((((((((1:0.001227740165673255,((15:1.886077981286066E-4,120:1.886077981286066E-4):6.831428092896502E-4,(16:1.0510713890844743E-4,107:1.0510713890844743E-4):7.666434685098094E-4):3.5598955825499813E-4):0.001451476390861868,(((((4:7.753326125726294E-4,(12:1.5025662603556492E-4,74:1.5025662603556492E-4):6.250759865370645E-4):6.170816310314656E-4,(81:0.0010407626617665…
tree STATE_575000 = ((((((((((((((((((((1:0.0019746115155506393,((((4:0.001150266928970978,((12:7.833177142257946E-4,(14:6.366393309763558E-5,18:6.366393309763558E-5):7.19653781128159E-4):2.4048467854134075E-4,74:0.0010238023927671353):1.264645362038428E-4):2.277705123286209E-4,69:0.001378037441299599):2.5243354477928856E-4,(13:3.2936120435402046E-5,79:3.2936120435402046E-5):0.0015975348656434856…
tree STATE_580000 = ((((((((((((((((((((1:3.1465528639201617E-4,4:3.1465528639201617E-4):4.7967020784262784E-4,79:7.94325494234644E-4):4.682614382509211E-4,((12:8.48496132198696E-4,(13:7.514206955759632E-4,14:7.514206955759632E-4):9.707543662273283E-5):2.724278698201827E-4,125:0.0011209240020188787):1.4166293046668642E-4):0.0016879852583440342,((8:0.0014662227644411364,75:0.0014662227644411364):3…
tree STATE_585000 = ((((((((((((((((((((1:4.2256785639886306E-4,79:4.2256785639886306E-4):2.4364678477289676E-5,14:4.4693253487615274E-4):1.8504323839433354E-4,(12:3.7871408866392727E-4,125:3.7871408866392727E-4):2.53261684606559E-4):8.160396124454772E-4,13:0.0014480153857159635):0.002259295726520501,(4:0.0020309127804001097,(((8:0.0011608207923261497,75:0.0011608207923261497):2.866172406934817E-…
tree STATE_590000 = (((((((((((((((((1:9.969195729804272E-4,((12:1.4526066043081927E-5,13:1.4526066043081927E-5):4.755511400520146E-4,79:4.900772060950965E-4):5.068423668853307E-4):9.702467942590428E-4,125:0.00196716636723947):3.1404531781167E-4,14:0.00228121168505114):0.002013787121549212,((4:0.002793801559233625,(81:6.387479454744525E-4,93:6.387479454744525E-4):0.0021550536137591725):0.00129340…
tree STATE_595000 = (((((((((((((((((((1:3.239352664743347E-4,16:3.239352664743347E-4):3.374523328431064E-4,69:6.613875993174411E-4):0.0014251697864943297,120:0.0020865573858117707):4.3214840400744147E-4,(18:0.001617548434696963,94:0.001617548434696963):9.011573551222492E-4):5.334996433853183E-4,((((8:1.3814259007664218E-4,75:1.3814259007664218E-4):0.0018877914124122025,(15:5.290999118516455E-4,7…
tree STATE_600000 = ((((((((((((((((((1:1.2177511219931517E-4,18:1.2177511219931517E-4):2.7815996173653534E-4,(16:3.339594103073721E-5,69:3.339594103073721E-5):3.6653913290511333E-4):0.0022562838085754587,(8:3.7228631252444187E-4,75:3.7228631252444187E-4):0.0022839325699868674):0.0011858640724141888,((((15:0.0018185442975762543,74:0.0018185442975762543):3.435188102067874E-4,125:0.0021620631077830…
tree STATE_605000 = (((((((((((((((((1:5.37499219393473E-4,18:5.37499219393473E-4):8.912318184671014E-4,16:0.0014287310378605744):1.741003262164479E-4,(69:4.388979517159436E-4,125:4.388979517159436E-4):0.0011639334123610787):0.0014397363453940762,((((4:7.699363829762114E-4,15:7.699363829762114E-4):2.462593512257468E-4,(94:5.715049199760065E-4,107:5.715049199760065E-4):4.446908142259517E-4):1.2934…
tree STATE_610000 = ((((((((((((((((((1:8.596451433964574E-5,16:8.596451433964574E-5):0.0015461812050483602,(8:6.513838707644284E-4,75:6.513838707644284E-4):9.807618486235776E-4):0.0010992385869411075,125:0.0027313843063291134):0.0015623966570114662,((14:0.0014684555181797392,(81:5.354720620402901E-4,93:5.354720620402901E-4):9.329834561394491E-4):0.00205637440022505,(18:7.175849055063541E-4,79:7.…
tree STATE_615000 = ((((((((((((((((((1:6.530440635005386E-4,94:6.530440635005386E-4):0.001435464935046186,((((12:6.809686475665465E-5,107:6.809686475665465E-5):0.0010802230519952073,16:0.001148319916751862):2.96650121080625E-4,((15:7.080242308819636E-4,69:7.080242308819636E-4):3.9328495563393693E-4,74:0.0011013091865159006):3.436608513165864E-4):7.256534667653006E-5,(13:1.122615067649697E-4,120:…
tree STATE_620000 = ((((((((((((((((((1:9.766797461134452E-4,((12:6.651549849937078E-5,107:6.651549849937078E-5):6.400180341715273E-4,15:7.06533532670898E-4):2.7014621344254714E-4):6.401070787171506E-4,(81:0.0010110049838019833,93:0.0010110049838019833):6.057818410286125E-4):1.730300845549067E-4,(((14:6.924573595756894E-4,74:6.924573595756894E-4):5.182195781884918E-4,69:0.0012106769377641811):4.8…
tree STATE_625000 = (((((((((((((((((((((1:3.789259123414403E-4,79:3.789259123414403E-4):2.8400071947897956E-4,4:6.629266318204199E-4):1.2086657646547092E-4,14:7.837932082858908E-4):0.001465345112056979,(((12:0.001453852352012928,107:0.001453852352012928):1.6085062596374235E-4,(15:9.296403255297709E-4,(81:7.92259978682913E-4,93:7.92259978682913E-4):1.3738034684685786E-4):6.850626524468994E-4):2.8…
tree STATE_630000 = ((((((((((((((((((1:0.002733212853551471,((8:0.0011116506259605803,75:0.0011116506259605803):0.0013279482214763124,((14:1.586695261421768E-5,16:1.586695261421768E-5):0.0015523357663784344,74:0.0015682027189926522):8.713961284442405E-4):2.9361400611457823E-4):5.912874735805834E-4,((((((4:0.0016864044434365785,91:0.0016864044434365785):1.1660574211623184E-4,15:0.0018030101855528…
tree STATE_635000 = (((((((((((((((1:0.004119621851692251,94:0.004119621851692251):1.4726851156885747E-4,((((4:8.83468058670827E-4,120:8.83468058670827E-4):0.0015178781873443274,(((((8:1.6234725785170513E-4,75:1.6234725785170513E-4):4.954391542904216E-4,79:6.577864121421267E-4):7.687562751629488E-4,(18:0.0010468652930102989,74:0.0010468652930102989):3.7967739429477666E-4):1.033471315631607E-4,((1…
tree STATE_640000 = (((((((((((((((((1:1.743592113580393E-4,94:1.743592113580393E-4):0.0017041742478124465,(((8:6.330591375107682E-4,75:6.330591375107682E-4):3.8636184992943043E-4,15:0.0010194209874401987):4.07468805449149E-5,125:0.0010601678679851136):8.183655911853723E-4):3.639606497518838E-4,(16:0.001966264929412061,(74:0.001181986096017141,79:0.001181986096017141):7.842788333949199E-4):2.7622…
tree STATE_645000 = (((((((((((((((((((((1:0.0018487335066844969,(14:4.7873314391110565E-4,(16:3.7375046050968903E-4,79:3.7375046050968903E-4):1.0498268340141661E-4):0.0013700003627733913):9.382267811194498E-6,((8:4.5620569664201144E-4,75:4.5620569664201144E-4):0.0012892969523139544,91:0.0017455026489559657):1.1261312553972566E-4):4.1471543374738606E-5,4:0.00189958731787043):1.6681916505697277E-4…
tree STATE_650000 = ((((((((((((((((((1:9.052172308897608E-6,15:9.052172308897608E-6):0.0012854379139303586,4:0.0012944900862392563):9.790355284054692E-4,((8:7.158022573295517E-4,75:7.158022573295517E-4):0.0011170203457431481,(12:0.001446218792691261,((18:3.6022082830564436E-4,69:3.6022082830564436E-4):8.851828619415316E-4,79:0.001245403690247176):2.0081510244408492E-4):3.8660381038143894E-4):4.4…
tree STATE_655000 = (((((((((((((((((((((((1:0.001828938201233769,(12:6.110270653243654E-4,15:6.110270653243654E-4):0.0012179111359094036):5.545045335980504E-4,(8:8.638765383172046E-4,75:8.638765383172046E-4):0.0015195661965146149):5.573458737389665E-4,(((((14:6.737313702976445E-4,69:6.737313702976445E-4):1.302244072593989E-4,120:8.039557775570435E-4):5.115050600098295E-4,94:0.001315460837566873)…
tree STATE_660000 = (((((((((((((((((((((((((((1:0.0015382540755772204,(15:0.0012065881833594305,74:0.0012065881833594305):3.3166589221778997E-4):2.963967944915745E-5,91:0.001567893755026378):3.6744629192244195E-4,((8:1.0270366946516303E-4,75:1.0270366946516303E-4):0.0010506036701870172,(13:8.860592719413772E-4,125:8.860592719413772E-4):2.67248067710803E-4):7.820327072966397E-4):3.396397934038698…
tree STATE_665000 = (((((((((((((((((((1:0.001849084659629473,(4:0.0013354761354604392,69:0.0013354761354604392):5.136085241690337E-4):5.9626317483780274E-5,((15:2.614739893150338E-5,18:2.614739893150338E-5):5.591660889945293E-4,74:5.853134879260328E-4):0.0013233974891872205):7.974313906081516E-4,(((8:0.0010189377515807754,75:0.0010189377515807754):8.505972354990135E-4,((13:4.217147671405091E-4,1…
tree STATE_670000 = (((((((((((((((((((((1:0.0010962034435777043,(16:2.254329694711239E-4,(74:1.261598276943873E-4,79:1.261598276943873E-4):9.92731417767366E-5):8.707704741065805E-4):0.001664880304126097,125:0.0027610837477038013):4.054427838446886E-4,((15:5.391121242012192E-4,18:5.391121242012192E-4):0.002495166238105638,((81:0.0012896396530348818,93:0.0012896396530348818):0.0015126751335472143,…
tree STATE_675000 = ((((((((((((((((((((((1:1.1308770579388633E-4,16:1.1308770579388633E-4):4.999074890793145E-4,74:6.129951948732009E-4):6.079174475794592E-4,(18:9.220121928087008E-4,79:9.220121928087008E-4):2.989004496439593E-4):1.9548712737256892E-4,(13:0.0012938525765366965,120:0.0012938525765366965):1.225471932885325E-4):4.849002470088597E-4,14:0.0019013000168340887):2.690192216874927E-4,(12…
tree STATE_680000 = ((((((((((((((((((1:3.969498783949933E-6,13:3.969498783949933E-6):9.568465361473956E-4,((12:1.2596060896239762E-4,16:1.2596060896239762E-4):1.3205003878832876E-5,74:1.391656128412305E-4):8.216504220901151E-4):0.0014734113543632616,79:0.002434227389294607):2.1858954376289836E-5,69:0.002456086343670897):3.4480386707218084E-4,(((((4:8.537991615983673E-4,(14:7.385443365811219E-5,1…
tree STATE_685000 = (((((((((((((((((1:0.0019280564977115218,((8:0.0017488490417565334,((14:1.6752014185131633E-4,107:1.6752014185131633E-4):0.001075547643589837,(79:0.0011217331198883982,120:0.0011217331198883982):1.2133466555275512E-4):5.0578125631538E-4):8.650174806864989E-5,((13:9.229734107169424E-5,18:9.229734107169424E-5):5.915472985369844E-4,94:6.838446396086786E-4):0.0011515061502165047):…
tree STATE_690000 = ((((((((((((((((((((1:5.813271601234881E-4,((12:1.1691720033393338E-6,94:1.1691720033393338E-6):2.2723919064079155E-4,13:2.2840836264413088E-4):3.529187974793572E-4):5.836397476765297E-4,18:0.0011649669078000178):6.486679606912324E-4,((((8:8.100847865133731E-4,(16:5.960689815516191E-4,74:5.960689815516191E-4):2.1401580496175395E-4):4.064631267555114E-4,91:0.0012165479132688845…
tree STATE_695000 = ((((((((((((((((((((1:6.659041516131755E-4,12:6.659041516131755E-4):7.577993362099715E-4,13:0.001423703487823147):7.244169494941867E-5,(((8:3.642138740960554E-4,69:3.642138740960554E-4):6.308437492575315E-4,125:9.95057623353587E-4):1.5114264398356195E-4,(15:0.0011353240026430525,91:0.0011353240026430525):1.0876264694096444E-5):3.4994491543541674E-4):2.234693869084198E-4,107:0.…
tree STATE_700000 = (((((((((((((((((((((1:0.001117115547077594,125:0.001117115547077594):2.758949645713265E-4,((14:8.519937809658582E-4,74:8.519937809658582E-4):1.7335338026737868E-4,18:0.0010253471612332369):3.676633504156837E-4):4.5697197575331476E-4,(13:7.021871498473316E-5,107:7.021871498473316E-5):0.001779763772417502):4.3135301746245833E-4,16:0.0022813355048646937):4.6841595436350036E-4,(8…
tree STATE_705000 = (((((((((((((((((((((1:0.0010428338789834476,74:0.0010428338789834476):1.787835760543473E-4,(12:9.998953455786917E-4,94:9.998953455786917E-4):2.2172210945910317E-4):3.15569817588489E-4,8:0.001537187272626284):5.076694152033009E-4,(91:0.0016277085643645241,120:0.0016277085643645241):4.1714812346506066E-4):4.683826559581444E-5,125:0.0020916949534253992):0.0014899634169004373,((4…
tree STATE_710000 = (((((((((((((((((((1:1.4726129115046714E-4,14:1.4726129115046714E-4):6.651036184092585E-4,15:8.123649095597256E-4):2.761152586987685E-4,4:0.0010884801682584941):0.0014652960825979095,((12:4.487410720435252E-4,74:4.487410720435252E-4):0.00200304231201916,16:0.002451783384062685):1.0199286679371837E-4):6.977780870911802E-4,((8:0.00114107738454231,79:0.00114107738454231):1.306721…
tree STATE_715000 = ((((((((((((((((1:8.373411508839462E-4,(74:5.489792005085787E-4,120:5.489792005085787E-4):2.883619503753675E-4):2.871640168934335E-4,4:0.0011245051677773797):1.8169431547695796E-4,(14:2.7902607336297903E-4,16:2.7902607336297903E-4):0.0010271734098913586):0.0025115919722785013,((((15:8.122457580665861E-4,(18:7.087265238021034E-4,94:7.087265238021034E-4):1.0351923426448275E-4):9…
tree STATE_720000 = ((((((((((((((((((1:0.0017641220252494264,(8:0.001625114761464892,(74:0.0016036510192040147,(91:0.001336726126388473,125:0.001336726126388473):2.6692489281554175E-4):2.1463742260877322E-5):1.3900726378453438E-4):6.62076941133499E-5,12:0.0018303297193627763):1.087397330457522E-4,(((4:0.001227829000516972,(18:6.143928174131809E-4,107:6.143928174131809E-4):6.134361831037911E-4):8…
tree STATE_725000 = ((((((((((((((((((((1:1.8523906092630067E-4,94:1.8523906092630067E-4):7.852285503321489E-4,12:9.704676112584496E-4):8.471818990080928E-5,(74:0.0010251102794966481,120:0.0010251102794966481):3.0075521662610745E-5):4.12635840056989E-4,(75:3.261658487274666E-4,(81:3.08551800107663E-5,93:3.08551800107663E-5):2.953106687167003E-4):0.0011416557924887813):8.459378169324468E-4,(((14:4…
tree STATE_730000 = (((((((((((((((((1:1.2108214392667028E-4,94:1.2108214392667028E-4):0.0012906542346468744,((((12:9.849833973361352E-4,(18:2.4104621001389183E-4,74:2.4104621001389183E-4):7.439371873222433E-4):2.662881840395366E-5,16:0.0010116122157400888):1.3563470183378264E-4,14:0.0011472469175738715):1.85967692424684E-5,120:0.0011658436868163399):2.4589269175720485E-4):0.0010214503805318657,9…
tree STATE_735000 = ((((((((((((((((((((((1:7.337695311750342E-5,18:7.337695311750342E-5):2.5683603270510195E-4,13:3.302129858226054E-4):2.538295567358767E-4,((12:2.421028887789678E-5,120:2.421028887789678E-5):2.2057298974468136E-4,74:2.447832786225781E-4):3.3925926393590396E-4):5.919201024171656E-5,8:6.432345528001986E-4):4.069744249403849E-4,91:0.0010502089777405835):0.0010866312258729258,16:0.…
tree STATE_740000 = ((((((((((((((((((((((((1:3.952320377126631E-4,4:3.952320377126631E-4):2.381353030656469E-5,(13:2.618615205826628E-4,(15:6.310844400539242E-5,18:6.310844400539242E-5):1.9875307657727038E-4):1.5718404743656498E-4):1.5780652159829383E-4,107:5.768520896175216E-4):4.3073114668353745E-4,((14:9.419321292780766E-4,91:9.419321292780766E-4):5.242699375172094E-5,(69:6.149786125927383E-4…
tree STATE_745000 = (((((((((((((((((((((1:4.4353039209519873E-4,16:4.4353039209519873E-4):4.785836913557674E-4,15:9.221140834509661E-4):3.6923978867821165E-4,((4:4.729373729452715E-4,(13:4.092383874118127E-4,18:4.092383874118127E-4):6.369898553345882E-5):4.7766570823565177E-4,(14:1.1390413808949488E-5,107:1.1390413808949488E-5):9.392126673719738E-4):3.407507909482545E-4):5.684193140882492E-4,(74…
tree STATE_750000 = (((((((((((((((1:0.00384760864164357,((((((8:5.510341021253722E-4,75:5.510341021253722E-4):2.767959773918694E-4,120:8.278300795172416E-4):4.1127769953712857E-4,94:0.0012391077790543702):0.0010248765405701365,125:0.0022639843196245067):3.15916387440213E-4,(69:0.001819217882487818,(81:5.379462703116245E-4,93:5.379462703116245E-4):0.0012812716121761935):7.606828245769017E-4):2.91…
tree STATE_755000 = ((((((((((((((((((((1:3.5978784258355173E-4,107:3.5978784258355173E-4):1.7884016300817541E-4,18:5.386280055917271E-4):0.001445679690066231,((4:5.62445810811307E-4,12:5.62445810811307E-4):7.879822628159345E-4,((14:4.272593225510042E-4,79:4.272593225510042E-4):9.218300612058735E-4,(16:5.36008525886894E-4,(74:5.237206265257763E-4,91:5.237206265257763E-4):1.2287899361117629E-5):8.…
tree STATE_760000 = (((((((((((((((((((((((((((1:0.001076165825021679,74:0.001076165825021679):2.3464263143879575E-4,14:0.0013108084564604748):2.3891713601301352E-4,(79:3.8324683044456794E-4,107:3.8324683044456794E-4):0.0011664787620289203):4.7849612553191746E-4,91:0.0020282217180054058):1.3701588629682357E-4,(13:5.531161736664278E-4,16:5.531161736664278E-4):0.0016121214306358015):3.1045016398564…
tree STATE_765000 = (((((((((((((((((((((1:3.627586696667588E-4,(13:1.8884047550978597E-4,94:1.8884047550978597E-4):1.7391819415697285E-4):0.0014575947458625562,(74:0.0016414259554053039,(79:0.0012294351741698791,107:0.0012294351741698791):4.1199078123542476E-4):1.789274601240111E-4):3.4004359291879885E-4,((12:0.0011076251811816945,(15:5.143083618502442E-4,69:5.143083618502442E-4):5.9331681933145…
tree STATE_770000 = (((((((((((((((((((((1:0.0012835053059456806,(13:1.9895364282951992E-4,15:1.9895364282951992E-4):0.0010845516631161607):2.0765717449757522E-4,(12:8.125297722597383E-5,94:8.125297722597383E-5):0.001409909503217282):4.4368024010873726E-4,69:0.001934842720551993):5.603574846468834E-4,(14:0.0024374557473593765,91:0.0024374557473593765):5.774445783950002E-5):7.866594399278224E-4,((…
tree STATE_775000 = (((((((((((((((((1:0.0014399867411246333,94:0.0014399867411246333):3.3364523901670056E-4,12:0.0017736319801413339):6.599204528399383E-4,(((13:6.509116801500517E-4,15:6.509116801500517E-4):0.0011784921156437018,69:0.0018294037957937534):4.7537195740235253E-4,(14:0.0015361096233382932,91:0.0015361096233382932):7.686661298578128E-4):1.2877667978516624E-4):0.0038833229247164226,((…
tree STATE_780000 = ((((((((((((((((((((1:1.4393340051038018E-4,14:1.4393340051038018E-4):2.5355794044730023E-4,94:3.974913409576804E-4):5.773659661588143E-4,(81:3.758895567330935E-5,93:3.758895567330935E-5):9.372683514431854E-4):4.7784506279550183E-4,((((4:1.6071904389868544E-4,74:1.6071904389868544E-4):5.349086307511678E-4,(18:5.53207514529018E-4,125:5.53207514529018E-4):1.424201601208353E-4):2…
tree STATE_785000 = (((((((((((((((((((1:0.0015523783534369666,(120:3.085373850567412E-4,125:3.085373850567412E-4):0.0012438409683802254):4.7284415717045356E-4,(4:9.22935554426495E-4,12:9.22935554426495E-4):0.0011022869561809253):6.503457526740542E-4,13:0.0026755682632814744):7.789713136955234E-5,(((8:6.183015888535039E-4,75:6.183015888535039E-4):2.940678815927917E-4,18:9.123694704462955E-4):0.00…
tree STATE_790000 = ((((((((((((((((((((((1:1.176782583604464E-4,12:1.176782583604464E-4):1.995782262506125E-4,120:3.172564846110589E-4):0.0010639871624349257,13:0.0013812436470459846):4.731443120055024E-4,18:0.001854387959051487):8.752207653990535E-4,((((8:0.001303652507142362,75:0.001303652507142362):1.790925675778086E-4,91:0.0014827450747201705):1.975318968919146E-4,(14:1.546565788200674E-4,10…
tree STATE_795000 = ((((((((((((((((((((1:3.266423542730423E-4,16:3.266423542730423E-4):7.199395530912717E-5,12:3.986363095821695E-4):0.0010502814478825656,(18:8.662598473057178E-4,120:8.662598473057178E-4):5.826579101590174E-4):3.323713514379544E-5,(81:4.8212542626926606E-4,93:4.8212542626926606E-4):0.0010000294663392644):5.500510639368137E-4,((((13:8.472277975629385E-6,69:8.472277975629385E-6):…
tree STATE_800000 = (((((((((((((((((((1:0.0010660475636803052,((14:3.756458851227034E-4,94:3.756458851227034E-4):1.189321244452863E-4,(15:1.295983809035711E-4,79:1.295983809035711E-4):3.6497962866441857E-4):5.714695541123155E-4):2.4856263050973917E-4,(69:0.0010209887210431555,107:0.0010209887210431555):2.9362147314688884E-4):7.87759362533123E-4,((4:0.0014108359305741009,(16:2.3812036418548676E-4…
tree STATE_805000 = (((((((((((((((((((((((1:4.319802468727988E-4,94:4.319802468727988E-4):0.0016125636173833983,(8:6.899935315228724E-4,75:6.899935315228724E-4):0.0013545503327333248):1.1362727211285117E-5,((((4:5.602753636658005E-4,(14:3.4612606034383864E-4,74:3.4612606034383864E-4):2.141493033219619E-4):3.256760585611825E-4,(15:2.991807939113143E-4,(16:5.4755730169387227E-5,120:5.4755730169387…
tree STATE_810000 = ((((((((((((((((((((1:0.0015902840772251947,107:0.0015902840772251947):1.2383272223201415E-4,125:0.0017141167994572089):4.942128577369966E-4,(4:7.991681501002474E-4,((15:1.38954017879927E-4,(16:9.142523189303745E-5,120:9.142523189303745E-5):4.7528785986889556E-5):4.393627915594084E-4,74:5.783168094393354E-4):2.20851340660912E-4):0.001409161507093958):3.968653395187288E-5,((13:…
tree STATE_815000 = ((((((((((((((((((((1:6.757082024957404E-4,(12:4.714300382852541E-4,107:4.714300382852541E-4):2.0427816421048626E-4):2.9251389458403E-4,(18:9.616130972446065E-4,(69:9.509730392914848E-4,(81:3.6644533987078377E-4,93:3.6644533987078377E-4):5.845276994207011E-4):1.0640057953121705E-5):6.608999835163842E-6):3.0152923318304495E-4,15:0.0012697513302628153):9.093199061196186E-5,13:0.…
tree STATE_820000 = (((((((((((((((((((((((1:6.173873620832407E-4,(((15:1.9289613880009332E-4,107:1.9289613880009332E-4):1.1911884801776886E-4,74:3.120149868178622E-4):7.66890541655657E-5,(16:3.5006835758368264E-4,69:3.5006835758368264E-4):3.863568339974524E-5):2.2868332109981284E-4):4.4030273933363853E-4,12:0.0010576901014168793):4.951547935600168E-4,(18:8.116353341107201E-4,(81:4.25063223931570…
tree STATE_825000 = (((((((((((((((((((((1:0.001653859101845167,(((12:7.128416345624568E-4,(79:4.903134105090006E-4,94:4.903134105090006E-4):2.2252822405345618E-4):3.4922650793061804E-4,91:0.0010620681424930748):5.518514177121473E-4,69:0.0016139195602052222):3.993954163994482E-5):4.914007954609227E-4,(81:0.0010377703841336846,93:0.0010377703841336846):0.001107489513172405):2.5974800925634544E-4,(…
tree STATE_830000 = (((((((((((((((((1:4.810513739024269E-4,94:4.810513739024269E-4):0.0016566769219190447,((((4:9.889289577148784E-4,((13:6.933013590974331E-4,15:6.933013590974331E-4):3.1645493827690396E-5,((18:2.641133386427264E-4,120:2.641133386427264E-4):2.495209363919622E-4,107:5.136342750346886E-4):2.113125778904349E-4):2.6398210478975484E-4):9.731581583470009E-5,14:0.0010862447735495784):4…
tree STATE_835000 = (((((((((((((((((((((1:4.0390644233115585E-4,94:4.0390644233115585E-4):5.551550808541618E-4,107:9.590615231853176E-4):2.284655327071545E-4,((4:2.23671261523166E-4,16:2.23671261523166E-4):6.990863410917026E-4,(74:7.734557504181865E-4,125:7.734557504181865E-4):1.4930185219668216E-4):2.647694532776035E-4):9.696326783103745E-4,12:0.0021571597342028466):3.3347167123871143E-4,(91:0.…
tree STATE_840000 = (((((((((((((((1:2.2074306235129513E-4,(18:1.4899532830503414E-5,74:1.4899532830503414E-5):2.0584352952079173E-4):8.809186781007317E-4,((13:8.015721988020209E-4,79:8.015721988020209E-4):2.9825490826028715E-4,(14:5.6873949650697065E-5,69:5.6873949650697065E-5):0.001042953157411611):1.834633389718749E-6):0.0023564409275854147,(((4:0.0015502630092499078,(15:0.0012549219692515694,…
tree STATE_845000 = ((((((((((((((((((1:6.725859696492813E-4,((13:6.359167215421916E-4,14:6.359167215421916E-4):2.9647704178031365E-5,69:6.65564425720223E-4):7.021543929058328E-6):5.677105556054973E-4,(18:2.8706797699701124E-4,74:2.8706797699701124E-4):9.532285482577673E-4):1.2978539453022153E-4,(12:8.583797083865209E-4,((79:4.1012664017012906E-4,125:4.1012664017012906E-4):4.3145142456933586E-4,1…
tree STATE_850000 = (((((((((((((((((1:3.0147486557013665E-4,69:3.0147486557013665E-4):0.0018972132150896315,13:0.0021986880806597682):0.0015345932551681925,((8:6.086688284231858E-4,75:6.086688284231858E-4):0.002184107797855365,(((12:6.377475198994964E-4,(79:2.301564969948176E-4,107:2.301564969948176E-4):4.075910229046788E-4):0.0012349423508926812,(14:0.001518800744768145,(18:0.001266738197791878…
tree STATE_855000 = (((((((((((((((((((((1:1.5633820626325063E-4,12:1.5633820626325063E-4):3.672135903922245E-4,14:5.235517966554751E-4):7.901054267304904E-4,107:0.0013136572233859655):4.7524186536691024E-4,(18:3.9993587144802515E-4,74:3.9993587144802515E-4):0.0013889632173048505):0.0010760664922222947,91:0.0028649655809751704):0.001720869400120905,((8:0.0014546288167790924,75:0.00145462881677909…
tree STATE_860000 = ((((((((((((((((((((((1:1.9173240840344584E-4,74:1.9173240840344584E-4):1.2420042036425467E-6,107:1.929744126070884E-4):0.0018582528218488643,91:0.0020512272344559526):3.586921394704199E-4,(18:6.94657964529969E-4,79:6.94657964529969E-4):0.0017152614093964035):2.4163124522853146E-4,((15:2.1584873525436318E-4,69:2.1584873525436318E-4):4.979743536699766E-4,16:7.138230889243398E-4…
tree STATE_865000 = ((((((((((((((((1:0.0013272747797179513,(75:0.0011716315969416647,(81:8.4600761666115E-4,93:8.4600761666115E-4):3.256239802805148E-4):1.5564318277628652E-4):0.0036480059958317263,(((((4:0.0011924063458878206,(12:8.044913300216681E-4,14:8.044913300216681E-4):3.8791501586615243E-4):0.0019131935818529054,((((13:1.0102823651123976E-5,120:1.0102823651123976E-5):3.968232362646359E-4…
tree STATE_870000 = ((((((((((((((((((((((1:2.983305877368723E-4,12:2.983305877368723E-4):3.477098636592757E-6,((74:8.100549568102265E-5,94:8.100549568102265E-5):1.9898834779322351E-4,120:2.7999384347424615E-4):2.181384289921893E-5):2.2499304405296152E-5,79:3.2430699077876123E-4):1.2126099024525975E-4,14:4.45567981024021E-4):8.019435227773959E-4,15:0.0012475115038014168):6.90523259516912E-4,(((13…
tree STATE_875000 = (((((((((((((((((1:4.541647980857847E-4,13:4.541647980857847E-4):0.001230052249877797,((((12:1.33898900693087E-4,15:1.33898900693087E-4):1.2597344313748223E-4,74:2.5987234383056924E-4):3.274480689752214E-4,(14:2.611133691685962E-5,120:2.611133691685962E-5):5.61209075888931E-4):5.219582536003303E-5,(79:2.0269367891511365E-4,94:2.0269367891511365E-4):4.3682255925071E-4):0.001044…
tree STATE_880000 = (((((((((((((((((1:3.714139378885535E-5,120:3.714139378885535E-5):0.0012838349592351978,((12:4.569370399642207E-4,14:4.569370399642207E-4):7.538673914530599E-4,18:0.0012108044314172806):1.101719216067725E-4):1.3598629004356127E-4,91:0.0014569626430676144):1.5162743163544558E-4,(8:0.0016071276201255066,69:0.0016071276201255066):1.4624545775533682E-6):0.001850616612456242,(((((4…
tree STATE_885000 = ((((((((((((((((((1:2.115295953881727E-4,120:2.115295953881727E-4):5.429711634103633E-5,18:2.6582671172920903E-4):0.0013491010380897793,((12:4.805652904388361E-4,14:4.805652904388361E-4):0.0010336243782375094,69:0.0015141896686763454):1.0073808114264291E-4):0.002940878647855646,(((((((4:0.00169391380189733,79:0.00169391380189733):4.2985456146257014E-4,(15:2.6852155524446203E-4…
tree STATE_890000 = ((((((((((((((((1:0.00168527822988543,94:0.00168527822988543):0.0010547692128125665,8:0.0027400474426979965):8.278020783846407E-5,(14:0.0020634706338797247,91:0.0020634706338797247):7.593570166567359E-4):5.921478052959448E-4,((((4:5.147835617168741E-4,(15:6.229096323489597E-5,74:6.229096323489597E-5):4.524925984819781E-4):0.0017863718188413065,(13:9.154771256558695E-4,(69:2.55…
tree STATE_895000 = ((((((((((((((((((((1:0.0011137352597114032,(12:4.8569694622393344E-4,18:4.8569694622393344E-4):6.280383134874697E-4):2.0487122494426235E-4,(8:6.048419941181643E-4,15:6.048419941181643E-4):7.137644905375013E-4):3.4833723280680465E-4,((16:5.064825916071027E-4,120:5.064825916071027E-4):5.467099416392705E-4,74:0.0010531925332463732):6.137511842160971E-4):8.277275028157932E-5,4:0.…
tree STATE_900000 = ((((((((((((((((((((1:0.002349666039198623,(15:3.7218649066706177E-4,120:3.7218649066706177E-4):0.001977479548531561):9.717057754746313E-5,4:0.002446836616746086):3.15942035459964E-4,(((13:0.0018078497697492269,(14:0.0017650274811685613,(16:5.129233388480184E-4,18:5.129233388480184E-4):0.001252104142320543):4.2822288580665526E-5):1.735310186006954E-5,74:0.0018252028716092964):…
tree STATE_905000 = (((((((((((((((((((1:1.390513190830483E-4,79:1.390513190830483E-4):3.5818782059130345E-4,69:4.972391396743517E-4):6.202716592298917E-4,(((12:6.91175913514951E-4,120:6.91175913514951E-4):2.0674963051566843E-4,14:8.979255440306194E-4):6.483332329364081E-5,(13:5.777083857204117E-5,94:5.777083857204117E-5):9.04988028752219E-4):1.5475193157998325E-4):6.430733959644555E-4,74:0.00176…
tree STATE_910000 = ((((((((((((((((((((((1:2.697286741998061E-4,107:2.697286741998061E-4):4.650764881439834E-4,74:7.348051623437895E-4):2.2170527657414357E-5,120:7.569756900012039E-4):4.711621017802777E-4,(12:4.209884275747027E-4,(14:1.7870245022376616E-4,94:1.7870245022376616E-4):2.4228597735093655E-4):8.071493642067788E-4):0.001109057088119601,(8:0.0011045465086327458,13:0.0011045465086327458)…
tree STATE_915000 = (((((((((((((((((((((((1:2.5484526128897154E-4,120:2.5484526128897154E-4):2.1549863978133203E-4,(16:2.6488535489149013E-4,18:2.6488535489149013E-4):2.0545854617881344E-4):0.0019710674508763557,(((((((8:9.66364885483252E-4,14:9.66364885483252E-4):9.764356077233147E-5,79:0.0010640084462555835):3.6499472259643386E-4,(13:7.554398018411357E-4,69:7.554398018411357E-4):6.735633670108…
tree STATE_920000 = (((((((((((((((((((1:0.001404647613958641,18:0.001404647613958641):2.093504799352507E-4,(75:6.432824461018629E-4,(81:2.0229339658101262E-5,93:2.0229339658101262E-5):6.230531064437616E-4):9.707156477920288E-4):0.0017819199656547316,((((4:0.0024374580755132397,(12:1.1878401297949985E-4,94:1.1878401297949985E-4):0.00231867406253374):3.192391861620101E-5,((16:0.001033916946993278,…
tree STATE_925000 = ((((((((((((((((((1:0.002300277163785495,((12:9.030976406399498E-7,107:9.030976406399498E-7):0.0018472200784121053,((13:8.311837668886986E-4,(14:6.520593332916502E-4,74:6.520593332916502E-4):1.7912443359704836E-4):5.831814993253495E-4,18:0.001414365266214048):4.337579098386971E-4):4.521539877327498E-4):6.951728852688912E-4,((15:0.0017689439042012176,125:0.0017689439042012176):…
tree STATE_930000 = ((((((((((((((((((((1:8.456519731098743E-4,12:8.456519731098743E-4):0.0010327328896078242,(69:0.001836879541430606,107:0.001836879541430606):4.1505321287092474E-5):2.1821289544652852E-4,(((8:1.812923723268058E-4,15:1.812923723268058E-4):2.999280457227951E-4,(18:4.452607003940154E-4,79:4.452607003940154E-4):3.5959717655585524E-5):1.383794856051681E-4,125:6.19599903654769E-4):0.…
tree STATE_935000 = ((((((((((((((((((1:1.5940103543916098E-4,94:1.5940103543916098E-4):6.459924731501664E-4,(107:4.1548903982299967E-4,120:4.1548903982299967E-4):3.899044687663276E-4):0.002927022172843916,(8:0.003100937513130338,((((12:0.0014038379770115106,91:0.0014038379770115106):4.433290443161819E-4,18:0.0018471670213276925):8.250080296391574E-5,((14:2.1635268713482642E-4,79:2.16352687134826…
tree STATE_940000 = (((((((((((((((((((((1:7.197610079589832E-4,(14:3.313825827776664E-4,(74:1.6672423066085805E-4,94:1.6672423066085805E-4):1.6465835211680838E-4):3.8837842518131674E-4):7.426932497654036E-4,(79:0.0013878692693601942,91:0.0013878692693601942):7.458498836419251E-5):1.2614693711597504E-4,125:0.0015886011948403618):8.699543830305082E-4,(81:1.734314586387714E-4,93:1.734314586387714E-…
tree STATE_945000 = (((((((((((((((((1:0.0028888281892227655,((4:0.0015173566932306576,(81:0.0010071084340126974,93:0.0010071084340126974):5.102482592179603E-4):1.6751256490233507E-4,(14:2.702797987367134E-4,94:2.702797987367134E-4):0.0014145894593962792):0.0012039589310897728):8.128769782823155E-4,(8:4.418657446406214E-4,75:4.418657446406214E-4):0.0032598394228644596):3.5646076553619635E-5,(((((…
tree STATE_950000 = ((((((((((((((((((1:3.727794396618113E-4,(14:1.6637271427968707E-4,94:1.6637271427968707E-4):2.0640672538212423E-4):0.005193730260591172,125:0.005566509700252983):4.606654488840869E-5,((((4:0.0014048242555423827,(81:7.900780803008464E-4,93:7.900780803008464E-4):6.147461752415362E-4):0.0019749127377633067,((74:2.0168878565732901E-4,107:2.0168878565732901E-4):0.00154729003979863…
tree STATE_955000 = ((((((((((((((((((1:1.030513071505141E-4,16:1.030513071505141E-4):0.0025645246835547374,((13:7.564467855024765E-4,74:7.564467855024765E-4):6.017921353466793E-4,15:0.0013582389208491557):0.0013093370698560958):1.8747886630615575E-4,(69:4.459942485738212E-4,94:4.459942485738212E-4):0.002409060608437586):1.9727847987437933E-4,14:0.0030523333368857866):0.001555860923641239,(((((4:…
tree STATE_960000 = ((((((((((((((((((1:0.0013289575313833852,((16:1.5377029285394296E-4,94:1.5377029285394296E-4):8.011129455602823E-4,69:9.548832384142252E-4):3.7407429296915996E-4):0.0025926967400457953,((13:8.783372457742934E-4,((79:2.8013489184677105E-4,107:2.8013489184677105E-4):1.3606696432708325E-4,120:4.162018561738543E-4):4.6213538960043906E-4):0.002282085936254701,(81:2.778428020446576…
tree STATE_965000 = (((((((((((((((((1:0.002696423662667351,(8:0.0023365741238256634,75:0.0023365741238256634):3.598495388416876E-4):4.1612842785602186E-4,((81:2.298269033614698E-4,93:2.298269033614698E-4):7.170737030054767E-4,120:9.469006063669465E-4):0.002165651484156426):4.340964954594401E-4,(12:0.0015325191214539077,69:0.0015325191214539077):0.0020141294645289053):0.0013145173660454373,((((((…
tree STATE_970000 = ((((((((((((((((((1:2.1814352839528208E-4,94:2.1814352839528208E-4):0.0013300240713416175,(79:8.432914051033907E-5,107:8.432914051033907E-5):0.0014638384592265605):6.667593967630316E-4,((((4:0.0010177243586547034,(15:4.287730222833547E-4,91:4.287730222833547E-4):5.889513363713486E-4):2.413674130731598E-4,14:0.0012590917717278632):4.434911406474603E-4,125:0.0017025829123753235)…
tree STATE_975000 = ((((((((((((((((((((((1:3.9344658145741123E-4,69:3.9344658145741123E-4):9.551868614873364E-5,94:4.889652676061449E-4):3.0574356613505987E-4,125:7.947088337412047E-4):3.924993501377886E-4,(((15:6.044721321540097E-4,79:6.044721321540097E-4):4.0730989135388937E-5,(74:6.395812254223696E-4,91:6.395812254223696E-4):5.621895867029031E-6):5.4008981686405155E-5,107:6.992121029758038E-4…
tree STATE_980000 = ((((((((((((((((((((1:1.3589651112552392E-4,125:1.3589651112552392E-4):5.918285680172633E-4,94:7.277250791427872E-4):2.9238510656033503E-4,14:0.0010201101857031222):0.0013308926085333031,13:0.0023510027942364254):5.614328307922828E-4,((15:5.072142255677286E-4,(74:4.417288717407886E-4,107:4.417288717407886E-4):6.548535382694002E-5):7.366925051539029E-4,16:0.0012439067307216316)…
tree STATE_985000 = (((((((((((((((((((((1:1.093431655273342E-4,107:1.093431655273342E-4):8.310068877741491E-4,(13:3.603422450881458E-4,79:3.603422450881458E-4):5.800078082133375E-4):1.9913202457068184E-4,(74:2.6666166288283394E-5,94:2.6666166288283394E-5):0.0011128159115838818):5.057561621445294E-4,14:0.0016452382400166945):0.002525711733332542,(((4:0.0017153981767650504,((12:6.96179508260262E-4…
tree STATE_990000 = ((((((((((((((((((((1:4.0206775961448246E-4,(14:3.614354019904157E-4,74:3.614354019904157E-4):4.063235762406678E-5):3.2871405666816167E-4,(94:6.926458629105661E-4,107:6.926458629105661E-4):3.813595337207802E-5):0.0010625018514952892,(4:0.0014502029666227168,((12:5.292690917187354E-4,(15:1.892716537137012E-4,69:1.892716537137012E-4):3.3999743800503424E-4):7.01455106902333E-4,(1…
tree STATE_995000 = (((((((((((((((((((((1:3.836286859874154E-4,14:3.836286859874154E-4):7.110748616659753E-5,74:4.5473617215401296E-4):6.271165061421261E-4,69:0.001081852678296139):0.002125378071841845,((((12:5.728488491230698E-4,18:5.728488491230698E-4):9.49183055342182E-5,120:6.677671546572879E-4):0.001360744607561931,125:0.002028511762219219):1.1268763811541401E-4,(13:0.0010846210547578437,(1…
tree STATE_1000000 = (((((((((((((((1:0.003089366081338655,(16:0.0017862127881618296,(75:0.0011115491638593634,(81:7.125402108849188E-4,93:7.125402108849188E-4):3.9900895297444465E-4):6.746636243024661E-4):0.0013031532931768255):0.0013950061831119178,(((((4:0.0013292279652959622,107:0.0013292279652959622):2.590530424367381E-4,8:0.0015882810077327003):0.0011002822971127816,((14:2.3518237276070578E…
tree STATE_1005000 = (((((((((((((((((((((1:6.479769833194984E-4,(14:8.762034693628531E-5,74:8.762034693628531E-5):5.603566363832131E-4):1.8571892848023798E-4,4:8.336959117997364E-4):7.723105016259823E-4,(8:0.0012797384995880472,107:0.0012797384995880472):3.262679138376714E-4):4.622565542441821E-4,69:0.0020682629676699008):0.0016312215531773962,((((13:1.2960682711775855E-5,16:1.2960682711775855E-…
tree STATE_1010000 = ((((((((((((((((((((((((1:4.0980192076986964E-4,74:4.0980192076986964E-4):6.396890814828939E-4,14:0.0010494910022527636):7.964008619836547E-4,(107:0.001450050115473387,125:0.001450050115473387):3.9584174876303125E-4):2.4227243822879004E-4,12:0.0020881643024652083):2.1185896114372937E-4,(15:5.56059736543546E-4,120:5.56059736543546E-4):0.0017439635270653916):3.1858165732385904E…
tree STATE_1015000 = (((((((((((((((((((((1:6.423961663326132E-4,94:6.423961663326132E-4):9.177348680411491E-4,(13:7.22577214859187E-4,18:7.22577214859187E-4):8.375538195145752E-4):2.7897493454722647E-5,(16:2.909696692159048E-4,120:2.909696692159048E-4):0.0012970588586125801):0.0014271246735576759,91:0.003015153201386161):6.573374328034147E-5,((12:7.376846637705395E-4,79:7.376846637705395E-4):0.0…
tree STATE_1020000 = ((((((((((((((((1:0.0010343517125168543,74:0.0010343517125168543):0.0022842287492367526,(18:8.234888859572005E-5,94:8.234888859572005E-5):0.003236231573157887):2.8597729417509333E-4,(((((4:9.479143927789516E-4,125:9.479143927789516E-4):0.0015685202579176377,(75:0.0015148500410587654,(81:1.8693754808055257E-4,93:1.8693754808055257E-4):0.0013279124929782128):0.00100158460963782…
tree STATE_1025000 = ((((((((((((((((((((1:2.5801988109858308E-5,18:2.5801988109858308E-5):0.0014085305493871637,(94:0.001323318869063451,120:0.001323318869063451):1.1101366843357095E-4):8.495433979341172E-4,((4:0.0015346857002208286,125:0.0015346857002208286):2.1847354235828725E-4,74:0.0017531592425791159):5.307166928520232E-4):3.7382054370139594E-4,(16:9.845419401824703E-4,69:9.845419401824703E…
tree STATE_1030000 = ((((((((((((((((((1:0.0030454495071300706,((13:8.429844508012399E-4,18:8.429844508012399E-4):0.0017464158693513507,((74:9.081773948613972E-4,(94:5.096758751846035E-4,120:5.096758751846035E-4):3.985015196767937E-4):0.001086704662015632,125:0.001994882056877029):5.945182632755616E-4):4.5604918697748E-4):0.0010364494631256642,((8:0.002121611815947585,79:0.002121611815947585):8.2…
tree STATE_1035000 = (((((((((((((((((((((1:0.001675649335400623,14:0.001675649335400623):7.458562294999191E-4,((18:8.971188083329657E-4,79:8.971188083329657E-4):1.9950005041318981E-4,125:0.0010966188587461555):0.0013248867061543866):1.590278809516614E-4,91:0.0025805334458522036):2.07221515848479E-5,(((4:8.604389466580843E-4,16:8.604389466580843E-4):1.0216545265614497E-4,15:9.626043993142293E-4):…
tree STATE_1040000 = (((((((((((((((((1:0.0012016162622275983,(14:8.269228390416143E-4,(15:5.800526401433652E-4,69:5.800526401433652E-4):2.4687019889824905E-4):3.7469342318598403E-4):0.0017758773455239412,(((75:8.706995403770682E-4,81:8.706995403770682E-4):7.701469750227716E-4,93:0.0016408465153998398):0.001206284105662444,79:0.002847130621062284):1.3036298668925566E-4):1.5206089521769498E-4,(((4…
tree STATE_1045000 = (((((((((((((((((((((1:3.7233868671823317E-4,15:3.7233868671823317E-4):0.0010079393505517823,((18:3.648760176150641E-4,120:3.648760176150641E-4):9.223179529533329E-4,91:0.001287193970568397):9.308406670161841E-5):7.536645356967903E-4,(69:3.5265790150016237E-4,94:3.5265790150016237E-4):0.0017812846714666433):9.683120653581809E-4,((75:0.0016765484481192192,93:0.0016765484481192…
tree STATE_1050000 = (((((((((((((((((((((((1:4.5208331365837406E-4,15:4.5208331365837406E-4):0.0010116545081326385,18:0.0014637378217910125):6.442494746885258E-4,(13:7.375690864952859E-5,74:7.375690864952859E-5):0.0020342303878300096):1.5353744062206577E-4,(69:3.0272227504267283E-4,94:3.0272227504267283E-4):0.0019588024620589314):2.1946113765312783E-4,(((4:3.901934424755918E-4,(12:3.805394848588…
tree STATE_1055000 = ((((((((((((((((((1:0.001000371487545436,(4:6.564459699041676E-4,((12:4.7408351041858856E-4,((14:2.02850828860142E-4,107:2.02850828860142E-4):3.202606293086288E-5,125:2.3487689179100489E-4):2.3920661862758368E-4):1.3810645910921428E-4,79:6.121899695278028E-4):4.425600037636474E-5):3.439255176412684E-4):0.0014967663054396456,(((13:9.937859868911186E-4,(15:7.127265030439197E-4,…
tree STATE_1060000 = ((((((((((((((((((((1:5.523725282239645E-4,12:5.523725282239645E-4):0.001066282504411985,91:0.0016186550326359496):0.002043149688509858,((4:0.0029669965520132133,((((13:4.651041673383799E-4,(14:3.7976868254036846E-4,(18:2.4345368572292088E-4,107:2.4345368572292088E-4):1.3631499681744758E-4):8.533548479801144E-5):2.039391464728662E-4,120:6.690433138112461E-4):0.001165004925878…
tree STATE_1065000 = (((((((((((((((((((1:0.001270426483954247,12:0.001270426483954247):0.002038946610604552,((14:4.326899097426716E-4,18:4.326899097426716E-4):0.0022507173556444897,(91:0.0014097829656143212,107:0.0014097829656143212):0.00127362429977284):6.259658291716376E-4):1.364008002752953E-4,((((4:0.002036509637873063,125:0.002036509637873063):3.7873562206495754E-4,(((15:1.5342183818746418E…
tree STATE_1070000 = (((((((((((((((((((1:0.0021411705004560416,((8:0.0011191684930961974,79:0.0011191684930961974):1.9849214135547136E-5,(18:2.5399079253207214E-4,107:2.5399079253207214E-4):8.850269146996724E-4):0.001002152793224297):6.070016445631006E-4,(((12:1.8089951443995728E-4,14:1.8089951443995728E-4):0.0016721290994721413,(75:7.450152462856434E-4,(81:5.255026188902518E-4,93:5.255026188902…
tree STATE_1075000 = (((((((((((((((((1:6.777719624302097E-4,(69:3.253595413848493E-4,94:3.253595413848493E-4):3.5241242104536044E-4):1.3897530420554991E-4,15:8.167472666357596E-4):0.0027691483316780374,((18:0.0012826495155829523,(79:1.6549575906454645E-4,120:1.6549575906454645E-4):0.0011171537565184057):6.171970368013145E-4,107:0.0018998465523842668):0.0016860490459295302):9.035841826152743E-6,(…
tree STATE_1080000 = (((((((((((((((((((((1:2.794165000931423E-4,94:2.794165000931423E-4):1.3551880067770523E-4,74:4.1493530077084753E-4):1.3641206237671147E-5,69:4.285765070085187E-4):0.0016761971811842713,16:0.00210477368819279):4.546403078802301E-5,8:0.002150237718980813):1.0859578431856882E-5,4:0.00216109729741267):1.7525257700196908E-4,91:0.002336349874414639):0.0012292471470117861,((((12:1.…
tree STATE_1085000 = (((((((((((((((((1:9.538008327372822E-4,((16:3.4824896276311967E-4,69:3.4824896276311967E-4):4.4761532074323465E-4,74:7.958642835063543E-4):1.579365492309279E-4):5.012161337515804E-4,13:0.0014550169664888626):0.0018147027260627133,((18:0.001932520765505735,94:0.001932520765505735):7.167787340927924E-4,91:0.0026492994995985274):6.204201929530485E-4):1.5218587198188643E-4,((4:0…
tree STATE_1090000 = ((((((((((((((((((1:0.0015920903888834383,15:0.0015920903888834383):7.650146334172183E-4,(((13:2.778482382157394E-4,16:2.778482382157394E-4):2.0368616584354795E-4,74:4.8153440405928737E-4):4.4215235574039506E-4,94:9.236867597996824E-4):0.0014334182625009742):8.471637310696447E-5,79:0.002441821395407621):3.522847238603172E-4,(69:0.002267744940206587,107:0.002267744940206587):5…
tree STATE_1095000 = ((((((((((((((((((((((((1:4.561461375008214E-4,18:4.561461375008214E-4):1.294017593158272E-4,(15:4.3278401521528934E-4,94:4.3278401521528934E-4):1.5276388160135923E-4):6.417171502188037E-4,(16:5.292430749962267E-4,74:5.292430749962267E-4):6.980219720392256E-4):5.648610608134693E-4,12:0.0017921261078489216):4.4099078439969737E-4,(8:0.0019154397463354191,120:0.00191543974633541…
tree STATE_1100000 = (((((((((((((((((((1:0.0018581536283191035,8:0.0018581536283191035):8.652720075466548E-4,4:0.0027234256358657583):6.314735333470228E-4,(((12:0.0015869001390551426,94:0.0015869001390551426):1.749394618899753E-5,14:0.0016043940852441402):4.309102781577313E-4,(16:0.001147664962041109,18:0.001147664962041109):8.876394013607625E-4):0.0013195948058109096):0.0016245130810068884,((13…
tree STATE_1105000 = (((((((((((((((((((1:0.0016825228010747379,((4:6.270160932720938E-4,94:6.270160932720938E-4):7.581235394419853E-4,74:0.0013851396327140791):2.9738316836065877E-4):1.465546047159517E-4,125:0.0018290774057906896):6.269635595553657E-4,(8:9.792339548780598E-4,(13:4.574513913467111E-4,(79:9.608957369561283E-5,107:9.608957369561283E-5):3.613618176510983E-4):5.217825635313487E-4):0.…
tree STATE_1110000 = ((((((((((((((((((1:0.0020456594494687227,(74:8.839479489200817E-4,120:8.839479489200817E-4):0.001161711500548641):3.737312355444342E-4,(4:0.0014206122727251549,(14:9.93420317234213E-4,69:9.93420317234213E-4):4.2719195549094195E-4):9.98778412288002E-4):7.192324266643239E-4,((((8:3.025314821743633E-4,((13:2.9155524666378395E-5,94:2.9155524666378395E-5):3.8140066104162194E-5,79…
tree STATE_1115000 = ((((((((((((((((((1:1.1090345864277089E-4,74:1.1090345864277089E-4):0.0016550190285490281,((8:8.728051409523304E-4,(13:8.067985670014699E-4,(79:5.136946008913724E-4,94:5.136946008913724E-4):2.931039661100975E-4):6.600657395086044E-5):7.017922713960129E-4,((14:3.0651827634669117E-4,120:3.0651827634669117E-4):0.001068174285009681,((18:5.572404046336172E-4,125:5.572404046336172E…
tree STATE_1120000 = (((((((((((((((((((1:6.920879972692782E-4,69:6.920879972692782E-4):3.154351920203695E-4,120:0.0010075231892896477):3.1782909004299123E-4,(14:1.600265370766805E-4,18:1.600265370766805E-4):0.0011653257422559586):0.0010535381900544049,(74:0.001292961359638896,125:0.001292961359638896):0.0010859291097481479):9.08233341757143E-4,(((4:0.0011615616805723573,(75:0.001053087463731143,…
tree STATE_1125000 = (((((((((((((((((((1:0.0025463729896708608,((13:5.777016593672698E-4,15:5.777016593672698E-4):2.410382094314667E-4,91:8.187398687987365E-4):0.0017276331208721243):0.0010785670142670636,((((((4:4.546655690616371E-4,14:4.546655690616371E-4):6.068159951631196E-4,94:0.0010614815642247567):3.725334142457143E-4,18:0.001434014978470471):8.08422003247626E-4,(107:0.001620530002057862,…
tree STATE_1130000 = ((((((((((((((((((1:0.0019251764577581294,((81:3.723948023824999E-4,93:3.723948023824999E-4):8.726937813840019E-4,120:0.0012450885837665018):6.800878739916276E-4):6.823333410716651E-4,((4:0.001119352287484664,(13:0.0010230737574915831,(74:1.0756650493324069E-5,79:1.0756650493324069E-5):0.001012317106998259):9.627852999308088E-5):9.481613518731284E-4,((8:4.4379163779310573E-4,…
tree STATE_1135000 = (((((((((((((((((((1:6.56917610293441E-4,120:6.56917610293441E-4):5.296572011863943E-4,(4:5.06212728147286E-4,(13:3.890207205200063E-4,79:3.890207205200063E-4):1.1719200762727968E-4):6.803620833325493E-4):0.0012111557440126221,(((((12:6.331317467393926E-4,69:6.331317467393926E-4):5.218059310574379E-4,(16:6.90095112604225E-4,(74:2.7866435891790763E-4,107:2.7866435891790763E-4)…
tree STATE_1140000 = (((((((((((((((((1:2.8162983611406127E-4,(79:5.3254607543781595E-5,94:5.3254607543781595E-5):2.2837522857027968E-4):1.7012667244446918E-4,((13:2.4504713349075976E-4,18:2.4504713349075976E-4):1.5678645411275522E-4,120:4.01833587603515E-4):4.992292095501547E-5):0.0016564701687256204,(15:3.1967820705909974E-4,125:3.1967820705909974E-4):0.0017885484702250512):0.001295133767896164…
tree STATE_1145000 = (((((((((((((((((((((1:4.177576975750836E-4,18:4.177576975750836E-4):3.238235675380087E-4,13:7.415812651130923E-4):0.002153042093289857,((4:9.000861565309026E-4,(14:8.429637917412483E-4,74:8.429637917412483E-4):5.7122364789654375E-5):0.0010183810991788583,16:0.001918467255709761):9.761561026931885E-4):3.932256305850131E-4,(12:0.003041284994525878,107:0.003041284994525878):2.4…
tree STATE_1150000 = (((((((((((((((((((((((1:1.0628067382333278E-4,18:1.0628067382333278E-4):6.53566555631335E-4,(13:5.761918704348367E-4,16:5.761918704348367E-4):1.8365535901983102E-4):1.492210413529359E-4,4:9.090682708076036E-4):0.0012439824628432935,120:0.002153050733650897):4.999724891081615E-4,(107:0.0013147402264425258,125:0.0013147402264425258):0.0013382829963165328):6.350866613852838E-4,…
tree STATE_1155000 = ((((((((((((((((((1:0.0012310165741070617,16:0.0012310165741070617):3.514389475372604E-5,8:0.0012661604688607878):0.0015405644651484546,(14:0.0013947172082483532,74:0.0013947172082483532):0.0014120077257608892):3.0267514946547436E-4,(((4:0.0016949371403111126,(15:0.0012113470123404088,(120:6.806457050578099E-4,125:6.806457050578099E-4):5.30701307282599E-4):4.835901279707038E-…
tree STATE_1160000 = (((((((((((((((((((1:5.264541074847022E-4,4:5.264541074847022E-4):0.001085471291321559,18:0.0016119253988062614):0.0024073347357083897,8:0.004019260134514651):5.972672262882202E-4,(((((((12:1.720805162788723E-4,16:1.720805162788723E-4):5.7681097243728985E-5,15:2.2976161352260128E-4):0.0012770784760911342,94:0.0015068400896137354):5.84123138935948E-4,((74:8.514475673048438E-4,…
tree STATE_1165000 = (((((((((((((((((((1:9.730224632239433E-4,120:9.730224632239433E-4):6.50695214685964E-4,14:0.0016237176779099072):3.975250973633198E-4,18:0.002021242775273227):1.1610664923397901E-4,74:0.002137349424507206):0.0024350765836019888,(4:0.00434509317426063,8:0.00434509317426063):2.2733283384856508E-4):2.425784375620077E-4,((((((12:3.768960211070694E-4,(13:5.60184285695511E-5,69:5.…
tree STATE_1170000 = (((((((((((((((((((1:8.13545301749499E-4,14:8.13545301749499E-4):5.931762398487586E-4,(4:8.374549598301622E-4,79:8.374549598301622E-4):5.692665817680954E-4):0.00101078763272022,(107:0.0014869488308646929,120:0.0014869488308646929):9.305603434537847E-4):9.066769661840658E-4,((75:7.669387579863782E-4,81:7.669387579863782E-4):7.641900537971673E-5,93:8.433577633660949E-4):0.00248…
tree STATE_1175000 = (((((((((((((((((((1:5.291938499559898E-4,14:5.291938499559898E-4):0.0018713370061868761,((75:7.387775658267855E-4,81:7.387775658267855E-4):2.1173164288025765E-4,93:9.505092087070432E-4):0.0014500216474358227):1.8439295047519661E-4,(79:1.9324978671321152E-4,120:1.9324978671321152E-4):0.002391674019904851):9.362880778274272E-5,8:0.0026785526144008052):3.354554322994568E-4,4:0.…
tree STATE_1180000 = ((((((((((((((((1:0.0010819127250393248,(18:4.974882741392464E-4,74:4.974882741392464E-4):5.844244509000784E-4):7.982372968249381E-4,(15:8.049673208476144E-4,91:8.049673208476144E-4):0.0010751827010166484):9.037801319794379E-4,(4:0.002614640313383168,107:0.002614640313383168):1.6928984046053275E-4):0.001463036658295246,(((8:0.003178816837952748,(((13:0.0013715535185176908,69:…
tree STATE_1185000 = ((((((((((((((((((1:0.001141450199721288,(75:7.390532547105434E-4,(81:1.3120881538282133E-4,93:1.3120881538282133E-4):6.078444393277221E-4):4.0239694501074453E-4):9.162104084034764E-4,(8:0.001521411085543897,69:0.001521411085543897):5.362495225808674E-4):2.876640198224566E-4,((((13:1.8274942853822375E-5,74:1.8274942853822375E-5):9.195538688333462E-5,16:1.1023032973715699E-4):…
tree STATE_1190000 = ((((((((((((((((((((((((1:1.4536454653239225E-4,15:1.4536454653239225E-4):7.491187601886989E-4,74:8.944833067210912E-4):9.322239818435507E-5,13:9.877057049054463E-4):1.0670633321976648E-4,(8:5.37261182345483E-4,75:5.37261182345483E-4):5.571508557797297E-4):6.867438217890312E-4,(81:4.4836047017845636E-4,93:4.4836047017845636E-4):0.0013327953897357876):2.1659203344868896E-4,107…
tree STATE_1195000 = (((((((((((((((((((1:0.001513759414258863,(81:3.534878502095852E-5,93:3.534878502095852E-5):0.0014784106292379045):0.0010641285137555983,4:0.0025778879280144613):6.698059921490052E-4,(((8:8.456708925068026E-4,75:8.456708925068026E-4):0.002123580633593957,(((14:1.3946936934132223E-4,120:1.3946936934132223E-4):6.800386468308669E-4,18:8.195080161721891E-4):0.0018795375046072194,…
tree STATE_1200000 = (((((((((((((((1:0.0017512885121770186,4:0.0017512885121770186):0.0018762090737855302,(((14:2.683106320222809E-4,18:2.683106320222809E-4):0.0018425119136140878,((69:0.0010071947968106672,107:0.0010071947968106672):6.255827906111449E-4,125:0.0016327775874218121):4.780449582145565E-4):7.023827388986416E-6,((((15:0.0014451763895966566,(74:9.630105590573866E-4,120:9.6301055905738…
tree STATE_1205000 = (((((((((((((((((1:9.713336807926564E-4,(79:9.402067041058668E-4,94:9.402067041058668E-4):3.112697668678963E-5):1.2259204914694512E-5,12:9.83592885707351E-4):3.428795661378455E-4,((74:1.1847807183184264E-4,120:1.1847807183184264E-4):3.362370102529445E-4,(81:8.095428797025658E-5,93:8.095428797025658E-5):3.737607941145306E-4):8.717573697604093E-4):0.0017617071032467286,4:0.0030…
tree STATE_1210000 = (((((((((((((((((1:0.001326142078653674,(((4:7.839031187756673E-4,(79:6.556203025370044E-4,120:6.556203025370044E-4):1.2828281623866288E-4):3.9656281759398366E-4,(12:2.94267034477296E-4,74:2.94267034477296E-4):8.86198901892355E-4):2.036402693215587E-5,(81:1.1976243326661189E-4,93:1.1976243326661189E-4):0.001081067530035195):1.253121153518672E-4):0.0016068249801058565,125:0.00…
tree STATE_1215000 = (((((((((((((((((((1:4.663535903896564E-4,74:4.663535903896564E-4):2.233220325758386E-4,(((15:4.6133408453607126E-5,18:4.6133408453607126E-5):3.9851882214724584E-4,16:4.4465223060085294E-4):7.213274222992529E-5,81:5.167849728307782E-4):1.7289065013471677E-4):9.184487553000021E-4,(69:0.0011494168739422544,107:0.0011494168739422544):4.587075043232427E-4):4.0495655072844195E-4,1…
tree STATE_1220000 = (((((((((((((((((((((((1:3.799412033829764E-4,74:3.799412033829764E-4):1.3976936608077467E-4,125:5.19710569463751E-4):1.2692166185269223E-4,((15:7.401068464344635E-5,16:7.401068464344635E-5):4.8320380020233037E-4,18:5.572144848457767E-4):8.941774647066658E-5):1.9673444302609807E-4,94:8.433666743425413E-4):0.0010502796692351477,(79:4.4918316546980114E-4,120:4.4918316546980114E…
tree STATE_1225000 = ((((((((((((((((((((((((((1:9.895124427646656E-5,74:9.895124427646656E-5):5.219124838064575E-5,120:1.5114249265711231E-4):6.917811132269306E-4,14:8.429236058840429E-4):4.5579400073078276E-4,15:0.0012987176066148257):1.2568253596367037E-4,(69:2.1536889149442273E-4,107:2.1536889149442273E-4):0.0012090312510840734):1.723613240434286E-4,4:0.0015967614666219246):3.5075810107198526…
tree STATE_1230000 = (((((((((((((((((((((1:5.032634434243564E-4,74:5.032634434243564E-4):4.6332834745500383E-4,(94:5.871205140502516E-4,120:5.871205140502516E-4):3.794712768291086E-4):4.2078142919393154E-4,91:0.0013873732200732917):0.0015595896789745158,(((4:6.308280312546787E-4,15:6.308280312546787E-4):0.0021675942862489864,16:0.0027984223175036653):5.022765367352277E-5,(12:8.894047746474661E-4…
tree STATE_1235000 = ((((((((((((((1:0.0042254766936078245,((8:0.002160473614987882,14:0.002160473614987882):0.0010836258060930785,((12:3.639113068346479E-4,120:3.639113068346479E-4):0.002495508602793519,(((13:1.6494780106098438E-5,74:1.6494780106098438E-5):0.0021590694115517124,((16:5.568136392187846E-4,94:5.568136392187846E-4):3.7690770327955027E-4,107:9.337213424983349E-4):0.001241842849159475…
tree STATE_1240000 = ((((((((((((((((((1:9.282352487175093E-4,107:9.282352487175093E-4):2.2602909467394E-4,120:0.0011542643433914493):7.163474010433665E-5,12:0.001225899083495786):8.962923396688938E-4,((15:0.0016149325483563086,(18:8.829084353996136E-4,79:8.829084353996136E-4):7.320241129566951E-4):2.1344132119532964E-4,(75:2.9533559865566424E-4,(81:1.4621508782406648E-4,93:1.4621508782406648E-4)…
tree STATE_1245000 = ((((((((((((((((((((1:4.851213653587371E-4,(12:1.1586914382089154E-4,107:1.1586914382089154E-4):3.6925222153784556E-4):0.0010400480763174233,(15:4.845339375212261E-4,120:4.845339375212261E-4):0.0010406355041549344):4.359410417269923E-4,91:0.001961110483403153):1.1096432770056142E-4,(13:5.556865382911819E-4,16:5.556865382911819E-4):0.0015163882728125324):7.185003958163393E-4,7…
tree STATE_1250000 = ((((((((((((((((((((1:3.222389714362587E-4,18:3.222389714362587E-4):0.0023373001685911684,((12:7.218559791153379E-4,((69:1.5598193808561632E-4,(74:1.5186560057713853E-4,79:1.5186560057713853E-4):4.116337508477789E-6):8.101304241656164E-5,120:2.3699498050217796E-4):4.8486099861316E-4):0.001848173741603744,((75:7.708997908929209E-4,81:7.708997908929209E-4):0.0010910719451837714…
tree STATE_1255000 = (((((((((((((((((((((1:0.0011305186061821798,18:0.0011305186061821798):0.0017535240629046602,(15:4.312157677543308E-4,(16:3.310386032165509E-4,94:3.310386032165509E-4):1.001771645377799E-4):0.0024528269013325095):2.6015814020654204E-4,((75:0.0015507893455200688,81:0.0015507893455200688):6.328621599028417E-4,93:0.0021836515054229105):9.605493038704715E-4):0.0011215495339147409…
tree STATE_1260000 = ((((((((((((((((((((1:1.5700362101139063E-5,14:1.5700362101139063E-5):6.433735658225382E-4,69:6.590739279236773E-4):1.846729233830216E-4,(12:4.7960605088862674E-4,79:4.7960605088862674E-4):3.6414080041807215E-4):5.692945337755104E-4,((8:8.507385662102204E-4,18:8.507385662102204E-4):2.647316339960781E-4,107:0.0011154702002062985):2.9757118487591075E-4):0.0010507256231925284,((…
tree STATE_1265000 = (((((((((((((((((1:4.66201024404654E-4,16:4.66201024404654E-4):0.0016967574602514794,(12:0.0011181322811982023,(75:4.761928385056567E-4,(81:2.8371991456661015E-4,93:2.8371991456661015E-4):1.9247292393904654E-4):6.419394426925456E-4):0.001044826203457931):4.6529833368945915E-4,91:0.0026282568183455925):0.0019783701193765955,((((8:0.0020179070535222983,18:0.0020179070535222983)…
tree STATE_1270000 = ((((((((((((((((1:9.1215925802014E-4,18:9.1215925802014E-4):2.555638073621087E-4,(79:9.36211685242249E-4,125:9.36211685242249E-4):2.3151138013999977E-4):0.0028946073192401937,(((4:0.002667541733162078,(((13:9.168560352139741E-5,74:9.168560352139741E-5):1.5514638743497364E-4,69:2.4683199095637103E-4):0.001624771057275903,((14:3.140144173236499E-4,94:3.140144173236499E-4):5.703…
tree STATE_1275000 = (((((((((((((((((((1:0.0012357319558594384,125:0.0012357319558594384):0.001299016389581293,(12:5.963204065598333E-4,18:5.963204065598333E-4):0.001938427938880898):0.002291681161830929,((16:4.320481074128346E-4,79:4.320481074128346E-4):0.0015409867091595616,(107:5.027050310642727E-5,120:5.027050310642727E-5):0.001922764313465969):0.0028533946906992643):2.772911588671597E-4,8:0…
tree STATE_1280000 = ((((((((((((((((1:0.0017641716825193858,107:0.0017641716825193858):0.0012900168148727489,(8:0.001845932220116973,(13:0.001086997659676514,((15:1.3331733298978612E-4,69:1.3331733298978612E-4):9.222946812143527E-4,74:0.0010556120142041388):3.1385645472375295E-5):7.58934560440459E-4):0.0012082562772751616):1.3541792578933287E-4,((12:3.579545917673726E-4,18:3.579545917673726E-4):…
tree STATE_1285000 = (((((((((((((((((((1:3.078121350394795E-4,74:3.078121350394795E-4):0.002426320990767301,(81:1.2635480861943158E-4,93:1.2635480861943158E-4):0.002607778317187349):0.0010567120607091443,((((((((4:2.3831452683131633E-4,(13:5.0391931004523894E-5,69:5.0391931004523894E-5):1.8792259582679245E-4):6.006258438040498E-4,(107:9.070112592557647E-5,120:9.070112592557647E-5):7.482392447097…
tree STATE_1290000 = ((((((((((((((((((1:8.609608350623327E-4,120:8.609608350623327E-4):8.683490044086258E-4,(8:9.467990902546638E-5,75:9.467990902546638E-5):0.0016346299304454922):0.0016777914920162928,((16:2.7825708877656733E-4,94:2.7825708877656733E-4):0.0024725969023535583,((81:5.641006653083341E-4,93:5.641006653083341E-4):0.0017230998205724005,125:0.0022872004858807346):4.63653505249391E-4):…
tree STATE_1295000 = ((((((((((((((((((((1:0.002964382474998252,(4:0.0025611292944587704,(79:4.3223743153060837E-4,107:4.3223743153060837E-4):0.002128891862928162):4.032531805394815E-4):7.339171644139093E-5,((12:3.5579263622654677E-4,18:3.5579263622654677E-4):0.002017099114719772,74:0.002372891750946319):6.64882440493324E-4):3.684430106484569E-4,((16:2.796058416778246E-4,69:2.796058416778246E-4):…
tree STATE_1300000 = ((((((((((((((((((((((((1:6.102647973018542E-4,(12:9.778938331954362E-5,15:9.778938331954362E-5):5.124754139823105E-4):9.39484324772367E-5,74:7.042132297790909E-4):3.486676689086958E-4,14:0.0010528808986877867):1.623373892632599E-4,18:0.0012152182879510466):2.277678826167048E-4,120:0.0014429861705677514):4.941399139469988E-4,13:0.0019371260845147502):2.376983945449108E-4,(8:9…
tree STATE_1305000 = (((((((((((((((((1:0.0032886328482326305,((((4:3.1956198479265514E-4,107:3.1956198479265514E-4):2.54512486349523E-4,79:5.740744711421782E-4):6.719675120467686E-4,69:0.0012460419831889467):5.297754284941914E-4,((81:3.751833608470582E-6,93:3.751833608470582E-6):0.0014208221858182286,94:0.0014245740194266992):3.512433922564389E-4):0.0015128154365494923):9.863949581428305E-5,((((…
tree STATE_1310000 = (((((((((((((((((((((1:0.0011934994914013434,125:0.0011934994914013434):0.001037215399324597,15:0.0022307148907259404):4.874328918325708E-4,(((12:8.250981413205368E-5,16:8.250981413205368E-5):4.439895537853434E-4,69:5.264993679173971E-4):0.0011266284596898797,(18:8.365333876153297E-4,74:8.365333876153297E-4):8.16594439991947E-4):0.0010650199549512346):0.0016232083655583203,((…
tree STATE_1315000 = (((((((((((((((((((((1:0.0016294218026086942,(8:0.001511665798008457,(15:8.383737050258991E-4,125:8.383737050258991E-4):6.732920929825579E-4):1.1775600460023719E-4):7.402720110716169E-4,(((4:0.0020212052048866583,((13:1.4580989119669264E-4,14:1.4580989119669264E-4):2.432397946804723E-4,120:3.8904968587716494E-4):0.0016321555190094933):1.371064713470648E-4,79:0.002158311676233…
tree STATE_1320000 = ((((((((((((((((((((((1:3.509249440746619E-4,15:3.509249440746619E-4):0.0017491804584278045,(75:0.0015643809533088617,(81:3.2160222542657E-4,93:3.2160222542657E-4):0.0012427787278822917):5.357244491936046E-4):8.39308699522289E-4,((((((4:3.766843647184288E-4,13:3.766843647184288E-4):8.472817050915653E-4,(79:3.222791573258172E-4,(107:6.31045574003406E-5,120:6.31045574003406E-5)…
tree STATE_1325000 = (((((((((((((((((((1:6.80593880171062E-4,((15:3.2258205678904663E-4,74:3.2258205678904663E-4):2.4113608773077542E-4,18:5.63718144519822E-4):1.1687573565123991E-4):2.9915784754462875E-4,8:9.797517277156907E-4):0.001055728107297415,4:0.0020354798350131057):0.0023592687780090355,(((((12:2.3331077716606883E-4,120:2.3331077716606883E-4):9.099110456911358E-5,79:3.243018817351824E-4…
tree STATE_1330000 = (((((((((((((((((((((1:4.2386555724037927E-4,(12:2.516547650611329E-4,69:2.516547650611329E-4):1.7221079217924636E-4):8.621813534137523E-4,4:0.0012860469106541316):1.0674988292584198E-4,15:0.0013927967935799736):8.812940988874745E-5,(13:3.6823427349465205E-4,94:3.6823427349465205E-4):0.001112691929974069):2.723840898417192E-4,(8:9.912874747929773E-4,120:9.912874747929773E-4):…
tree STATE_1335000 = ((((((((((((((((((1:5.595718932929108E-4,69:5.595718932929108E-4):0.0018821471450957388,12:0.0024417190383886496):1.1900298321748356E-4,(((4:0.0014247523013444197,91:0.0014247523013444197):6.44572048037308E-5,(14:0.0013812665966119351,(79:1.5351059305278596E-5,94:1.5351059305278596E-5):0.0013659155373066565):1.0794290953621542E-4):8.239033794498337E-4,(15:0.002039939464594616…
tree STATE_1340000 = ((((((((((((((((((1:7.092897186805173E-4,(12:3.445528947279954E-4,79:3.445528947279954E-4):3.6473682395252193E-4):2.5953050280187967E-4,69:9.68820221482397E-4):1.6998230953021163E-4,91:0.0011388025310126086):1.5012661697335976E-4,(14:9.551154144333601E-4,(94:3.4828400416821935E-4,107:3.4828400416821935E-4):6.068314102651408E-4):3.338137335526083E-4):4.0716635200531773E-4,8:0.…
tree STATE_1345000 = ((((((((((((((((1:0.002752777870451034,((12:0.002049704060836568,18:0.002049704060836568):1.2060416669277055E-4,14:0.0021703082275293384):5.824696429216954E-4):3.851518807107537E-4,((((((((4:5.688727110445053E-4,107:5.688727110445053E-4):2.091648671837111E-4,94:7.780375782282164E-4):5.594136341780875E-4,75:0.0013374512124063038):1.665039951880274E-4,69:0.0015039552075943312):…
tree STATE_1350000 = (((((((((((((((((((1:0.001025009590341961,125:0.001025009590341961):1.462994717679831E-4,4:0.001171309062109944):0.0013292819786495966,8:0.0025005910407595406):2.9623223353016266E-4,((12:0.0017397483633128205,18:0.0017397483633128205):4.726648243932878E-4,((13:4.260783247724343E-4,14:4.260783247724343E-4):0.0011947500014909674,(69:5.472355684243E-4,79:5.472355684243E-4):0.001…
tree STATE_1355000 = ((((((((((((((((((((1:7.011751012357355E-4,79:7.011751012357355E-4):6.562825651969495E-4,69:0.001357457666432685):5.930494930680816E-4,(15:2.9560140798364393E-4,16:2.9560140798364393E-4):0.0016549057515171225):2.488521204170877E-4,(((4:0.0017495762261813769,125:0.0017495762261813769):1.9277484357743918E-4,91:0.001942351069758816):5.361297312140656E-5,((75:8.60816384620538E-4,…
tree STATE_1360000 = ((((((((((((((((((1:4.6762931440630796E-4,69:4.6762931440630796E-4):1.9923652040930125E-5,13:4.875529664472381E-4):0.0021008523651930345,(((4:0.0011360822940367419,(12:3.4429269072138656E-4,94:3.4429269072138656E-4):7.917896033153553E-4):1.479107642174814E-4,16:0.0012839930582542233):5.887880384921637E-4,8:0.001872781096746387):7.156242348938858E-4):4.303362113719997E-4,((((1…
tree STATE_1365000 = (((((((((((((((((((((1:5.0456494808135985E-5,69:5.0456494808135985E-5):6.346853541284145E-4,(12:9.888838445847584E-5,94:9.888838445847584E-5):5.862534644780746E-4):0.0011185450123716704,13:0.0018036868613082208):8.461120683619287E-4,((4:8.577980581885256E-4,16:8.577980581885256E-4):9.884559819470641E-5,8:9.56643656383232E-4):0.0016931552732869174):0.0011949478349269106,74:0.0…
tree STATE_1370000 = ((((((((((((((((1:3.9073705406334375E-4,69:3.9073705406334375E-4):0.0016299735991948127,((8:8.09993099601064E-4,(18:3.2824563536453064E-4,74:3.2824563536453064E-4):4.8174746423653336E-4):0.001032747287345944,((12:6.227440306329447E-4,((13:2.0671298347508263E-4,14:2.0671298347508263E-4):3.2667096925294796E-4,94:5.333839527280306E-4):8.93600779049141E-5):0.001206905754527011,(1…
tree STATE_1375000 = ((((((((((((((((((((((1:0.0011372584558249994,4:0.0011372584558249994):5.774555294694066E-4,(79:6.861844860683411E-4,120:6.861844860683411E-4):0.0010285294992260648):5.560929038679521E-4,74:0.002270806889162358):3.2654445895294705E-4,(((8:0.0017947306110316814,((75:7.260020804680899E-5,81:7.260020804680899E-5):4.7746602220813915E-4,93:5.500662302549481E-4):0.00124466438077673…
tree STATE_1380000 = (((((((((((((((((1:0.001598041533672141,(14:0.0013648539071662114,((74:4.667004273296209E-4,120:4.667004273296209E-4):2.5987981101179567E-5,79:4.926884084308005E-4):8.721654987354109E-4):2.3318762650592953E-4):5.294851430879379E-4,91:0.0021275266767600788):0.0025700459850136427,4:0.0046975726617737214):7.504820744408617E-4,(((8:0.0025536389354210353,((((12:8.93466766971522E-4…
tree STATE_1385000 = (((((((((((((((((1:0.0034329846963181126,69:0.0034329846963181126):1.345981158334588E-4,(((((12:4.5302571385139663E-4,(18:1.0976529406186406E-4,94:1.0976529406186406E-4):3.432604197895326E-4):2.227745170602203E-4,74:6.758002309116169E-4):5.708602439237576E-4,(79:1.8598399054419826E-5,120:1.8598399054419826E-5):0.0012280620757809547):6.903015308614279E-4,16:0.00193696200569680…
tree STATE_1390000 = (((((((((((((((((((((((1:4.4333190467725275E-4,69:4.4333190467725275E-4):3.9211617286334817E-4,18:8.354480775406009E-4):0.0013063372975830796,((94:3.5023655991401557E-4,107:3.5023655991401557E-4):2.4737425207571904E-4,120:5.976108119897346E-4):0.0015441745631339459):1.9702690503793294E-4,(75:0.0010449089240752456,(81:6.869292921958353E-4,93:6.869292921958353E-4):3.57979631879…
tree STATE_1395000 = ((((((((((((((((((((1:5.081168490850754E-4,(18:2.4252681747141854E-5,94:2.4252681747141854E-5):4.838641673379336E-4):5.558834118548976E-4,120:0.001064000260939973):0.0012099936398432876,(69:0.001835784106321267,107:0.001835784106321267):4.3820979446199376E-4):1.915370716829884E-4,(13:0.0013098311308256646,(81:7.573434404254475E-4,93:7.573434404254475E-4):5.524876904002171E-4)…
tree STATE_1400000 = ((((((((((((((((((((((1:9.996637437261709E-7,107:9.996637437261709E-7):1.6315398968250023E-4,(14:1.1490641714772671E-4,94:1.1490641714772671E-4):4.924723627849969E-5):8.810637521585954E-4,16:0.0010452174055848218):0.002179155916223193,((12:0.0010788936197203916,79:0.0010788936197203916):0.00145300387874915,91:0.0025318974984695417):6.924758233384735E-4):3.17987089419958E-5,12…
tree STATE_1405000 = (((((((((((((((((((1:1.867887053131463E-4,94:1.867887053131463E-4):3.0664605164782875E-4,120:4.934347569609751E-4):3.306513685800798E-5,((12:1.2806723120469124E-4,14:1.2806723120469124E-4):3.370247432626707E-4,16:4.6509197446736194E-4):6.140791935162112E-5):0.003855692572562423,(((((4:6.622452098645469E-4,(69:5.618813228382428E-4,74:5.618813228382428E-4):1.003638870263041E-4)…
tree STATE_1410000 = ((((((((((((((((((1:0.0029552727440488973,((((13:2.069023578771045E-4,107:2.069023578771045E-4):6.607742481594155E-4,(16:4.403310891592432E-4,94:4.403310891592432E-4):4.2734551687727675E-4):7.428487772782304E-4,(15:5.031093109275669E-5,18:5.031093109275669E-5):0.0015602144522219937):0.0012591659159738224,((81:7.551623325748687E-4,93:7.551623325748687E-4):3.2348792834362714E-4…
tree STATE_1415000 = ((((((((((((((((((1:0.0019603689477343546,74:0.0019603689477343546):7.39289490348594E-5,4:0.002034297896769214):0.0010844906786527247,((14:4.497085088654094E-4,69:4.497085088654094E-4):0.0023859661354963184,91:0.002835674644361728):2.831139310602109E-4):0.0010246590274123894,(((12:4.835873084641833E-4,120:4.835873084641833E-4):0.0019731659538133,(81:4.5799976845233825E-5,93:4…
tree STATE_1420000 = ((((((((((((((((1:0.0023128228369701472,15:0.0023128228369701472):0.0018805675879800389,(12:0.0018443002489687312,(((13:0.001208550841347793,((74:6.058391394088193E-4,(79:5.16549433469496E-4,(94:9.894377250233564E-5,107:9.894377250233564E-5):4.176056609671604E-4):8.928970593932327E-5):1.2124464823163325E-4,120:7.270837876404525E-4):4.814670537073404E-4):6.526682357532558E-5,(…
tree STATE_1425000 = ((((((((((((((((((1:0.002995120762802543,15:0.002995120762802543):6.332203171033799E-4,((8:0.0019473733065300865,75:0.0019473733065300865):4.281777061728824E-4,91:0.002375551012702969):0.0012527900672029539):5.2523036441244186E-5,((((13:1.3609826423213494E-5,16:1.3609826423213494E-5):8.461125223545065E-4,(94:4.939425196296993E-4,125:4.939425196296993E-4):3.6577982914802075E-4…
tree STATE_1430000 = ((((((((((((((((1:7.058075553340182E-4,107:7.058075553340182E-4):0.002102666229281504,(81:0.0016715672675664504,93:0.0016715672675664504):0.0011369065170490716):0.0011615285127914957,(4:0.0036428418317825044,(((8:0.002027859403593245,75:0.002027859403593245):5.057235111973445E-4,((((14:6.235562139124649E-4,74:6.235562139124649E-4):7.483179062673807E-4,120:0.001371874120179845…
tree STATE_1435000 = (((((((((((((((((1:6.360909622869135E-4,94:6.360909622869135E-4):0.0018410269969873776,79:0.002477117959274291):4.482094919975375E-4,((((4:8.788170617725551E-4,12:8.788170617725551E-4):0.001338235687973601,((13:0.0012022596054341423,(16:0.001069193083580077,125:0.001069193083580077):1.330665218540652E-4):9.435015296173034E-4,((15:0.001100885543867008,18:0.001100885543867008):…
tree STATE_1440000 = (((((((((((((((((((((1:8.544142067867917E-4,74:8.544142067867917E-4):5.22923801656882E-4,(14:0.0011106032864192138,(94:1.76905319927897E-4,120:1.76905319927897E-4):9.336979664913168E-4):2.6673472202446E-4):1.5522713957705236E-4,107:0.0015325651480207262):9.925356809749309E-4,(75:0.0018910376362593405,(81:6.879159946543579E-4,93:6.879159946543579E-4):0.0012031216416049826):6.3…
tree STATE_1445000 = ((((((((((((((((((((((((1:7.214716520596588E-4,(18:4.823476788837553E-4,74:4.823476788837553E-4):2.3912397317590346E-4):8.484552956019934E-4,(15:4.547428625707687E-5,107:4.547428625707687E-5):0.0015244526614045753):5.6498822883845144E-5,(8:0.0013927861005579802,13:0.0013927861005579802):2.3363966998751718E-4):6.4649814447602E-4,(14:0.0020518879195951666,((94:2.793042583950723…
tree STATE_1450000 = ((((((((((((((((((((1:1.9561048823460832E-4,13:1.9561048823460832E-4):0.0020082087530862536,(4:7.360884643874582E-4,69:7.360884643874582E-4):0.0014677307769334037):2.732448030657109E-4,(((8:0.00162186353469502,(12:0.0014486656760066224,125:0.0014486656760066224):1.7319785868839745E-4):6.415893257470172E-4,((15:0.0010644893739332208,107:0.0010644893739332208):6.795744237719382…
tree STATE_1455000 = (((((((((((((((((((((1:2.1377425107109056E-4,15:2.1377425107109056E-4):8.438099594148891E-4,13:0.0010575842104859796):7.234162440133258E-4,(69:0.0013838281640233083,(79:5.277209622679409E-4,91:5.277209622679409E-4):8.561072017553675E-4):3.971722904759971E-4):1.7979637496386928E-4,(((14:6.695349360997407E-4,120:6.695349360997407E-4):6.609024376542348E-4,(74:7.798060499941944E-…
tree STATE_1460000 = (((((((((((((((((((((((1:1.2080480852828618E-4,12:1.2080480852828618E-4):5.782430278692722E-4,(15:6.261584506799399E-4,69:6.261584506799399E-4):7.288938571761846E-5):0.001017684818668618,(94:1.763612116281185E-4,120:1.763612116281185E-4):0.0015403714434380578):1.945986799638923E-4,(13:2.07857647077727E-4,14:2.07857647077727E-4):0.0017034736879523416):8.70585997763014E-4,((4:0…
tree STATE_1465000 = (((((((((((((((1:4.296670106597601E-4,(69:6.701853161413767E-5,94:6.701853161413767E-5):3.626484790456224E-4):8.301781634239072E-4,120:0.0012598451740836673):0.003502514228893158,(4:0.0036064411160845506,((8:0.0029159524786019192,((12:1.0939491721125766E-4,79:1.0939491721125766E-4):3.773359842275313E-4,15:4.8673090143878895E-4):0.0024292215771631303):6.400030801199242E-4,((((…
tree STATE_1470000 = ((((((((((((((((1:0.0013118111756320315,79:0.0013118111756320315):0.0031755523956649907,((((4:7.767517583593548E-4,16:7.767517583593548E-4):5.28553659439126E-4,(8:0.001257507776141295,(13:5.710258344029568E-4,125:5.710258344029568E-4):6.864819417383382E-4):4.779764165718575E-5):5.129745253823464E-4,(14:6.788489185855417E-4,107:6.788489185855417E-4):0.0011394310245952854):0.00…
tree STATE_1475000 = ((((((((((((((((((((((1:3.3902145123534445E-4,18:3.3902145123534445E-4):2.4500449161906452E-6,13:3.414714961515351E-4):2.5003089587827406E-4,79:5.915023920298092E-4):2.470562426573796E-4,4:8.385586346871888E-4):8.149375623925233E-4,(94:0.001606801218356378,120:0.001606801218356378):4.669497872333405E-5):1.2032458125150309E-4,74:0.0017738207783312152):1.0632056066777005E-4,91:…
tree STATE_1480000 = (((((((((((((((((((((((1:0.001483688562289265,4:0.001483688562289265):9.400250781195765E-4,91:0.0024237136404088415):8.755102921376963E-4,((75:9.609265072675461E-5,81:9.609265072675461E-5):8.448760509103866E-4,93:9.409687016371412E-4):0.0023582552309093967):5.457639168138582E-4,(12:5.37357299620813E-4,18:5.37357299620813E-4):0.003307630549739583):4.621325277778029E-5,120:0.00…
tree STATE_1485000 = (((((((((((((((((1:0.0012587629270048983,(107:7.509987099346827E-4,125:7.509987099346827E-4):5.077642170702156E-4):0.001599565858781014,(((8:0.002583726013697686,91:0.002583726013697686):2.6939797193082076E-5,(14:0.0020943295061894066,((15:3.209518403871844E-4,16:3.209518403871844E-4):9.585455926222639E-4,(69:1.9640801023425257E-4,74:1.9640801023425257E-4):0.00108308942277519…
tree STATE_1490000 = (((((((((((((((((((((1:0.0013874632288529082,69:0.0013874632288529082):2.1582292766298208E-4,15:0.0016032861565158903):0.001767218633506928,(((12:1.689954844886877E-4,94:1.689954844886877E-4):0.0011487229527539816,107:0.0013177184372426694):0.0013420142712400824,(((14:0.0014112289217679853,74:0.0014112289217679853):6.577351056124741E-4,16:0.0020689640273804594):3.161460786458…
tree STATE_1495000 = ((((((((((((((((1:0.003229514956803759,((15:1.4651983351180066E-4,69:1.4651983351180066E-4):0.0011855255031724334,94:0.0013320453366842341):0.0018974696201195247):1.993564402644893E-6,(12:0.0030030590270288663,(((((13:2.4007907606165353E-4,79:2.4007907606165353E-4):0.001156497765187423,(16:2.950413136429557E-4,120:2.950413136429557E-4):0.001101535527606121):7.176622271247986E…
tree STATE_1500000 = ((((((((((((((((((((1:5.652291524097987E-4,18:5.652291524097987E-4):0.0011168337017447615,(((4:2.8431008861737165E-4,15:2.8431008861737165E-4):7.147596066072804E-5,14:3.557860492780997E-4):0.0013189330425827691,(8:0.0010763800661931003,75:0.0010763800661931003):5.983390256677685E-4):7.343762293691427E-6):1.4979523346599533E-4,74:0.0018318580876205556):8.676998486848171E-4,91:…
tree STATE_1505000 = ((((((((((((((((((((((((1:2.4032704917971803E-4,74:2.4032704917971803E-4):2.0610020310187158E-4,18:4.464272522815896E-4):8.277448004491846E-4,14:0.0012741720527307742):8.179715343357226E-5,125:0.0013559692061643465):0.001007739196488372,(13:0.0023254646984509947,((16:5.140053577665078E-4,69:5.140053577665078E-4):0.001137469285187996,(79:6.588091717663804E-4,94:6.5880917176638…
tree STATE_1510000 = (((((((((((((((((((1:0.0019704533013878904,((15:9.119569858242656E-5,107:9.119569858242656E-5):0.0014021525362797943,120:0.0014933482348622208):4.7710506652566954E-4):2.137277560615501E-4,4:0.0021841810574494405):5.975554344415652E-4,(((14:3.7613358177454554E-4,18:3.7613358177454554E-4):9.683390027957273E-4,(16:0.0010946114064864865,((69:5.14010721911463E-4,79:5.1401072191146…
tree STATE_1515000 = ((((((((((((((((((1:1.0657646815039816E-4,15:1.0657646815039816E-4):0.002201494138322032,((12:3.4017066172833184E-4,107:3.4017066172833184E-4):6.735609572455567E-4,13:0.0010137316189738886):0.0012943389874985412):0.0011703681992483194,(8:0.0016071676608373745,75:0.0016071676608373745):0.0018712711448833747):9.524474951976393E-5,(((((4:0.0011814847862993074,((14:0.001114987742…
tree STATE_1520000 = (((((((((((((((((((((1:3.0043229071714957E-4,107:3.0043229071714957E-4):1.1026502696228718E-4,15:4.1069731767943675E-4):0.00232802502009748,((12:5.307571043034564E-4,16:5.307571043034564E-4):0.002184331317295427,(18:0.0010170662098403817,(81:8.350637318243904E-5,93:8.350637318243904E-5):9.335598366579426E-4):0.0016980222117585018):2.3633916178033513E-5):6.56110661364341E-4,((…
tree STATE_1525000 = (((((((((((((((1:0.0011374251181891803,94:0.0011374251181891803):0.0018840418847379022,(((15:7.608698977388641E-4,16:7.608698977388641E-4):2.9612465126424266E-4,107:0.0010569945490031068):5.403660882075409E-4,((18:2.999184917785245E-4,74:2.999184917785245E-4):0.0012620698763288684,125:0.001561988368107393):3.537226910325475E-5):0.0014241063657164349):3.0428178384942547E-4,((1…
tree STATE_1530000 = ((((((((((((((((((((((1:1.4044485450036067E-4,120:1.4044485450036067E-4):9.572349546102285E-5,69:2.3616834996138353E-4):3.639562368068776E-5,94:2.725639736420713E-4):6.550093624760336E-4,125:9.275733361181049E-4):0.001232170120938146,(((13:4.375364404127059E-4,107:4.375364404127059E-4):2.699718963327235E-4,16:7.075083367454294E-4):0.001035673227395599,91:0.0017431815641410285…
tree STATE_1535000 = ((((((((((((((((((1:9.992994490803293E-5,12:9.992994490803293E-5):4.8345417546250913E-4,69:5.83384120370542E-4):6.042921241185843E-4,(15:1.9081982232345285E-4,94:1.9081982232345285E-4):9.968564221656735E-4):0.0011328192817462945,79:0.002320495526235421):0.0014361278329857738,(((18:9.73241507418092E-4,(120:5.75570906508865E-4,125:5.75570906508865E-4):3.9767060090922703E-4):2.0…
tree STATE_1540000 = ((((((((((((((((((((1:5.781519013091261E-4,13:5.781519013091261E-4):4.7977704939475524E-4,94:0.0010579289507038814):0.0022664602027510855,((((8:8.921992383308889E-4,75:8.921992383308889E-4):9.906153921399828E-4,(81:1.274304849041709E-4,93:1.274304849041709E-4):0.0017553841455667009):7.425411407467448E-4,14:0.0026253557712176165):6.354732420077018E-4,(16:0.0025107091315812345,…
tree STATE_1545000 = ((((((((((((((((((((((((1:2.118059643369555E-4,14:2.118059643369555E-4):4.6072887175546706E-4,(12:3.861368388149336E-4,13:3.861368388149336E-4):2.863979972774889E-4):4.2080432347964204E-4,91:0.0010933391595720646):5.683157561226411E-4,(((18:3.034741289112916E-4,107:3.034741289112916E-4):7.990706808277401E-4,120:0.0011025448097390317):3.6073998421900936E-4,79:0.001463284793958…
tree STATE_1550000 = (((((((((((((((((((1:0.0014284842305706351,(12:5.682731882468201E-4,74:5.682731882468201E-4):8.60211042323815E-4):4.118424798434219E-4,(14:0.0014419269087967495,(81:9.063385894516093E-4,93:9.063385894516093E-4):5.355883193451402E-4):3.983998016173075E-4):9.881713189005194E-4,(69:0.0015583218957881556,94:0.0015583218957881556):0.0012701761335264209):1.7337594568661314E-4,(8:7.…
tree STATE_1555000 = (((((((((((((((((((((1:6.83388696522359E-4,74:6.83388696522359E-4):5.29729645697542E-4,94:0.001213118342219901):9.243814636616594E-4,((12:1.6917596088837517E-4,(14:9.767140212182098E-5,69:9.767140212182098E-5):7.150455876655418E-5):0.0014973115164073777,(15:0.0014614240762020165,(81:3.6425030245554085E-4,93:3.6425030245554085E-4):0.0010971737737464756):2.0506340109373625E-4):…
tree STATE_1560000 = (((((((((((((((((((1:1.553813669908461E-4,(14:1.113190797766769E-4,74:1.113190797766769E-4):4.406228721416918E-5):0.001620414421293448,((((4:4.7974943349333884E-4,125:4.7974943349333884E-4):2.798324287171204E-4,(13:7.042948052135979E-4,(107:1.9528927100281006E-4,120:1.9528927100281006E-4):5.090055342107879E-4):5.528705699686133E-5):2.341954016474092E-4,12:9.937772638578684E-4…
tree STATE_1565000 = ((((((((((((((((((((1:0.0020315396684006505,((15:0.00115865611014313,((69:8.922587842389587E-4,74:8.922587842389587E-4):2.219471877927127E-4,94:0.0011142059720316714):4.44501381114586E-5):5.142924437225214E-4,((16:5.12284830777911E-4,79:5.12284830777911E-4):7.25634640689835E-4,125:0.001237919471467746):4.350290823979053E-4):3.585911145349992E-4):2.915736299074004E-4,18:0.0023…
tree STATE_1570000 = ((((((((((((((((((1:5.998480017248356E-4,69:5.998480017248356E-4):8.328043825892428E-4,(8:0.0012391470526785075,(16:3.643860583278625E-4,(79:1.3950784454700961E-4,94:1.3950784454700961E-4):2.248782137808529E-4):8.74760994350645E-4):1.9350533163557085E-4):3.933351130738559E-4,((15:7.431534388387392E-4,91:7.431534388387392E-4):2.8290451323759126E-4,125:0.0010260579520763305):7.…
tree STATE_1575000 = (((((((((((((((((((((((((1:6.184106424766824E-4,14:6.184106424766824E-4):1.4518874060263508E-4,(8:6.329949956852563E-4,69:6.329949956852563E-4):1.3060438739406126E-4):8.649242227036329E-5,(74:5.797276698392855E-4,94:5.797276698392855E-4):2.7036413551039527E-4):2.781820530537479E-5,107:8.779100106550556E-4):9.876422906235779E-4,16:0.0018655523012786335):2.0811782510352875E-5,7…
tree STATE_1580000 = ((((((((((((((((((((1:0.0026644575675222404,(69:5.095309712362634E-4,79:5.095309712362634E-4):0.002154926596285977):4.749419879200231E-5,(((((8:6.401744539728116E-4,125:6.401744539728116E-4):6.996493535096183E-4,((12:5.504602698993513E-4,94:5.504602698993513E-4):1.5594740874196305E-4,74:7.064076786413143E-4):6.334161288411155E-4):4.2247139037965677E-4,14:0.0017622951978620866…
tree STATE_1585000 = (((((((((((((((((((((1:0.001528357330911072,69:0.001528357330911072):5.545036498582707E-4,(15:0.0011758139515369173,125:0.0011758139515369173):9.070470292324253E-4):2.651289153968936E-4,16:0.0023479898961662363):3.619672117395659E-4,((75:7.446627854275188E-4,(81:4.988506103489367E-4,93:4.988506103489367E-4):2.4581217507858215E-4):0.001467334214346739,79:0.0022119969997742577)…
tree STATE_1590000 = ((((((((((((((((((((((1:1.4327940176989704E-4,69:1.4327940176989704E-4):8.82123029641663E-4,16:0.00102540243141156):6.017180885811671E-4,8:0.0016271205199927272):2.0256544950677385E-4,(15:6.883130903205755E-4,125:6.883130903205755E-4):0.0011413728791789255):1.740135811659296E-4,(((13:4.032238348747461E-4,18:4.032238348747461E-4):4.153567984748839E-4,79:8.1858063334963E-4):4.1…
tree STATE_1595000 = (((((((((((((((((1:0.001327398848873707,69:0.001327398848873707):9.219896484201164E-4,12:0.0022493884972938235):3.092917767122576E-4,((16:1.2331411490632343E-4,107:1.2331411490632343E-4):0.0012163901506493653,94:0.0013397042655556887):0.0012189760084503924):0.0020648655860418977,8:0.004623545860047979):1.3153637347594702E-4,(((((13:5.655372579542054E-4,14:5.655372579542054E-4…
tree STATE_1600000 = ((((((((((((((((1:5.630908133793692E-4,(4:2.1873947058197488E-4,(15:2.1153664612262463E-4,16:2.1153664612262463E-4):7.202824459350254E-6):3.443513427973943E-4):3.849376661582654E-4,((12:8.426348797683079E-4,(13:7.33016507998364E-4,((79:2.7087577160939136E-4,120:2.7087577160939136E-4):1.4586849574523713E-5,94:2.8546262118391507E-4):4.4755388681444897E-4):1.0961837176994384E-4)…
tree STATE_1605000 = (((((((((((((((((1:8.360436868469529E-4,69:8.360436868469529E-4):3.755489662013666E-4,(((12:6.357539840683006E-4,79:6.357539840683006E-4):2.3790511329142676E-4,120:8.736590973597273E-4):3.2165291450138376E-4,(16:9.604849500494223E-4,74:9.604849500494223E-4):2.3482706181168875E-4):1.628064118720839E-5):1.3786366523517034E-4,(13:3.2043638013483345E-4,14:3.2043638013483345E-4):0…
tree STATE_1610000 = ((((((((((((((((((((((1:3.50173399178763E-4,79:3.50173399178763E-4):1.3550102266633398E-4,16:4.85674421845097E-4):2.6708687409882775E-4,107:7.527612959439248E-4):1.0649071914197795E-4,18:8.592520150859027E-4):2.663801720585553E-4,(8:0.0010887773747824694,12:0.0010887773747824694):3.685481236198867E-5):2.044093626582832E-4,120:0.0013300415498027412):0.0018763708524688963,(((((…
tree STATE_1615000 = ((((((((((((((((((((((1:8.924787195814982E-4,((8:5.130109766297057E-4,16:5.130109766297057E-4):1.4670686361357803E-4,12:6.597178402432837E-4):2.3276087933821448E-4):3.257238914871301E-4,(79:2.9974057335660766E-6,107:2.9974057335660766E-6):0.0012152052053350621):0.0011387834725417002,(18:7.311741370425216E-4,120:7.311741370425216E-4):0.0016258119465678068):4.7781666811132955E-…
tree STATE_1620000 = (((((((((((((((1:0.0024223699055890852,(79:7.645596827374097E-4,107:7.645596827374097E-4):0.0016578102228516755):5.820002892929794E-4,((8:7.817423296987465E-4,75:7.817423296987465E-4):0.00189054198971229,(13:3.7334806682759426E-4,16:3.7334806682759426E-4):0.002298936252583442):3.3208587547102833E-4):1.615060382599326E-4,((((4:0.0019408652091078627,18:0.0019408652091078627):2.…
tree STATE_1625000 = ((((((((((((((((((1:1.2185855995388371E-4,107:1.2185855995388371E-4):0.0015751247288982083,(8:0.001017028221108991,75:0.001017028221108991):6.799550677431009E-4):5.465521329682025E-4,(12:0.0012460520068461225,94:0.0012460520068461225):9.97483414974172E-4):0.002218974494866883,(((79:9.8945240362427E-4,120:9.8945240362427E-4):0.0011526459436144508,(81:4.530841784945117E-4,93:4.…
tree STATE_1630000 = (((((((((((((((((1:8.998226031612286E-4,(((12:8.831781384713385E-5,107:8.831781384713385E-5):2.0781058300578585E-4,94:2.961283968529197E-4):4.007102972959833E-4,14:6.96838694148903E-4):2.029839090123256E-4):0.00171551632149043,(((8:8.177538811455684E-4,75:8.177538811455684E-4):9.290642373832866E-4,91:0.001746818118528855):3.3746872315141554E-4,74:0.0020842868416802705):5.3105…
tree STATE_1635000 = ((((((((((((((((((((((1:6.774601707866576E-4,125:6.774601707866576E-4):1.751598165432379E-4,15:8.526199873298955E-4):1.1659661080211132E-4,16:9.692165981320068E-4):6.64413802600565E-5,18:0.0010356579783920633):2.2342721840406914E-4,(8:5.435305074611188E-4,75:5.435305074611188E-4):7.155546893350136E-4):0.0010057309023645692,91:0.0022648160991607016):3.1198463233334667E-4,((4:0…
tree STATE_1640000 = ((((((((((((((((1:6.222452266852198E-4,(8:4.542762863757469E-4,75:4.542762863757469E-4):1.6796894030947287E-4):0.001382824690235171,(((15:6.849091604360266E-4,16:6.849091604360266E-4):6.563752026005305E-4,125:0.001341284363036557):2.2014840195389604E-4,(18:8.881120903584468E-4,69:8.881120903584468E-4):6.733206746320063E-4):4.436371519299376E-4):0.0023465298545279167,(4:0.0033…
tree STATE_1645000 = (((((((((((((((((1:0.001392739262094533,4:0.001392739262094533):0.0014799548286366481,(((12:0.0011530083240943263,74:0.0011530083240943263):2.943997813721114E-4,(16:3.6278285400490875E-4,69:3.6278285400490875E-4):0.001084625251461529):7.72911105305216E-4,(((14:0.0013308788329645708,(79:9.389986007385157E-4,120:9.389986007385157E-4):3.9188023222605506E-4):3.327422491535138E-4,…
tree STATE_1650000 = (((((((((((((((((((((((1:0.001158064595728427,((79:5.768995453064701E-5,120:5.768995453064701E-5):8.137839120403952E-4,94:8.714738665710422E-4):2.8659072915738473E-4):3.0713238376913615E-6,((4:0.0010430136343412006,107:0.0010430136343412006):1.1416628340759662E-4,18:0.0011571799177487972):3.956001817321088E-6):7.712723211486037E-4,((13:9.88953907360221E-4,125:9.88953907360221…
tree STATE_1655000 = ((((((((((((((((((((1:5.42809692653553E-4,18:5.42809692653553E-4):0.0015400713787068346,((13:7.079044897837802E-4,16:7.079044897837802E-4):1.1647600293079332E-4,107:8.243804927145736E-4):0.001258500578645814):4.4023063236203015E-4,(74:0.001849121918229162,91:0.001849121918229162):6.739897854932558E-4):2.2180332389467672E-4,(((4:0.0015306326170442485,((79:1.410094011445426E-4,…
tree STATE_1660000 = (((((((((((((((((((1:4.663281922630619E-4,18:4.663281922630619E-4):9.955540651122056E-4,(69:1.8656555966715965E-4,(79:1.4789640494110388E-4,120:1.4789640494110388E-4):3.866915472605577E-5):0.0012753166977081077):2.189788353272658E-4,(((12:6.075642673028617E-4,(14:3.6874593105233735E-4,(81:6.729363542174974E-5,93:6.729363542174974E-5):3.014522956305876E-4):2.3881833625052435E-…
tree STATE_1665000 = ((((((((((((((((((((1:2.0850042020234658E-4,14:2.0850042020234658E-4):0.0013667156254754652,(13:0.0010120071559299854,107:0.0010120071559299854):5.632088897478264E-4):9.674433677124197E-4,(((((4:4.5152399806137287E-4,15:4.5152399806137287E-4):5.197577789749593E-5,16:5.034997759588688E-4):3.5640389860724334E-4,18:8.599036745661121E-4):0.0014205672313643849,(81:4.46571651716950…
tree STATE_1670000 = (((((((((((((((((((((((1:2.056297300606207E-4,74:2.056297300606207E-4):7.327624603115814E-5,69:2.7890597609177883E-4):8.213018571196994E-4,(18:3.544908101868153E-4,94:3.544908101868153E-4):7.45717023024663E-4):5.63630840863649E-4,(((4:7.548827706896018E-4,14:7.548827706896018E-4):4.2388625660760057E-4,(79:7.163574076352357E-4,125:7.163574076352357E-4):4.624116196619666E-4):2.…
tree STATE_1675000 = ((((((((((((((((((1:1.1711231703518741E-4,(12:2.175691603683897E-5,14:2.175691603683897E-5):9.535540099834844E-5):0.0013310289175321826,94:0.0014481412345673699):0.0014093844637296992,(((((4:1.5950669482019824E-4,69:1.5950669482019824E-4):8.083284397849328E-4,74:9.678351346051311E-4):1.0900008536820376E-4,(16:3.0881543776514944E-5,18:3.0881543776514944E-5):0.00104595367619682…
tree STATE_1680000 = (((((((((((((((((1:2.1642013252819493E-4,16:2.1642013252819493E-4):0.0018420270086423297,91:0.0020584471411705246):4.779972835245723E-4,(81:0.0020147550766121515,93:0.0020147550766121515):5.216893480829454E-4):0.002759396377783879,((((4:0.002113967184816538,(18:8.350447210218671E-4,79:8.350447210218671E-4):0.001278922463794671):1.7609449486730242E-4,((13:2.8103613044379063E-6…
tree STATE_1685000 = ((((((((((((((((((1:0.00139695523686191,16:0.00139695523686191):1.0462961253875623E-4,91:0.0015015848494006662):2.2020585982111753E-4,((12:0.0014383918875161296,(81:3.12158998876536E-4,93:3.12158998876536E-4):0.0011262328886395936):1.1595428350062633E-4,(13:4.1767021627131035E-4,(14:2.6063251566242065E-4,74:2.6063251566242065E-4):1.570377006088897E-4):0.0011366759547454456):1…
tree STATE_1690000 = (((((((((((((((((((((((1:3.3176742554818134E-4,74:3.3176742554818134E-4):4.3585206221947477E-4,((12:5.658844943055727E-4,(81:1.6256805623299743E-4,93:1.6256805623299743E-4):4.033164380725753E-4):9.403192597783299E-5,14:6.599164202834057E-4):1.077030674842504E-4):1.2470633586357668E-4,15:8.923258236312328E-4):0.0014493912951318768,(4:9.106176812645112E-4,94:9.106176812645112E-…
tree STATE_1695000 = (((((((((((((((((1:5.230723574099266E-4,(12:2.4925361248498944E-4,14:2.4925361248498944E-4):2.7381874492493716E-4):0.0015207064012435095,74:0.002043778758653436):3.070126150657884E-4,(((((8:4.3693862747970106E-4,75:4.3693862747970106E-4):1.1852379102009111E-4,13:5.554624184997922E-4):5.90559206322254E-4,125:0.0011460216248220462):0.0010398774565495575,16:0.0021858990813716037…
tree STATE_1700000 = (((((((((((((((((((1:0.0015440834926018208,(18:2.6434588045924406E-4,94:2.6434588045924406E-4):0.0012797376121425766):0.001584449148097045,((4:0.0025500123265789457,91:0.0025500123265789457):5.642078686483171E-5,(81:3.004061136313564E-4,93:3.004061136313564E-4):0.002306026999812421):5.220995272550884E-4):2.795959418469742E-4,((74:0.0011659350840545974,107:0.001165935084054597…
tree STATE_1705000 = ((((((((((((((((((((1:4.234298178086606E-4,18:4.234298178086606E-4):0.001100803303359653,(69:0.0013527473470361748,125:0.0013527473470361748):1.7148577413213868E-4):0.0011853215075503477,(12:0.0018670609101581143,94:0.0018670609101581143):8.424937185605469E-4):3.0439177909665025E-5,(4:0.0018416194589229607,(15:0.0016585536395765832,74:0.0016585536395765832):1.8306581934637747…
tree STATE_1710000 = (((((((((((((((((((1:9.656716577225353E-4,(12:7.829681911477486E-4,125:7.829681911477486E-4):1.8270346657478672E-4):4.1488087819749006E-4,(69:5.309092344263874E-4,94:5.309092344263874E-4):8.49643301493638E-4):0.0017252644625892265,((14:2.3530033879657665E-4,15:2.3530033879657665E-4):0.002857604195354372,18:0.003092904534150949):1.2912464358303018E-5):2.3251849916255604E-5,(8:…
tree STATE_1715000 = ((((((((((((((((((1:5.00699566437887E-4,15:5.00699566437887E-4):0.0028176127768192723,(13:0.0032205234834734725,79:0.0032205234834734725):9.778885978368665E-5):2.2760693372971853E-4,((12:4.733283150661074E-5,18:4.733283150661074E-5):0.0011763932580140482,(81:1.1420614414650277E-4,93:1.1420614414650277E-4):0.0011095199453741561):0.002322193187466219):2.025949824865066E-4,((((4…
tree STATE_1720000 = ((((((((((((((((((((1:1.1018591069558657E-4,15:1.1018591069558657E-4):9.960600994789366E-4,94:0.001106246010174523):0.0012992223043154926,91:0.0024054683144900156):5.600578434594734E-4,(81:2.850285570831646E-4,93:2.850285570831646E-4):0.0026804976008663246):1.2393810633379732E-5,(74:9.630237116059996E-4,(107:3.674515480672223E-4,120:3.674515480672223E-4):5.955721635387773E-4)…
tree STATE_1725000 = (((((((((((((((((((((1:0.0014642305929415157,((((12:5.503755311692257E-4,14:5.503755311692257E-4):5.637097671294549E-4,120:0.0011140852982986806):1.5932212522934332E-5,18:0.001130017510821615):2.117654904868606E-4,16:0.0013417830013084755):1.2244759163304022E-4):4.5875241472044894E-4,(4:0.0018101722852863409,(((15:5.6493795434389054E-5,107:5.6493795434389054E-5):4.31007569647…
tree STATE_1730000 = (((((((((((((((((1:0.0028353071086096374,14:0.0028353071086096374):2.278606691650865E-4,((8:6.07861604045367E-4,75:6.07861604045367E-4):0.0015751200593001878,(((12:0.001219962651107121,125:0.001219962651107121):8.911914788719676E-5,13:0.0013090817989943177):1.1025926940712218E-4,((18:4.979853747230789E-4,74:4.979853747230789E-4):3.335202976152083E-4,120:8.315056723382872E-4):…
tree STATE_1735000 = ((((((((((((((((((1:0.003003584150425178,4:0.003003584150425178):1.2042910269591733E-4,(((15:2.1213358462516118E-5,18:2.1213358462516118E-5):0.0015077738800650976,69:0.0015289872385276138):1.7054414961294715E-4,91:0.001699531388140561):0.0014244818649805345):1.098867171836753E-4,(16:0.0013642988051427794,(79:0.001171449474069231,(94:1.6994423789895842E-4,107:1.699442378989584…
tree STATE_1740000 = ((((((((((((((((((1:0.001996727173759879,18:0.001996727173759879):0.0011445182546876028,(13:0.0026452759501572275,(14:6.871595630207015E-4,91:6.871595630207015E-4):0.001958116387136526):4.959694782902544E-4):9.789456170992846E-4,(8:0.0019887684185728636,75:0.0019887684185728636):0.002131422626973903):3.4779312124486126E-4,(((15:2.4905121543348114E-4,107:2.4905121543348114E-4)…
tree STATE_1745000 = (((((((((((((((((1:0.0010177319208136302,18:0.0010177319208136302):6.965509405243661E-4,(8:6.55399262504184E-4,75:6.55399262504184E-4):0.0010588835988338124):4.059114008890274E-4,((13:3.028160894771433E-4,94:3.028160894771433E-4):0.0012506921650595687,79:0.0015535082545367121):5.666860076903116E-4):7.054619509333153E-4,107:0.002825656213160339):6.082002496296756E-4,(((((4:5.2…
tree STATE_1750000 = (((((((((((((((((((1:0.0015625602830232235,125:0.0015625602830232235):5.75354146828304E-4,(94:1.8729047404075815E-4,107:1.8729047404075815E-4):0.0019506239558107694):6.7095477363787E-4,(12:0.0019477241908062394,(79:0.0013864312052904555,(81:2.5327091039800742E-5,93:2.5327091039800742E-5):0.0013611041142506546):5.612929855157839E-4):8.611450126831581E-4):3.5320875593186597E-4,…
tree STATE_1755000 = ((((((((((((((((((1:2.1774826564139606E-4,14:2.1774826564139606E-4):2.712415840993011E-4,(15:1.0555380355708964E-4,18:1.0555380355708964E-4):3.834360461836075E-4):0.0012448844940422033,16:0.0017338743437829006):1.6800428910120134E-4,(8:1.57888721904144E-4,75:1.57888721904144E-4):0.001743989910979958):3.1565094752403124E-4,(81:8.671137159110827E-5,93:8.671137159110827E-5):0.00…
tree STATE_1760000 = ((((((((((((((((((((((1:2.6347109692946623E-4,14:2.6347109692946623E-4):7.371174235124288E-5,69:3.371828392807091E-4):0.0018221312974132295,125:0.0021593141366939386):2.5268957169566906E-4,(((4:0.001674748535576795,(((13:5.925902146823357E-5,15:5.925902146823357E-5):5.47379857668693E-4,120:6.066388791369265E-4):3.459130354075443E-5,94:6.412301826776809E-4):0.00103351835289911…
tree STATE_1765000 = ((((((((((((((((((((1:8.74415436533855E-4,15:8.74415436533855E-4):1.7114469592308373E-4,69:0.0010455601324569387):9.639858402272546E-4,94:0.0020095459726841933):1.429355289227956E-5,((8:0.0012394507960171296,75:0.0012394507960171296):7.81324749604321E-4,((((14:3.747461377428202E-4,16:3.747461377428202E-4):3.0460824695100266E-4,79:6.793543846938229E-4):8.65437648496795E-4,125:…
tree STATE_1770000 = (((((((((((((((((((1:3.9054286504494964E-4,(15:1.30453986497288E-4,107:1.30453986497288E-4):2.600888785476616E-4):0.0012461270082298258,((4:2.721058268765209E-4,12:2.721058268765209E-4):8.225527416222931E-4,69:0.001094658568498814):5.420113047759612E-4):3.8171832849104694E-4,((14:1.3144347370325805E-5,18:1.3144347370325805E-5):9.475827427279383E-4,74:9.607270900982641E-4):0.0…
tree STATE_1775000 = (((((((((((((((((((1:8.14664890878665E-4,4:8.14664890878665E-4):1.1655395900289395E-4,15:9.312188498815589E-4):0.003265719605246174,(((12:5.385749213833114E-4,107:5.385749213833114E-4):0.002429405094451541,(((14:7.657448775678782E-4,18:7.657448775678782E-4):0.0013456348730307476,74:0.002111379750598626):5.39642631868959E-4,69:0.002651022382467585):3.169576333672676E-4):4.7209…
tree STATE_1780000 = ((((((((((((((((((((1:2.2459506313494246E-5,18:2.2459506313494246E-5):4.4683928959634114E-4,4:4.6929879590983537E-4):0.0010648740423120312,(81:3.339142042783177E-4,93:3.339142042783177E-4):0.0012002586339435488):2.759836987446119E-4,(12:3.770560871182872E-4,125:3.770560871182872E-4):0.0014331004498481913):0.001240119454381888,(8:9.415613856781159E-4,75:9.415613856781159E-4):0…
tree STATE_1785000 = ((((((((((((((((((((1:3.655636790714515E-4,74:3.655636790714515E-4):4.7451641835290236E-4,(12:2.7843767788560124E-5,18:2.7843767788560124E-5):8.122363296357937E-4):4.490245327722248E-4,15:0.0012891046301965786):0.001869053943127834,((69:0.0011721361540730107,(79:0.0011418895999029649,107:0.0011418895999029649):3.024655417004584E-5):0.0010553430072451618,(((81:2.79858298173741…
tree STATE_1790000 = (((((((((((((((((((1:9.870190717863336E-4,15:9.870190717863336E-4):2.779492868554671E-4,((69:6.680898606460221E-4,(81:3.611398827579519E-4,93:3.611398827579519E-4):3.069499778880702E-4):5.644409141061476E-5,79:7.245339520566368E-4):5.404344065851639E-4):0.0010677209432982926,(91:0.0016863500245308388,(120:0.0010388466872879038,125:0.0010388466872879038):6.47503337242935E-4):6…
tree STATE_1795000 = ((((((((((((((((((((1:0.0010811441504095588,18:0.0010811441504095588):0.0019210484323704928,((((((4:0.0012295649301082648,91:0.0012295649301082648):2.7896856562438727E-5,79:0.0012574617866707035):5.289668668100392E-6,15:0.0012627514553388039):3.365764874936402E-4,(81:7.032721036603951E-4,93:7.032721036603951E-4):8.96055839172049E-4):3.036199907685772E-4,(((12:7.59433037992573…
tree STATE_1800000 = ((((((((((((((((((((1:0.001652923925854367,(15:8.505182930955153E-4,107:8.505182930955153E-4):8.024056327588518E-4):0.0010204493545360692,((((4:3.5870853057335273E-4,18:3.5870853057335273E-4):1.547961408420945E-4,79:5.135046714154472E-4):0.0012897069708792356,125:0.0018032116422946828):1.4538347332138297E-4,(((12:5.864306693052427E-4,13:5.864306693052427E-4):7.347416141058876…
tree STATE_1805000 = (((((((((((((((((((((1:4.2133524667250274E-4,16:4.2133524667250274E-4):8.731277612663292E-4,(4:0.0012356491284582227,(15:9.675785429117865E-4,(18:9.332491661795429E-4,125:9.332491661795429E-4):3.4329376732243535E-5):2.6807058554643623E-4):5.8813879480609224E-5):4.0434759520233034E-4,((13:0.001339245422034201,((74:5.887983974394076E-4,79:5.887983974394076E-4):2.944593080586942…
tree STATE_1810000 = ((((((((((((((((((((1:7.544560127964892E-4,(18:7.503412375352417E-4,(81:1.2427087844855054E-5,93:1.2427087844855054E-5):7.379141496903866E-4):4.1147752612475E-6):4.1275281527646424E-4,15:0.0011672088280729534):0.0010552976833688049,125:0.0022225065114417583):5.881962856593391E-4,((4:9.044691028416725E-4,14:9.044691028416725E-4):0.0017923632973892074,(8:0.0014638264302273272,7…
tree STATE_1815000 = ((((((((((((((((((((1:9.116767834183938E-4,74:9.116767834183938E-4):2.2303425121621156E-4,18:0.0011347110346346053):2.2246769448942437E-4,(12:1.8178049166735915E-4,69:1.8178049166735915E-4):0.0011753982374566705):8.452385096570068E-4,((79:0.0011295683165220593,120:0.0011295683165220593):8.75305133985894E-4,(91:0.0016470957545093512,107:0.0016470957545093512):3.577776959986021…
tree STATE_1820000 = ((((((((((((((((((((((1:0.001040893357781642,107:0.001040893357781642):4.818282775808185E-4,4:0.0015227216353624604):4.0775625095749784E-4,((14:4.558651559718959E-4,79:4.558651559718959E-4):5.862208586179579E-4,(15:6.755775140449989E-4,69:6.755775140449989E-4):3.66508500544855E-4):8.883918717301044E-4):3.5076184590480865E-4,18:0.002281239732224767):1.7062345001552133E-4,(8:0.…
tree STATE_1825000 = ((((((((((((((((((((1:2.8677905742704264E-4,4:2.8677905742704264E-4):2.143829389999449E-5,15:3.0821735132703713E-4):0.0015113539461493375,(((12:1.3521162325213349E-4,14:1.3521162325213349E-4):4.0360031240306365E-4,79:5.388119356551971E-4):9.84264049377219E-5,(16:6.317834905874882E-4,107:6.317834905874882E-4):5.454850005430847E-6):0.0011823329568834556):2.0451935629733908E-4,(…
tree STATE_1830000 = (((((((((((((((((((((1:1.4687082062354861E-4,69:1.4687082062354861E-4):8.063058529795544E-5,13:2.2750140592150405E-4):0.001762487569291976,((12:1.455511592668757E-4,107:1.455511592668757E-4):0.0012288378738658896,120:0.0013743890331327654):6.155999420807147E-4):1.7732900022348654E-5,(8:0.0013486288252712382,75:0.0013486288252712382):6.590930499645905E-4):1.2725047807913246E-4…
tree STATE_1835000 = (((((((((((((((((((1:1.0117920883742882E-4,120:1.0117920883742882E-4):5.732808176537954E-4,(((12:3.0265286489849407E-4,16:3.0265286489849407E-4):9.103755746988094E-5,13:3.93690422368375E-4):2.0136170024254542E-4,94:5.950521226109204E-4):7.940790388030381E-5):0.0011451107428994706,((((8:3.538368546100829E-4,75:3.538368546100829E-4):4.7802969138924163E-4,14:8.318665459993245E-4…
tree STATE_1840000 = (((((((((((((((((((1:4.3840498403249214E-4,94:4.3840498403249214E-4):5.063542935909672E-4,(12:5.7181068583462884E-5,16:5.7181068583462884E-5):8.875782090399964E-4):0.0012490804075785816,(81:2.1045767844437308E-4,93:2.1045767844437308E-4):0.001983382006757668):4.852228796886613E-4,((13:0.001019159998873642,15:0.001019159998873642):9.377881486640172E-4,(74:1.166116395711753E-4,…
tree STATE_1845000 = ((((((((((((((((((1:0.0011710813596624333,12:0.0011710813596624333):0.001014108633670817,(((15:3.858186352431481E-5,120:3.858186352431481E-5):8.123649277169405E-4,(81:6.256541554265222E-4,93:6.256541554265222E-4):2.25292635814733E-4):2.4501611713547843E-4,74:0.0010959629083767337):0.0010892270849565168):5.191741817057805E-4,(((4:4.968158249354803E-4,13:4.968158249354803E-4):2…
tree STATE_1850000 = (((((((((((((((((((1:5.216809745879954E-4,18:5.216809745879954E-4):0.0014629078929274376,((81:5.912787423937888E-4,93:5.912787423937888E-4):0.0012388744182508945,91:0.0018301531606446833):1.5443570687074973E-4):7.501328167048823E-4,(((4:0.00196103276618233,((13:6.205802810112994E-4,(69:3.6615475539359614E-5,74:3.6615475539359614E-5):5.839648054719398E-4):0.0013387684209311428…
tree STATE_1855000 = ((((((((((((((((((1:2.243765698939732E-4,107:2.243765698939732E-4):0.0010641448849697498,((13:1.523248338008272E-4,(15:5.7337214808249533E-5,74:5.7337214808249533E-5):9.498761899257767E-5):2.824948928096436E-4,69:4.348197266104708E-4):8.537017282532522E-4):2.1488399373362308E-4,((18:3.2273504040983145E-4,79:3.2273504040983145E-4):0.001148098069035782,(81:1.8897362017485054E-4…
tree STATE_1860000 = ((((((((((((((((1:0.001059709776502549,(4:0.0010128664575346055,14:0.0010128664575346055):4.684331896794339E-5):0.001000535592217941,((13:6.148236063105834E-4,91:6.148236063105834E-4):2.166654681284762E-4,125:8.314890744390596E-4):0.0012287562942814305):7.693031151525084E-4,(((15:0.0013073792553185482,120:0.0013073792553185482):6.674871330266013E-4,(74:0.0014497817540481425,9…
tree STATE_1865000 = ((((((((((((((((((((1:1.7038880859036954E-4,120:1.7038880859036954E-4):3.6212683318710074E-4,125:5.325156417774703E-4):7.851276345786555E-4,(4:0.00107860210533195,((13:3.568403994924719E-4,15:3.568403994924719E-4):7.189149200671401E-4,(16:0.0010298123552016513,107:0.0010298123552016513):4.594296435796066E-5):2.8467857723381805E-6):2.3904117102417567E-4):7.114272163175955E-4,(…
tree STATE_1870000 = ((((((((((((((((((((((1:3.309369998439018E-4,94:3.309369998439018E-4):3.2863005542501603E-4,74:6.595670552689178E-4):1.883726550034509E-4,125:8.479397102723687E-4):2.978436794355251E-4,(14:4.5877640266427984E-4,18:4.5877640266427984E-4):6.870069870436139E-4):3.5765502950202226E-4,12:0.001503438419209916):3.368303094346641E-4,16:0.0018402687286445802):3.900055990358642E-4,((((…
tree STATE_1875000 = ((((((((((((((((((((1:9.229910367622981E-5,94:9.229910367622981E-5):0.002038709196518287,(16:3.5554715642418004E-4,18:3.5554715642418004E-4):0.0017754611437703367):7.371803014412253E-4,((12:1.865634821951333E-4,74:1.865634821951333E-4):7.212288894062015E-4,14:9.077923716013348E-4):0.001960396230034407):2.2018048459898935E-4,((81:7.557893835141344E-4,93:7.557893835141344E-4):2…
tree STATE_1880000 = ((((((((((((((((((1:3.3186161438441E-4,18:3.3186161438441E-4):6.227731029096542E-4,(16:8.604314464568663E-4,94:8.604314464568663E-4):9.420327083719789E-5):0.00167458563162987,(4:0.002237649048625402,(((12:4.995856837866565E-4,14:4.995856837866565E-4):4.298384857638086E-4,74:9.294241695504651E-4):0.0012469900152682826,(81:0.0011056759645828658,93:0.0011056759645828658):0.00107…
tree STATE_1885000 = (((((((((((((((((((1:0.00122431707537306,79:0.00122431707537306):1.510476470240672E-4,15:0.0013753647223971272):1.2670419755166887E-4,(81:6.139907869049392E-4,93:6.139907869049392E-4):8.880781330438568E-4):0.001258317300940102,((((12:2.3585557223580392E-4,16:2.3585557223580392E-4):4.600397961157752E-4,94:6.958953683515791E-4):0.0010428627232402189,(18:6.084559555603534E-4,74:…
tree STATE_1890000 = ((((((((((((((((((1:0.001087126055139539,(12:7.031761263080506E-4,69:7.031761263080506E-4):3.8394992883148847E-4):3.6056745451331675E-4,(4:0.001441329111895052,91:0.001441329111895052):6.36439775780393E-6):6.083676741306218E-4,(81:8.20959852914737E-4,93:8.20959852914737E-4):0.0012351013308687406):6.469502177080329E-4,((((18:8.492839170574309E-4,74:8.492839170574309E-4):1.0642…
tree STATE_1895000 = (((((((((((((((((1:5.776860427862616E-4,13:5.776860427862616E-4):0.0011752127284681275,12:0.001752898771254389):0.002754260625806921,(((((((4:0.0014143267803718058,(18:9.756448775916516E-4,(74:2.781011420034671E-4,94:2.781011420034671E-4):6.975437355881845E-4):4.3868190278015425E-4):6.520680063577928E-4,91:0.0020663947867295986):3.238034853151597E-5,(69:0.0018002084531653023,…
tree STATE_1900000 = ((((((((((((((((((1:2.3476611278323834E-5,12:2.3476611278323834E-5):0.0010255510353122837,13:0.0010490276465906076):6.949704994177667E-4,((14:1.7145338007003506E-4,69:1.7145338007003506E-4):8.775628853787738E-6,15:1.802290089238228E-4):0.0015637691370845516):7.042505968582169E-4,(((((((4:5.667739845477169E-4,107:5.667739845477169E-4):1.345533404448453E-4,(16:1.460327942507634…
tree STATE_1905000 = ((((((((((((((((((1:0.002094146519163754,(13:0.0017181515325107174,15:0.0017181515325107174):3.7599498665303655E-4):2.1147331478342437E-4,((((4:0.001538457113317679,(16:6.998820983665344E-4,120:6.998820983665344E-4):8.385750149511446E-4):4.361679556799734E-4,91:0.0019746250689976525):2.8001766523092506E-4,(74:2.2291638312361072E-4,79:2.2291638312361072E-4):0.00203172635110496…
tree STATE_1910000 = (((((((((((((((((1:0.002211914655647676,((16:1.1024672569448514E-4,120:1.1024672569448514E-4):0.0019360202212611321,(18:3.0353689129433497E-4,74:3.0353689129433497E-4):0.0017427300556612825):1.656477086920587E-4):0.0010590947574752431,(8:0.001833546330949075,(75:0.0017772245980228287,122:0.0017772245980228287):5.632173292624619E-5):0.0014374630821738443):0.0011502437759473906…
tree STATE_1915000 = ((((((((((((((((((((((1:1.3840989223801593E-4,4:1.3840989223801593E-4):5.584092563046288E-4,(((13:1.8635122327214157E-4,74:1.8635122327214157E-4):3.904775720153289E-4,14:5.768287952874705E-4):2.1952345150522633E-5,107:5.987811404379931E-4):9.803800810465166E-5):3.553015747012542E-4,94:0.001052120723243899):1.1521669782447183E-5,120:0.0010636423930263461):3.1859665845631203E-4…
tree STATE_1920000 = ((((((((((((((((((1:4.1030616783877704E-4,69:4.1030616783877704E-4):7.438073060542809E-4,(14:8.707807023619337E-4,79:8.707807023619337E-4):2.833327715311241E-4):5.336764018768437E-4,(4:0.0016287239813238845,(12:3.632359891997721E-4,18:3.632359891997721E-4):0.0012654879921241123):5.906589444601711E-5):3.856650062344952E-4,(16:5.167998738696168E-4,125:5.167998738696168E-4):0.00…
tree STATE_1925000 = (((((((((((((((((((1:6.27555565409155E-4,15:6.27555565409155E-4):1.8618226673121124E-4,4:8.137378321403662E-4):8.23175422689173E-4,69:0.0016369132548295392):1.762971175873981E-4,((((8:9.025458610408488E-4,122:9.025458610408488E-4):4.7886509156101363E-4,75:0.0013814109526018624):1.739537191325479E-4,13:0.0015553646717344103):1.8057552156287284E-4,(((((14:4.3017432013261534E-5,…
tree STATE_1930000 = ((((((((((((((((((1:4.921512519950952E-4,(12:4.5765936493860724E-4,125:4.5765936493860724E-4):3.4491887056487935E-5):0.0023616027855737215,(((8:8.688469452151161E-4,75:8.688469452151161E-4):0.001508029634214321,122:0.002376876579429437):4.5349344355887465E-4,(15:7.520505707435236E-4,16:7.520505707435236E-4):0.002078319452244788):2.3384014580504764E-5):0.0013850978776354691,(4…
tree STATE_1935000 = (((((((((((((((((1:6.50734593589866E-4,(74:2.991486911292425E-4,107:2.991486911292425E-4):3.515859024606235E-4):0.0016346673011887777,(((14:6.88802964803819E-4,69:6.88802964803819E-4):3.3342783843571795E-4,(94:1.5495538403259926E-4,120:1.5495538403259926E-4):8.672754192069378E-4):1.3282694611360213E-4,(79:9.426590175466861E-4,125:9.426590175466861E-4):2.1239873180645304E-4):0…
tree STATE_1940000 = ((((((((((((((((((((1:5.99226098753518E-4,12:5.99226098753518E-4):5.236914018325477E-4,(13:4.1245896970621245E-4,16:4.1245896970621245E-4):7.104585308798532E-4):0.0016743615587589656,91:0.0027972790593450312):0.0013626901859517225,(15:0.0025127678255797165,(18:0.002336146554040963,((69:0.0010637457861899897,(79:6.204113151903215E-4,107:6.204113151903215E-4):4.433344709996682E…
tree STATE_1945000 = (((((((((((((((((1:1.021079892042242E-4,(12:3.6253717235843674E-5,(74:1.4742300357826939E-5,107:1.4742300357826939E-5):2.1511416878016737E-5):6.585427196838053E-5):0.004148757101090458,(((4:0.002402659984288476,91:0.002402659984288476):2.3595949835952942E-4,((13:1.0527778469684404E-4,15:1.0527778469684404E-4):0.0018896411467181763,16:0.0019949189314150202):6.437005512329851E-…
tree STATE_1950000 = ((((((((((((((((((1:0.0018555131890768417,12:0.0018555131890768417):0.0015136372939647338,((((13:2.778649344435883E-4,15:2.778649344435883E-4):3.0909861002982434E-4,18:5.869635444734127E-4):0.0014566074453087451,(81:8.06949499519605E-4,93:8.06949499519605E-4):0.001236621490262553):9.307051790123436E-4,125:0.0029742761687945015):3.9487431424707403E-4):1.2770054317040374E-4,((1…
tree STATE_1955000 = ((((((((((((((((((((1:0.0017543826971045586,125:0.0017543826971045586):8.920749046067225E-4,4:0.002646457601711281):1.2821958055834852E-4,(13:2.577586718636113E-4,18:2.577586718636113E-4):0.002516918510406018):4.08119042937527E-5,((12:5.204303206995531E-4,15:5.204303206995531E-4):9.640076223018827E-4,(81:4.0582884706991644E-4,93:4.0582884706991644E-4):0.0010786090959315194):0…
tree STATE_1960000 = ((((((((((((((((((((1:8.126417700774034E-4,125:8.126417700774034E-4):9.857263269730699E-5,(12:7.001142863957693E-4,15:7.001142863957693E-4):2.1110011637894108E-4):9.079414472165198E-4,(((14:3.166845875921062E-4,16:3.166845875921062E-4):9.128405050624714E-4,94:0.0012295250926545776):5.177993879439853E-4,((69:0.0012249432811827715,74:0.0012249432811827715):2.0608746101563927E-4…
tree STATE_1965000 = (((((((((((((((((((((((1:4.6343565294181915E-4,4:4.6343565294181915E-4):1.8527685962361763E-4,15:6.487125125654368E-4):2.639683975419262E-4,107:9.12680910107363E-4):4.6368788598086014E-4,12:0.0013763687960882231):4.967658358971481E-4,(69:6.462014498623719E-4,79:6.462014498623719E-4):0.0012269331821229993):3.3348881742949156E-5,((13:7.757123405613747E-4,(14:5.907059268970939E-…
tree STATE_1970000 = (((((((((((((((((1:0.002306853825637769,4:0.002306853825637769):7.228875351841858E-4,(((15:6.344044001319896E-4,107:6.344044001319896E-4):0.0010610095544052061,125:0.0016954139545371958):9.066969568839111E-4,74:0.002602110911421107):4.276304494008477E-4):9.988608490309244E-4,(((8:4.742482017980998E-4,122:4.742482017980998E-4):4.987612573119268E-5,75:5.241243275292925E-4):0.00…
tree STATE_1975000 = ((((((((((((((((((1:0.002345840956868261,(((((13:4.455758337012861E-5,69:4.455758337012861E-5):2.3689822503803384E-6,16:4.692656562050895E-5):8.584895640353294E-5,15:1.327755220240419E-4):5.103581646207893E-4,(14:2.4866830922408592E-5,74:2.4866830922408592E-5):6.182668557224225E-4):0.0014450959812820127,((81:8.414717934524023E-4,93:8.414717934524023E-4):3.9695685729222057E-4,…
tree STATE_1980000 = (((((((((((((((((((((((1:3.121145125583418E-4,107:3.121145125583418E-4):0.0016715127788262756,(81:7.151816200634569E-4,93:7.151816200634569E-4):0.0012684456713211605):5.603252612962663E-4,((8:0.0010162291127638454,75:0.0010162291127638454):0.0013002682770101007,122:0.002316497389773946):2.274551629069376E-4):1.340191258989835E-4,(((12:5.041073204772473E-4,18:5.041073204772473…
tree STATE_1985000 = ((((((((((((((((1:0.003550050607369899,(((12:9.911280926509938E-4,(14:5.212738923498616E-4,18:5.212738923498616E-4):4.6985420030113225E-4):3.6427695023785603E-4,(81:3.8732630864332665E-5,93:3.8732630864332665E-5):0.0013166724120245172):0.0012956700359254248,125:0.0026510750788142747):8.989755285556244E-4):7.014988197589882E-4,(((((4:8.291726729359729E-4,((15:2.068267248914297…
tree STATE_1990000 = ((((((((((((((((((((1:7.287491625663042E-4,74:7.287491625663042E-4):0.0015135313587822806,(15:4.6995260301649475E-4,16:4.6995260301649475E-4):0.0017723279183320898):4.627969745016726E-5,122:0.002288560218798752):3.572508153465762E-4,((8:8.472691764734337E-4,75:8.472691764734337E-4):0.001786326095231815,((94:3.4032670890342344E-4,107:3.4032670890342344E-4):2.505664411693499E-4…
tree STATE_1995000 = (((((((((((((((((((1:9.624583724941968E-5,74:9.624583724941968E-5):7.391552027295886E-4,(13:3.6146112671438236E-4,15:3.6146112671438236E-4):4.7393991326462586E-4):1.6592600400573384E-4,69:0.001001327043984742):4.0425901794690906E-4,(81:2.0162278746516528E-5,93:2.0162278746516528E-5):0.0013854237831851346):0.0014741653467120128,(4:0.0014758812889554464,(8:7.259444167705245E-4,…
tree STATE_2000000 = (((((((((((((((((1:1.0773828897561673E-5,94:1.0773828897561673E-5):0.0019023060227281608,14:0.0019130798516257225):0.0016304218269964834,((4:0.0014318818006933912,(16:5.539628112376693E-4,18:5.539628112376693E-4):8.779189894557219E-4):0.001759173947095289,((8:9.051744112335253E-4,75:9.051744112335253E-4):0.0012298020606203572,(((12:2.500906353856159E-4,79:2.500906353856159E-4…
tree STATE_2005000 = (((((((((((((((((1:0.0015209461039219676,(14:4.6913347891507697E-4,107:4.6913347891507697E-4):0.0010518126250068907):4.948344666270727E-4,(94:3.7682312064505046E-4,120:3.7682312064505046E-4):0.0016389574499039898):2.9646406420674254E-4,(91:0.002047705134566558,125:0.002047705134566558):2.6453950018922494E-4):0.0019810469332971685,(((4:0.002665021072833656,(((13:4.898543357735…
tree STATE_2010000 = (((((((((((((((((((1:0.001518779217450843,(((14:8.097692628950954E-5,120:8.097692628950954E-5):5.720476678508652E-4,107:6.530245941403748E-4):4.987697281886834E-4,((16:1.0312616871414281E-4,18:1.0312616871414281E-4):7.556429188242663E-5,69:1.7869046059656944E-4):9.731038617324888E-4):3.6698489512178474E-4):4.950766046263014E-4,(13:7.196152675343817E-4,74:7.196152675343817E-4)…
tree STATE_2015000 = (((((((((((((((((1:4.170051134283495E-4,107:4.170051134283495E-4):0.002063760509684772,(((12:3.7741716621910246E-4,15:3.7741716621910246E-4):0.0013940889090542049,94:0.0017715060752733073):1.865989633010386E-4,((13:0.0014230821866275997,79:0.0014230821866275997):3.389719593126705E-5,(((14:7.448391731194504E-4,(18:3.700165155230162E-4,69:3.700165155230162E-4):3.748226575964342…
tree STATE_2020000 = ((((((((((((((((((1:2.7462151190739084E-4,120:2.7462151190739084E-4):1.1121014606010432E-4,(18:2.088773204543683E-4,107:2.088773204543683E-4):1.7695433751312685E-4):0.0019912707341742876,74:0.002377102392141783):0.0019418428065410714,(((4:0.0014505200883062291,125:0.0014505200883062291):0.0013138101299504702,(13:6.735215882778688E-4,15:6.735215882778688E-4):0.0020908086299788…
tree STATE_2025000 = (((((((((((((((((((1:7.985569636552944E-4,107:7.985569636552944E-4):3.41836797770967E-4,15:0.0011403937614262614):4.395409902243925E-5,(81:2.925186460191568E-4,93:2.925186460191568E-4):8.918292144295438E-4):8.363960840167802E-4,(16:1.3193058408872806E-4,79:1.3193058408872806E-4):0.0018888133603767528):2.743731302343043E-4,(4:8.96828849632377E-4,13:8.96828849632377E-4):0.00139…
tree STATE_2030000 = (((((((((((((((((((((1:3.821226350276749E-4,(16:3.825196654374747E-5,79:3.825196654374747E-5):3.438706684839274E-4):7.861006374493737E-4,((13:7.632191091632183E-4,74:7.632191091632183E-4):1.5716648627001105E-4,120:9.203855954332293E-4):2.4783767704381933E-4):2.868302605916399E-4,((15:5.465854795734633E-5,69:5.465854795734633E-5):8.159818319677517E-4,107:8.70640379925098E-4):5…
tree STATE_2035000 = (((((((((((((((((((1:0.0014172176818421905,15:0.0014172176818421905):4.33416321272925E-4,(4:0.0018279024811663153,(8:6.330102768826762E-4,75:6.330102768826762E-4):0.001194892204283639):2.2731521948800163E-5):0.001191718513826911,((((12:4.916275294022309E-4,18:4.916275294022309E-4):6.492321059550677E-4,(13:2.2776177086695484E-4,74:2.2776177086695484E-4):9.130978644903438E-4):3…
tree STATE_2040000 = ((((((((((((((((1:0.0032034287708841125,(((4:0.0010654942219924708,(14:3.0282172466200808E-5,107:3.0282172466200808E-5):0.00103521204952627):0.0012218728779305186,((8:0.0011779748898571253,75:0.0011779748898571253):0.001015859369569169,(15:0.0016037662106051062,(18:5.80870856782207E-4,69:5.80870856782207E-4):0.0010228953538228992):5.90068048821188E-4):9.353284049669515E-5):1.…
tree STATE_2045000 = ((((((((((((((((((((1:0.0027137206148009495,(((4:0.0016663218120264024,(8:6.276511984336755E-4,75:6.276511984336755E-4):0.0010386706135927268):4.6193144551097713E-4,((13:7.320758665162824E-4,74:7.320758665162824E-4):2.7231175303232423E-4,15:0.0010043876195486067):0.0011238656379887729):3.917571744149143E-5,(81:0.0011517909286029445,93:0.0011517909286029445):0.0010156380463759…
tree STATE_2050000 = ((((((((((((((((1:0.002556482942595318,(14:0.0012236017783915413,(79:4.7837724719392407E-4,125:4.7837724719392407E-4):7.452245311976172E-4):0.0013328811642037766):2.789470845484159E-4,(12:0.0022530997484724938,(81:9.25118021671646E-4,93:9.25118021671646E-4):0.0013279817268008478):5.8233027867124E-4):2.109441949788549E-4,((((4:0.0016331316508979164,((13:0.0014331859895927769,1…
tree STATE_2055000 = ((((((((((((((((((((1:2.2820542814778935E-4,16:2.2820542814778935E-4):0.0019457157476946902,(((4:7.775382135074974E-4,18:7.775382135074974E-4):2.3149444062097293E-4,13:0.0010090326541284703):6.132300665163666E-4,((15:0.001151015433420807,94:0.001151015433420807):4.2369656243727784E-4,(107:6.077155319540514E-4,120:6.077155319540514E-4):9.669964639040335E-4):4.7550724786752036E…
tree STATE_2060000 = ((((((((((((((((((((1:0.0014266403399513874,94:0.0014266403399513874):6.645273406286586E-4,((((8:3.651499262358846E-4,75:3.651499262358846E-4):5.84184899498584E-4,18:9.493348257344686E-4):6.493560706662518E-4,16:0.0015986908964007204):2.9247001471166762E-5,(69:6.041451194960215E-5,120:6.041451194960215E-5):0.001567523385922285):4.632297827081588E-4):1.3381647541434952E-4,4:0.…
tree STATE_2065000 = (((((((((((((((((((1:0.001150740362633131,13:0.001150740362633131):3.105756092334506E-4,94:0.0014613159718665815):4.2513181741724373E-4,4:0.0018864477892838252):1.3520974796602317E-6,(16:0.0013667149551682349,125:0.0013667149551682349):5.210849315952506E-4):0.0016110158489726916,((((8:5.727584600898493E-4,75:5.727584600898493E-4):7.294093435072666E-4,(((12:8.883609321979553E-…
tree STATE_2070000 = ((((((((((((((((1:0.0012495553598119618,(((13:1.156984921101358E-4,16:1.156984921101358E-4):3.0893157416991325E-4,15:4.2463006628004905E-4):1.9811012946688696E-4,94:6.22740195746936E-4):6.268151640650257E-4):0.0010974285492499213,(((4:0.0017816552076110584,((8:0.0011373610704905732,75:0.0011373610704905732):5.30010260661922E-4,(12:2.576171007362489E-4,107:2.576171007362489E-4…
tree STATE_2075000 = (((((((((((((((((((1:8.323779023148962E-4,79:8.323779023148962E-4):1.4361523976964418E-5,120:8.467394262918606E-4):1.1042894007785463E-4,13:9.571683663697153E-4):9.369362368585692E-5,(15:1.7676641742010808E-4,16:1.7676641742010808E-4):8.740955726354641E-4):0.0019718194566818083,((4:0.001553294536494381,(18:0.0015005469290440224,91:0.0015005469290440224):5.2747607450358584E-5)…
tree STATE_2080000 = (((((((((((((((((((((1:8.616475973371765E-5,120:8.616475973371765E-5):0.0011589282659350652,79:0.001245093025668783):3.3479772547058504E-4,((8:0.0012928341373382318,75:0.0012928341373382318):1.148367442540103E-4,107:0.001407670881592242):1.7221986954712586E-4):0.0010859487282598313,(4:0.002442562173116873,((((12:6.553767986329152E-5,69:6.553767986329152E-5):2.1589842754176508…
tree STATE_2085000 = (((((((((((((((((((1:0.0010450561322950897,13:0.0010450561322950897):5.188037689693875E-4,125:0.0015638599012644772):5.697688274151501E-4,((4:8.238280523669053E-4,12:8.238280523669053E-4):0.0010632215498740044,(18:0.0014709711238756352,69:0.0014709711238756352):4.1607847836527454E-4):2.465791264387176E-4):5.591569959230605E-4,(14:8.357836676484503E-4,(81:8.365366019661018E-5,…
tree STATE_2090000 = ((((((((((((((((((1:1.4230679303891058E-4,18:1.4230679303891058E-4):3.061336240385859E-4,(8:2.510378594628265E-4,75:2.510378594628265E-4):1.9740255761467E-4):0.0013081896384557086,13:0.0017566300555332051):6.780700227890487E-4,(((14:3.2163407818015554E-5,16:3.2163407818015554E-5):5.424790573862807E-4,79:5.746424652042963E-4):0.001176690269028326,69:0.0017513327342326224):6.83…
tree STATE_2095000 = (((((((((((((((((((((1:1.9129504701054435E-4,120:1.9129504701054435E-4):6.498874193936058E-4,18:8.411824664041501E-4):7.691374786194345E-4,8:0.0016103199450235846):1.1543898471081272E-4,(((75:8.614455901628907E-4,81:8.614455901628907E-4):3.7765064842354337E-4,93:0.001239096238586434):3.682484192623664E-4,(107:0.0016027902888095544,125:0.0016027902888095544):4.55436903924614E-…
tree STATE_2100000 = ((((((((((((((((((((((1:3.9913959835305223E-4,120:3.9913959835305223E-4):2.01828001635414E-4,69:6.009675999884662E-4):0.001062184419929315,107:0.0016631520199177812):9.932674281742742E-5,((12:4.871335773001848E-4,74:4.871335773001848E-4):7.076966932247946E-4,18:0.0011948302705249794):5.676484922102292E-4):1.3958840881319115E-5,(15:3.3007066539904274E-4,16:3.3007066539904274E-…
tree STATE_2105000 = ((((((((((((((((((1:0.0018546587941121043,(91:0.0015412338138619031,120:0.0015412338138619031):3.134249802502012E-4):7.764025499234848E-4,(4:0.002266567363379512,(8:0.0021790808909014363,(((((12:9.755045072565305E-5,74:9.755045072565305E-5):1.2754354247390153E-4,69:2.2509399319955458E-4):3.613899480818633E-4,16:5.864839412814179E-4):9.957197435718997E-4,(15:0.0012531008824539…
tree STATE_2110000 = (((((((((((((((((((((((1:4.7234506602535895E-4,12:4.7234506602535895E-4):2.243576647912411E-4,8:6.967027308166E-4):2.5398332636138003E-4,107:9.506860571779801E-4):2.029333749632308E-4,(15:5.385304990092232E-4,18:5.385304990092232E-4):6.150889331319877E-4):2.1930648154145542E-4,14:0.0013729259136826663):0.0017353124328802854,((16:8.399274787253359E-4,69:8.399274787253359E-4):0…
tree STATE_2115000 = (((((((((((((((((((((((1:2.5556496871553434E-5,16:2.5556496871553434E-5):6.672777516169247E-4,12:6.928342484884782E-4):8.286158151357294E-4,15:0.0015214500636242076):5.591772364009037E-4,(14:0.0017775087620435389,18:0.0017775087620435389):3.031185379815725E-4):5.861408938722659E-5,125:0.002139241389412338):9.529135466226058E-4,((75:5.294684496244096E-4,81:5.294684496244096E-4…
tree STATE_2120000 = (((((((((((((((((1:7.239985529429553E-5,12:7.239985529429553E-5):0.001358322836581639,120:0.0014307226918759345):0.0013419218767289807,((75:1.4448098905865708E-4,81:1.4448098905865708E-4):4.379303913983337E-4,93:5.824113804569908E-4):0.0021902331881479245):7.84595191040194E-4,(((((4:5.985313910817789E-4,18:5.985313910817789E-4):1.3215039027655016E-4,14:7.30681781358329E-4):9.…
tree STATE_2125000 = ((((((((((((((((((((((1:7.529721759580534E-4,120:7.529721759580534E-4):3.185472282424165E-4,125:0.00107151940420047):7.482402709494446E-4,18:0.0018197596751499145):3.7932477065810884E-4,4:0.0021990844458080233):4.0953313689063436E-4,(13:0.0017360120920511509,74:0.0017360120920511509):8.726054906475068E-4):4.5541967228351736E-4,(((8:0.0013900566710695122,(12:9.956559862916187E…
tree STATE_2130000 = (((((((((((((((1:0.0029251236843505215,(74:3.605948280981058E-4,120:3.605948280981058E-4):0.0025645288562524157):2.0029880834048202E-4,((4:0.0027396822215824514,(((12:7.270718678746218E-4,125:7.270718678746218E-4):5.120491289629473E-4,18:0.001239120996837569):3.4067161028698183E-4,((13:7.246433961715561E-4,15:7.246433961715561E-4):3.8905879054969153E-4,(91:6.941962926219688E-…
tree STATE_2135000 = (((((((((((((((1:0.004477011231790726,(((((((4:0.0011908091552701983,14:0.0011908091552701983):5.847301521139921E-4,(15:0.001444479579098639,(75:4.1492220510362096E-4,(81:1.569537077716715E-4,93:1.569537077716715E-4):2.5796849733194946E-4):0.001029557373995018):3.310597282855513E-4):6.06178407948283E-5,(74:3.258283713646808E-4,94:3.258283713646808E-4):0.001510328776814338):3.…
tree STATE_2140000 = ((((((((((((((((((((((1:0.0024381238539512035,(((74:0.0014456394107242492,94:0.0014456394107242492):4.848832434989109E-5,125:0.0014941277350741403):7.816219965453501E-4,91:0.0022757497316194903):1.623741223317132E-4):3.385438516460026E-4,15:0.002776667705597206):2.5178882104395176E-4,((((4:0.001494287633429076,107:0.001494287633429076):5.529708105700627E-4,(((12:0.00108886839…
tree STATE_2145000 = (((((((((((((((((((((1:0.001034241178814178,120:0.001034241178814178):0.0014531169986163564,(79:5.845253413197438E-5,107:5.845253413197438E-5):0.00242890564329856):1.599866083747299E-5,4:0.0025033568382680075):3.843629865708971E-5,(((74:0.0011330317801927195,125:0.0011330317801927195):8.213770053078196E-5,91:0.0012151694807235015):9.699783082400268E-4,(((75:5.528178131065648E…
tree STATE_2150000 = ((((((((((((((((1:0.002118959679040672,((14:5.44627846226086E-4,18:5.44627846226086E-4):6.610629842378239E-4,(((74:4.017947456564056E-5,79:4.017947456564056E-5):2.1804191960316842E-4,120:2.5822139416880897E-4):7.251075703476053E-5,107:3.307321512035695E-4):8.749586792603404E-4):9.132688485767621E-4):0.0011650969582655667,16:0.0032840566373062386):4.849703202699975E-4,((4:6.55…
tree STATE_2155000 = ((((((((((((((((((((1:0.0023948937113892474,((13:6.854011207653591E-4,14:6.854011207653591E-4):0.0011000105541308161,(16:4.199488145127501E-4,120:4.199488145127501E-4):0.001365462860383425):6.094820364930722E-4):6.51857950252294E-5,74:0.0024600795064144768):9.643020250092033E-5,((75:7.18807571662415E-4,81:7.18807571662415E-4):4.1062156718469495E-5,93:7.598697283808845E-4):0.0…
tree STATE_2160000 = ((((((((((((((((((((((1:5.267415919392198E-4,4:5.267415919392198E-4):5.875020390889746E-5,94:5.854917958481173E-4):6.360066547837185E-4,16:0.0012214984506318358):0.001283236293807818,((75:2.334585536353927E-4,93:2.334585536353927E-4):0.0017507911871293767,81:0.0019842497407647694):5.204850036748844E-4):9.303329930263234E-5,(13:0.001759852053933395,120:0.001759852053933395):8.…
tree STATE_2165000 = (((((((((((((((((((1:3.909737034712065E-4,94:3.909737034712065E-4):0.0019582036279135336,(8:0.0022601215110264615,(((12:0.0011752623160171582,(14:0.0011677627497842132,91:0.0011677627497842132):7.499566232945084E-6):5.979777312475555E-4,107:0.0017732400472647138):1.6085156591398326E-4,125:0.001934091613178697):3.260298978477645E-4):8.905582035827848E-5):1.327361733535681E-4,(…
tree STATE_2170000 = ((((((((((((((((((((1:9.555993013622609E-4,15:9.555993013622609E-4):1.9302674324585777E-4,18:0.0011486260446081187):8.972709858559194E-4,((75:0.0011796712453370193,93:0.0011796712453370193):1.1830818969682782E-4,81:0.0012979794350338472):7.479175954301909E-4):4.221836252522168E-4,(4:0.0012787159507237154,74:0.0012787159507237154):0.0011893647049925394):4.7374815261997305E-4,(…
tree STATE_2175000 = ((((((((((((((((((1:5.827200607476038E-4,79:5.827200607476038E-4):8.195112916853903E-4,((75:2.762010646665137E-4,81:2.762010646665137E-4):9.28249921868639E-5,93:3.690260568533776E-4):0.0010332052955796165):3.7961759420317067E-4,(((15:9.876563458420754E-5,74:9.876563458420754E-5):3.9440479924039034E-4,69:4.931704338245979E-4):7.76850206549905E-5,18:5.708554544795884E-4):0.0012…
tree STATE_2180000 = ((((((((((((((((1:0.002305713397946072,((75:0.0017511553432859451,(81:0.001437760042772977,93:0.001437760042772977):3.133953005129682E-4):2.0277875624560978E-4,94:0.001953934099531555):3.5177929841451704E-4):2.767834276082119E-4,(4:0.0017384434772543002,((16:3.7978871439897833E-4,79:3.7978871439897833E-4):4.384883458178192E-4,69:8.182770602167975E-4):9.201664170375027E-4):8.4…
tree STATE_2185000 = ((((((((((((((((((1:6.604639188674012E-5,120:6.604639188674012E-5):0.002174887920041639,(14:0.0011512390791379873,15:0.0011512390791379873):0.0010896952327903921):0.0014320922242848106,(((4:6.690988298318544E-4,18:6.690988298318544E-4):0.0015278026161513766,((8:0.0013053925771230725,12:0.0013053925771230725):6.08220076361134E-5,(74:0.00111587312099209,107:0.00111587312099209)…
tree STATE_2190000 = ((((((((((((((((((((1:8.247488643362255E-4,(14:7.04430770394245E-4,79:7.04430770394245E-4):1.203180939419805E-4):1.5850099261315476E-4,15:9.832498569493802E-4):0.0012205765820016415,16:0.0022038264389510217):8.434781136472257E-4,((((((4:9.713807927673948E-4,8:9.713807927673948E-4):3.5790382857751044E-4,91:0.0013292846213449052):3.781957258436504E-5,((12:6.384704722165638E-5,1…
tree STATE_2195000 = ((((((((((((((((((((1:1.4721429621376655E-4,15:1.4721429621376655E-4):9.801391017120896E-4,8:0.001127353397925856):4.597369395380581E-4,((((13:1.0065589334476938E-5,18:1.0065589334476938E-5):0.0010498934132721419,120:0.0010599590026066188):3.7242381303611715E-4,(94:0.0011535655540781972,107:0.0011535655540781972):2.788172615645387E-4):1.0193616162590576E-4,69:0.00153431897726…
tree STATE_2200000 = ((((((((((((((((((1:0.0010667289862766115,((4:5.580371019905112E-4,(15:4.1084406669699016E-4,69:4.1084406669699016E-4):1.471930352935211E-4):2.19845153641594E-4,(12:7.127178719703866E-4,(74:6.673404335232986E-4,91:6.673404335232986E-4):4.537743844708797E-5):6.516438366171865E-5):2.888467306445062E-4):0.00152564678193211,8:0.0025923757682087215):9.854578018315885E-4,((((13:2.5…
tree STATE_2205000 = (((((((((((((((((((1:8.863989877723345E-5,18:8.863989877723345E-5):0.0010811117493941713,12:0.0011697516481714047):0.001278154856733701,((75:3.7659030062629995E-4,81:3.7659030062629995E-4):8.152298715847059E-4,93:0.0011918201722110058):0.0012560863326941):0.0011066166694161952,(((((8:0.0020394591516987933,(15:9.894041700821258E-4,79:9.894041700821258E-4):0.0010500549816166674…
tree STATE_2210000 = ((((((((((((((((((((1:8.016970981169338E-4,12:8.016970981169338E-4):0.0014789059712982978,(((16:1.5416785883755243E-4,120:1.5416785883755243E-4):5.122661496687606E-4,94:6.66434008506313E-4):0.0012672341037782307,18:0.0019336681122845438):3.46934957130688E-4):1.411732348621077E-4,(((8:0.0010014827132452902,15:0.0010014827132452902):0.0010251094835739476,(13:7.514563212416547E-…
tree STATE_2215000 = ((((((((((((((((((((1:8.064654548553849E-4,16:8.064654548553849E-4):2.496643696407885E-4,69:0.0010561298244961734):0.00259088265937898,((75:0.0015966197648013898,81:0.0015966197648013898):0.0011787007393607202,93:0.00277532050416211):8.716919797130433E-4):3.513357046341665E-4,((8:0.001438698051073631,(13:0.0013731781392319394,14:0.0013731781392319394):6.551991184169156E-5):0.…
tree STATE_2220000 = ((((((((((((((((((((((1:0.0011139921879750301,69:0.0011139921879750301):6.645254253320743E-5,120:0.0011804447305082376):4.96425188208124E-4,8:0.0016768699187163616):4.354948129318651E-4,14:0.0021123647316482266):0.0013182810652268067,94:0.0034306457968750334):8.059573413659454E-5,16:0.003511241531011628):1.5106443790235046E-4,((((((4:4.754475651310462E-4,((12:9.95485224809094…
tree STATE_2225000 = ((((((((((((((((((1:0.0015268212173357545,((14:4.3597861040965273E-4,120:4.3597861040965273E-4):9.27027044011225E-4,94:0.0013630056544208778):1.638155629148767E-4):0.0018270534597473961,(8:5.076907764729978E-4,69:5.076907764729978E-4):0.002846183900610153):6.603179633904001E-4,18:0.004014192640473551):4.609943454380117E-4,(((4:0.0028824489247652636,(((12:5.595233307381109E-5,…
tree STATE_2230000 = (((((((((((((((((((((1:8.09262761481588E-4,94:8.09262761481588E-4):3.165360125555386E-4,14:0.0011257987740371266):8.782412474488634E-4,(((((4:4.4881349492483034E-4,74:4.4881349492483034E-4):2.0731000407101885E-4,13:6.561234989958492E-4):7.769635203001E-4,79:0.0014330870192959492):1.1065445418630571E-4,(((12:4.227644880615357E-4,107:4.227644880615357E-4):5.643395496350378E-4,1…
tree STATE_2235000 = ((((((((((((((((1:0.0011549518101814805,((15:2.1605942696833544E-4,18:2.1605942696833544E-4):2.711246320137126E-4,120:4.87184058982048E-4):6.677677511994324E-4):0.0012306416222861239,4:0.0023855934324676044):0.0014350784147092732,(((14:0.0010434223904181251,94:0.0010434223904181251):8.124600900503314E-4,((16:6.596290728820143E-4,91:6.596290728820143E-4):0.0011408375489560913,…
tree STATE_2240000 = (((((((((((((((((((1:2.1405661568667597E-4,(14:2.0348294513397786E-4,69:2.0348294513397786E-4):1.0573670552698107E-5):3.403664479261637E-4,94:5.544230636128397E-4):5.875800017707557E-4,((15:4.064780998881959E-4,120:4.064780998881959E-4):3.7241659794549523E-4,18:7.788946978336911E-4):3.6310836754990426E-4):0.002683168845039355,((4:0.0024933521391454073,((((8:3.973565419322577E…
tree STATE_2245000 = (((((((((((((((((((((1:8.044836823743025E-4,(69:6.371446858165773E-4,(74:4.268362234065559E-4,120:4.268362234065559E-4):2.1030846241002144E-4):1.6733899655772518E-4):2.9709041578957764E-4,4:0.0011015740981638801):8.521524363906728E-5,16:0.0011867893418029474):1.3958281539440615E-4,12:0.0013263721571973536):7.317657604967573E-5,(18:6.167629616017266E-4,94:6.167629616017266E-4)…
tree STATE_2250000 = (((((((((((((((((((1:1.8855982794939511E-4,94:1.8855982794939511E-4):0.002223112353979079,((((12:2.6668238282601006E-4,107:2.6668238282601006E-4):2.327891849421831E-4,69:4.994715677681932E-4):1.7818863923614364E-4,(74:1.685246580832987E-4,120:1.685246580832987E-4):5.091355489210382E-4):3.562189779925802E-4,15:0.001033879184996917):0.0013777929969315571):8.130473904108732E-4,4…
tree STATE_2255000 = (((((((((((((((((((((1:1.3776346218889E-4,16:1.3776346218889E-4):2.3099208012849438E-4,18:3.687555423173844E-4):4.058043094205849E-4,((14:9.168465532544542E-5,79:9.168465532544542E-5):4.805566088566927E-4,91:5.722412641821381E-4):2.023185875558312E-4):0.0013904672591766708,(75:0.0014724236685925746,(81:0.0013380280999401608,93:0.0013380280999401608):1.3439556865241383E-4):6.9…
tree STATE_2260000 = (((((((((((((((((((((1:3.768160793668563E-4,16:3.768160793668563E-4):0.0011157156880949694,((((12:1.0460814320707387E-4,18:1.0460814320707387E-4):4.0217642990557454E-4,79:5.067845731126484E-4):4.702282651508733E-4,14:9.770128382635217E-4):1.0377798824362321E-4,(13:6.368945336336198E-5,69:6.368945336336198E-5):0.0010171013731437829):4.117409409546808E-4):1.369097721227407E-4,8…
tree STATE_2265000 = (((((((((((((((((((1:2.0935430187847494E-4,16:2.0935430187847494E-4):2.2059210481544834E-4,(15:2.82330870572344E-4,125:2.82330870572344E-4):1.476155361215793E-4):0.0011351224894535555,(91:0.0010264560717189695,(107:6.188747683713626E-4,120:6.188747683713626E-4):4.07581303347607E-4):5.386128244285093E-4):4.543697089094689E-5,4:0.0016105058670384258):0.002127425270950199,8:0.00…
tree STATE_2270000 = (((((((((((((((((((1:4.58839147678106E-4,69:4.58839147678106E-4):8.480892482260903E-5,18:5.43648072500715E-4):0.0019869801990362855,((8:0.0010557010279585604,12:0.0010557010279585604):0.0011795165322030675,(14:0.0016761014896145491,(75:8.249205927582547E-4,(81:1.9027358776427957E-4,93:1.9027358776427957E-4):6.346470049939752E-4):8.511808968562944E-4):5.591160705470787E-4):2.9…
tree STATE_2275000 = ((((((((((((((((((1:2.829764999121325E-4,16:2.829764999121325E-4):0.00223446122079664,18:0.0025174377207087726):0.0012516733871889662,(((((4:3.73366808514157E-4,79:3.73366808514157E-4):5.734450972411337E-4,(8:9.040342582616622E-4,91:9.040342582616622E-4):4.27776474936284E-5):1.5932847430107447E-4,(13:7.896828501150985E-4,125:7.896828501150985E-4):3.1645752994126657E-4):6.6039…
tree STATE_2280000 = (((((((((((((((((1:0.002933708573909844,(((4:0.0017982786434700049,91:0.0017982786434700049):0.001047746600737522,16:0.002846025244207527):6.182073300095873E-5,((8:0.0017151015864148697,(13:5.852346653548506E-5,120:5.852346653548506E-5):0.0016565781198793845):9.234342605399974E-5,(74:5.11942483348326E-4,(79:2.823057459416951E-4,125:2.823057459416951E-4):2.2963673740663095E-4)…
tree STATE_2285000 = ((((((((((((((((((1:4.820981930889484E-4,(74:3.412857299835528E-4,79:3.412857299835528E-4):1.408124631053956E-4):0.0015071241569260384,125:0.0019892223500149867):1.0617266871203786E-4,14:0.0020953950187270246):0.001128763379988149,((12:3.598609621770769E-4,15:3.598609621770769E-4):0.001089863596429502,((75:1.3962767791863374E-4,81:1.3962767791863374E-4):3.909869356499924E-4,9…
tree STATE_2290000 = (((((((((((((((((((1:8.714650755826758E-4,8:8.714650755826758E-4):2.8959637339235158E-5,((12:4.7763347743684807E-4,16:4.7763347743684807E-4):1.9664742206314994E-4,107:6.74280899499998E-4):2.26143813421913E-4):0.0016558393737057444,91:0.0025562640866276555):0.0011121550798461341,(74:0.0020321471773117198,79:0.0020321471773117198):0.0016362719891620699):3.3504469758628E-4,((((4…
tree STATE_2295000 = ((((((((((((((((((1:9.238364808934133E-4,(12:6.119262632449001E-4,18:6.119262632449001E-4):3.1191021764851324E-4):8.413860908785002E-4,((((4:9.294770531270191E-4,((13:3.5335854563688167E-4,15:3.5335854563688167E-4):4.400807365414028E-4,69:7.934392821782845E-4):1.3603777094873463E-4):2.9914515307219447E-5,120:9.593915684342386E-4):8.059276932451652E-5,(14:6.447777968389294E-5,…
tree STATE_2300000 = (((((((((((((((((1:7.861019719460143E-4,12:7.861019719460143E-4):0.001364264039090361,(18:0.0014566320598219118,125:0.0014566320598219118):6.937339512144635E-4):4.078330931382855E-4,(94:0.0014317766747212687,120:0.0014317766747212687):0.001126422429453392):0.0010803641782397605,(8:0.001238364027194811,13:0.001238364027194811):0.0024001992552196106):0.0014276895911916727,4:0.0…
tree STATE_2305000 = ((((((((((((((((1:0.002020973503080599,(12:6.641005289526895E-4,16:6.641005289526895E-4):0.0013568729741279095):8.18339217161877E-4,(69:0.0015581592928741624,107:0.0015581592928741624):0.0012811534273683136):7.020919079095697E-4,((8:0.002198651135514,13:0.002198651135514):0.0012015616218215828,(75:0.0019771401588867645,(81:0.001593065450133519,93:0.001593065450133519):3.84074…
tree STATE_2310000 = (((((((((((((((((1:9.917056807335226E-4,91:9.917056807335226E-4):1.6955626653114282E-4,(((12:3.3343122410118257E-4,69:3.3343122410118257E-4):1.0507493229311817E-4,14:4.3850615639430074E-4):6.0362980325404786E-5,107:4.988691367197055E-4):6.623928105449599E-4):0.0013418648939894353,(4:0.001077952061097649,79:0.001077952061097649):0.0014251747801564518):4.030813958517316E-4,((8:…
tree STATE_2315000 = (((((((((((((((((((((((1:5.585357390389998E-4,79:5.585357390389998E-4):0.0011873828070749662,((15:4.503472143933519E-4,120:4.503472143933519E-4):8.0648143633335E-4,16:0.0012568286507267019):4.89089895387264E-4):9.628805113074625E-4,(12:0.0017401137830090406,((13:5.52107800075422E-4,(14:3.348005998347387E-4,18:3.348005998347387E-4):2.1730720024068327E-4):3.434269367112616E-4,6…
tree STATE_2320000 = (((((((((((((((((((((((((1:2.453994973501273E-4,15:2.453994973501273E-4):5.911081575255755E-4,120:8.365076548757028E-4):9.157734739457396E-5,107:9.280850022702768E-4):1.423140099240396E-4,((13:2.3496619069502433E-4,69:2.3496619069502433E-4):5.232459264011082E-4,(14:7.403653763582445E-4,18:7.403653763582445E-4):1.7846740737887984E-5):3.1218689509818394E-4):6.0818958595889976E-…
tree STATE_2325000 = (((((((((((((((((((1:0.0018948188366663624,18:0.0018948188366663624):4.037750895558587E-4,15:0.002298593926222221):6.336390958052436E-4,(8:0.0015441450802061287,107:0.0015441450802061287):0.001388087941821336):6.627475910329196E-4,((((16:2.722237044020584E-4,79:2.722237044020584E-4):1.3982910820679948E-5,94:2.8620661522273837E-4):1.419018189605549E-4,74:4.281084341832933E-4):…
tree STATE_2330000 = ((((((((((((((((((((1:1.07381426166643E-4,18:1.07381426166643E-4):2.1849892188215687E-4,15:3.2588034804879987E-4):2.2937267972369322E-4,(74:4.4113146528611496E-4,79:4.4113146528611496E-4):1.1412156248637813E-4):0.0010052692111821113,16:0.0015605222389546043):6.642253456428881E-4,94:0.0022247475845974924):9.813920498865738E-4,((4:0.0029858657248186386,(((((12:5.708000143707663…
tree STATE_2335000 = (((((((((((((((((((1:0.0013708129106777427,(15:0.0010763798677673022,(120:6.249498264733875E-4,125:6.249498264733875E-4):4.5143004129391464E-4):2.944330429104406E-4):2.1520997537143906E-4,91:0.0015860228860491818):7.000329486951794E-4,((13:3.09162098949812E-4,79:3.09162098949812E-4):6.604729067573548E-4,16:9.696350057071668E-4):0.0013164208290371944):2.1882744112267658E-4,((1…
tree STATE_2340000 = ((((((((((((((((1:0.002442821290370378,(((75:4.198919847843906E-4,93:4.198919847843906E-4):5.046553670600372E-4,81:9.245473518444278E-4):0.0014765889577314385,125:0.002401136309575866):4.1684980794511745E-5):9.067140909129875E-4,(((((4:0.0017432666792337285,14:0.0017432666792337285):2.4766938877522886E-4,((13:0.0013030266502677564,((16:5.478449545066136E-4,(74:1.5376919585117…
tree STATE_2345000 = (((((((((((((((((1:2.1844307213999455E-4,94:2.1844307213999455E-4):4.6399525271183413E-4,69:6.824383248518287E-4):6.635561624726309E-4,((13:8.551877990331373E-4,(18:1.2398087167744798E-4,79:1.2398087167744798E-4):7.312069273556893E-4):5.92310564502597E-5,(16:7.87244477419745E-4,120:7.87244477419745E-4):1.2717437806365197E-4):4.3157563184106256E-4):0.0018932824927970953,((4:0.…
tree STATE_2350000 = ((((((((((((((((((1:1.5197017440180986E-4,94:1.5197017440180986E-4):5.776039286678693E-4,120:7.295741030696791E-4):0.0016836565787728254,((75:0.0016771569421919887,93:0.0016771569421919887):1.6312042330713858E-4,81:0.0018402773654991272):5.729533163433772E-4):3.9488397444919013E-4,(((((14:3.332931690385435E-4,107:3.332931690385435E-4):3.337039995385114E-5,18:3.666635689923946…
tree STATE_2355000 = (((((((((((((((((1:2.9670329779529333E-5,79:2.9670329779529333E-5):5.423536918014735E-4,16:5.720240215810028E-4):0.0010386307026317215,((75:0.0011420552317925252,(81:1.9450413598117846E-4,93:1.9450413598117846E-4):9.475510958113467E-4):3.255053961164164E-4,94:0.0014675606279089416):1.4309409630378273E-4):3.942695960563131E-4,(((12:1.6214769996946191E-4,69:1.6214769996946191E-…
tree STATE_2360000 = ((((((((((((((((((1:1.25506213315012E-4,69:1.25506213315012E-4):9.233567010911237E-4,((12:8.12309586279853E-5,94:8.12309586279853E-5):8.32847661346893E-4,(15:4.6476978553227944E-4,16:4.6476978553227944E-4):4.493088344425989E-4):1.3478429443125736E-4):3.10888286878117E-4,((14:1.8930116108251824E-4,79:1.8930116108251824E-4):5.956191787991917E-4,(18:2.690413595413478E-4,107:2.69…
tree STATE_2365000 = (((((((((((((((((((((1:1.8906647072440886E-4,94:1.8906647072440886E-4):4.57430704049141E-4,14:6.464971747735499E-4):4.456331091330754E-5,(18:7.539641531939013E-5,120:7.539641531939013E-5):6.156640703674673E-4):4.230729323453987E-4,(13:4.087352371807617E-4,74:4.087352371807617E-4):7.053981808514945E-4):8.345055152119058E-5,125:0.0011975839695534468):4.595330388313182E-5,(15:6.…
tree STATE_2370000 = ((((((((((((((((((((1:0.0010785580598126343,(94:1.629598847127704E-4,120:1.629598847127704E-4):9.15598175099864E-4):4.673942500962357E-4,18:0.00154595230990887):7.251461455828846E-5,91:0.0016184669244671585):4.113792426177769E-4,(14:2.613052111291632E-4,(16:6.656833592600457E-5,69:6.656833592600457E-5):1.947368752031586E-4):0.0017685409559557723):4.632926746158568E-4,13:0.002…
tree STATE_2375000 = (((((((((((((((((1:0.002203847658912032,(79:2.446613615817723E-4,120:2.446613615817723E-4):0.0019591862973302593):8.946267030262721E-4,((4:0.002069460403498123,(16:9.895991090776688E-4,91:9.895991090776688E-4):0.001079861294420454):5.951161226693817E-4,((14:1.1149784930682794E-4,18:1.1149784930682794E-4):6.933655198876577E-4,69:8.048633691944857E-4):0.001859713156973019):4.33…
tree STATE_2380000 = (((((((((((((((((((((1:0.0016072558724097863,(12:5.128830981259449E-4,125:5.128830981259449E-4):0.0010943727742838414):2.651755622901275E-4,(16:0.0018127658570473147,91:0.0018127658570473147):5.966557765259913E-5):3.2842326524740845E-4,((((4:1.8956304919676793E-4,79:1.8956304919676793E-4):3.8318329924252745E-4,(69:5.141547606239771E-4,74:5.141547606239771E-4):5.85915878153183…
tree STATE_2385000 = ((((((((((((((((((((1:1.5836818093577327E-4,120:1.5836818093577327E-4):0.0014358539768501875,(12:0.0010402996939786666,13:0.0010402996939786666):5.539224638072941E-4):6.805279270734829E-4,(((4:6.651303671489983E-4,15:6.651303671489983E-4):8.277610743395096E-6,69:6.734079778923934E-4):8.553353343693534E-4,74:0.0015287433122617468):7.460067725976968E-4):1.0111980110479772E-4,((…
tree STATE_2390000 = ((((((((((((((((((1:0.0016014135513314144,((((12:7.019710706806124E-4,(16:4.988426012193931E-4,107:4.988426012193931E-4):2.0312846946121937E-4):1.728193816245571E-4,120:8.747904523051695E-4):7.518402255261825E-5,(75:5.241322410320643E-4,(81:5.121018097074675E-4,93:5.121018097074675E-4):1.2030431324596812E-5):4.258422338257235E-4):4.243701918960163E-4,13:0.001374344666753804):…
tree STATE_2395000 = ((((((((((((((((((((1:9.275468147482987E-6,120:9.275468147482987E-6):3.8294900027767756E-4,107:3.922244684251605E-4):5.649826264362515E-5,12:4.4872273106878567E-4):3.464162005482046E-4,125:7.951389316169903E-4):0.002230312367897877,(((4:0.0017006244886321547,((75:1.8177640913172666E-4,93:1.8177640913172666E-4):8.367844826839499E-4,81:0.0010185608918156766):6.820635968164781E-…
tree STATE_2400000 = ((((((((((((((((((((1:6.787968861811828E-4,(74:9.365309827607972E-5,120:9.365309827607972E-5):5.85143787905103E-4):0.0017178080991503983,94:0.002396604985331581):1.5435268202795274E-4,(4:2.720786811571994E-4,(12:1.407524019472858E-4,107:1.407524019472858E-4):1.3132627920991362E-4):0.0022788789862023344):2.2302074369442548E-5,((14:6.92352638133517E-4,(15:3.467199087762288E-4,1…
tree STATE_2405000 = ((((((((((((((((((((1:0.0015717600715160125,12:0.0015717600715160125):5.915942905644319E-4,((4:6.872985276076062E-4,18:6.872985276076062E-4):9.341085012863187E-4,94:0.0016214070288939249):5.419473331865195E-4):0.002779148651319964,(((((((13:2.8330574532289045E-4,14:2.8330574532289045E-4):8.448422726424465E-5,(74:3.050521241236071E-4,79:3.050521241236071E-4):6.2737848463528E-5…
tree STATE_2410000 = ((((((((((((((((((((1:2.657558480304306E-4,12:2.657558480304306E-4):0.0025278481912821733,18:0.002793604039312604):1.173760966469966E-4,91:0.0029109801359596004):6.776662375265873E-4,(69:0.002876173103824406,125:0.002876173103824406):7.124732696617815E-4):6.160115155427574E-5,(((15:0.0010550555802120124,(79:3.0810167548845816E-4,107:3.0810167548845816E-4):7.469539047235542E-4…
tree STATE_2415000 = (((((((((((((((((1:0.0015332831871410972,(12:1.5883799961917386E-4,18:1.5883799961917386E-4):0.0013744451875219233):8.280453183791294E-4,125:0.0023613285055202266):2.9081863641196E-4,(((8:0.0010701829129531044,122:0.0010701829129531044):2.3232726839525963E-4,75:0.001302510181348364):8.604170699567427E-4,(69:4.3024185488232367E-4,(81:1.2014598467038548E-4,93:1.2014598467038548…
tree STATE_2420000 = (((((((((((((((((((((((1:7.866741534720364E-4,120:7.866741534720364E-4):2.0495225657953832E-4,(14:4.980506269367393E-4,79:4.980506269367393E-4):4.935757831148355E-4):3.4603695522798577E-4,12:0.0013376633652795605):1.744099553715561E-5,(18:3.555296207038306E-4,69:3.555296207038306E-4):9.995747401128855E-4):4.1895768447485025E-4,(81:3.118136117846078E-4,93:3.118136117846078E-4)…
tree STATE_2425000 = (((((((((((((((((((((1:2.004321398614118E-5,69:2.004321398614118E-5):0.0014226164361274786,74:0.0014426596501136198):7.35459076970655E-4,((14:6.178967923314923E-4,18:6.178967923314923E-4):6.088557911541351E-4,79:0.0012267525834856274):9.513661435986474E-4):1.9243446906701874E-4,((8:6.517558937577999E-4,75:6.517558937577999E-4):0.0010754432623396298,122:0.0017271991560974297):…
tree STATE_2430000 = ((((((((((((((((((((((1:2.994309915915806E-4,(69:2.6957361776565314E-4,(107:2.3582432055748153E-4,120:2.3582432055748153E-4):3.374929720817161E-5):2.9857373825927457E-5):1.9216689839834933E-4,74:4.915978899899299E-4):7.694911243080831E-4,(14:1.882100796213083E-4,79:1.882100796213083E-4):0.0010728789346767047):0.001138519839751771,(((8:6.827689924194222E-4,75:6.827689924194222…
tree STATE_2435000 = (((((((((((((((((((((1:5.282171358528575E-4,(14:1.765229512565629E-5,94:1.765229512565629E-5):5.105648407272012E-4):4.320522176782086E-4,(13:6.601898948615833E-4,69:6.601898948615833E-4):3.000794586694828E-4):8.260198747246847E-4,(81:1.5654720803521348E-4,93:1.5654720803521348E-4):0.0016297420202205373):1.9496386089070555E-4,107:0.0019812530891464564):1.3247391427536172E-4,(1…
tree STATE_2440000 = ((((((((((((((((((1:4.8585311315983086E-4,13:4.8585311315983086E-4):0.0016143406573492685,(69:5.7267683578070145E-5,94:5.7267683578070145E-5):0.0020429260869310292):0.001452311778822444,((8:5.695706901400375E-4,122:5.695706901400375E-4):2.9403965905372507E-5,75:5.9897465604541E-4):0.0029535308932861336):2.4798558964089865E-4,(((4:0.0012571784610442864,107:0.001257178461044286…
tree STATE_2445000 = ((((((((((((((((1:5.027633709217939E-4,94:5.027633709217939E-4):8.83984775412038E-5,69:5.911618484629977E-4):0.0016487879383061186,(((8:6.827514826458748E-4,75:6.827514826458748E-4):6.479211626143273E-4,122:0.001330672645260202):4.841049327453709E-4,(13:0.0016392417944403653,125:0.0016392417944403653):1.755357835652076E-4):4.2517220876354326E-4):3.2000014552919674E-4,(((4:0.0…
tree STATE_2450000 = (((((((((((((((((1:7.010051228746112E-4,125:7.010051228746112E-4):6.76730967006574E-4,69:0.0013777360898811852):0.0021693833900982415,(((8:0.0017731137341716109,122:0.0017731137341716109):2.4464026034730444E-5,75:0.0017975777602063413):0.0016933066923844374,(((13:7.903824574175899E-4,18:7.903824574175899E-4):6.273051649189308E-5,120:8.53112973909483E-4):9.736905112669722E-4,(…
tree STATE_2455000 = (((((((((((((((((((((((1:0.0011023116317487544,(12:5.004685782651975E-4,125:5.004685782651975E-4):6.018430534835569E-4):3.084812731618579E-5,94:0.0011331597590649401):0.0014181783605483772,((13:0.0012458379096885886,18:0.0012458379096885886):0.0012208936881229553,((15:3.136519510353804E-4,(79:7.793193223236718E-5,120:7.793193223236718E-5):2.357200188030132E-4):6.5053879018027…
tree STATE_2460000 = (((((((((((((((((((1:9.385466166088218E-4,(14:3.9697118343873456E-4,107:3.9697118343873456E-4):5.415754331700872E-4):1.4424711740605646E-4,((18:1.1637815537796116E-4,74:1.1637815537796116E-4):4.747927513395656E-5,125:1.6385743051191773E-4):9.189363035029606E-4):7.467176133965565E-4,12:0.0018295113474114347):0.0012133092969456507,((4:0.0020977376470832257,79:0.0020977376470832…
tree STATE_2465000 = (((((((((((((((((1:0.0019282462583855924,(4:8.547540356565911E-4,107:8.547540356565911E-4):0.0010734922227290014):7.105056512921256E-4,(14:0.0021432533006770817,((18:0.0016172452357950359,(94:2.442701920111173E-4,125:2.442701920111173E-4):0.0013729750437839186):4.400210639267327E-4,74:0.0020572662997217685):8.598700095531313E-5):4.954986090006364E-4):3.960634555080587E-4,((12…
tree STATE_2470000 = (((((((((((((((((((((1:3.813752501870805E-4,74:3.813752501870805E-4):0.0021276046225734003,(((15:6.298922708781402E-4,(18:4.0478942603621777E-4,94:4.0478942603621777E-4):2.2510284484192241E-4):5.335231063430903E-4,125:0.0011634153772212305):0.001032906389000682,79:0.0021963217662219125):3.126581065385683E-4):3.32897708813461E-4,((13:0.001079959110980873,(16:5.665424724281898E…
tree STATE_2475000 = (((((((((((((((((1:2.351352972373144E-5,74:2.351352972373144E-5):0.0016167070618034356,4:0.001640220591527167):0.0018109489325289444,14:0.0034511695240561115):4.325389284782085E-4,(81:0.0016465188815720706,93:0.0016465188815720706):0.0022371895709622494):0.0018827320034138953,(((((8:0.001273594723216218,75:0.001273594723216218):7.249184077876771E-4,((12:5.007700435084335E-4,1…
tree STATE_2480000 = ((((((((((((((((((1:0.0014168996382823392,4:0.0014168996382823392):8.947275914764588E-4,(((12:6.989835539243893E-4,120:6.989835539243893E-4):2.1219744750088326E-4,(16:8.918374166720319E-4,69:8.918374166720319E-4):1.9343584753240737E-5):9.463753142339642E-4,(81:2.765717684463369E-4,93:2.765717684463369E-4):0.0015809845472129):4.5407091409956123E-4):0.001204400818063037,91:0.00…
tree STATE_2485000 = ((((((((((((((((((1:0.0011532245696933105,(81:3.1072242680318615E-4,93:3.1072242680318615E-4):8.425021428901244E-4):0.0017612473195786364,((((4:0.0013191127452465182,(((12:7.528893121095688E-4,120:7.528893121095688E-4):6.356975168663923E-6,16:7.592462872782328E-4):4.12920830012277E-4,(18:4.458726454776849E-5,69:4.458726454776849E-5):0.0011275798527427413):1.4694562795600848E-…
tree STATE_2490000 = (((((((((((((((((((((((1:3.3466154554210854E-5,74:3.3466154554210854E-5):0.00131786435091836,(8:5.912809994986104E-4,75:5.912809994986104E-4):7.600495059739605E-4):2.705714721791166E-4,(81:1.2536908234578233E-4,93:1.2536908234578233E-4):0.0014965328953059052):1.1087364637131438E-4,12:0.0017327756240230019):0.0015416411048995884,((((4:0.0013606954217563554,125:0.00136069542175…
tree STATE_2495000 = ((((((((((((((((((((((1:1.937265766288942E-4,74:1.937265766288942E-4):0.0012871201933605566,(18:5.9911038728212094E-5,69:5.9911038728212094E-5):0.0014209357312612388):4.490118783903271E-5,(((8:2.5523264827624983E-4,75:2.5523264827624983E-4):6.597187259915742E-4,125:9.14951374267824E-4):1.9028235469762756E-4,(16:9.21883715342797E-4,94:9.21883715342797E-4):1.8335001362265453E-4…
tree STATE_2500000 = ((((((((((((((((((((1:0.0012523557598990943,(12:4.193582276536582E-4,79:4.193582276536582E-4):8.329975322454361E-4):5.807339754960359E-4,((13:2.6037339772947863E-4,18:2.6037339772947863E-4):3.4626000090150016E-4,(69:1.7641444981786073E-4,120:1.7641444981786073E-4):4.3021894881311803E-4):0.0012264563367641514):3.6543259622839105E-4,74:0.0021985223316235212):5.517079823525416E-…
tree STATE_2505000 = ((((((((((((((((((((((((1:7.479394181172399E-4,(12:3.0099518885904025E-4,69:3.0099518885904025E-4):4.4694422925819967E-4):6.075740821392506E-4,(15:3.9063966358365E-4,107:3.9063966358365E-4):9.648738366728406E-4):2.0856187722954E-4,(((8:5.660476942362891E-4,75:5.660476942362891E-4):5.593765770774496E-4,120:0.0011254242713137387):4.296038590526747E-5,((13:3.657162405607532E-4,7…
tree STATE_2510000 = (((((((((((((((((((1:0.0013855953532291515,12:0.0013855953532291515):1.57750712175648E-4,94:0.0015433460654047995):3.854434498625735E-4,(14:4.5752111260450733E-4,(16:3.009939608570038E-4,(81:1.3931739473136935E-5,93:1.3931739473136935E-5):2.870622213838669E-4):1.565271517475035E-4):0.0014712684026628657):5.989474307425268E-4,91:0.0025277369460099):4.0422166729294027E-4,((((8:…
tree STATE_2515000 = ((((((((((((((((((((1:3.526331600167662E-5,18:3.526331600167662E-5):6.494288381744053E-4,4:6.846921541760819E-4):5.558421394874037E-4,(16:4.255701999144858E-4,74:4.255701999144858E-4):8.149640937489998E-4):9.059592508178886E-4,125:0.0021464935444813742):5.040319290772312E-4,91:0.0026505254735586055):3.59549932763581E-4,(((((13:8.431391136761095E-4,69:8.431391136761095E-4):1.5…
tree STATE_2520000 = ((((((((((((((((((1:9.302232306576357E-4,18:9.302232306576357E-4):8.333676852080075E-5,94:0.0010135599991784364):0.0016849838209340956,(((((8:5.845698911164953E-4,75:5.845698911164953E-4):0.001393856264499174,(((((13:1.2286118930182841E-5,69:1.2286118930182841E-5):0.0015108950568032903,15:0.001523181175733473):3.128769927850713E-5,(81:1.3289824733412464E-4,93:1.32898247334124…
tree STATE_2525000 = (((((((((((((((((((((1:8.092204046444674E-4,94:8.092204046444674E-4):7.003577796981033E-4,16:0.0015095781843425706):2.253395728303853E-4,(((4:6.900673611755931E-4,(107:9.116550759834306E-5,120:9.116550759834306E-5):5.9890185357725E-4):2.359637860048459E-5,(14:5.8455966957916544E-5,69:5.8455966957916544E-5):6.552077728181611E-4):9.871568280446178E-4,18:0.0017008205678206954):3…
tree STATE_2530000 = (((((((((((((((((((((1:8.722658770447109E-4,18:8.722658770447109E-4):0.0014300814517695251,(75:0.001172384432187041,(81:3.315330798807427E-5,93:3.315330798807427E-5):0.0011392311241989667):0.001129962896627195):4.8410009905199653E-4,((14:1.6757733793086802E-4,69:1.6757733793086802E-4):8.543636808551462E-4,74:0.0010219410187860141):0.0017645064090802184):3.6328566953543976E-5,…
tree STATE_2535000 = (((((((((((((((((((((1:6.190597185247403E-4,69:6.190597185247403E-4):2.070244149924047E-4,74:8.26084133517145E-4):0.001118493512218033,14:0.001944577645735178):7.149537204588915E-4,(((4:0.0013112434059121146,91:0.0013112434059121146):2.273935428685216E-5,16:0.0013339827601989668):8.305264475137806E-4,((12:0.0011134219834695775,125:0.0011134219834695775):5.169371468241E-4,13:0…
tree STATE_2540000 = ((((((((((((((((((((((1:0.0023660995349188696,(((14:8.654108825313333E-5,15:8.654108825313333E-5):0.001575231233824341,18:0.0016617723220774744):4.961251300710579E-4,((74:9.918531626160918E-4,94:9.918531626160918E-4):8.725306448283232E-4,91:0.001864383807444415):2.9351364470411737E-4):2.0820208277033724E-4):1.5944932955459443E-4,8:0.002525548864473464):1.39357114692163E-4,69:…
tree STATE_2545000 = ((((((((((((((((((((1:2.659183378936359E-4,(69:2.0598087307905301E-4,94:2.0598087307905301E-4):5.993746481458288E-5):0.0014657924950662602,74:0.001731710832959896):1.3256549337387936E-4,4:0.0018642763263337753):8.054966413515324E-4,91:0.0026697729676853077):2.3958121397663588E-4,((((((8:0.0020210435632413027,120:0.0020210435632413027):4.4117784600070445E-5,(75:9.4225860509594…
tree STATE_2550000 = (((((((((((((((((1:0.0010326130407014567,(4:4.11054333548543E-4,120:4.11054333548543E-4):6.215587071529136E-4):8.170249010858654E-4,74:0.001849637941787322):5.398895847620422E-4,125:0.0023895275265493642):5.32710713447748E-4,(((((8:2.13673193708342E-4,69:2.13673193708342E-4):5.035784094001078E-4,94:7.172516031084498E-4):4.951805781093E-4,(15:0.0010189317942506987,91:0.0010189…
tree STATE_2555000 = (((((((((((((((((((((1:8.965608016375059E-4,((((69:1.445668308552556E-4,74:1.445668308552556E-4):1.635879276563765E-5,120:1.6092562362089326E-4):5.253450033897367E-4,125:6.862706270106299E-4):1.9489312629708208E-4,94:8.81163753307712E-4):1.5397048329793836E-5):0.0010294908363625132,((((12:1.2757859689614557E-4,79:1.2757859689614557E-4):2.7225384428666643E-4,(14:2.784826423886…
tree STATE_2560000 = ((((((((((((((((((1:0.002858730443646569,((8:6.011374429274347E-4,75:6.011374429274347E-4):0.0015448211242605212,((12:7.447223993354853E-4,94:7.447223993354853E-4):8.934452712650521E-4,(((((13:8.267500723658293E-5,18:8.267500723658293E-5):7.743089016536338E-4,((79:3.6634443078828807E-4,107:3.6634443078828807E-4):2.061848573920688E-4,125:5.725292881803569E-4):2.844546207098599…
tree STATE_2565000 = ((((((((((((((((((((1:0.0018867965915797713,(13:0.0011010676545864205,16:0.0011010676545864205):7.857289369933508E-4):1.4127945475637645E-4,15:0.0020280760463361478):8.070237040553475E-4,(4:0.001926122614123004,((14:1.8706446596819664E-4,74:1.8706446596819664E-4):8.021698724199733E-4,(69:6.934709450847073E-4,(107:9.265138307775515E-5,120:9.265138307775515E-5):6.00819562006952…
tree STATE_2570000 = ((((((((((((((((((((1:5.024575639082002E-4,(14:4.7045476279846586E-4,16:4.7045476279846586E-4):3.200280110973432E-5):0.001564792386480567,(8:7.312396641174639E-4,75:7.312396641174639E-4):0.001336010286271303):0.0010163335658063617,((18:8.170567686243359E-4,(79:6.688630272662768E-4,91:6.688630272662768E-4):1.4819374135805906E-4):0.0016528578412353869,(81:8.195401962126375E-4,9…
tree STATE_2575000 = (((((((((((((((((((1:0.00120018059450923,15:0.00120018059450923):6.6159349118615E-4,(12:0.0016923705419239683,((14:6.216013359590875E-4,(81:3.401584998969336E-4,93:3.401584998969336E-4):2.8144283606215394E-4):8.948134627483137E-4,(((16:4.2746196875263575E-4,107:4.2746196875263575E-4):2.2462342276042955E-4,69:6.520853915130653E-4):2.0769283434119942E-4,120:8.597782258542647E-4…
tree STATE_2580000 = ((((((((((((((((((1:0.002613692292875172,(15:0.0015581077604842522,107:0.0015581077604842522):0.0010555845323909198):4.8426650860651163E-4,(((((12:4.3313267063168785E-4,14:4.3313267063168785E-4):1.899862980937834E-4,125:6.231189687254712E-4):1.2347385483771117E-4,18:7.465928235631824E-4):0.0020570614533654387,(79:1.4421048472395743E-4,120:1.4421048472395743E-4):0.002659443792…
tree STATE_2585000 = (((((((((((((((((((((1:8.735374934247791E-4,120:8.735374934247791E-4):2.45609428524988E-4,12:0.001119146921949767):0.0015340921720051774,((4:0.0016058410859693705,((13:1.322781637480325E-4,69:1.322781637480325E-4):9.114200093733804E-4,(94:7.960197306866362E-4,107:7.960197306866362E-4):2.476784424347766E-4):5.621429128479577E-4):2.768163825587432E-4,(15:5.284748721590889E-4,16…
tree STATE_2590000 = (((((((((((((((((((1:1.8733369233181333E-4,12:1.8733369233181333E-4):6.977785770344498E-4,(4:6.0014032724411E-4,(18:4.6384667317960454E-5,69:4.6384667317960454E-5):5.537556599261496E-4):2.8497194212215304E-4):2.3675068472181363E-4,(14:2.870138991376891E-4,74:2.870138991376891E-4):8.348490549503877E-4):4.223890221607717E-4,(13:6.311365272738818E-4,94:6.311365272738818E-4):9.13…
tree STATE_2595000 = (((((((((((((((((1:7.147150159416915E-4,(14:8.008588107271879E-5,74:8.008588107271879E-5):6.346291348689727E-4):0.0012655159697804105,((4:2.0103785675022601E-4,16:2.0103785675022601E-4):0.0014913932527659008,((12:3.6093092523562767E-4,15:3.6093092523562767E-4):8.206111846384635E-4,13:0.0011815421098740912):5.108889996420355E-4):2.877998762059752E-4):8.945203903630273E-4,(18:0…
tree STATE_2600000 = ((((((((((((((((((((1:4.6474830031543806E-4,18:4.6474830031543806E-4):3.6374982035016965E-4,(13:2.0936830735805874E-5,79:2.0936830735805874E-5):8.075612899298018E-4):2.8892623059481744E-4,(15:9.28484954502819E-4,(91:5.68481567711351E-4,(107:1.4802790038507104E-4,120:1.4802790038507104E-4):4.2045366732628E-4):3.60003386791468E-4):1.889393967576061E-4):9.865596617147623E-4,(8:0…
tree STATE_2605000 = ((((((((((((((((((((((((1:1.7850720823147826E-4,12:1.7850720823147826E-4):1.401300473431578E-5,107:1.9252021296579404E-4):1.7950872253605572E-4,74:3.7202893550184976E-4):4.3308292510546174E-4,69:8.051118606073115E-4):4.9620536877731836E-5,(13:8.25828485687655E-5,120:8.25828485687655E-5):7.721495489162779E-4):8.611666406113858E-4,(((8:7.300509679702945E-4,79:7.300509679702945E…
tree STATE_2610000 = ((((((((((((((((((((1:3.5252191777376905E-4,(13:3.29429097811594E-4,107:3.29429097811594E-4):2.3092819962175037E-5):5.227293664056241E-4,(14:3.9915608712351984E-4,16:3.9915608712351984E-4):4.7609519705587336E-4):2.6534438501951588E-5,120:9.017857226813448E-4):6.541030749875246E-4,4:0.0015558887976688694):2.1700187000408817E-4,(18:4.175570547422524E-5,74:4.175570547422524E-5):…
tree STATE_2615000 = ((((((((((((((((((1:3.190203798705906E-4,120:3.190203798705906E-4):1.388021824343994E-4,18:4.5782256230499E-4):0.001548477059147839,((((4:9.549137924377129E-4,((13:5.991275871940379E-4,74:5.991275871940379E-4):2.850800498624084E-4,14:8.842076370564464E-4):7.070615538126658E-5):2.4570799072434117E-4,(107:8.70121234803202E-4,125:8.70121234803202E-4):3.305005483588521E-4):2.8360…
tree STATE_2620000 = ((((((((((((((((((((1:0.0012757198614301028,91:0.0012757198614301028):7.276945216968048E-5,((79:5.80369120456454E-4,94:5.80369120456454E-4):5.298622974661155E-4,120:0.0011102314179225695):2.3825789567721379E-4):5.094217957230672E-4,(14:0.0010472132053524076,15:0.0010472132053524076):8.10697903970443E-4):3.057503185302751E-4,(((4:6.960704201113989E-4,125:6.960704201113989E-4):…
tree STATE_2625000 = ((((((((((((((((((1:6.724307916056049E-4,(94:1.955048611422234E-4,125:1.955048611422234E-4):4.769259304633815E-4):8.329346186814372E-4,((8:6.957812646531473E-4,(15:1.2502440299725297E-4,79:1.2502440299725297E-4):5.707568616558944E-4):3.01538555198876E-4,(14:7.66395031686037E-4,120:7.66395031686037E-4):2.3092478816598623E-4):5.080455904350187E-4):7.294274142620387E-4,((4:0.001…
tree STATE_2630000 = ((((((((((((((((((((((((1:2.08599924802753E-5,107:2.08599924802753E-5):1.9275042416497023E-4,16:2.1361041664524552E-4):8.640899118546167E-4,(4:9.0626139440255E-4,69:9.0626139440255E-4):1.714389340973123E-4):2.706261643944615E-4,125:0.0013483264928943238):5.724040112233984E-5,((12:2.9537244814493025E-4,94:2.9537244814493025E-4):6.456424071024219E-4,13:9.410148552473521E-4):4.6…
tree STATE_2635000 = (((((((((((((((((((((((1:7.99401173935706E-5,16:7.99401173935706E-5):3.290617497533539E-4,69:4.090018671469245E-4):4.78842056314707E-4,94:8.878439234616315E-4):4.0117615193511406E-4,107:0.0012890200753967456):3.7553748443009695E-4,((14:4.508093382729894E-4,120:4.508093382729894E-4):6.50226361144286E-4,125:0.0011010356994172754):5.635218604095671E-4):0.0010160349537911228,4:0.…
tree STATE_2640000 = (((((((((((((((((((((1:5.462707688801947E-4,(18:2.8111374555973785E-4,79:2.8111374555973785E-4):2.6515702332045686E-4):7.483828815076305E-5,(69:5.772122192880248E-4,94:5.772122192880248E-4):4.389683774293294E-5):0.001240073226432345,107:0.0018611822834633028):2.3810833144701318E-4,((81:7.083821519130414E-4,93:7.083821519130414E-4):0.0012545164410938268,(91:0.00129809179790343…
tree STATE_2645000 = (((((((((((((((((((((((1:4.2114857858944246E-4,94:4.2114857858944246E-4):0.0012813405516538068,13:0.0017024891302432493):4.210676215629346E-5,(((4:5.371362953092671E-4,12:5.371362953092671E-4):2.812059650461478E-4,(14:5.970539865692467E-4,69:5.970539865692467E-4):2.2128827378616815E-4):4.2417373401340726E-4,(107:0.0011862655156556735,125:0.0011862655156556735):5.6250478713148…
tree STATE_2650000 = ((((((((((((((((((((1:5.065523993147122E-4,94:5.065523993147122E-4):1.2786571148020224E-4,91:6.344181107949145E-4):0.001916870019856924,(81:1.7316184680613408E-4,93:1.7316184680613408E-4):0.0023781262838457043):1.565415278641383E-4,((13:4.997741235457389E-4,74:4.997741235457389E-4):4.183957135057402E-4,15:9.181698370514791E-4):0.0017896598214644976):4.0812199498901957E-4,((((…
tree STATE_2655000 = ((((((((((((((((1:0.001881256992395792,(15:6.023255297828627E-4,74:6.023255297828627E-4):0.0012789314626129294):6.225968959450764E-5,((13:0.0010185168469923592,91:0.0010185168469923592):7.408000114188836E-4,((79:0.0014283451029917466,94:0.0014283451029917466):7.37462768383287E-5,125:0.0015020913798300753):2.5722547858116757E-4):1.8419982357905686E-4):3.753109940243802E-4,((4:…
tree STATE_2660000 = ((((((((((((((((((1:0.0021211077030575533,15:0.0021211077030575533):9.06405039532614E-5,125:0.0022117482070108147):0.0012039048384333089,(((4:0.0014925482410741,((13:5.013910220172042E-4,91:5.013910220172042E-4):1.576544060658008E-4,107:6.59045428083005E-4):8.33502812991095E-4):3.4154505185456834E-4,(79:5.443305391515588E-4,94:5.443305391515588E-4):0.0012897627537771096):5.70…
tree STATE_2665000 = (((((((((((((((((((((1:2.2758223981332774E-4,69:2.2758223981332774E-4):0.0017139961443091462,91:0.0019415783841224739):2.9258005371689743E-5,(((4:6.742200137388812E-4,((8:4.7021149330340377E-4,(13:2.9105695883833787E-4,(14:8.6908812410211E-5,107:8.6908812410211E-5):2.0414814642812686E-4):1.791545344650659E-4):1.1294800253994902E-4,(12:2.5745187064323807E-4,(74:6.6315787050076…
tree STATE_2670000 = ((((((((((((((((((((1:0.002085527033604116,(((4:7.128137620709291E-4,107:7.128137620709291E-4):5.935857248060506E-4,(((12:4.041102667086958E-5,15:4.041102667086958E-5):4.540812392626631E-4,(14:4.4865704957692474E-4,(16:1.2303322510453545E-4,74:1.2303322510453545E-4):3.2562382447238927E-4):4.583521635660796E-5):6.705234357773018E-4,125:0.0011650157017108346):1.4138378516614513…
tree STATE_2675000 = (((((((((((((((((1:0.0019298075319914253,(((8:2.19320430795198E-4,18:2.19320430795198E-4):8.903632349945559E-4,79:0.0011096836657897538):4.047081078428446E-4,120:0.0015143917736325984):4.1541575835882683E-4):2.1374418900129734E-4,(12:3.183618243949195E-4,107:3.183618243949195E-4):0.001825189896597803):8.596064184991578E-4,((((4:0.0014420504687146945,94:0.0014420504687146945):…
tree STATE_2680000 = ((((((((((((((((((1:8.917326768434425E-4,(69:5.785610350531531E-4,94:5.785610350531531E-4):3.131716417902894E-4):7.205662825299564E-4,((15:8.794573743822332E-4,79:8.794573743822332E-4):5.696907869467434E-4,74:0.0014491481613289766):1.6315079804442236E-4):1.849435259641905E-5,91:0.001630793311969818):0.0011713491030796183,(((4:0.0018285268282077199,(((8:3.325765729752676E-4,13…
tree STATE_2685000 = ((((((((((((((((((1:0.0010769884476651817,(16:7.784925328169963E-4,107:7.784925328169963E-4):2.9849591484818535E-4):7.05407910683671E-4,74:0.0017823963583488527):7.033970998928892E-4,(((15:0.0016625837297563246,79:0.0016625837297563246):2.903438121507258E-4,(69:0.0016287548537620808,91:0.0016287548537620808):3.2417268814496957E-4):2.1450875418046913E-4,94:0.002167436296087519…
tree STATE_2690000 = ((((((((((((((((((((((1:1.0338828944246236E-5,107:1.0338828944246236E-5):3.8630399472619584E-4,(18:2.400119865319598E-4,125:2.400119865319598E-4):1.5663083713848228E-4):7.533603329041129E-5,74:4.7197885696085337E-4):3.936035919163864E-4,79:8.655824488772398E-4):4.890596750918405E-4,((75:9.734347015554461E-4,(81:3.0439103160407755E-5,93:3.0439103160407755E-5):9.429955983950383…
tree STATE_2695000 = ((((((((((((((((((1:0.0013000862980077508,8:0.0013000862980077508):1.7207598203643573E-4,(15:5.127232579015706E-4,120:5.127232579015706E-4):9.59439022142616E-4):2.85312325798364E-4,((((13:1.7293400805714343E-4,74:1.7293400805714343E-4):7.440875372371265E-4,(18:4.498276027568023E-4,94:4.498276027568023E-4):4.671939425374676E-4):3.8562264640905775E-5,107:9.555838099351757E-4):5…
tree STATE_2700000 = (((((((((((((((((((1:9.580796927988547E-4,((13:5.943356615076177E-4,94:5.943356615076177E-4):2.092672408167439E-4,16:8.036029023243615E-4):1.5447679047449312E-4):0.0011706101251158032,(18:0.0011431374406741962,107:0.0011431374406741962):9.855523772404617E-4):4.3630438621343904E-4,((((4:9.26831041079816E-4,15:9.26831041079816E-4):8.230416208202396E-4,((12:1.2313568324760958E-4…
tree STATE_2705000 = (((((((((((((((((((((1:5.616676864881762E-4,74:5.616676864881762E-4):1.8016607251915458E-5,13:5.796842937400916E-4):5.674917213689467E-4,(12:4.262130388026444E-4,79:4.262130388026444E-4):7.209629763063939E-4):6.044100610507657E-5,(14:0.0011704283712735647,15:0.0011704283712735647):3.718864994055023E-5):7.979487031078798E-4,125:0.0020055657243219947):9.420906068317312E-4,((((4…
tree STATE_2710000 = ((((((((((((((((((((1:1.8091555612427735E-4,79:1.8091555612427735E-4):2.1488110004412234E-4,4:3.957966561683997E-4):5.566616640081599E-4,(12:2.1611107395492148E-4,(69:1.8513752705474754E-4,120:1.8513752705474754E-4):3.097354690017394E-5):7.363472462216382E-4):0.0010950249235710903,((13:2.2417321752786776E-5,15:2.2417321752786776E-5):9.811441402523232E-4,(74:9.031457124412418E…
tree STATE_2715000 = (((((((((((((((((((1:4.856884201388591E-4,79:4.856884201388591E-4):2.512668077266333E-4,(4:7.257632740665029E-4,(12:1.1139171614652606E-4,69:1.1139171614652606E-4):6.143715579199769E-4):1.1191953798989464E-5):0.0013169158179029224,(18:1.0221624833627212E-5,120:1.0221624833627212E-5):0.0020436494209347877):2.7655161167179556E-5,((((13:5.747594913010166E-4,94:5.747594913010166E…
tree STATE_2720000 = ((((((((((((((((((((1:0.0013491898148917042,((4:3.4996059055377886E-4,(18:1.921635742390551E-4,94:1.921635742390551E-4):1.5779701631472376E-4):6.078354991825234E-6,69:3.560389455456041E-4):9.931508693461003E-4):8.110693145183651E-4,(((12:8.691815786401748E-5,16:8.691815786401748E-5):7.285684921357162E-5,15:1.597750070775891E-4):5.993171057034121E-4,125:7.590921127810012E-4):0…
tree STATE_2725000 = ((((((((((((((((((((((((1:3.878498958222865E-4,16:3.878498958222865E-4):3.815907081919026E-4,12:7.694406040141891E-4):1.2062978033553515E-4,79:8.900703843497242E-4):5.4332491306987966E-5,125:9.444028756567122E-4):8.127386633597589E-4,((4:5.075005660415718E-4,(15:1.148755962267927E-4,107:1.148755962267927E-4):3.926249698147791E-4):2.5388138944738695E-4,74:7.613819554889588E-4)…
tree STATE_2730000 = ((((((((((((((((((1:0.0021353745170201786,94:0.0021353745170201786):3.612601624978758E-4,(((12:6.45038875672192E-4,16:6.45038875672192E-4):3.7395513789782015E-4,79:0.0010189940135700121):3.156007265631073E-4,(14:0.0011003512793096423,125:0.0011003512793096423):2.3424346082347712E-4):0.001162039939384935):0.0015098104676886195,(((((4:0.0011761410345119275,(69:7.230477477968903…
tree STATE_2735000 = (((((((((((((((((((((1:0.002360004274248181,((12:7.003225731128656E-4,(18:5.901236632456384E-4,94:5.901236632456384E-4):1.1019890986722718E-4):0.0014821753100251666,91:0.002182497883138032):1.7750639111014906E-4):4.1361889242187005E-5,((((13:1.0903811916563818E-4,79:1.0903811916563818E-4):0.0011235284011519948,14:0.001232566520317633):2.0513757326979273E-4,(16:0.0011633927218…
tree STATE_2740000 = (((((((((((((((((((1:0.0026738548974748395,(((12:0.0010137906331537424,(18:8.138772982805942E-4,94:8.138772982805942E-4):1.9991333487314822E-4):0.0011818787278443262,91:0.0021956693609980686):1.5327851065238514E-4,((16:3.401218162028741E-4,69:3.401218162028741E-4):1.7450987034897154E-4,120:5.146316865518456E-4):0.0018343161850986082):3.2490702582438575E-4):2.43080160757885E-5…
tree STATE_2745000 = (((((((((((((((((1:7.798115061840198E-5,18:7.798115061840198E-5):9.457137116473609E-4,120:0.0010236948622657628):4.0746013755158265E-4,(((8:8.422525728111774E-4,75:8.422525728111774E-4):1.4634381329911063E-4,(69:4.0520767762349257E-4,94:4.0520767762349257E-4):5.833887084867955E-4):4.3622307570997595E-4,(12:8.707092581319362E-5,16:8.707092581319362E-5):0.0013377485360070705):6…
tree STATE_2750000 = (((((((((((((((((((1:4.4191867214370855E-4,18:4.4191867214370855E-4):9.653288743611887E-4,(81:5.401761781650498E-5,93:5.401761781650498E-5):0.0013532299286883923):2.868246384193456E-4,(94:0.0015775531954565492,120:0.0015775531954565492):1.1651898946769368E-4):2.5165507226195243E-5,(8:0.0010899272312376875,75:0.0010899272312376875):6.293104609127506E-4):4.817271676095852E-4,((…
tree STATE_2755000 = ((((((((((((((((((((1:6.087727591856875E-4,(18:4.5745515994056644E-4,120:4.5745515994056644E-4):1.5131759924512101E-4):5.796672546262696E-4,94:0.001188440013811957):4.5606661346976E-4,(74:0.0012356459879243017,107:0.0012356459879243017):4.0886063935741536E-4):0.001629200989067828,(8:7.505304322530917E-4,75:7.505304322530917E-4):0.002523177184096453):2.466841550827631E-4,(((4:…
tree STATE_2760000 = (((((((((((((((((((1:6.252384451555848E-4,(107:3.789905808581873E-4,120:3.789905808581873E-4):2.462478642973975E-4):2.943141363603393E-4,((18:5.905539816496391E-4,79:5.905539816496391E-4):7.644338001032273E-5,94:6.669973616599619E-4):2.525552198559622E-4):9.891703936376409E-4,91:0.001908722975153565):5.1113181227673E-4,((4:0.0013482897111977744,((12:4.522696544233873E-4,13:4.…
tree STATE_2765000 = (((((((((((((((((((((1:0.001002895553203587,(18:3.9177790103586067E-4,107:3.9177790103586067E-4):6.111176521677264E-4):7.624190971580746E-4,(8:0.0010748123777329132,75:0.0010748123777329132):6.905022726287485E-4):0.0010722131837140898,((79:1.1805435296350276E-4,120:1.1805435296350276E-4):0.002712961674798394,125:0.002831016027761897):6.511806313854503E-6):4.3612498796024527E-…
tree STATE_2770000 = ((((((((((((((((((((1:5.564425964863211E-4,18:5.564425964863211E-4):0.0022628119695523234,((12:7.368943000895055E-4,69:7.368943000895055E-4):0.0019245044758679115,14:0.002661398775957417):1.578557900812276E-4):0.0010631661544762655,(4:0.0019884251001363006,107:0.0019884251001363006):0.0018939956203786095):6.961948325238925E-4,(((((8:3.263594814793014E-4,75:3.263594814793014E-…
tree STATE_2775000 = (((((((((((((((((((1:6.46322840933051E-4,(79:3.5996990866188236E-4,94:3.5996990866188236E-4):2.8635293227116865E-4):6.351882020130513E-4,74:0.0012815110429461023):4.174963852611219E-4,4:0.0016990074282072242):0.0013064246724577289,((12:8.328041715377353E-4,107:8.328041715377353E-4):1.732759481938577E-4,18:0.001006080119731593):0.00199935198093336):0.0011595422918646687,(((((8…
tree STATE_2780000 = ((((((((((((((((((1:0.002084128980435252,((4:5.532138017117608E-4,((79:2.1729425841738578E-4,94:2.1729425841738578E-4):3.031239900588897E-4,107:5.204182484762755E-4):3.279555323548527E-5):2.0673107124054779E-4,74:7.599448729523086E-4):0.0013241841074829433):8.091343937875551E-4,(8:0.0025062098044715073,75:0.0025062098044715073):3.870535697512996E-4):8.763863164711716E-4,69:0.…
tree STATE_2785000 = (((((((((((((((((((1:5.108275178699003E-4,94:5.108275178699003E-4):0.0012194945815369015,((8:6.48693510563017E-4,75:6.48693510563017E-4):2.0625482611713662E-4,107:8.549483366801536E-4):8.753737627266483E-4):0.001133520927559141,(((4:1.958048173602287E-4,69:1.958048173602287E-4):5.611663068092988E-4,79:7.569711241695275E-4):0.002047071294570162,((12:2.5761774848598156E-6,14:2.…
tree STATE_2790000 = (((((((((((((((((1:0.0025283281297761627,(12:9.792039002991507E-4,125:9.792039002991507E-4):0.001549124229477012):0.00105125431668377,(8:0.0017151213999739416,75:0.0017151213999739416):0.0018644610464859913):0.0012178911990676196,((((4:0.0013691066406619652,(18:4.256022931515842E-5,74:4.256022931515842E-5):0.0013265464113468067):6.486544251732274E-4,(81:7.672658667570586E-4,9…
tree STATE_2795000 = (((((((((((((((((1:3.767760448277752E-4,12:3.767760448277752E-4):2.455654939446061E-4,125:6.223415387723813E-4):0.0013551749332052284,(13:1.695131418085639E-4,107:1.695131418085639E-4):0.0018080033301690458):5.598123469364421E-4,(((8:3.836610203530701E-4,75:3.836610203530701E-4):8.314188243035178E-4,74:0.001215079844656588):7.041354910390413E-4,91:0.0019192153356956292):6.181…
tree STATE_2800000 = ((((((((((((((((((1:4.5266580302517467E-4,125:4.5266580302517467E-4):8.697378684546341E-5,(18:1.6703341828875427E-4,94:1.6703341828875427E-4):3.7260617158188384E-4):0.002358395160735608,(4:0.00165023962088014,107:0.00165023962088014):0.0012477951297261063):5.588273459306466E-4,(((13:2.7174254424875007E-4,79:2.7174254424875007E-4):0.0011056905638051097,14:0.0013774331080538599…
tree STATE_2805000 = ((((((((((((((((1:0.0021365765567282423,14:0.0021365765567282423):0.001139165837934227,(((((4:0.0010582242788594902,(81:4.076816626291898E-4,93:4.076816626291898E-4):6.505426162303003E-4):5.402559472441784E-4,74:0.0015984802261036686):0.0012753113307752218,(13:0.0018775097313140539,79:0.0018775097313140539):9.962818255648364E-4):1.700056038487609E-4,120:0.0030437971607276512)…
tree STATE_2810000 = (((((((((((((((((1:0.0010668320692701046,(((12:7.987285486151913E-4,14:7.987285486151913E-4):4.0043643177040296E-5,((15:6.400882625605738E-5,69:6.400882625605738E-5):5.879972766474906E-5,16:1.2280855392080643E-4):7.159636378714252E-4):1.763371341166008E-4,79:0.0010151093259088324):5.17227433612722E-5):5.285513416382877E-4,(4:2.048884805283908E-4,74:2.048884805283908E-4):0.001…
tree STATE_2815000 = ((((((((((((((((((((((((1:2.5394554472218446E-4,79:2.5394554472218446E-4):1.9368731993354591E-4,16:4.4763286465573037E-4):2.776676117074195E-4,69:7.253004763631499E-4):0.0016021000633195245,(12:2.3199460093200982E-4,14:2.3199460093200982E-4):0.0020954059387506643):2.331497802925621E-4,(15:5.616488575570596E-4,74:5.616488575570596E-4):0.0019989014624181766):1.5638577135502346E…
tree STATE_2820000 = ((((((((((((((((((1:7.670806373391523E-4,(16:6.946046546177974E-5,69:6.946046546177974E-5):6.976201718773726E-4):0.0019583366734030393,125:0.0027254173107421915):0.0011660687539556272,(((((((4:0.001611423396065059,8:0.001611423396065059):6.814309479526858E-4,(15:8.147101911772693E-4,74:8.147101911772693E-4):0.0014781441528404755):1.5411352583565496E-4,((12:4.7470691564013536E…
tree STATE_2825000 = (((((((((((((((((((((1:9.6553478859522E-4,(12:4.970294958249812E-4,(94:5.1759492675083175E-5,107:5.1759492675083175E-5):4.45270003149898E-4):4.6850529277023885E-4):6.77146785892699E-4,8:0.001642681574487919):0.0014877101034340163,4:0.0031303916779219353):1.1396052183592622E-4,((((14:0.0010638315629737678,69:0.0010638315629737678):9.586779551961277E-4,((15:4.7151547635598654E-…
tree STATE_2830000 = (((((((((((((((((((((1:2.995615883630497E-4,8:2.995615883630497E-4):0.001282509881291801,91:0.0015820714696548508):6.395054221373004E-4,107:0.0022215768917921513):2.7680277996502837E-4,((((14:2.6719193775333317E-4,74:2.6719193775333317E-4):7.788563005351681E-4,(18:6.742467974126081E-4,(94:4.699964093968713E-4,125:4.699964093968713E-4):2.0425038801573684E-4):3.7180144087589314…
tree STATE_2835000 = (((((((((((((((((1:8.56422320620271E-4,107:8.56422320620271E-4):0.0022336651782807727,(8:0.002237795269857783,((((14:5.206060042302037E-4,94:5.206060042302037E-4):4.96974062956723E-4,125:0.0010175800671869267):5.10717408332135E-4,74:0.0015282974755190617):2.022283500153685E-4,16:0.0017305258255344302):5.072694443233529E-4):8.522922290432606E-4):9.535207041499296E-4,(((4:0.001…
tree STATE_2840000 = (((((((((((((((((((((1:0.001291843215344787,((18:5.79519705159403E-4,94:5.79519705159403E-4):2.8295836521548766E-4,107:8.624780703748907E-4):4.2936514496989624E-4):4.974930384920666E-4,125:0.0017893362538368535):5.302160633442507E-4,(4:0.002054380305462599,((((12:3.0156854149890144E-5,13:3.0156854149890144E-5):4.012837476376831E-4,69:4.314406017875732E-4):0.001073991533275263…
tree STATE_2845000 = ((((((((((((((((((((1:1.9286447657460864E-4,14:1.9286447657460864E-4):1.492704779336074E-4,18:3.42134954508216E-4):0.0014969655983179248,(74:0.0015424257191184257,94:0.0015424257191184257):2.966748337077151E-4):9.948864351200573E-4,(((4:8.904551284788469E-4,91:8.904551284788469E-4):6.032783675278349E-4,(16:8.344160085330325E-4,79:8.344160085330325E-4):6.593174874736493E-4):1.…
tree STATE_2850000 = (((((((((((((((((((1:4.932291287027998E-4,18:4.932291287027998E-4):2.04128958301385E-4,74:6.973580870041848E-4):8.688875476963538E-4,(14:0.0011649573500898795,94:0.0011649573500898795):4.012882846106591E-4):7.149257175930461E-4,(107:8.650504813563646E-4,125:8.650504813563646E-4):0.0014161208709372202):0.0010705729790068362,((4:0.0010836106383856486,(15:2.3419308477510122E-4,(…
tree STATE_2855000 = ((((((((((((((((((((((1:8.544050205459312E-4,18:8.544050205459312E-4):4.48808796187796E-4,16:0.0013032138167337272):4.5337788372751633E-4,((75:8.787734445321323E-4,93:8.787734445321323E-4):1.2451178441332087E-4,81:0.0010032852289454531):7.533064715157904E-4):4.0328320566205265E-4,((8:0.0010450880445406069,12:0.0010450880445406069):5.270389571161958E-4,(((69:6.72463443751237E-…
tree STATE_2860000 = (((((((((((((((((((((1:0.0014881827030368369,18:0.0014881827030368369):4.5514998068086547E-4,(4:0.001604131484589184,69:0.001604131484589184):3.392011991285183E-4):1.5083223909400961E-4,((((8:8.892733161834947E-4,(12:8.469873062136668E-4,120:8.469873062136668E-4):4.228600996982791E-5):1.4884146959761636E-4,107:0.001038114785781111):2.23386218407916E-4,((15:0.00110233703988762…
tree STATE_2865000 = ((((((((((((((((((1:1.3690558513274067E-4,94:1.3690558513274067E-4):2.2138400794536513E-4,(14:2.4044424675382042E-4,15:2.4044424675382042E-4):1.1784534632428538E-4):5.582919986958724E-4,69:9.165815917739781E-4):7.141309878820036E-4,(79:0.0010528857721838066,125:0.0010528857721838066):5.778268074721751E-4):0.0015679673551913691,(((4:0.0018455598188374253,(18:0.0012626457320423…
tree STATE_2870000 = (((((((((((((((((((((1:3.9378406478138934E-4,(12:1.1194830767017396E-4,15:1.1194830767017396E-4):2.818357571112154E-4):8.223543746424785E-4,(4:9.13052823390581E-5,74:9.13052823390581E-5):0.0011248331570848098):4.2446230081339027E-4,(8:4.8705805984264707E-4,16:4.8705805984264707E-4):0.001153542680394611):0.001149773527473039,120:0.002790374267710297):4.348614102371879E-4,((13:…
tree STATE_2875000 = ((((((((((((((((((1:9.544713674343486E-4,(16:1.2986378712155584E-4,74:1.2986378712155584E-4):8.246075803127928E-4):5.690849957654543E-5,120:0.001011379867010894):0.0010727259232911352,(4:0.0018182833759365306,(((((13:3.252009283552145E-5,107:3.252009283552145E-5):8.578995098790763E-4,14:8.904196027145978E-4):7.386021116392264E-5,(69:4.359610682538111E-4,79:4.359610682538111E-…
tree STATE_2880000 = ((((((((((((((((((((((1:3.8294396873021026E-4,79:3.8294396873021026E-4):0.0010178358816128456,120:0.0014007798503430557):3.277225584652449E-4,(((14:2.9232035037574984E-4,16:2.9232035037574984E-4):3.387666676844792E-7,74:2.926591170434343E-4):7.000021928235837E-4,(15:8.048045181451085E-4,125:8.048045181451085E-4):1.8785679172190952E-4):7.358410989412826E-4):1.373098208895566E-…
tree STATE_2885000 = (((((((((((((((((((1:2.69483370887277E-4,120:2.69483370887277E-4):1.2681374927642436E-5,(13:1.4344041122017499E-4,74:1.4344041122017499E-4):1.3872433459474444E-4):0.001244848517855031,(((4:5.860121732102216E-4,94:5.860121732102216E-4):4.456772202321836E-5,14:6.305798952334399E-4):6.123756892128336E-5,18:6.918174641547233E-4):8.351957995152272E-4):9.79484251093423E-5,(((12:5.3…
tree STATE_2890000 = (((((((((((((((((((1:2.658889267432036E-4,79:2.658889267432036E-4):9.669275830376577E-4,(13:0.0011166372762773588,15:0.0011166372762773588):1.1617923350350245E-4):5.754442008256023E-4,((14:2.786446085233311E-4,69:2.786446085233311E-4):4.298990888864724E-5,(16:1.46028282790392E-4,18:1.46028282790392E-4):1.7560623462158635E-4):0.0014866261931944852):0.0014523454087590323,((12:0…
tree STATE_2895000 = (((((((((((((((((((((((1:4.188862503785813E-4,16:4.188862503785813E-4):0.0010910971444539012,((14:3.8509833810201357E-4,69:3.8509833810201357E-4):7.872460696326659E-4,18:0.0011723444077346794):3.3763898709780293E-4):3.8586909051914497E-4,(4:0.0017643462337228288,(((13:3.6701172172253404E-4,79:3.6701172172253404E-4):1.6895130445716594E-4,74:5.359630261797E-4):2.568661317641651…
tree STATE_2900000 = ((((((((((((((((((((1:5.625045118858538E-4,15:5.625045118858538E-4):2.6168556781674696E-4,4:8.241900797026008E-4):0.0010110700381473184,12:0.0018352601178499193):4.025836075285548E-4,(((((13:5.85742044867782E-5,74:5.85742044867782E-5):2.2562114762904626E-4,18:2.8419535211582445E-4):0.001174473384518019,79:0.0014586687366338435):5.771694735103501E-4,91:0.0020358382101441936):6…
tree STATE_2905000 = (((((((((((((((((1:1.6765911717236154E-4,15:1.6765911717236154E-4):0.0011730428340018188,(((14:1.7508244039928347E-5,120:1.7508244039928347E-5):5.845047638839852E-5,69:7.595872042832686E-5):1.258840790681812E-4,18:2.0184279949650807E-4):0.0011388591516776723):5.166435196580267E-4,((12:9.171226340271399E-4,91:9.171226340271399E-4):3.6874273411884604E-5,(79:3.8544952981488885E-…
tree STATE_2910000 = (((((((((((((((((((((1:7.644776179104316E-4,(4:3.6773625748137836E-4,16:3.6773625748137836E-4):3.967413604290533E-4):3.363425389556464E-4,((15:2.3461538153689987E-4,120:2.3461538153689987E-4):3.330849804100246E-4,69:5.677003619469244E-4):5.331197949191536E-4):6.058778817682629E-5,((18:2.6089646700040663E-5,79:2.6089646700040663E-5):5.167910690066819E-4,74:5.428807157067227E-4…
tree STATE_2915000 = ((((((((((((((((1:6.663268723547874E-4,4:6.663268723547874E-4):1.2420989718544358E-4,(16:1.730759543740657E-4,69:1.730759543740657E-4):6.174608151661653E-4):4.215814865423051E-4,(13:7.944639367341361E-4,(94:2.4984690473986876E-4,107:2.4984690473986876E-4):5.446170319942673E-4):4.176543193484E-4):0.0022249834468391423,(((8:0.001935406775536931,14:0.001935406775536931):5.386135…
tree STATE_2920000 = ((((((((((((((((((1:9.305952146256375E-4,107:9.305952146256375E-4):7.478875762464216E-4,(16:1.0668547461980269E-4,94:1.0668547461980269E-4):0.0015717973162522564):0.001782903312894291,(((4:9.422848951242937E-4,18:9.422848951242937E-4):2.1204112949940626E-4,((13:2.248930820135986E-4,69:2.248930820135986E-4):9.193855925911575E-4,((15:1.1264744255208209E-4,120:1.1264744255208209…
tree STATE_2925000 = ((((((((((((((((((1:7.181594653703328E-4,14:7.181594653703328E-4):3.8417060411121394E-4,(91:7.47089952396903E-4,120:7.47089952396903E-4):3.552401170846437E-4):0.0023594240367236985,(75:0.0017352646774674162,(81:9.740333093885253E-4,93:9.740333093885253E-4):7.612313680788908E-4):0.001726489428737829):0.002110923957663275,((4:0.004407910837437064,(12:9.797296937319436E-4,107:9.…
tree STATE_2930000 = ((((((((((((((((((((((1:1.224321233179154E-4,14:1.224321233179154E-4):7.37276210138853E-4,8:8.597083334567684E-4):5.377461240781264E-5,107:9.134829458645811E-4):0.0022838760302478127,(((15:2.1759085210419415E-4,74:2.1759085210419415E-4):7.451002065249622E-5,79:2.921008727566904E-4):0.0016136048765972603,120:0.0019057057493539506):0.0012916532267584434):0.0012092076177308616,4…
tree STATE_2935000 = (((((((((((((((((1:0.002468655969286764,(4:0.0024173177499977818,(((16:2.3931073694459387E-4,74:2.3931073694459387E-4):0.0014075156446884882,((75:0.0010319971497402321,93:0.0010319971497402321):2.2648494278732422E-5,81:0.0010546456440189646):5.921807376141174E-4):1.7790374966605176E-4,107:0.0018247301312991338):5.92587618698648E-4):5.13382192889821E-5):6.127418959348007E-4,(1…
tree STATE_2940000 = ((((((((((((((((1:0.003427226526199401,((((4:9.470936875116257E-4,8:9.470936875116257E-4):6.175357871533978E-4,(12:0.0010981799445593959,125:0.0010981799445593959):4.6644953010562765E-4):9.798047761490334E-4,120:0.002544434250814057):2.1247137932429777E-4,(((13:6.93402562870517E-4,(16:9.878771588559221E-5,94:9.878771588559221E-5):5.946148469849247E-4):5.014355376597014E-4,79:…
tree STATE_2945000 = (((((((((((((((((((((((1:1.41305383079737E-4,((14:2.576303585288288E-5,79:2.576303585288288E-5):5.7738925114442146E-5,69:8.350196096732503E-5):5.7803422112411975E-5):4.7477717972263354E-5,120:1.8878310105200036E-4):1.4085087962232548E-5,107:2.028681890142329E-4):9.321535109472486E-5,13:2.9608354010895777E-4):0.0011082374193362406,74:0.0014043209594451983):3.8444930243473397E-…
tree STATE_2950000 = ((((((((((((((((((((1:1.1721865213057036E-4,94:1.1721865213057036E-4):0.0012126215389153205,4:0.0013298401910458908):2.759685890928766E-4,8:0.0016058087801387674):3.3167250163697467E-4,16:0.001937481281775742):0.0020293967419100483,15:0.00396687802368579):3.5207961273996027E-4,91:0.004318957636425751):1.246506050483426E-4,(((12:0.0012008021123968821,((13:0.0010152064456400082…
tree STATE_2955000 = (((((((((((((((((((((1:5.828280141787963E-4,14:5.828280141787963E-4):5.261691821688642E-4,(12:8.326447674929768E-5,79:8.326447674929768E-5):0.001025732719598363):5.407162883601677E-4,4:0.0016497134847078283):2.0868660867351223E-4,(15:0.0014763491758603945,94:0.0014763491758603945):3.8205091752094604E-4):1.318859936736438E-4,(13:6.582974077578721E-4,120:6.582974077578721E-4):0…
tree STATE_2960000 = (((((((((((((((((((1:0.0016819622720629951,125:0.0016819622720629951):8.815214516397307E-4,94:0.002563483723702726):1.0928671743281682E-4,((18:9.15436948575622E-5,107:9.15436948575622E-5):0.0019560638099177336,(69:0.0015502120601774477,74:0.0015502120601774477):4.97395444597848E-4):6.25162936360247E-4):2.725455919223418E-4,4:0.0029453160330578845):2.674309971693982E-4,(15:0.0…
tree STATE_2965000 = ((((((((((((((((1:0.001577657410917636,94:0.001577657410917636):4.7888745650888354E-4,((((18:2.1743471566227268E-4,74:2.1743471566227268E-4):4.344683362885861E-4,107:6.519030519508588E-4):5.4425510438064735E-5,125:7.063285623889235E-4):7.0572501589694E-4,69:0.0014120535782858636):6.444912891406559E-4):5.21017452352399E-4,12:0.0025775623197789184):3.877722864687738E-4,(((4:5.1…
tree STATE_2970000 = (((((((((((((((((((((((1:5.865824403473956E-4,79:5.865824403473956E-4):4.671627616102355E-6,120:5.912540679634979E-4):3.545363407681393E-4,(12:5.921114494634605E-4,15:5.921114494634605E-4):3.536789592681768E-4):4.547025306498745E-4,13:0.0014004929393815117):3.0367809945714558E-5,((14:1.4719979516241233E-4,18:1.4719979516241233E-4):6.258243804960812E-4,107:7.730241756584936E-4…
tree STATE_2975000 = ((((((((((((((((((1:0.0032559000579138043,(13:9.082759359954633E-4,69:9.082759359954633E-4):0.0023476241219183413):3.81007755185952E-5,(((8:0.001392410179678526,94:0.001392410179678526):1.712309582793095E-4,(14:5.487615574560437E-4,79:5.487615574560437E-4):0.0010148795805017918):2.255872145832461E-4,91:0.0017892283525410815):0.001504772480891318):4.307170015498932E-4,((15:8.5…
tree STATE_2980000 = (((((((((((((((((((1:0.0011447783908455833,16:0.0011447783908455833):1.650315948163682E-4,120:0.0013098099856619515):3.201150732893214E-4,(12:2.6374467168033196E-4,15:2.6374467168033196E-4):0.0013661803872709408):0.001047835713615944,(4:0.0022665589346593253,(18:0.0016772983483970578,((74:1.1769156788369574E-4,107:1.1769156788369574E-4):0.0010614883091340063,125:0.00117917987…
tree STATE_2985000 = ((((((((((((((((((1:0.0017335163145643798,107:0.0017335163145643798):0.0013331341658401464,(((12:9.64837308088136E-4,120:9.64837308088136E-4):0.001252043311683605,(16:0.001603346795357566,91:0.001603346795357566):6.13533824414175E-4):3.9418956211890316E-4,(15:9.565131651514164E-4,(18:7.863914508922998E-4,74:7.863914508922998E-4):1.7012171425911655E-4):0.0016545570167392277):4…
tree STATE_2990000 = (((((((((((((((((1:1.0957901708505797E-4,74:1.0957901708505797E-4):0.0026192763939950907,((((((4:0.0010688863624887383,125:0.0010688863624887383):8.358374707676463E-4,107:0.0019047238332563846):3.018490476768259E-5,((75:8.197370877789289E-4,93:8.197370877789289E-4):4.171254728994058E-4,81:0.0012368625606783347):6.980461773457324E-4):2.018488362029976E-4,91:0.00213675757422706…
tree STATE_2995000 = ((((((((((((((((1:0.002641739894975014,((4:0.002077789932823671,((69:8.172340462633898E-4,91:8.172340462633898E-4):1.4081231466212614E-4,120:9.58046360925516E-4):0.0011197435718981552):4.979527871436336E-4,((((8:5.149736326198568E-4,75:5.149736326198568E-4):0.0015299702042086247,13:0.0020449438368284815):4.1823113639042047E-4,125:0.002463174973218902):8.780413342314658E-5,(((…
tree STATE_3000000 = (((((((((((((((((((1:6.699950648205243E-4,(16:6.552517938962338E-4,79:6.552517938962338E-4):1.4743270924290493E-5):0.0012421805207955224,125:0.0019121755856160469):0.0016928925435379352,(81:0.0010700712658838468,93:0.0010700712658838468):0.0025349968632701354):0.0011002140567183544,((4:0.0026366017289327095,((14:4.244120836508964E-4,74:4.244120836508964E-4):7.668699699105749E…
tree STATE_3005000 = ((((((((((((((((((((((1:9.284296311365162E-5,79:9.284296311365162E-5):5.796060556054433E-4,16:6.724490187190949E-4):1.5376960878154676E-4,94:8.262186275006417E-4):0.0011140045613524992,((15:9.840815531207735E-4,(81:6.676115943786179E-5,93:6.676115943786179E-5):9.173203936829117E-4):5.252954924147854E-4,(69:0.0014265426997408074,91:0.0014265426997408074):8.28343457947515E-5):4…
tree STATE_3010000 = ((((((((((((((((((((1:7.026427643486749E-4,(((14:6.695344627608059E-5,120:6.695344627608059E-5):2.669327639289883E-4,94:3.3388621020506894E-4):1.6263357940025377E-4,107:4.965197896053227E-4):2.061229747433522E-4):3.052621016349402E-4,12:0.0010079048659836151):0.0015012983482863744,(((4:0.0011284058681467499,13:0.0011284058681467499):9.481842498489078E-4,74:0.00207659011799565…
tree STATE_3015000 = (((((((((((((((((((1:8.605056884630178E-4,((12:1.9477634807500265E-4,94:1.9477634807500265E-4):2.7905541964609506E-4,107:4.738317677210977E-4):3.8667392074192013E-4):5.668798840408841E-4,((15:3.8567465181844744E-4,120:3.8567465181844744E-4):2.191727504262716E-4,18:6.04847402244719E-4):8.225381702591829E-4):9.9349478715341E-4,(13:0.0018386656740028242,14:0.0018386656740028242)…
tree STATE_3020000 = ((((((((((((((((1:2.311216372303168E-4,74:2.311216372303168E-4):0.0022091707215948337,(((15:3.2366227520197704E-4,16:3.2366227520197704E-4):1.7384612874242272E-4,107:4.975084039443998E-4):0.00113442676576654,69:0.00163193516971094):8.083571891142104E-4):0.0018870549053563992,((((4:0.00200262497770211,(81:8.698072568601457E-4,93:8.698072568601457E-4):0.0011328177208419642):0.0…
tree STATE_3025000 = (((((((((((((((((((((1:0.0016601578153795633,69:0.0016601578153795633):9.972957568195864E-4,15:0.0026574535721991498):2.8192314797492995E-4,(81:6.120570668120067E-4,93:6.120570668120067E-4):0.002327319653362073):4.764179428941519E-4,(((8:0.0019680848538768704,75:0.0019680848538768704):0.0012440533990410126,(18:0.0010326382136857833,94:0.0010326382136857833):0.0021795000392321…
tree STATE_3030000 = ((((((((((((((((((((((((1:5.841835933909703E-4,69:5.841835933909703E-4):1.788163745747441E-4,14:7.629999679657144E-4):3.350854034668792E-4,4:0.0010980853714325936):5.874063603828548E-4,79:0.0016854917318154484):0.001693222165742087,(91:0.0027753637584809615,125:0.0027753637584809615):6.033501390765739E-4):8.811095398244401E-5,((12:6.282340356438004E-4,107:6.282340356438004E-4…
tree STATE_3035000 = ((((((((((((((((((((((1:8.739412353273005E-4,12:8.739412353273005E-4):5.363627947095971E-4,(((18:6.654238681422467E-4,79:6.654238681422467E-4):2.710689991587479E-4,120:9.364928673009946E-4):4.529230465925417E-4,125:0.0013894159138935363):2.088811614336136E-5):9.100529271767327E-4,((14:9.266722737721365E-5,94:9.266722737721365E-5):9.084553932323114E-4,15:0.001001122620609525):…
tree STATE_3040000 = (((((((((((((((((((((((1:7.313301067094277E-4,74:7.313301067094277E-4):4.471254687258081E-4,(16:4.88777133781601E-4,69:4.88777133781601E-4):6.896784416536349E-4):4.5183978531375337E-4,(14:0.0011870032907629329,((18:1.2057962786263805E-5,79:1.2057962786263805E-5):9.99254144606305E-4,120:0.001011312107392569):1.75691183370364E-4):4.432920699860563E-4):9.033736847612094E-6,((75:…
tree STATE_3045000 = (((((((((((((((((((((1:1.1602596622337964E-4,16:1.1602596622337964E-4):4.1767533288257513E-4,69:5.337012991059548E-4):6.875905877954324E-4,91:0.0012212918869013872):2.1526079350108526E-4,74:0.0014365526804024724):7.042422402953117E-4,15:0.002140794920697784):2.4233397652582804E-4,(4:0.001783313686264029,((8:5.806560468607987E-5,120:5.806560468607987E-5):9.7927831487808E-4,((1…
tree STATE_3050000 = (((((((((((((((((((((1:0.0012617587742720648,((14:4.462639110203684E-4,16:4.462639110203684E-4):6.15233141375645E-5,69:5.077872251579329E-4):7.53971549114132E-4):0.0027958845086177462,((((4:0.003318062132361983,(((((12:1.7630707261497098E-4,18:1.7630707261497098E-4):7.591957673546608E-4,(94:6.278814165584975E-5,120:6.278814165584975E-5):8.72714698313782E-4):3.827517048614743E…
tree STATE_3055000 = ((((((((((((((((((((((((1:8.499499017090335E-4,8:8.499499017090335E-4):9.796113894669166E-4,(((4:8.782525632223569E-4,125:8.782525632223569E-4):4.044355133926993E-4,((18:4.073248657430953E-6,120:4.073248657430953E-6):4.200623327649715E-4,79:4.241355814224025E-4):8.585524951926538E-4):7.838483268521258E-5,69:0.0013610729093002688):4.6848838187568123E-4):1.8414508057508884E-4,(…
tree STATE_3060000 = (((((((((((((((((((1:8.223426006460303E-5,18:8.223426006460303E-5):0.0016169139675549279,(79:1.9568565658817873E-4,120:1.9568565658817873E-4):0.0015034625710313523):0.0015844607409244622,((4:0.002713321268990345,((69:0.0010885399671922368,125:0.0010885399671922368):0.001288482371695601,(74:8.460724157720481E-5,94:8.460724157720481E-5):0.002292415097310633):3.3629893010250723E…
tree STATE_3065000 = (((((((((((((((((((1:0.0018035858222583195,125:0.0018035858222583195):4.139107494090287E-5,((74:3.4966996474357137E-4,120:3.4966996474357137E-4):0.001081116699518463,79:0.0014307866642620343):4.1419023293718803E-4):5.547863599186828E-4,94:0.002399763257117905):1.730127923472648E-4,(((8:0.0012447697985875626,(16:5.237038301885618E-4,(69:1.5603461479554706E-4,107:1.560346147955…
tree STATE_3070000 = ((((((((((((((1:0.0033114699028756233,((4:0.002912707497761809,((74:0.0010858292161136328,((75:4.1851107743414497E-4,81:4.1851107743414497E-4):7.403196657565714E-5,93:4.925430440098021E-4):5.932861721038307E-4):1.9857329931369954E-4,120:0.0012844025154273324):0.0016283049823344765):2.1878712961396042E-4,(((((12:2.519095047032938E-4,15:2.519095047032938E-4):7.722350366162201E-…
tree STATE_3075000 = ((((((((((((((((1:0.0014203992774817502,((16:9.448452947208784E-5,74:9.448452947208784E-5):8.669893791443165E-4,120:9.614739086164044E-4):4.589253688653458E-4):0.0015483725659668063,((75:6.158172316240515E-4,93:6.158172316240515E-4):0.0017608987407397524,81:0.002376715972363804):5.920558710847527E-4):0.0011816795418731689,(((((4:0.0020648489503380598,79:0.0020648489503380598)…
tree STATE_3080000 = ((((((((((((((((((1:9.537382620536746E-4,74:9.537382620536746E-4):9.887887934012718E-4,(14:6.440052113114589E-4,120:6.440052113114589E-4):0.0012985218441434873):1.277815595191786E-4,4:0.002070308614974125):1.0117726296749244E-4,((75:2.1106757546879718E-4,81:2.1106757546879718E-4):3.925061750658928E-4,93:6.0357375053469E-4):0.0015679121274069273):4.746608494660262E-4,125:0.002…
tree STATE_3085000 = ((((((((((((((((1:0.0015012436028125245,120:0.0015012436028125245):0.0020694710145225236,(12:0.0033254932689187945,91:0.0033254932689187945):2.4522134841625364E-4):1.5098328276984437E-4,((14:0.00176030917474634,125:0.00176030917474634):0.0010050960435350918,74:0.002765405218281432):9.562926818234606E-4):4.4401299142338624E-4,(4:0.0036823774627055867,(18:0.0022709823461114437,…
tree STATE_3090000 = (((((((((((((((((((1:1.2111635666762122E-5,12:1.2111635666762122E-5):1.883190916043835E-4,16:2.0043072727114563E-4):0.0010184780413851288,79:0.0012189087686562744):0.0017010780077678883,(((8:0.0014446116153750195,(15:2.626569869815048E-4,69:2.626569869815048E-4):0.0011819546283935148):2.9494798682834196E-5,94:0.0014741064140578537):8.532293791360221E-4,91:0.002327335793193876…
tree STATE_3095000 = ((((((((((((((((((((((1:4.569417572996348E-4,120:4.569417572996348E-4):1.227415780174541E-5,16:4.692159151013802E-4):4.4768836732787077E-4,94:9.16904282429251E-4):0.0015769227649618327,(12:3.763427259426684E-4,69:3.763427259426684E-4):0.0021174843214484154):5.685565587821764E-4,8:0.00306238360617326):3.9960124540528406E-5,(18:0.002923739188080276,(((74:2.8686573855000194E-5,7…
tree STATE_3100000 = (((((((((((((((((((((1:7.725487477676269E-4,(15:3.3155188148359046E-4,107:3.3155188148359046E-4):4.409968662840364E-4):8.603458197380312E-4,16:0.001632894567505658):9.126134654098288E-4,(((4:7.24627794900672E-4,14:7.24627794900672E-4):6.31501617912314E-4,18:0.001356129412812986):5.672591815577774E-4,13:0.0019233885943707634):6.221194385447235E-4):1.5466312701493392E-4,((((8:8…
tree STATE_3105000 = ((((((((((((((((((((((((((1:7.982045579811701E-5,18:7.982045579811701E-5):3.508282145605869E-4,107:4.306486703587039E-4):3.295110110659505E-4,79:7.601596814246544E-4):0.0011404177903593755,(13:5.869569332545955E-4,14:5.869569332545955E-4):0.0013136205385294343):2.0276797094140537E-4,12:0.0021033454427254353):8.932480168317401E-4,125:0.0029965934595571754):1.5531466993508932E-…
tree STATE_3110000 = ((((((((((((((((((((1:0.001921457381830952,((18:1.304683254329515E-4,94:1.304683254329515E-4):0.0012256838888900815,74:0.001356152214323033):5.653051675079189E-4):2.3887196231799817E-4,((13:3.1162394841856755E-4,79:3.1162394841856755E-4):2.4194368614781543E-4,(14:4.3328289101661656E-4,107:4.3328289101661656E-4):1.2028474354976642E-4):0.0016067617095825671):8.518114839273843E-…
tree STATE_3115000 = (((((((((((((((((((1:6.034778922544664E-4,(8:2.155917191607615E-4,107:2.155917191607615E-4):3.8788617309370494E-4):6.61538528846798E-4,(18:9.977172303935569E-5,94:9.977172303935569E-5):0.0011652446980619088):9.190873871880206E-4,91:0.002184103808289285):7.276292350556837E-4,4:0.002911733043344969):0.0013044489705478857,((((12:0.0011933205314942786,69:0.0011933205314942786):4.…
tree STATE_3120000 = (((((((((((((((((((1:5.538145856213253E-4,16:5.538145856213253E-4):6.562436701230855E-4,107:0.0012100582557444109):1.223098660471044E-4,4:0.0013323681217915152):3.2050710829911776E-4,(13:8.910139821537658E-5,15:8.910139821537658E-5):0.0015637738318752565):0.0026433473431073246,(18:0.004208752140535693,(75:3.8259952339794056E-4,(81:4.988491343559298E-6,93:4.988491343559298E-6)…
tree STATE_3125000 = (((((((((((((((((1:2.973756169529556E-4,107:2.973756169529556E-4):0.003220481765624284,91:0.0035178573825772395):2.7668465391024336E-4,((8:0.0026553278139704096,((15:0.001491422684850703,74:0.001491422684850703):1.6317895894381383E-4,79:0.0016546016437945167):0.0010007261701758929):9.473346441640756E-4,125:0.003602662458134485):1.918795783529977E-4):8.037372592923416E-5,(((((…
tree STATE_3130000 = ((((((((((((((((((1:6.495962942831798E-4,107:6.495962942831798E-4):3.571320381263582E-4,125:0.001006728332409538):0.0012145479784272267,(16:0.0014992054951203258,((75:3.257083733429718E-4,93:3.257083733429718E-4):1.3218931001204387E-4,81:4.5789768335501566E-4):0.0010413078117653101):7.220708157164388E-4):6.430796597243788E-5,79:0.0022855842768092025):0.0024346639603251407,((4…
tree STATE_3135000 = ((((((((((((((((1:0.0031997604193522455,((4:0.001926608683549894,74:0.001926608683549894):9.101354656646556E-4,(((((13:2.2282114742567692E-4,(14:7.617618415901892E-5,69:7.617618415901892E-5):1.4664496326665798E-4):2.874240399522407E-4,120:5.102451873779176E-4):4.5799012571991215E-4,18:9.682353130978298E-4):1.484180105343685E-4,(15:7.0754565575952E-4,94:7.0754565575952E-4):4.0…
tree STATE_3140000 = ((((((((((((((((1:8.827202659289687E-5,13:8.827202659289687E-5):0.00336840170553099,((14:3.573352791320652E-4,69:3.573352791320652E-4):0.0023245848202331446,((15:8.971612202262587E-5,79:8.971612202262587E-5):3.4135816329954516E-4,(18:3.7290410972284335E-4,125:3.7290410972284335E-4):5.817017559932769E-5):0.0022508458140430387):7.747536327586775E-4):9.102043667855242E-4,((((4:7…
tree STATE_3145000 = (((((((((((((((((((1:0.0013355646955197714,(16:0.0012080187867591031,120:0.0012080187867591031):1.2754590876066824E-4):1.519427380704116E-4,74:0.001487507433590183):4.093177964679625E-5,107:0.0015284392132369792):0.0012993785654165182,(75:7.635679035584707E-4,(81:3.859011420229782E-4,93:3.859011420229782E-4):3.776667615354925E-4):0.0020642498750950266):2.602150536487012E-4,(8…
tree STATE_3150000 = ((((((((((((((((((((((1:4.6735178371090744E-5,107:4.6735178371090744E-5):4.0650539793215835E-5,15:8.738571816430658E-5):0.001281257525377073,16:0.0013686432435413797):4.0455691370621283E-4,125:0.0017732001572475925):7.113390281665837E-4,12:0.0024845391854141762):8.20588397984409E-4,((8:0.002484836301061963,((75:0.0010421748620320893,93:0.0010421748620320893):2.192808085144386…
tree STATE_3155000 = ((((((((((((((((((1:8.01142787508144E-4,(13:6.83784068138747E-5,79:6.83784068138747E-5):7.327643806942693E-4):0.001021614516066883,(12:0.0010609014422339566,125:0.0010609014422339566):7.618558613410704E-4):2.2308553719352494E-4,(69:1.4679494377465503E-4,94:1.4679494377465503E-4):0.001899047896993897):4.134339908454512E-4,(4:0.0024392434983378265,((((8:1.5797495831931435E-4,15…
tree STATE_3160000 = (((((((((((((((((((1:6.135836876963024E-4,16:6.135836876963024E-4):8.580324066818939E-4,(75:6.503662383224363E-4,(81:4.1265878729877006E-4,93:4.1265878729877006E-4):2.3770745102366626E-4):8.212498560557599E-4):1.3367114833118233E-4,91:0.0016052872427093786):9.566844261962608E-4,15:0.0025619716689056393):1.0756791110313156E-4,((((12:5.797503854307903E-4,(13:4.624592423602949E-…
tree STATE_3165000 = (((((((((((((((((((1:0.0033700720719837688,(16:0.0015047321158522147,107:0.0015047321158522147):0.001865339956131554):3.0816508442551085E-4,(4:0.003028390252866871,(18:0.0029959942563928016,(((75:8.344623051856455E-5,81:8.344623051856455E-5):3.332695462612179E-4,93:4.167157767797825E-4):5.596518693069469E-4,79:9.763676460867295E-4):0.0020196266103060722):3.2395996474069225E-5…
tree STATE_3170000 = (((((((((((((((((1:0.003607774469617742,107:0.003607774469617742):2.676822837366843E-5,((13:8.722162525657698E-5,15:8.722162525657698E-5):0.002289628538722471,((69:0.0015449400308404,74:0.0015449400308404):2.4856065451781136E-4,125:0.0017935006853582113):5.833494786208367E-4):0.0012576925340123625):6.40406335022597E-4,((((((((4:1.795700688902207E-4,16:1.795700688902207E-4):3.…
tree STATE_3175000 = ((((((((((((((((((((1:7.449314806518159E-4,((12:7.082054043537575E-5,74:7.082054043537575E-5):4.992274323302353E-4,(69:5.562823039000795E-4,107:5.562823039000795E-4):1.3765668865531539E-5):1.748835078862048E-4):5.09877405272175E-4,125:0.001254808885923991):0.002522541475874656,(((13:0.0013882460702349436,14:0.0013882460702349436):1.7369220028613862E-4,18:0.0015619382705210822…
tree STATE_3180000 = ((((((((((((((((((((1:1.1294536403017263E-4,107:1.1294536403017263E-4):3.312973566614313E-4,69:4.442427206916039E-4):9.427370861834895E-4,(((12:1.3348563442495612E-4,74:1.3348563442495612E-4):4.0723165039297497E-4,18:5.407172848179311E-4):3.808479134959279E-4,120:9.21565198313859E-4):4.6541460856123443E-4):9.506566048838123E-4,((75:8.774054137222546E-5,81:8.774054137222546E-5…
tree STATE_3185000 = ((((((((((((((((1:0.0034871250273655354,(((((4:0.0014503091597027336,(13:8.194557709740911E-4,15:8.194557709740911E-4):6.308533887286425E-4):8.395469441367068E-4,(((14:5.535597458134626E-5,79:5.535597458134626E-5):8.85546442207119E-4,16:9.409024167884653E-4):8.786195354195108E-4,((69:6.995328205942079E-4,125:6.995328205942079E-4):4.222091561071034E-5,94:7.417537362049183E-4):…
tree STATE_3190000 = ((((((((((((((((((1:1.1528464079135756E-4,(15:6.161384266116599E-5,16:6.161384266116599E-5):5.367079813019157E-5):0.0019801960421613725,12:0.0020954806829527302):7.6897222128242E-4,(4:0.0020947641655954113,((13:6.714524786328099E-4,107:6.714524786328099E-4):5.656314353249398E-4,120:0.0012370839139577497):8.576802516376617E-4):7.696887386397389E-4):1.1133441616983627E-4,(((8:0…
tree STATE_3195000 = (((((((((((((((((((((1:9.650187052108181E-4,((4:2.744365226833051E-4,12:2.744365226833051E-4):3.9388728474001536E-4,120:6.683238074233204E-4):2.966948977874977E-4):0.001021103038052614,((8:7.281753574945397E-4,16:7.281753574945397E-4):7.626088344348105E-4,125:0.0014907841919293502):4.953375513340819E-4):2.494840790788228E-4,(91:0.0020268142748501323,94:0.0020268142748501323):…
tree STATE_3200000 = (((((((((((((((((1:8.890004600856606E-5,16:8.890004600856606E-5):0.0025207554500993145,(((4:0.00116169707604538,12:0.00116169707604538):1.7325349809458354E-4,8:0.0013349505741399635):2.263764239015982E-4,(94:6.227935862354559E-4,120:6.227935862354559E-4):9.385334118061059E-4):0.001048328498066319):2.6913262711919517E-4,(91:0.0014472095568112682,125:0.0014472095568112682):0.00…
tree STATE_3205000 = ((((((((((((((((1:5.77269316686744E-4,16:5.77269316686744E-4):0.002849354869559292,((((4:5.784689598908369E-4,69:5.784689598908369E-4):0.001197788354821285,(18:0.001266625063997065,125:0.001266625063997065):5.096322507150569E-4):6.783238997666661E-4,91:0.002454581214478788):8.388320867919823E-4,(12:0.001678209751819503,(13:5.39124462656682E-5,94:5.39124462656682E-5):0.0016242…
tree STATE_3210000 = (((((((((((((((((((1:0.0012606775446258754,4:0.0012606775446258754):0.0013520797890171118,91:0.002612757333642987):6.657546875418969E-4,(12:0.0016980847708656013,(18:9.001892840739606E-4,94:9.001892840739606E-4):7.978954867916407E-4):0.0015804272503192828):3.155800767406275E-4,((13:0.001251729007294932,(((14:6.649991778128977E-5,74:6.649991778128977E-5):9.234640108111535E-4,1…
tree STATE_3215000 = ((((((((((((((((((1:0.0016926195300323314,(4:9.475732588059803E-4,18:9.475732588059803E-4):7.450462712263511E-4):0.0014681295247494037,(((12:6.793422509774424E-4,14:6.793422509774424E-4):7.071849913695378E-4,120:0.0013865272423469802):0.0014705099133954095,(((16:3.842362290023936E-5,79:3.842362290023936E-5):8.639270805400307E-5,107:1.2481633095424242E-4):9.326027995062897E-4,…
tree STATE_3220000 = (((((((((((((((((((1:7.103750683210586E-4,(12:4.5765001419644945E-4,120:4.5765001419644945E-4):2.527250541246092E-4):0.0010093235804181297,(4:7.200093364320992E-4,(14:3.632916169501606E-4,(16:1.0316958936118929E-4,79:1.0316958936118929E-4):2.6012202758897136E-4):3.5671771948193854E-4):9.99689312307089E-4):0.001187523056706438,(((8:7.503107141225937E-4,13:7.503107141225937E-4)…
tree STATE_3225000 = ((((((((((((((((((((1:7.109836238975402E-4,12:7.109836238975402E-4):5.141274675161781E-4,(75:5.385299769669614E-4,(81:1.0333580061406852E-4,93:1.0333580061406852E-4):4.3519417635289287E-4):6.865811144467569E-4):0.0017033783637314336,(((16:9.286514581702492E-4,79:9.286514581702492E-4):0.001593699173393033,((18:8.198503597011066E-5,107:8.198503597011066E-5):0.002200363965180521…
tree STATE_3230000 = ((((((((((((((((((((((1:3.832512192501872E-4,13:3.832512192501872E-4):4.3855499239779883E-4,74:8.21806211647986E-4):8.168350885966664E-4,12:0.0016386413002446524):6.554732221473807E-4,((75:0.0012913171455490489,81:0.0012913171455490489):8.758501550824016E-4,93:0.0021671673006314505):1.2694722176058264E-4):1.0932683189769817E-4,((69:5.838083632441876E-4,120:5.838083632441876E-…
tree STATE_3235000 = ((((((((((((((((((((1:0.0018131273861604444,125:0.0018131273861604444):5.687238810069409E-4,((12:0.0013167929460591759,(((75:8.265332883526609E-4,93:8.265332883526609E-4):2.4225651569955548E-4,81:0.0010687898040522164):3.22335376001558E-5,120:0.0011010233416523722):2.1576960440680367E-4):0.001007806528992953,((13:0.0015632488743637768,79:0.0015632488743637768):3.8911850260475…
tree STATE_3240000 = (((((((((((((((((1:5.412643243940943E-4,94:5.412643243940943E-4):0.0014949180642553795,79:0.002036182388649474):0.002071219430302533,(((((4:0.0013972794431998587,(8:0.0012484805933296794,15:0.0012484805933296794):1.4879884987017934E-4):2.798858895138106E-4,(14:6.362112803407898E-4,69:6.362112803407898E-4):0.0010409540523728797):7.49263058450666E-4,(((13:8.267718218243576E-4,7…
tree STATE_3245000 = (((((((((((((((((1:3.208671545888979E-4,74:3.208671545888979E-4):0.0011087552634427252,((79:6.838760144388482E-5,120:6.838760144388482E-5):0.0011492558177413302,94:0.001217643419185215):2.1197899884640818E-4):0.002359079108670477,(((((((4:0.0015996069113788365,(13:0.0011932549632050753,125:0.0011932549632050753):4.063519481737612E-4):6.660065727037852E-5,(75:9.146120836649387…
tree STATE_3250000 = ((((((((((((((((((((((1:3.075643283278149E-4,120:3.075643283278149E-4):2.8446089665269615E-4,(13:5.510634997274847E-4,74:5.510634997274847E-4):4.096172525302631E-5):3.1106197933928735E-4,14:9.030872043197984E-4):9.642082648487862E-4,(79:0.0016240988573600545,94:0.0016240988573600545):2.4319661180853005E-4):0.0012777632888242203,(8:0.0029685388638685975,((75:7.708621954026975E…
tree STATE_3255000 = ((((((((((((((((((1:1.2790309407660318E-4,13:1.2790309407660318E-4):0.0023307844254348295,((8:0.0022218348826276418,((12:4.4469971432442915E-4,79:4.4469971432442915E-4):0.001627157982534886,(16:0.0018898798047207194,(75:0.0013553527133242816,(81:4.354448944977292E-5,93:4.354448944977292E-5):0.0013118082238745086):5.345270913964379E-4):1.819778921385959E-4):1.4997718576832643E…
tree STATE_3260000 = ((((((((((((((((((((((((1:8.470152332472797E-4,94:8.470152332472797E-4):8.118340105183938E-4,((12:6.743040852368918E-4,16:6.743040852368918E-4):6.218670848758261E-5,13:7.364907937244744E-4):9.22358450041199E-4):9.66808940160574E-5,8:0.0017555301377817308):4.8892010732501726E-5,69:0.0018044221485142326):7.013481320644393E-5,107:0.0018745569617206765):1.967590167957032E-4,79:0.…
tree STATE_3265000 = ((((((((((((((((((((((((1:4.79535839048614E-4,16:4.79535839048614E-4):2.401927097979233E-5,15:5.035551100284063E-4):9.499956504502373E-4,120:0.0014535507604786437):1.3320675850196423E-4,((12:3.2481053939918745E-4,94:3.2481053939918745E-4):7.01614146763439E-4,(14:9.461567458328298E-4,74:9.461567458328298E-4):8.026794032979664E-5):5.603328328179814E-4):6.658017233927057E-5,(13:…
tree STATE_3270000 = ((((((((((((((((((((((1:0.001370457098078748,91:0.001370457098078748):2.4110649289551308E-4,((8:7.71989614477611E-4,(74:6.566519413757089E-4,107:6.566519413757089E-4):1.153376731019021E-4):7.843477011960746E-4,((((13:9.085985596916441E-5,18:9.085985596916441E-5):3.7642543124009805E-4,125:4.6728528720926246E-4):9.84537660253563E-5,94:5.657390532346188E-4):6.347502876733043E-4,…
tree STATE_3275000 = (((((((((((((((((1:3.9199196336746247E-4,12:3.9199196336746247E-4):7.644445204464545E-4,(15:5.156123566114107E-4,(16:4.8487194826038384E-4,(69:3.9368588177594757E-4,79:3.9368588177594757E-4):9.118606648443627E-5):3.074040835102684E-5):6.408241272025062E-4):0.0010945331337332356,((4:0.0019750418258105145,((((8:3.961461136616724E-4,74:3.961461136616724E-4):1.5713804619769652E-4…
tree STATE_3280000 = (((((((((((((((((1:0.001036707030121548,(4:4.5226447056638536E-4,15:4.5226447056638536E-4):5.844425595551627E-4):0.0029270077927201887,(((13:5.939611265774559E-4,94:5.939611265774559E-4):0.0027255928715653795,91:0.0033195539981428356):1.3079999741285892E-5,69:0.0033326339978841215):6.310808249576152E-4):8.11684608861829E-5,((8:9.958682173140717E-4,74:9.958682173140717E-4):0.0…
tree STATE_3285000 = (((((((((((((((((((1:1.4063889467531924E-4,107:1.4063889467531924E-4):0.001259493752747386,(4:2.0512668882740248E-4,12:2.0512668882740248E-4):0.0011950059585953028):3.8451904457422457E-4,(((13:3.8561767812528E-4,74:3.8561767812528E-4):3.065134725075304E-4,14:6.921311506328104E-4):2.2223500950465758E-4,125:9.14366160137468E-4):8.702855318594618E-4):2.8967017989443324E-4,8:0.00…
tree STATE_3290000 = (((((((((((((((((((((1:9.708796150034761E-4,91:9.708796150034761E-4):6.781743064441152E-4,(69:0.0012592456289214386,125:0.0012592456289214386):3.898082925261528E-4):2.2787144185084924E-4,107:0.0018769253632984406):4.4226971555727653E-5,14:0.0019211523348541682):0.0025907821947952847,((((4:0.0022096985743712155,15:0.0022096985743712155):4.6337530053463995E-4,12:0.0026730738749…
tree STATE_3295000 = (((((((((((((((((((1:4.2839960755781156E-4,69:4.2839960755781156E-4):1.0601144928805385E-4,4:5.344110568458654E-4):8.687353320521205E-4,(((14:2.2432318133033404E-4,107:2.2432318133033404E-4):0.0010045838763026755,91:0.0012289070576330095):1.1667878586230432E-4,125:0.0013455858434953138):5.756054540267215E-5):5.61148083535593E-4,((75:9.094231198869347E-4,81:9.094231198869347E-…
tree STATE_3300000 = ((((((((((((((((1:0.0017269686797465112,8:0.0017269686797465112):0.0012482765694786415,(79:5.642297548026688E-4,94:5.642297548026688E-4):0.0024110154944224837):5.086832579223118E-4,(((4:0.0012538762581667548,(13:5.709233809102003E-4,69:5.709233809102003E-4):6.829528772565545E-4):7.888437063664499E-4,(((12:1.2778526554621262E-4,14:1.2778526554621262E-4):0.0016328976424194123,(…
tree STATE_3305000 = (((((((((((((((((((1:0.0010124045262484087,91:0.0010124045262484087):8.938756156823802E-4,94:0.001906280141930789):4.06073445311554E-4,((((4:0.0016303380711050661,69:0.0016303380711050661):2.216882451782367E-4,((((12:3.8301821145478125E-4,(13:1.5090105635527445E-4,14:1.5090105635527445E-4):2.321171550995068E-4):5.10803056053802E-4,107:8.938212675085833E-4):1.1885900173397724E…
tree STATE_3310000 = (((((((((((((((((1:0.0015013006279893494,((15:2.082603934603235E-4,18:2.082603934603235E-4):7.750893245806596E-4,94:9.833497180409831E-4):5.179509099483663E-4):3.81147382897103E-5,((13:6.58820954842192E-5,14:6.58820954842192E-5):3.9358931262319845E-4,91:4.5947140810741763E-4):0.0010799439581716422):2.2153641065833442E-4,(16:2.40915142778044E-4,74:2.40915142778044E-4):0.001520…
tree STATE_3315000 = ((((((((((((((((((1:5.0600422989857696E-5,16:5.0600422989857696E-5):2.924389643087833E-4,18:3.43039387298641E-4):0.0012585694536633844,((12:4.1367263962641717E-4,15:4.1367263962641717E-4):3.2000611588400266E-4,(74:1.7071155717583226E-4,94:1.7071155717583226E-4):5.629671983345876E-4):8.679300854516055E-4):2.5350948219125813E-4,((69:9.604107221414586E-4,(107:8.89516912038186E-4…
tree STATE_3320000 = (((((((((((((((((((((1:5.262592150068253E-4,18:5.262592150068253E-4):9.290896153046646E-4,(((12:1.240361920658936E-4,15:1.240361920658936E-4):3.468258488532388E-4,16:4.7086204091913245E-4):5.00058772077156E-4,74:9.709208129962885E-4):4.8442801731520143E-4):3.752435048850339E-6,(69:7.417053215028917E-5,107:7.417053215028917E-5):0.001384930733210051):2.0998613622264005E-4,94:0.…
tree STATE_3325000 = (((((((((((((((((((((((1:1.1028022968751138E-4,125:1.1028022968751138E-4):8.33262225163949E-4,8:9.435424548514603E-4):1.810127670525476E-4,(((12:1.2206080495559023E-4,94:1.2206080495559023E-4):4.928954126002836E-4,14:6.149562175558739E-4):4.49072385538187E-4,(((18:1.02895314137389E-4,74:1.02895314137389E-4):3.398722596406228E-5,107:1.3688254010145128E-4):7.068947172307998E-4,…
tree STATE_3330000 = (((((((((((((((((((((1:3.680066885304443E-4,12:3.680066885304443E-4):7.150931550379528E-4,74:0.0010830998435683971):2.276294827755819E-4,(16:0.0012614427842331806,94:0.0012614427842331806):4.9286542110798474E-5):1.428976024703194E-4,125:0.0014536269288142984):9.078577050210621E-4,8:0.0023614846338353606):5.034236587177273E-4,(4:0.0011973494244754562,120:0.0011973494244754562)…
tree STATE_3335000 = ((((((((((((((((((1:8.147472782556247E-4,4:8.147472782556247E-4):4.8752684328844E-4,(12:6.786851236065545E-4,(15:7.685373156645207E-5,107:7.685373156645207E-5):6.018313920401025E-4):6.235889979375102E-4):1.8231327229445665E-4,(74:6.318125833833471E-4,120:6.318125833833471E-4):8.527748104551743E-4):0.0013774273539632292,((8:0.0023664216925877073,(75:0.0011332482539601304,(81:1…
tree STATE_3340000 = (((((((((((((((1:0.0012364607801063797,((4:5.063859806250893E-4,13:5.063859806250893E-4):2.91983872529019E-4,79:7.983698531541083E-4):4.3809092695227137E-4):0.0015243444623819968,91:0.0027608052424883765):5.317907137810788E-4,((((8:6.087128939321629E-4,69:6.087128939321629E-4):0.0013644332739243179,((14:0.0011910169299210978,18:0.0011910169299210978):1.2899597239922561E-4,(74…
tree STATE_3345000 = ((((((((((((((((((1:1.035702333505705E-4,120:1.035702333505705E-4):8.058808860660536E-5,107:1.8415832195717587E-4):0.0021600448509224482,(12:8.250388771513193E-4,16:8.250388771513193E-4):0.001519164295728305):1.9346021543840877E-4,(91:0.001959686022872859,125:0.001959686022872859):5.77977365445174E-4):3.7192293007394473E-4,(4:0.002463196895480163,(13:0.0015979965721025227,(75…
tree STATE_3350000 = (((((((((((((((1:0.0014982075247243854,(((15:1.5715303072306961E-4,18:1.5715303072306961E-4):6.528025871197661E-4,107:8.099556178428357E-4):1.6509487056878098E-4,(16:8.599808022712091E-4,74:8.599808022712091E-4):1.150696861404076E-4):5.231570363127687E-4):0.0013720336978748492,((((((4:0.0013932917778299097,(75:0.001215299609284285,(81:8.534565746341033E-4,93:8.534565746341033…
tree STATE_3355000 = ((((((((((((((((((((((((1:3.9992611124273767E-4,107:3.9992611124273767E-4):9.039078666953733E-5,16:4.90316897912275E-4):2.4141229629771313E-4,(13:3.209721872133757E-4,18:3.209721872133757E-4):4.107570069966124E-4):9.333417030855235E-5,74:8.250633645185405E-4):3.466412493844111E-5,15:8.597274894569816E-4):3.3565729720293127E-4,(69:8.718446101448222E-4,94:8.718446101448222E-4):…
tree STATE_3360000 = ((((((((((((((((1:7.873546467613808E-4,(12:3.0307810235764794E-4,(94:2.6774702589774893E-4,107:2.6774702589774893E-4):3.5331076459899004E-5):4.842765444037328E-4):3.5914793687568086E-4,(13:2.942797814015984E-4,(18:6.765926915300469E-5,74:6.765926915300469E-5):2.2662051224859372E-4):8.522228022354632E-4):0.0010509138908687673,(4:0.0017274028096439247,(79:0.0014543104575429093,…
tree STATE_3365000 = (((((((((((((((((1:0.0013891218726571203,125:0.0013891218726571203):4.3679742434460573E-4,94:0.001825919297001726):0.0010473347049146711,8:0.002873254001916397):9.239083179776349E-4,((((((12:1.664780362639184E-4,79:1.664780362639184E-4):4.098640076053322E-4,((15:4.5513816672354215E-4,107:4.5513816672354215E-4):1.086548121204608E-4,69:5.63792978844003E-4):1.2549065025247602E-5…
tree STATE_3370000 = ((((((((((((((1:0.002848394483921972,(((4:0.0018446059467927738,(81:8.3904369542968E-4,93:8.3904369542968E-4):0.0010055622513630937):7.153018077788993E-4,(((14:3.0195565819611462E-5,74:3.0195565819611462E-5):3.5174975332763573E-4,120:3.8194531914724717E-4):0.0018621117037990018,94:0.002244057022946249):3.158507316254242E-4):1.1514808025029927E-4,18:0.0026750558348219724):1.73…
tree STATE_3375000 = ((((((((((((((((((1:0.0012767893550676437,((4:2.5323895605976383E-4,(74:1.9295646771214987E-4,120:1.9295646771214987E-4):6.0282488347613964E-5):4.470868929434174E-4,14:7.003258490031812E-4):5.764635060644624E-4):6.671836864408458E-4,(8:0.0015482742878518113,75:0.0015482742878518113):3.956987536566782E-4):2.4426335323572365E-4,69:0.002188236394744213):4.95491423318545E-4,((18:…
tree STATE_3380000 = (((((((((((((((((((1:8.02889959375655E-5,(12:6.962677701397454E-5,14:6.962677701397454E-5):1.0662218923590967E-5):8.441431611163777E-4,74:9.244321570539432E-4):0.0015907592986371666,(((15:0.0020092474988074216,(81:1.724443693518886E-4,93:1.724443693518886E-4):0.001836803129455533):9.589553693603505E-5,16:0.0021051430357434567):9.139733257358066E-5,(79:2.8806212044875823E-4,12…
tree STATE_3385000 = (((((((((((((((((((((1:1.3291687653023876E-4,13:1.3291687653023876E-4):1.495882112907492E-4,12:2.8250508782098796E-4):0.00197291255353109,91:0.0022554176413520782):4.5423824551505364E-5,(8:4.813989160414801E-4,75:4.813989160414801E-4):0.0018194425498621034):0.0011461364995052881,(107:3.4106131816499005E-4,125:3.4106131816499005E-4):0.0031059166472438816):4.639148336789173E-4,…
tree STATE_3390000 = (((((((((((((((((((1:5.485123720564913E-6,79:5.485123720564913E-6):0.0013983424132938552,(4:6.915556775601582E-4,16:6.915556775601582E-4):7.12271859454262E-4):6.392461635291655E-6,(69:0.0011904498493197759,94:0.0011904498493197759):2.19770149329936E-4):1.8420321554770878E-4,(15:7.122322194189179E-4,18:7.122322194189179E-4):8.821909947785028E-4):0.002131056776245442,(12:0.0030…
tree STATE_3395000 = ((((((((((((((((((((1:5.344544309170152E-4,16:5.344544309170152E-4):1.3526321613768863E-4,(13:1.3311807363456646E-4,120:1.3311807363456646E-4):5.365995734201375E-4):0.001930872515702431,(((14:9.854855990151664E-4,74:9.854855990151664E-4):6.130756441064132E-4,(((15:7.164711563608197E-5,69:7.164711563608197E-5):1.6362055887305326E-4,94:2.3526767450913523E-4):4.155563846396372E-…
tree STATE_3400000 = ((((((((((((((((1:4.6380792805354806E-5,12:4.6380792805354806E-5):0.004253042590494033,((75:3.224704626556127E-4,81:3.224704626556127E-4):1.9147306182198005E-4,93:5.139435244775928E-4):0.0037854798588217954):0.001066129974799347,((((4:0.0022425857263247482,(91:0.0015735873424871463,107:0.0015735873424871463):6.68998383837602E-4):0.0016154944584176913,((8:0.0033244647226457168…
tree STATE_3405000 = (((((((((((((((((((((((1:7.329029616007978E-4,12:7.329029616007978E-4):9.978899633601769E-4,125:0.0017307929249609747):5.095424821418121E-4,13:0.002240335407102787):3.75464672970326E-4,120:0.002615800080073113):1.086685192772485E-4,69:0.0027244685993503613):3.112260603012947E-5,((4:8.906474070883767E-4,91:8.906474070883767E-4):4.407314992527244E-5,94:9.347205570136492E-4):0.0…
tree STATE_3410000 = ((((((((((((((((1:0.0015426326245592318,12:0.0015426326245592318):4.2883074253858276E-4,(14:8.583310591513909E-4,79:8.583310591513909E-4):0.0011131323079464238):0.0017594852432944556,4:0.00373094861039227):5.740811644701378E-4,((((8:0.002478209057299125,((69:0.0010296753462766693,91:0.0010296753462766693):1.8933132754692626E-4,(94:4.397610055515933E-4,120:4.397610055515933E-4…
tree STATE_3415000 = (((((((((((((((((1:0.0025150590643405984,15:0.0025150590643405984):6.221466923484252E-4,18:0.0031372057566890236):0.0013176333091867677,(69:0.003180808503217707,(91:0.001109809130285501,120:0.001109809130285501):0.002070999372932206):0.0012740305626580844):0.0013832429453795557,((((((4:0.001045417573843554,74:0.001045417573843554):4.831412808076181E-4,8:0.001528558854651172):…
tree STATE_3420000 = ((((((((((((((((((((((1:1.4089790152734734E-4,18:1.4089790152734734E-4):0.0010576764508111367,12:0.0011985743523384841):4.3818957205931297E-4,(8:0.0014293998649070564,74:0.0014293998649070564):2.073640594907407E-4):2.1540792717558493E-4,(75:5.872911707017038E-4,(81:4.2396656057386094E-4,93:4.2396656057386094E-4):1.633246101278429E-4):0.0012648806808716782):9.772791358905097E-…
tree STATE_3425000 = ((((((((((((((((((1:8.542242912668319E-4,(18:1.468622170725803E-4,69:1.468622170725803E-4):7.073620741942517E-4):5.086200328412851E-4,(((4:2.604109972720332E-4,14:2.604109972720332E-4):8.185271682338194E-5,12:3.4226371409541516E-4):8.136242348567506E-4,((8:8.133930437049999E-4,((15:4.7282940652901013E-4,79:4.7282940652901013E-4):1.6206683047261309E-4,107:6.348962370016232E-4)…
tree STATE_3430000 = (((((((((((((((((1:0.001177315191819608,69:0.001177315191819608):0.00269473252078387,((((16:1.548032467908078E-4,74:1.548032467908078E-4):3.7483181738157074E-4,94:5.296350641723785E-4):0.002139882303502454,91:0.0026695173676748326):3.7485417782831673E-4,((75:2.5564757916750547E-4,81:2.5564757916750547E-4):1.0152233370847751E-4,93:3.57169912875983E-4):0.002687201632627166):8.2…
tree STATE_3435000 = ((((((((((((((((1:1.9518523967853536E-4,69:1.9518523967853536E-4):0.004508773563934304,(((((((4:0.001083273644289177,79:0.001083273644289177):2.8726881485961753E-4,(9:8.164906732164001E-4,125:8.164906732164001E-4):5.540517859323944E-4):9.05234598608869E-5,18:0.0014610659190096814):5.238255489570134E-4,(((12:7.315422441727163E-4,(74:4.933049952325625E-5,94:4.933049952325625E-5…
tree STATE_3440000 = ((((((((((((((((((((1:0.0014886911995532124,8:0.0014886911995532124):5.862360937293008E-4,69:0.002074927293282513):0.0011082053581064973,91:0.0031831326513890104):0.0014763777386204496,((((((4:0.0013742515907497292,79:0.0013742515907497292):1.7473110688562385E-4,(16:3.794455185979978E-4,18:3.794455185979978E-4):0.0011695371790373553):2.3006403193595072E-4,((75:0.0011863625971…
tree STATE_3445000 = (((((((((((((((((((((1:4.621380165156751E-4,((((4:1.4223396711359918E-4,16:1.4223396711359918E-4):7.683615340910361E-6,79:1.4991758245450954E-4):2.612189114802354E-4,12:4.1113649393474493E-4):3.4439293422375034E-5,8:4.4557578735711996E-4):1.6562229158555164E-5):5.079498199694311E-4,120:9.700878364851062E-4):6.346007995171097E-4,14:0.001604688636002216):0.0012488979526345618,9…
tree STATE_3450000 = (((((((((((((((((((1:6.707283205388705E-4,(4:5.458701090282176E-4,16:5.458701090282176E-4):1.248582115106529E-4):5.8564940055867774E-5,14:7.292932605947383E-4):0.0010386962747103213,18:0.0017679895353050596):0.0016913425869524794,(((12:0.0014948849015242,69:0.0014948849015242):1.5637042899705996E-4,120:0.00165125533052126):6.675906513840591E-4,125:0.002318845981905319):0.0011…
tree STATE_3455000 = ((((((((((((((((((((((1:3.552139975206102E-4,(14:3.3414338378220547E-4,69:3.3414338378220547E-4):2.1070613738404756E-5):8.589839049897083E-5,79:4.4111238801958105E-4):8.527887325285397E-4,(16:1.2993230573518766E-4,18:1.2993230573518766E-4):0.001163968814812933):1.8214354177327604E-4,120:0.0014760446623213969):4.783979000696351E-4,91:0.001954442562391032):4.970809100190675E-4,…
tree STATE_3460000 = (((((((((((((((((1:2.404203440548941E-4,14:2.404203440548941E-4):0.0011979152370716487,18:0.0014383355811265427):7.638120498821746E-4,((((4:0.0010244717851638715,((15:3.6598910493546456E-4,(69:2.1405998961184115E-4,120:2.1405998961184115E-4):1.519291153236234E-4):3.589182539160589E-5,79:4.0188093032707045E-4):6.225908548368011E-4):3.5659716595771865E-4,13:0.001381068951121590…
tree STATE_3465000 = ((((((((((((((((1:0.002509197503122093,((14:9.386036872315568E-4,18:9.386036872315568E-4):0.0015704369831450347,125:0.0025090406703765916):1.5683274550131604E-7):0.002134898976251464,(((4:0.0025750702960528065,(((12:0.001033871875505206,(69:4.493217765707997E-4,79:4.493217765707997E-4):5.845500989344063E-4):2.0168126449470868E-4,(15:8.885468393954283E-4,((91:4.491956526388834…
tree STATE_3470000 = ((((((((((((((((((1:0.0015267350751913536,91:0.0015267350751913536):0.00116575319406845,14:0.0026924882692598035):0.001705121007449158,(((15:5.288226620038987E-4,93:5.288226620038987E-4):1.8182653785103428E-4,120:7.10649199854933E-4):0.0020761974231684596,(((16:1.7120175817994475E-4,18:1.7120175817994475E-4):0.0013994642064248876,125:0.0015706659646048324):1.884698745911132E-…
tree STATE_3475000 = ((((((((((((((((((1:0.0013011636021743936,81:0.0013011636021743936):2.3444748827706119E-4,(15:2.1781201632389946E-4,120:2.1781201632389946E-4):0.0013177990741275554):1.3811366590061702E-4,13:0.0016737247563520718):0.0014128634556765697,((69:6.947322153907719E-4,79:6.947322153907719E-4):0.0022661204087961054,93:0.0029608526241868775):1.2573558784176406E-4):2.901620457475122E-4…
tree STATE_3480000 = ((((((((((((((((1:0.001104119415421195,91:0.001104119415421195):0.0016167734836233642,(((4:7.604925180016188E-4,74:7.604925180016188E-4):1.1980380614593823E-4,69:8.80296324147557E-4):4.09345287685092E-4,((12:9.492864510770115E-4,(14:2.2436058756980653E-4,(18:1.0872318696336923E-4,79:1.0872318696336923E-4):1.156374006064373E-4):7.249258635072049E-4):2.7162190325502416E-4,((81:…
tree STATE_3485000 = ((((((((((((((((((((((1:5.291868087346231E-4,91:5.291868087346231E-4):4.7417199410630456E-4,((12:5.497907601251849E-4,16:5.497907601251849E-4):8.333733742930797E-5,(18:1.968324357490791E-4,79:1.968324357490791E-4):4.3629566180541376E-4):3.7023070528643476E-4):3.0648069052251724E-4,4:0.0013098394933634449):2.2544177659965313E-4,94:0.001535281269963098):1.2908515776407234E-4,69…
tree STATE_3490000 = ((((((((((((((((((((((1:1.0940394442608552E-4,4:1.0940394442608552E-4):3.4300007326424405E-4,(12:7.784785310624457E-5,69:7.784785310624457E-5):3.74556164584085E-4):8.384574211292986E-4,(18:4.598840450616928E-4,79:4.598840450616928E-4):8.309773937579353E-4):8.549942082189529E-4,(94:0.001043775841645282,125:0.001043775841645282):0.001102079805393299):8.75866712814438E-4,13:0.00…
tree STATE_3495000 = (((((((((((((((((1:1.914876601033219E-4,14:1.914876601033219E-4):9.420201327118247E-4,107:0.0011335077928151466):0.0017456432959176578,(((4:0.0012050015803899685,79:0.0012050015803899685):0.0015143254242422125,(((((12:2.599501338752204E-4,18:2.599501338752204E-4):4.8038578377110244E-4,94:7.403359176463228E-4):1.7843174796912658E-4,125:9.187676656154494E-4):6.242047233636882E-…
tree STATE_3500000 = (((((((((((((((((((((1:3.740445129151182E-4,4:3.740445129151182E-4):6.201363949333148E-5,14:4.3605815240844965E-4):0.0012259505464270086,(79:3.0810194888135844E-4,107:3.0810194888135844E-4):0.0013539067499541):1.4379703956935385E-4,(15:4.786058458964065E-6,69:4.786058458964065E-6):0.001801019679945848):0.0018539795730697932,(8:7.538406591788353E-4,75:7.538406591788353E-4):0.0…
tree STATE_3505000 = ((((((((((((((((((1:2.781899288056098E-4,14:2.781899288056098E-4):1.489800149459666E-4,107:4.2716994375157643E-4):1.1823617356681535E-4,(16:4.1389969833144477E-4,79:4.1389969833144477E-4):1.31506418986947E-4):0.0033748118738372457,((4:0.0025536622754379853,(((((12:3.902512900060692E-5,18:3.902512900060692E-5):7.982709295276296E-4,94:8.372960585282365E-4):3.431976009790425E-4,…
tree STATE_3510000 = (((((((((((((((((((((1:1.8472155956235386E-4,13:1.8472155956235386E-4):5.974249905355707E-4,14:7.821465500979246E-4):5.73702905952972E-4,16:0.0013558494560508966):0.0010367859858268311,(15:3.3569585428191843E-4,18:3.3569585428191843E-4):0.0020569395875958095):8.919714465631346E-5,((69:5.360928825023923E-4,107:5.360928825023923E-4):6.970324090481421E-4,(81:6.2818189168251E-4,9…
tree STATE_3515000 = (((((((((((((((((((1:8.850083320054087E-4,(18:2.5244206270393224E-4,69:2.5244206270393224E-4):6.325662693014765E-4):1.425001295569364E-4,15:0.001027508461562345):0.0023916712300735246,(((8:6.161217849157555E-4,122:6.161217849157555E-4):7.727356298454537E-5,75:6.933953479003009E-4):0.0010980067305174199,13:0.0017914020784177208):0.001627777613218149):1.4161066415738742E-4,(81:…
tree STATE_3520000 = ((((((((((((((((((((1:5.511527088296583E-5,69:5.511527088296583E-5):6.390444268611969E-4,107:6.941596977441627E-4):3.2398690699986243E-5,14:7.265583884441489E-4):0.00147173099819046,(((8:3.878261790296529E-4,75:3.878261790296529E-4):5.896433345069548E-4,122:9.774695135366077E-4):7.49894293741959E-4,13:0.0017273638072785667):4.7092557935604217E-4):9.403190835925684E-4,125:0.00…
tree STATE_3525000 = (((((((((((((((((((((1:3.9244655200205503E-4,69:3.9244655200205503E-4):1.09466342515313E-4,107:5.01912894517368E-4):0.0012178052771519973,125:0.0017197181716693652):2.974322732322847E-4,(((8:7.362781239632662E-4,75:7.362781239632662E-4):2.7078678625167517E-4,(79:3.451222900252332E-4,94:3.451222900252332E-4):6.619426201897082E-4):1.9363923889001585E-4,91:0.0012007041491049573)…
tree STATE_3530000 = (((((((((((((((((((((1:6.188338403266716E-4,107:6.188338403266716E-4):5.186348853361111E-4,125:0.0011374687256627827):0.0012404931725764543,16:0.002377961898239237):4.1410725781361674E-4,((8:5.891750974278742E-4,75:5.891750974278742E-4):5.113500721604019E-4,(13:9.161992711434226E-4,((79:6.77948365473008E-4,94:6.77948365473008E-4):1.6356950589884367E-4,(81:3.1751649983177634E-…
tree STATE_3535000 = (((((((((((((((((((1:4.3984503141539954E-4,74:4.3984503141539954E-4):5.036735782565859E-4,(((8:1.66962781148179E-4,75:1.66962781148179E-4):5.596672804966251E-4,(79:3.397746883505424E-4,94:3.397746883505424E-4):3.868553732942617E-4):1.2054928061604653E-4,14:8.471793422608506E-4):9.633926741113488E-5):1.6732175350057043E-4,107:0.001110840363172556):0.0019113702587720302,(((13:4…
tree STATE_3540000 = (((((((((((((((((((1:3.8339933037142963E-4,79:3.8339933037142963E-4):2.920714713052552E-4,14:6.754708016766848E-4):0.0027258566110943037,(((((4:6.438504449376644E-4,18:6.438504449376644E-4):2.515008326135677E-4,(16:2.3634127467771562E-4,107:2.3634127467771562E-4):6.590100028735164E-4):1.5735880393025778E-4,(8:4.5450740894927705E-4,75:4.5450740894927705E-4):5.982026725322128E-…
tree STATE_3545000 = ((((((((((((((((((1:1.483110348411931E-4,14:1.483110348411931E-4):6.451901906581888E-4,79:7.935012254993819E-4):0.0016805031545999243,(74:0.0017520560010049662,(81:3.108531298175027E-4,93:3.108531298175027E-4):0.0014412028711874635):7.219483790943402E-4):3.2693859970947493E-4,125:0.0028009429798087813):3.361806984279649E-5,((((((4:2.6564888962300704E-4,15:2.6564888962300704E-…
tree STATE_3550000 = (((((((((((((((((((1:0.0012608445976535017,(81:2.320638389808731E-4,93:2.320638389808731E-4):0.0010287807586726286):3.304519356478906E-4,((14:1.1843211854791219E-4,79:1.1843211854791219E-4):2.345718140601359E-4,107:3.530039326080481E-4):0.0012382926006933442):2.904391378327246E-4,(69:8.110321165244092E-4,74:8.110321165244092E-4):0.0010707035546097077):9.749394622793309E-4,(18…
tree STATE_3555000 = (((((((((((((((((((((((1:5.120348272828936E-5,18:5.120348272828936E-5):4.3018230568889855E-4,14:4.813857884171879E-4):6.313189135672779E-4,107:0.0011127047019844657):0.0012717109336280751,((4:8.054660433750246E-4,(8:4.5609175558619853E-4,75:4.5609175558619853E-4):3.493742877888261E-4):0.0014889006717153784,((79:0.0019263305272727432,(81:0.0010670007320264766,93:0.001067000732…
tree STATE_3560000 = ((((((((((((((((((1:7.025474636806967E-4,((14:2.2170201907195677E-4,15:2.2170201907195677E-4):2.560300546971383E-4,16:4.77732073769095E-4):2.2481538991160166E-4):0.0011556135512820014,91:0.001858161014962698):1.3062617193777414E-4,107:0.001988787186900472):0.0010762629896041527,((13:5.620442751348633E-4,79:5.620442751348633E-4):0.001977219297629968,(69:0.0013106908316097784,7…
tree STATE_3565000 = ((((((((((((((((((((1:9.073066518792834E-4,125:9.073066518792834E-4):8.956270279956417E-4,91:0.001802933679874925):9.665813700001692E-4,(((4:0.00173759158316317,(12:0.0015693474904975673,(18:1.6438629954900044E-4,120:1.6438629954900044E-4):0.0014049611909485668):1.6824409266560274E-4):4.484924384442427E-5,(81:9.039348442980523E-4,93:9.039348442980523E-4):8.78505982709542E-4):…
tree STATE_3570000 = (((((((((((((((((((1:0.001031560843152716,(12:9.113896963624678E-4,91:9.113896963624678E-4):1.2017114679024822E-4):1.8329739420848402E-4,74:0.0012148582373612):2.782124183165278E-4,(4:3.9857773863040435E-4,(18:2.6213957714476014E-4,120:2.6213957714476014E-4):1.364381614856442E-4):0.0010944929170473234):9.302997277844077E-4,(((8:5.678975328133617E-5,75:5.678975328133617E-5):0.…
tree STATE_3575000 = ((((((((((((((((((((((((1:2.9633550302224636E-4,12:2.9633550302224636E-4):5.626484007358989E-6,74:3.0196198702960535E-4):4.2045053502381757E-4,94:7.224125220534229E-4):1.694842128641907E-4,18:8.918967349176136E-4):4.079149318284099E-4,(8:9.168982408168235E-4,75:9.168982408168235E-4):3.8291342592920003E-4):0.001073682347002967,(91:0.0019117219494198044,125:0.001911721949419804…
tree STATE_3580000 = ((((((((((((((((1:0.002347248388744137,4:0.002347248388744137):7.543458059273279E-4,(((13:0.0015401453562905777,(69:0.0014628332680224454,(79:2.5125491997186086E-4,107:2.5125491997186086E-4):0.0012115783480505845):7.731208826813234E-5):2.708096383648498E-4,14:0.0018109549946554275):5.8675645377471E-4,(81:8.175892824977183E-4,93:8.175892824977183E-4):0.001580122165932419):7.03…
tree STATE_3585000 = ((((((((((((((((1:6.027938624125701E-4,94:6.027938624125701E-4):5.895181139554371E-4,69:0.0011923119763680072):3.527937512057158E-5,107:0.0012275913514885788):0.0031821695153492436,(((((4:8.483793446304621E-4,(8:6.458307653582409E-4,75:6.458307653582409E-4):2.0254857927222121E-4):2.8124095044866615E-4,((13:1.6103323313996796E-4,14:1.6103323313996796E-4):4.8562972193688897E-4,…
tree STATE_3590000 = (((((((((((((((((((1:3.293341922928702E-4,120:3.293341922928702E-4):5.123140687800798E-4,12:8.416482610729499E-4):0.0018815581568499484,(((8:0.0013398096249649346,75:0.0013398096249649346):4.121731327564968E-4,(15:0.0011051969982456904,(81:1.8128957124096176E-5,93:1.8128957124096176E-5):0.0010870680411215943):6.46785759475741E-4):7.002841895695374E-5,79:0.0018220111766783851)…
tree STATE_3595000 = (((((((((((((((1:5.252301142892798E-4,13:5.252301142892798E-4):0.001071202627606687,((((4:4.873679031541367E-4,((74:7.108691927334785E-5,94:7.108691927334785E-5):1.9492921562974E-5,120:9.057984083632185E-5):3.967880623178149E-4):2.573475492120904E-4,15:7.447154523662271E-4):4.5378166518738597E-4,16:0.001198497117553613):2.6767374872469353E-4,14:0.0014661708662783066):1.302618…
tree STATE_3600000 = ((((((((((((((((((((1:1.3965962327446832E-4,16:1.3965962327446832E-4):0.0012701829032566265,(8:1.8604645165872918E-4,75:1.8604645165872918E-4):0.0012237960748723658):5.846600730921494E-4,13:0.0019945025996232443):4.726735057284121E-4,12:0.0024671761053516564):5.560471017534508E-4,(((14:3.622965650524953E-4,18:3.622965650524953E-4):9.562665822252761E-5,(81:2.178787035381539E-5…
tree STATE_3605000 = ((((((((((((((((((((((1:9.824638753623243E-5,12:9.824638753623243E-5):3.4129621553345506E-4,16:4.3954260306968746E-4):0.0015092462108301763,((15:3.951061976472372E-4,(69:1.4920163855353834E-4,120:1.4920163855353834E-4):2.459045590936989E-4):7.78379680084922E-4,79:0.0011734858777321592):7.753029361677046E-4):0.001093532060602723,(8:0.0011559117995016107,75:0.001155911799501610…
tree STATE_3610000 = (((((((((((((((((((1:7.886209627537309E-4,79:7.886209627537309E-4):8.398293917098368E-4,125:0.0016284503544635677):0.0012251534516356801,107:0.002853603806099248):2.036450381011439E-4,((((8:0.0010060622336026939,75:0.0010060622336026939):0.0010573001817849176,16:0.0020633624153876115):3.466130678029889E-4,(81:8.657181554533902E-4,93:8.657181554533902E-4):0.00154425732773721):…
tree STATE_3615000 = ((((((((((((((((((((((1:4.316271750869858E-4,79:4.316271750869858E-4):9.854851648024151E-4,(((12:4.278461327668614E-4,15:4.278461327668614E-4):9.830316449282458E-5,14:5.26149297259686E-4):5.419179556007998E-4,94:0.0010680672528604858):3.49045087028915E-4):0.0011613095184157462,(13:0.0021330169886418864,69:0.0021330169886418864):4.454048696632606E-4):1.572038425900089E-4,((91:…
tree STATE_3620000 = ((((((((((((((((1:0.0044347592155559125,((4:0.0033310169126289013,((((12:1.0121159091547251E-4,16:1.0121159091547251E-4):3.0755713778763067E-4,(79:3.83697986524523E-6,120:3.83697986524523E-6):4.0493174883785796E-4):9.055271547038558E-4,13:0.001314295883406959):4.6050939360969064E-4,((((14:1.6364719468988688E-4,69:1.6364719468988688E-4):1.085468346999107E-4,94:2.72194029389797…
tree STATE_3625000 = ((((((((((((((((1:7.792939440269414E-4,15:7.792939440269414E-4):0.001866776171682301,((4:0.001224104430166825,69:0.001224104430166825):8.502820676740412E-4,18:0.0020743864978408663):5.716836178683762E-4):0.0018169040615417134,((8:0.001212190178361664,75:0.001212190178361664):0.003143738109694894,(((((12:2.4454148225873596E-4,13:2.4454148225873596E-4):5.982893976218978E-4,(((1…
tree STATE_3630000 = (((((((((((((((((1:2.3240546649061527E-4,((14:4.796342453855976E-5,16:4.796342453855976E-5):1.5596703947700957E-4,120:2.0393046401556933E-4):2.847500247504594E-5):0.0031187573822439537,(4:0.0013022007537664983,18:0.0013022007537664983):0.002048962094968071):0.0011960887190287641,((8:6.005059245268961E-4,75:6.005059245268961E-4):0.003107040484403205,125:0.003707546408930101):8…
tree STATE_3635000 = (((((((((((((((((((1:3.9048112072615583E-4,16:3.9048112072615583E-4):1.6212862557949146E-4,12:5.526097463056473E-4):0.002114887334651934,(74:0.0010991964385521794,107:0.0010991964385521794):0.001568300642405402):8.439635032224608E-4,((8:8.730968335517454E-4,75:8.730968335517454E-4):0.0014581418759002365,(13:0.001187130096562299,94:0.001187130096562299):0.0011441086128896828):…
tree STATE_3640000 = (((((((((((((((((((((((1:8.125829522255755E-4,74:8.125829522255755E-4):5.345214973807383E-4,(((13:5.285022642481274E-4,107:5.285022642481274E-4):4.6087097378432243E-5,14:5.745893616265597E-4):6.973330425901262E-5,94:6.443226658855723E-4):7.027817837207415E-4):6.699744253824489E-4,(81:2.5529114345538905E-4,93:2.5529114345538905E-4):0.0017617877315333737):9.598697826854702E-4,1…
tree STATE_3645000 = ((((((((((((((((((((((((1:8.773445563055223E-5,18:8.773445563055223E-5):4.573407969765336E-5,16:1.334685353282056E-4):2.645414255814883E-4,15:3.9800996090969394E-4):3.935912418032554E-4,94:7.916012027129494E-4):9.236452234341189E-4,(8:0.0011616450537925286,75:0.0011616450537925286):5.536013723545397E-4):3.699604539995735E-4,((4:0.0013405563566857288,91:0.0013405563566857288):…
tree STATE_3650000 = (((((((((((((((((((((((1:4.1209400051905534E-4,16:4.1209400051905534E-4):4.3969749858066136E-4,(15:7.928506918895364E-4,(18:7.592153229575257E-6,107:7.592153229575257E-6):7.852585386599612E-4):5.8940807210180264E-5):8.783915236206806E-4,((12:0.0011586496658962016,79:0.0011586496658962016):2.268100435438181E-4,74:0.0013854597094400197):3.4472331328037767E-4):4.516570484075443E…
tree STATE_3655000 = (((((((((((((((((((1:3.4542912347641585E-4,15:3.4542912347641585E-4):0.002242806273090298,(((13:5.838295305465115E-4,74:5.838295305465115E-4):1.5307893389918375E-4,(79:5.300306240028753E-4,94:5.300306240028753E-4):2.068778404428199E-4):0.0012826269877427403,(91:0.0011202482574526325,125:0.0011202482574526325):8.992871947358029E-4):5.686999443782785E-4):4.719905203137932E-4,((…
tree STATE_3660000 = (((((((((((((((1:0.0038379812547054176,(((4:0.0023265584464432216,((((((13:4.6772406795370867E-4,74:4.6772406795370867E-4):8.409333848919396E-4,91:0.0013086574528456483):1.0230305552090188E-4,((15:4.2047136980282503E-4,(18:1.8704654226408583E-4,69:1.8704654226408583E-4):2.334248275387392E-4):5.682743663822456E-4,79:9.887457361850707E-4):4.2221477218147953E-4):5.36943264652684…
tree STATE_3665000 = (((((((((((((((((((1:1.732540404322182E-5,120:1.732540404322182E-5):0.002634674604776659,4:0.002652000008819881):8.722508519911332E-4,((13:9.24508969105503E-4,91:9.24508969105503E-4):2.2164983232707226E-4,(74:9.225188558846216E-4,(107:4.480730984894417E-4,125:4.480730984894417E-4):4.7444575739517993E-4):2.236399455479536E-4):0.002378092059378439):9.044098095878327E-4,((((12:1…
tree STATE_3670000 = ((((((((((((((1:0.0010899388886338236,16:0.0010899388886338236):0.002818690601827594,((((((4:0.0011981720398002436,(13:1.884357634042571E-4,94:1.884357634042571E-4):0.0010097362763959864):9.281802525234631E-4,74:0.0021263522923237067):1.8152537244372048E-4,91:0.002307877664767427):3.512261572497081E-4,120:0.0026591038220171353):5.494740251007898E-4,((12:0.0022356816123525066,…
tree STATE_3675000 = (((((((((((((((((1:0.002734809430245945,(14:7.640638645336831E-4,16:7.640638645336831E-4):0.001970745565712262):5.521207148815985E-4,(((4:0.0012628899656246446,(((18:2.2998038216347805E-4,125:2.2998038216347805E-4):4.070546383435615E-4,(81:6.836557562721197E-5,93:6.836557562721197E-5):5.686694448798276E-4):3.060410482670512E-4,79:9.430760687740907E-4):3.1981389685055385E-4):6…
tree STATE_3680000 = ((((((((((((((((((1:0.002577830992881379,(((14:0.001695370324475395,(16:0.0013140586676874263,79:0.0013140586676874263):3.813116567879687E-4):5.696320966746924E-4,69:0.0022650024211500874):5.461547635895103E-5,91:0.0023196178975090384):2.582130953723404E-4):4.905374204760985E-5,(8:4.009952576506382E-4,75:4.009952576506382E-4):0.0022258894772783505):0.0014224659611116732,(((12…
tree STATE_3685000 = (((((((((((((((((1:6.53494764051419E-5,94:6.53494764051419E-5):0.0012729028180291846,(18:7.37930122962981E-4,125:7.37930122962981E-4):6.003221714713454E-4):5.968416857797536E-4,4:0.00193509398021408):8.494145498058709E-4,((8:0.0018730208810163148,75:0.0018730208810163148):7.94566539169749E-4,((12:7.837332550317807E-4,((74:6.097805348029652E-4,107:6.097805348029652E-4):3.66974…
tree STATE_3690000 = (((((((((((((((((((((1:4.188507378476614E-4,74:4.188507378476614E-4):2.3475833704197073E-4,69:6.536090748896321E-4):3.435841489841376E-5,15:6.879674897880459E-4):9.445422633115865E-4,107:0.0016325097530996324):1.9024038524473276E-4,((12:5.420384836730677E-4,120:5.420384836730677E-4):0.0012709754102355744,14:0.001813013893908642):9.736244435723171E-6):2.4563347504001675E-4,(13…
tree STATE_3695000 = ((((((((((((((((((((((1:0.001933052819666451,16:0.001933052819666451):8.52240474940127E-6,(14:1.9040712354063486E-4,69:1.9040712354063486E-4):0.0017511681008752175):6.646164159001839E-6,(18:7.14454715855079E-5,94:7.14454715855079E-5):0.0018767759169893462):1.8982745914617166E-4,(12:0.0018186132307656483,107:0.0018186132307656483):3.194356169553775E-4):0.0011266750473934942,((…
tree STATE_3700000 = (((((((((((((((((((1:4.791126082387E-4,(13:3.724574466247948E-6,15:3.724574466247948E-6):4.7538803377245205E-4):0.0018939308618841305,(((8:0.001014233927090876,75:0.001014233927090876):0.0011038824473130113,14:0.0021181163744038874):1.2890275694203224E-4,(81:9.511505432422121E-4,93:9.511505432422121E-4):0.0012958685881037076):1.260243387769108E-4):2.775704344689517E-4,((4:0.0…
tree STATE_3705000 = (((((((((((((((((((((((1:2.7248063137300744E-5,14:2.7248063137300744E-5):6.0412583036377536E-5,13:8.766064617367828E-5):0.0012158673082097529,15:0.001303527954383431):1.0404259695786307E-4,((12:7.768969852689361E-4,(18:5.730362918687385E-4,(94:2.5557540575834827E-4,107:2.5557540575834827E-4):3.174608861103902E-4):2.0386069340019766E-4):1.1614347897038048E-4,16:8.9304046423931…
tree STATE_3710000 = ((((((((((((((((((1:7.340094463345854E-4,120:7.340094463345854E-4):0.001059533840296833,(4:7.904985672599922E-4,79:7.904985672599922E-4):0.0010030447193714264):4.6203418411627957E-4,91:0.002255577470747698):2.2960762209987568E-4,(((8:0.0011332224063587304,75:0.0011332224063587304):2.562588106159846E-4,(69:9.395407353714924E-4,((74:7.41359494284701E-4,(81:5.472897551224477E-4,…
tree STATE_3715000 = ((((((((((((((((((((((((1:1.7950684527733983E-4,94:1.7950684527733983E-4):1.8455045379771372E-4,107:3.6405729907505356E-4):7.496403600565858E-4,4:0.0011136976591316393):3.2653348234864665E-5,((15:6.620878345863149E-4,120:6.620878345863149E-4):2.87591008315719E-4,(16:1.1741303122719926E-4,79:1.1741303122719926E-4):8.322658116748347E-4):1.966721644644701E-4):2.654317020772622E-…
tree STATE_3720000 = (((((((((((((((((((((1:1.7229668535504093E-4,74:1.7229668535504093E-4):3.9093692516995447E-4,16:5.632336105249954E-4):0.0011382733257345185,125:0.001701506936259514):2.686914078655828E-4,((12:5.060816110163818E-4,18:5.060816110163818E-4):0.0013696804539081447,(((13:2.0781670255669573E-4,120:2.0781670255669573E-4):1.4468867899855621E-4,15:3.5250538155525194E-4):7.1320490903228…
tree STATE_3725000 = (((((((((((((((((((1:6.529279951156446E-4,74:6.529279951156446E-4):0.0010549149670875664,(15:0.001320549659778259,125:0.001320549659778259):3.87293302424952E-4):1.3900905997338048E-4,16:0.0018468520221765915):6.936996964642306E-4,(((4:3.616512081197898E-4,8:3.616512081197898E-4):0.0011114021280644293,69:0.0014730533361842191):8.453865566659135E-4,(((((12:1.2843561941873395E-5…
tree STATE_3730000 = (((((((((((((((((((((1:7.046046473813861E-4,74:7.046046473813861E-4):7.599090931680159E-4,4:0.001464513740549402):4.040075117563906E-4,((((8:7.5809041340031E-4,15:7.5809041340031E-4):2.1533877152652467E-4,(69:2.1459821259871227E-4,120:2.1459821259871227E-4):7.588309723281224E-4):2.600078284025943E-4,125:0.001233437013329429):4.904431175334291E-4,91:0.001723880130862858):1.446…
tree STATE_3735000 = ((((((((((((((((((((((((1:0.0015947231730668895,(13:5.140176142091778E-4,74:5.140176142091778E-4):0.0010807055588577118):3.6460055189512777E-4,4:0.0019593237249620173):1.836295125361106E-4,(16:0.0020144664933575826,107:0.0020144664933575826):1.2848674414054533E-4):8.757750407181412E-4,(((8:0.0012199773588995883,(15:0.0010889394401364981,91:0.0010889394401364981):1.31037918763…
tree STATE_3740000 = (((((((((((((((((1:6.540341257560421E-4,(94:1.3298477886395632E-4,107:1.3298477886395632E-4):5.210493468920858E-4):0.0017659384092330046,(((12:0.0012189375028368796,69:0.0012189375028368796):5.103711647243543E-4,(14:0.0012288717965055782,((75:1.8189473901437616E-4,81:1.8189473901437616E-4):1.9843242832053406E-4,93:3.803271673349102E-4):8.485446291706679E-4):5.004368710556557E…
tree STATE_3745000 = (((((((((((((((((((1:0.001332467675355659,(13:9.840427138188559E-4,69:9.840427138188559E-4):3.4842496153680304E-4):4.1182128104788867E-4,12:0.0017442889564035476):1.0911381375306914E-4,8:0.0018534027701566167):8.63854621360959E-5,(16:0.0015362786497113271,18:0.0015362786497113271):4.035095825813855E-4):0.0013707799110365645,((4:0.0020173697727452603,79:0.0020173697727452603):…
tree STATE_3750000 = (((((((((((((((((((1:2.0388089344304986E-4,120:2.0388089344304986E-4):1.2688210727318438E-4,69:3.3076300071623423E-4):0.002186146483005062,(14:7.636318377406106E-4,94:7.636318377406106E-4):0.0017532776459806857):5.293995970290853E-4,8:0.0030463090807503817):0.001484558755123583,((((12:0.0011086134710409697,15:0.0011086134710409697):9.871009012774293E-4,18:0.002095714372318399…
tree STATE_3755000 = (((((((((((((((((((1:1.1721176174667577E-5,107:1.1721176174667577E-5):0.0012520614297367246,15:0.0012637826059113922):2.5290689820991704E-4,((14:1.7831983724726873E-5,94:1.7831983724726873E-5):0.001147633806110625,91:0.001165465789835352):3.512237142859573E-4):3.8411047100985135E-5,69:0.0015551005512222944):2.9526223601549916E-4,8:0.0018503627872377935):0.0014839894332489968,…
tree STATE_3760000 = (((((((((((((((((((1:2.8955209519029637E-6,16:2.8955209519029637E-6):3.1829023577906835E-5,15:3.47245445298098E-5):2.2492771812523507E-4,(18:3.816366805892154E-5,107:3.816366805892154E-5):2.2148859459612333E-4):0.003077977820623107,(81:9.201594650499491E-5,93:9.201594650499491E-5):0.003245614136773157):1.410104842141293E-4,(((14:2.6118684535535766E-4,79:2.6118684535535766E-4)…
tree STATE_3765000 = ((((((((((((((((((1:1.5055760913977837E-5,15:1.5055760913977837E-5):3.3314965021775754E-4,107:3.482054111317354E-4):1.9490915342550792E-4,16:5.431145645572433E-4):0.0019244354464826659,91:0.002467550011039909):0.00206297738868346,(((4:0.0024076563146261253,79:0.0024076563146261253):0.001543663308890031,(((13:9.461788438608906E-4,74:9.461788438608906E-4):1.651603464015689E-4,1…
tree STATE_3770000 = (((((((((((((((((((((1:6.763103572383767E-4,13:6.763103572383767E-4):6.568961130666779E-4,107:0.0013332064703050546):1.1239725326815382E-4,15:0.0014456037235732085):0.0021264634549172778,(((12:0.0019427841173176462,(81:3.197545554428247E-4,93:3.197545554428247E-4):0.0016230295618748214):3.406825908791188E-5,69:0.001976852376405558):2.598423203017692E-4,18:0.002236694696707327…
tree STATE_3775000 = ((((((((((((((((((((((1:2.848079023965348E-4,16:2.848079023965348E-4):3.267948804070152E-4,120:6.1160278280355E-4):9.572578977555624E-4,((13:2.510483851832167E-4,74:2.510483851832167E-4):2.1095137379035833E-4,15:4.61999758973575E-4):0.0011068609215855374):0.001070809363752395,79:0.0026396700443115074):2.40137912644768E-4,(((81:8.373889939739035E-4,93:8.373889939739035E-4):6.1…
tree STATE_3780000 = ((((((((((((((((((((1:8.863957185623922E-4,(74:4.835479311015989E-4,120:4.835479311015989E-4):4.028477874607933E-4):2.6656129317152483E-5,(15:4.896831823703257E-4,79:4.896831823703257E-4):4.2336866550921894E-4):8.963211891791007E-4,(13:3.801054680573284E-4,16:3.801054680573284E-4):0.001429267569001317):8.348801819983145E-5,((18:5.395353190286205E-4,(81:2.2489561833234577E-4,9…
tree STATE_3785000 = (((((((((((((((((((((1:0.0018211597245413077,120:0.0018211597245413077):4.378544368206826E-5,(16:0.001595012087389674,79:0.001595012087389674):2.699330808337019E-4):1.4422150725464013E-4,14:0.002009166675478016):1.3651050455576333E-4,((13:3.535006420221447E-4,15:3.535006420221447E-4):0.0011592730636560526,(74:9.265174650745537E-4,107:9.265174650745537E-4):5.862562406036436E-4…
tree STATE_3790000 = (((((((((((((((((((1:3.597857959737364E-4,14:3.597857959737364E-4):6.567499737461422E-4,((15:5.553215428004416E-4,120:5.553215428004416E-4):3.950627663881853E-4,16:9.503843091886269E-4):6.615146053125167E-5):0.0018610980011353826,(8:7.407055554915832E-4,75:7.407055554915832E-4):0.002136928215363678):0.0010648903512951312,(12:0.0017015676693029357,69:0.0017015676693029357):0.0…
tree STATE_3795000 = (((((((((((((((((((1:0.0013011799322654144,((14:0.0010131055992497918,120:0.0010131055992497918):1.5445082750834417E-4,16:0.001167556426758136):1.3362350550727843E-4):3.264573207760505E-4,15:0.0016276372530414649):7.34492454116211E-4,18:0.002362129707157676):2.473695581506814E-4,(((12:1.6141551311393617E-4,69:1.6141551311393617E-4):4.005910983627414E-6,79:1.6542142409756359E-…
tree STATE_3800000 = (((((((((((((((((((1:7.321042555454429E-4,(79:2.626538390503266E-4,120:2.626538390503266E-4):4.694504164951163E-4):9.386963964616125E-4,12:0.0016708006520070554):6.850590988101599E-4,((16:2.148813789476351E-4,107:2.148813789476351E-4):8.390507320145647E-4,18:0.0010539321109621998):0.0013019276398550156):2.141079866927651E-4,(14:0.0024003703172992847,(69:0.001989324600191233,(…
tree STATE_3805000 = (((((((((((((((((((((((((((((1:2.0339580316416778E-4,120:2.0339580316416778E-4):1.4323535635370874E-4,69:3.466311595178765E-4):3.403337691685525E-5,12:3.8066453643473177E-4):0.001034644643645438,(81:9.245527178516288E-4,93:9.245527178516288E-4):4.907564622285412E-4):1.3340945460180663E-4,125:0.0015487186346819766):2.494514463652689E-6,79:0.0015512131491456293):1.7286322541699…
tree STATE_3810000 = ((((((((((((((((((((((1:1.414416402782956E-4,74:1.414416402782956E-4):0.0018985417689738391,((4:7.466049092717538E-4,94:7.466049092717538E-4):9.401722106827868E-4,(15:8.996952721246979E-4,91:8.996952721246979E-4):7.870818478298427E-4):3.5320628929759413E-4):2.0941108151295617E-4,((12:0.0016458947506507774,((16:4.1162163931363256E-4,107:4.1162163931363256E-4):4.221569305418731…
tree STATE_3815000 = ((((((((((((((((((((((((1:1.2637312115630964E-4,18:1.2637312115630964E-4):0.001116792156561372,74:0.0012431652777176816):6.547497774466702E-4,94:0.0018979150551643518):9.730790154089276E-5,12:0.0019952229567052446):7.684673296770193E-5,15:0.0020720696896729465):9.176937607083008E-5,(16:3.696483191837069E-4,120:3.696483191837069E-4):0.0017941907465600696):0.0014765017416492297…
tree STATE_3820000 = ((((((((((((((((((((((1:1.8983287090673333E-4,94:1.8983287090673333E-4):8.032955910458007E-5,74:2.701624300113134E-4):1.8392075070544872E-4,120:4.540831807167621E-4):3.971662872030832E-4,18:8.512494679198453E-4):5.050049071621959E-4,((4:0.0012619164924524084,16:0.0012619164924524084):3.7977987961635264E-5,12:0.0012998944804140436):5.635989466799764E-5):2.3494205136860916E-4,(…
tree STATE_3825000 = (((((((((((((((((((1:3.9761406623056516E-4,107:3.9761406623056516E-4):3.9541107839364046E-5,((4:6.564425447107617E-5,16:6.564425447107617E-5):3.26381865324324E-4,94:3.920261197954002E-4):4.5129054274529025E-5):6.634970493116491E-4,18:0.0011006522233815783):0.0028004465986821827,((8:9.87887393459393E-4,75:9.87887393459393E-4):0.0027809299662876143,(((12:0.0017168059141709682,(…
tree STATE_3830000 = ((((((((((((((((((((((1:2.0450864798135133E-4,12:2.0450864798135133E-4):9.470749315508952E-5,125:2.9921614113644085E-4):0.0011913626699428105,((((13:4.868709181605835E-5,69:4.868709181605835E-5):1.899392246166215E-4,79:2.3862631643267984E-4):8.628212306899664E-4,18:0.0011014475471226462):1.3108462726329302E-4,94:0.0012325321743859392):2.5804663669331206E-4):7.090002899226362E…
tree STATE_3835000 = ((((((((((((((((((((1:1.3010740944224627E-4,12:1.3010740944224627E-4):0.0014471182945692213,8:0.0015772257040114676):4.558125669782982E-4,((((13:4.860306616779468E-5,14:4.860306616779468E-5):7.119971256834727E-4,(79:6.631159519783989E-4,125:6.631159519783989E-4):9.748423987286843E-5):4.806893783647436E-4,69:0.001241289570216011):2.923321318988937E-4,(74:4.327065197464405E-4,1…
tree STATE_3840000 = ((((((((((((((((((((1:0.0012639356118517356,(((4:5.101297234783714E-4,12:5.101297234783714E-4):3.5729437457558927E-4,(18:2.411745052859421E-4,107:2.411745052859421E-4):6.262495927680185E-4):3.8455352164470783E-4,(16:8.754909502183588E-4,94:8.754909502183588E-4):3.764866694803097E-4):1.1957992153067108E-5):4.384565814563096E-4,((8:0.001436363564902031,(((13:3.795170186225913E-…
tree STATE_3845000 = ((((((((((((((((((((((1:0.001683638999028048,((12:1.7737868220801483E-4,107:1.7737868220801483E-4):2.117699408480018E-4,16:3.8914862305601663E-4):0.0012944903759720312):5.063877760898381E-4,(((8:3.456198445896396E-4,15:3.456198445896396E-4):4.546963657084356E-4,((13:9.566693061331493E-5,120:9.566693061331493E-5):2.3944973312177827E-4,((14:2.981212706508545E-4,79:2.98121270650…
tree STATE_3850000 = (((((((((((((((((1:0.0014321005664163717,12:0.0014321005664163717):7.123949169376542E-5,107:0.001503340058110137):7.421693737547671E-4,18:0.002245509431864904):0.0012330296485211644,(((13:6.27505987166629E-4,15:6.27505987166629E-4):6.262008828860307E-4,125:0.0012537068700526597):0.0010012761711494912,((69:9.280701863104852E-4,79:9.280701863104852E-4):9.578201579621264E-4,74:0…
tree STATE_3855000 = (((((((((((((((((((((1:4.727050354896297E-5,107:4.727050354896297E-5):8.437606492679695E-4,18:8.910311528169325E-4):7.613154365160536E-4,69:0.0016523465893329861):2.456714051958136E-4,(((12:3.9701235070040613E-4,74:3.9701235070040613E-4):1.0708952122565068E-4,125:5.041018719260568E-4):3.7394754656515502E-6,79:5.078413473917084E-4):0.0013901766471370912):0.0018083496837086668,…
tree STATE_3860000 = (((((((((((((((((((((1:7.315589379567977E-4,79:7.315589379567977E-4):2.3854536471867936E-4,18:9.701043026754771E-4):7.35161470158352E-5,69:0.0010436204496913123):1.7970996860716747E-4,91:0.0012233304182984797):1.2775349204107497E-4,4:0.0013510839103395547):4.76723772797249E-4,(((((12:5.56025829860897E-4,120:5.56025829860897E-4):3.2696431730708394E-4,74:8.82990147167981E-4):2.…
tree STATE_3865000 = (((((((((((((((((((1:0.0016815052567516655,107:0.0016815052567516655):0.001041777875261638,(((((4:0.0014246103510224387,69:0.0014246103510224387):5.234793109810173E-5,120:0.0014769582821205405):8.091126149212171E-5,(15:3.0396325640877624E-4,79:3.0396325640877624E-4):0.001253906287203886):9.66585508921571E-5,8:0.0016545280945048193):0.0010477734436999564,18:0.00270230153820477…
tree STATE_3870000 = (((((((((((((((((((((1:0.0013773722334794135,(18:0.0011196390892631216,69:0.0011196390892631216):2.577331442162919E-4):3.914708958449504E-4,14:0.001768843129324364):2.4371231154687433E-5,(107:7.308183355809796E-4,120:7.308183355809796E-4):0.0010623960248980716):1.3811388573043717E-4,(13:0.001302593611620864,125:0.001302593611620864):6.287346345886244E-4):8.951694082077253E-4,…
tree STATE_3875000 = (((((((((((((((((((((1:4.522591706174243E-5,107:4.522591706174243E-5):0.001912294736690173,(4:5.57129001442091E-4,(14:8.37856192008123E-5,16:8.37856192008123E-5):4.7334338224127865E-4):0.0014003916523098244):3.9687617040658424E-4,(18:0.0018839059920564677,69:0.0018839059920564677):4.7049083210203187E-4):1.6489937192396996E-4,(((((12:3.120129904887775E-4,74:3.120129904887775E-…
tree STATE_3880000 = ((((((((((((((((((((1:7.719162726715778E-5,(69:1.7118552339787278E-5,107:1.7118552339787278E-5):6.007307492737051E-5):0.0013467600034704342,125:0.001423951630737592):6.309432665691566E-4,91:0.0020548948973067487):3.007121880007728E-4,(8:3.2633511561904675E-4,94:3.2633511561904675E-4):0.0020292719696884745):3.1237552824620214E-5,(4:0.0020954431105908427,79:0.002095443110590842…
tree STATE_3885000 = ((((((((((((((((((1:7.475010896128551E-4,18:7.475010896128551E-4):1.2064281770599202E-4,94:8.681439073188472E-4):3.123132625259649E-4,120:0.001180457169844812):0.0012209691211940042,(12:8.011874599217216E-4,15:8.011874599217216E-4):0.0016002388311170948):0.0012056562235873932,((8:0.0016657814442955447,(13:7.842325102552091E-4,(16:2.4039903828218347E-4,107:2.4039903828218347E-…
tree STATE_3890000 = ((((((((((((((((((1:4.400693814669525E-4,120:4.400693814669525E-4):0.001397506092263931,18:0.0018375754737308837):8.776073264286856E-5,((4:0.0015997781589670202,(12:0.001134708623121362,(13:9.944935344412438E-4,15:9.944935344412438E-4):1.402150886801181E-4):4.6506953584565824E-4):2.52639880622602E-4,79:0.0018524180395896222):7.291816678413007E-5):9.184500578895908E-4,((((14:9…
tree STATE_3895000 = ((((((((((((((((((((((1:8.632248095752315E-4,120:8.632248095752315E-4):0.0014043114499354779,8:0.0022675362595107095):3.8153346394774424E-4,((((14:2.1506734517372534E-4,94:2.1506734517372534E-4):1.7175537070082103E-4,(16:1.5408839865830462E-4,125:1.5408839865830462E-4):2.3273431721624176E-4):5.67621231868205E-4,74:9.544439477427514E-4):0.0016811547371215223,18:0.0026355986848…
tree STATE_3900000 = (((((((((((((((((((1:1.2629696232269904E-4,69:1.2629696232269904E-4):0.0029644424341298344,(((((4:0.001164070142802017,12:0.001164070142802017):1.6219454595110924E-4,(((8:9.392591394835589E-4,(18:7.240967907527871E-4,74:7.240967907527871E-4):2.1516234873077188E-4):8.477720281041188E-5,125:0.0010240363422939708):2.5866486726752692E-5,14:0.0010499028290207235):2.763618597324028…
tree STATE_3905000 = ((((((((((((((((1:0.0037503110667843854,(75:0.002657101832797426,(81:4.898761521908829E-4,93:4.898761521908829E-4):0.002167225680606543):0.0010932092339869595):0.001324416063811432,((((4:0.0017714266310635872,((((((8:5.739984970193873E-4,12:5.739984970193873E-4):1.513723720848062E-4,(13:2.0850979702069635E-4,15:2.0850979702069635E-4):5.168610720834971E-4):4.0104172995665543E-…
tree STATE_3910000 = ((((((((((((((((((((((1:1.4308892703169564E-4,79:1.4308892703169564E-4):2.7713534196288826E-4,14:4.202242689945839E-4):2.1550671057751102E-4,74:6.357309795720949E-4):4.3952389795026974E-5,12:6.796833693671219E-4):0.0010366171457117136,(((8:6.013420249490337E-4,69:6.013420249490337E-4):1.939998505343743E-4,15:7.95341875483408E-4):2.3361457741804528E-4,(18:2.0610557058822597E-4…
tree STATE_3915000 = ((((((((((((((((((((1:2.0039126001749935E-4,12:2.0039126001749935E-4):0.0024947602979480303,((4:7.26761034271943E-4,13:7.26761034271943E-4):3.2440297788045185E-4,120:0.0010511640121523948):0.0016439875458131347):1.0665463708029116E-4,((14:5.431296011255283E-4,79:5.431296011255283E-4):5.567871080327084E-4,74:0.0010999167091582367):0.001701889485887584):1.968272191839775E-4,(((…
tree STATE_3920000 = (((((((((((((((((((((1:0.0015101303353210428,4:0.0015101303353210428):8.274847253555246E-4,(((12:1.6198145380578546E-4,79:1.6198145380578546E-4):3.227523428428211E-4,18:4.8473379664860656E-4):0.0013464656959952196,(74:0.0010629284672118355,125:0.0010629284672118355):7.682710254319908E-4):5.064155680327411E-4):1.5474398280856342E-4,(16:0.0016520589975403974,120:0.0016520589975…
tree STATE_3925000 = ((((((((((((((((((((((1:6.489930956270613E-4,(16:3.8321292083320175E-4,74:3.8321292083320175E-4):2.657801747938596E-4):0.0012386313770337241,8:0.0018876244726607856):7.394129852219384E-4,(75:0.0016509198631618714,(81:7.892535204003382E-4,93:7.892535204003382E-4):8.616663427615332E-4):9.761175947208525E-4):2.498633169226061E-4,(((4:0.001186460472371481,125:0.001186460472371481…
tree STATE_3930000 = (((((((((((((((((((((((1:0.0013674442795739107,(74:2.5904491189041804E-4,120:2.5904491189041804E-4):0.0011083993676834925):7.302636032020301E-4,91:0.0020977078827759408):3.0182410622333353E-4,((75:4.1272803589548424E-4,81:4.1272803589548424E-4):0.0011653637149311273,93:0.0015780917508266116):8.214402381726627E-4):5.526472661100666E-4,(((4:8.850170781230199E-4,69:8.85017078123…
tree STATE_3935000 = (((((((((((((((((((((1:9.220261106175397E-4,16:9.220261106175397E-4):1.1067486482478216E-4,91:0.0010327009754423219):1.8480454561611414E-4,(79:9.94895561335445E-5,107:9.94895561335445E-5):0.0011180159649248915):8.570233070715539E-4,74:0.00207452882812999):0.001067510408309844,8:0.003142039236439834):4.3335796088636754E-4,(((12:0.002521211194498551,69:0.002521211194498551):8.9…
tree STATE_3940000 = ((((((((((((((((((1:0.001395797744681519,18:0.001395797744681519):2.3512361717969348E-4,91:0.0016309213618612125):8.144772293316267E-4,((8:7.391945482229393E-4,74:7.391945482229393E-4):6.782205828909433E-4,94:0.0014174151311138825):0.0010279834600789566):0.0015645828561851012,(((4:0.0017635682006987303,(((12:8.849642499497277E-5,69:8.849642499497277E-5):1.429361132832454E-4,1…
tree STATE_3945000 = ((((((((((((((((((((((1:5.509931116899941E-4,13:5.509931116899941E-4):0.001402987042219047,91:0.001953980153909041):9.740539348109456E-5,((4:0.0010168625991363537,16:0.0010168625991363537):1.8324321327430775E-4,12:0.0012001058124106615):8.512797349794741E-4):6.336793953907573E-4,125:0.002685064942780893):1.773530898092476E-4,((8:0.0019724561575673867,18:0.0019724561575673867)…
tree STATE_3950000 = (((((((((((((((((((1:7.246428055512392E-4,79:7.246428055512392E-4):0.0017519201420271259,14:0.002476562947578365):7.341510054657955E-4,((15:3.487374272949459E-4,74:3.487374272949459E-4):7.279336181411067E-4,(107:2.44379361492454E-4,120:2.44379361492454E-4):8.322916839435987E-4):0.0021340429076081077):2.833189832635442E-4,(((4:7.513015273518503E-4,16:7.513015273518503E-4):0.00…
tree STATE_3955000 = ((((((((((((((((1:0.001162740120119981,8:0.001162740120119981):0.003199229245143062,(14:6.266585489117782E-4,107:6.266585489117782E-4):0.0037353108163512647):6.23684443880855E-7,(((16:5.13279090826436E-4,94:5.13279090826436E-4):0.0013897086684995237,79:0.0019029877593259596):2.9943917857643064E-4,125:0.0022024269379023903):0.0021601661118045338):1.122512855807993E-4,((((4:0.0…
tree STATE_3960000 = ((((((((((((((((((((1:1.9323453415214697E-5,12:1.9323453415214697E-5):7.410630220349216E-4,(13:5.093964721985854E-4,120:5.093964721985854E-4):2.509900032515508E-4):7.056068672103725E-4,(14:7.974491594575184E-4,15:7.974491594575184E-4):6.685441832029904E-4):0.001091720404525589,(4:0.0017664373065508297,((8:0.0016611234786794754,69:0.0016611234786794754):5.0185489108601176E-5,1…
tree STATE_3965000 = ((((((((((((((((((((((((1:2.1857584575542803E-4,12:2.1857584575542803E-4):2.2505799543295912E-5,79:2.4108164529872394E-4):1.50121253270174E-4,4:3.9120289856889795E-4):8.392837333208573E-4,(16:4.5892507895350595E-4,94:4.5892507895350595E-4):7.715615529362492E-4):4.903747289138514E-4,(91:0.0014573235671168914,120:0.0014573235671168914):2.635377936867152E-4):0.001006267030319536…
tree STATE_3970000 = ((((((((((((((((((((((1:2.3151064419329754E-4,125:2.3151064419329754E-4):2.992451259830264E-4,69:5.307557701763239E-4):3.917192626177817E-5,91:5.699276964381021E-4):0.0011760476908567075,((4:0.0010204955595627938,107:0.0010204955595627938):4.193666599543193E-4,(((12:2.1006049096592534E-4,79:2.1006049096592534E-4):1.8702979954087265E-4,16:3.97090290506798E-4):1.798065739246613…
tree STATE_3975000 = ((((((((((((((((((((1:3.25037078104841E-4,18:3.25037078104841E-4):0.0011800917342961795,69:0.0015051288124010205):3.6045916234561746E-4,((((((13:4.028195655726144E-4,15:4.028195655726144E-4):1.4953751410820614E-5,14:4.17773316983435E-4):1.2087778913729601E-4,(107:5.130486280332946E-5,120:5.130486280332946E-5):4.873462433174016E-4):8.631962710152626E-5,79:6.249707332222573E-4)…
tree STATE_3980000 = (((((((((((((((((((((1:6.90765141142896E-4,((4:2.616362155276985E-4,107:2.616362155276985E-4):3.744253567305599E-4,(13:5.050776751398715E-4,74:5.050776751398715E-4):1.3098389711838695E-4):5.470356888463755E-5):7.514202793143597E-5,18:7.659071690743319E-4):9.896904322859016E-5,69:8.648762123029221E-4):0.0010288794254120145,(((14:4.490451205064898E-5,15:4.490451205064898E-5):3.…
tree STATE_3985000 = ((((((((((((((((((((((((1:2.780630687404879E-6,69:2.780630687404879E-6):1.7158404902631116E-4,120:1.7436467971371604E-4):3.465693978937657E-4,18:5.209340776074818E-4):1.0415333434647363E-4,91:6.250874119539554E-4):2.4386889812254633E-5,14:6.4947430176621E-4):0.0013943731095929959,8:0.002043847411359206):8.089841344716435E-5,(4:9.415817244150168E-4,13:9.415817244150168E-4):0.0…
tree STATE_3990000 = (((((((((((((((((((1:8.753709082291369E-4,69:8.753709082291369E-4):0.0010897155059029096,120:0.0019650864141320464):6.584349302667927E-5,94:0.0020309299071587256):0.0013421521838602245,(((((4:0.001783074491391934,(74:8.62571140264071E-4,79:8.62571140264071E-4):9.20503351127863E-4):1.5902456035521775E-5,13:0.0017989769474274558):6.396760605862444E-4,(15:0.0015504402192309623,1…
tree STATE_3995000 = (((((((((((((((1:9.808309852154633E-4,(15:5.725895608013258E-4,120:5.725895608013258E-4):4.0824142441413746E-4):0.00107517025190032,(69:6.195689546910825E-4,107:6.195689546910825E-4):0.0014364322824247007):9.787611498039066E-4,79:0.0030347623869196897):8.053700549382802E-4,(((12:2.1941226301671276E-4,18:2.1941226301671276E-4):7.735673136987054E-4,16:9.929795767154182E-4):3.42…
tree STATE_4000000 = ((((((((((((((((1:2.3742634361767254E-4,18:2.3742634361767254E-4):4.1955213784303875E-4,(15:4.1809706138135343E-4,79:4.1809706138135343E-4):2.3888142007935783E-4):0.0015142992347762882,((14:7.70990216786755E-4,74:7.70990216786755E-4):0.0010416367658220215,(107:2.4578460531366315E-5,120:2.4578460531366315E-5):0.0017880485220774104):3.586507336282229E-4):0.0011207381949672546,(…
tree STATE_4005000 = (((((((((((((((((((((((1:6.752312219968292E-4,74:6.752312219968292E-4):3.5155564972815206E-5,15:7.103867869696444E-4):9.29648678347038E-5,120:8.033516548043482E-4):7.297248581786904E-5,18:8.763241406222173E-4):7.916550194540872E-4,(12:5.006810496674379E-4,(14:5.4158454612028204E-5,107:5.4158454612028204E-5):4.465225950554097E-4):0.0011672981104088665):8.328504803021889E-4,(75…
tree STATE_4010000 = ((((((((((((((((((((1:7.209715319746006E-4,15:7.209715319746006E-4):8.809771969261104E-4,((((4:8.38459250876384E-4,94:8.38459250876384E-4):3.156934548793563E-5,(13:6.342735673917494E-6,16:6.342735673917494E-6):8.636858606904021E-4):2.751445583668449E-4,(74:1.1249712690675838E-4,120:1.1249712690675838E-4):0.0010326760278244061):4.356422925866595E-4,((12:3.3360365782843373E-4,1…
tree STATE_4015000 = (((((((((((((((((1:1.214082871846021E-4,74:1.214082871846021E-4):0.0019561045418131934,((75:0.0011585684826892885,81:0.0011585684826892885):5.341502531619438E-4,93:0.0016927187358512323):3.847940931465631E-4):1.8329902810764864E-4,(16:9.878654514780558E-4,69:9.878654514780558E-4):0.0012729464056273883):1.1575606807357874E-4,(8:6.774446581049575E-4,(12:4.562799732389216E-4,120…
tree STATE_4020000 = (((((((((((((((1:0.003647227762514172,(((4:0.001818780099179317,(75:0.001285201781186536,(81:6.766222996484213E-4,93:6.766222996484213E-4):6.085794815381147E-4):5.33578317992781E-4):0.0014126190118361613,(94:0.0011678127151067226,125:0.0011678127151067226):0.0020635863959087555):3.270308110394004E-4,91:0.0035584299220548787):8.879784045929314E-5):0.0013403464410614574,(8:0.00…
tree STATE_4025000 = ((((((((((((((((((1:2.938431075937278E-4,15:2.938431075937278E-4):9.510380108621109E-4,(14:7.205705882671438E-4,18:7.205705882671438E-4):5.243105301886949E-4):6.73314386021023E-4,(4:0.0017805333606601718,125:0.0017805333606601718):1.3766214381668988E-4):0.0015076157109506583,((8:0.0017137419008574617,(13:6.135784390915099E-4,74:6.135784390915099E-4):0.0011001634617659518):6.6…
tree STATE_4030000 = (((((((((((((((((1:0.0012485702334292404,((14:3.966265187823355E-4,18:3.966265187823355E-4):3.5614583894409886E-4,(15:5.984322417179046E-4,79:5.984322417179046E-4):1.543401160085298E-4):4.95797875702806E-4):0.0013118931791825119,(((((8:5.084042622842466E-4,(69:5.53751263485552E-5,107:5.53751263485552E-5):4.530291359356914E-4):1.1708697509103469E-4,16:6.254912373752813E-4):4.4…
tree STATE_4035000 = ((((((((((((((((((((((1:3.423318231731145E-5,18:3.423318231731145E-5):1.0247056343086071E-4,120:1.3670374574817215E-4):8.370158732603579E-4,91:9.7371961900853E-4):9.480666844970296E-4,((((4:4.503675178146472E-4,14:4.503675178146472E-4):1.0846055312469611E-4,15:5.588280709393433E-4):6.052075861822199E-4,(12:8.527690186329757E-4,13:8.527690186329757E-4):3.1126663848858756E-4):6…
tree STATE_4040000 = ((((((((((((((((1:1.0074517509136919E-4,18:1.0074517509136919E-4):0.0028827077824303115,(((16:6.01452701419411E-4,120:6.01452701419411E-4):2.593945035872715E-4,((69:4.410382598681561E-5,74:4.410382598681561E-5):6.570868751333368E-4,107:7.011907011201524E-4):1.5965650388653015E-4):0.001005334553329036,125:0.0018661817583357186):0.001117271199185962):4.396910275084134E-4,((75:0…
tree STATE_4045000 = (((((((((((((((((((1:0.0020484715842626062,79:0.0020484715842626062):0.0015908316041972517,((75:0.001703355970500828,(81:8.56589935862504E-4,93:8.56589935862504E-4):8.467660346383241E-4):0.0010376338579479586,91:0.0027409898284487867):8.983133600110713E-4):7.554763865274617E-5,((4:0.0028602501323490483,(12:0.001012576669854282,(13:3.766820873757747E-4,94:3.766820873757747E-4)…
tree STATE_4050000 = ((((((((((((((((((1:8.458033621429449E-4,((13:3.859538024441696E-4,79:3.859538024441696E-4):8.894732772652119E-5,94:4.749011301706908E-4):3.7090223197225406E-4):0.001432555754838331,(75:0.0010046678667955233,(81:8.610100684061161E-5,93:8.610100684061161E-5):9.185668599549116E-4):0.0012736912501857527):6.076067375823868E-4,((4:3.3092742014875315E-4,(18:2.0698297946992423E-4,74…
tree STATE_4055000 = (((((((((((((((((((((((1:8.224216347632009E-4,74:8.224216347632009E-4):7.597914139613311E-4,18:0.001582213048724532):8.03110920319209E-4,((13:0.001459337624508976,(16:5.967595279867344E-4,120:5.967595279867344E-4):8.625780965222416E-4):1.399953446291197E-4,79:0.0015993329691380957):7.859909999056453E-4):1.3017752193390884E-4,(8:0.002161744366125218,(12:9.793220811596761E-4,15…
tree STATE_4060000 = ((((((((((((((((((((((((1:3.367535796791892E-4,79:3.367535796791892E-4):4.134221242636697E-4,16:7.501757039428589E-4):4.847973254532988E-4,120:0.0012349730293961577):0.0010264900870482051,107:0.002261463116444363):3.7730129132068895E-5,(13:1.600186202958603E-4,18:1.600186202958603E-4):0.0021391746252805714):0.0018510624963093366,(8:0.0029853266192404193,14:0.00298532661924041…
tree STATE_4065000 = (((((((((((((((((((1:0.0022981019526569922,79:0.0022981019526569922):0.0012299045874428994,(((16:1.088938138681992E-4,18:1.088938138681992E-4):0.0010484833861322041,107:0.0011573772000004034):0.0016975213378213189,(91:0.001145149988016198,120:0.001145149988016198):0.0017097485498055243):6.731080022781694E-4):1.469567254597337E-4,4:0.0036749632655596253):1.368561109671776E-4,(…
tree STATE_4070000 = ((((((((((((((1:0.003539035458918908,((((4:0.00115404567433338,(13:4.157977356872288E-4,120:4.157977356872288E-4):7.382479386461512E-4):7.986055684290939E-4,(18:0.0010871068987984252,94:0.0010871068987984252):8.655443439640486E-4):1.9985737200884594E-4,(16:5.863969955148004E-4,79:5.863969955148004E-4):0.0015661116192565196):0.0010905108895940476,((((8:7.670056653292888E-4,91:…
tree STATE_4075000 = (((((((((((((((((1:4.89328605967912E-4,94:4.89328605967912E-4):5.742174283866484E-4,79:0.0010635460343545605):0.0017582530959264471,18:0.0028217991302810076):1.1397221464136886E-4,((75:6.055702124529175E-4,93:6.055702124529175E-4):0.001297006005343573,81:0.0019025762177964905):0.001033195127125886):0.0013709330375100076,((((4:7.104117486210466E-4,(12:3.6759321700216715E-4,14:…
tree STATE_4080000 = (((((((((((((((((((1:1.4869048468354568E-5,79:1.4869048468354568E-5):0.001269166320579231,8:0.0012840353690475857):6.384270261385705E-4,(((14:0.0011141692685106026,125:0.0011141692685106026):3.1291515177764924E-4,(16:0.001134205748407097,94:0.001134205748407097):2.9287867188115477E-4):6.755182849716703E-5,((15:4.283850796751569E-4,69:4.283850796751569E-4):5.564628833692701E-4…
tree STATE_4085000 = ((((((((((((((((((((((((1:2.148066419307653E-4,18:2.148066419307653E-4):9.719297956372206E-4,((8:5.640086811445865E-4,79:5.640086811445865E-4):2.1697122926197274E-4,13:7.809799104065593E-4):4.0575652716142655E-4):1.5925359554586418E-4,12:0.00134599003311385):3.4710614634415383E-4,((15:7.486080214894147E-4,(16:6.107964804299999E-5,94:6.107964804299999E-5):6.875283734464147E-4)…
tree STATE_4090000 = (((((((((((((((((1:4.962781366915736E-4,79:4.962781366915736E-4):0.002022368154333011,((((4:4.897741844224319E-4,69:4.897741844224319E-4):1.6387937251757378E-4,13:6.536535569400056E-4):5.503687719707863E-4,(12:5.328286988658734E-4,18:5.328286988658734E-4):6.711936300449185E-4):5.765830594303004E-4,74:0.0017806053883410923):7.380409026834921E-4):4.357590172165884E-6,((14:3.836…
tree STATE_4095000 = (((((((((((((((((1:5.354187581502268E-4,(13:2.788801432332269E-4,74:2.788801432332269E-4):2.565386149169999E-4):0.0012839681998399518,79:0.0018193869579901786):0.0031795289544835313,((4:0.002694804953627855,((12:2.256976450193213E-4,69:2.256976450193213E-4):6.876547382109058E-4,91:9.133523832302272E-4):0.0017814525703976278):0.0013212299571046466,(14:0.0036585508970388932,((1…
tree STATE_4100000 = (((((((((((((((1:6.290701009907133E-4,(12:1.0594669575866266E-4,79:1.0594669575866266E-4):5.231234052320506E-4):6.725962850942963E-4,(4:2.2145922950848272E-4,18:2.2145922950848272E-4):0.0010802071565765268):0.004299089667019824,((75:0.0010198189387697354,81:0.0010198189387697354):0.0017794505411925013,93:0.0027992694799622367):0.0028014865731425965):1.520927828854452E-4,((((8…
tree STATE_4105000 = (((((((((((((((1:0.004403626523546582,((4:0.0012776979018794805,((12:5.449261649482814E-4,79:5.449261649482814E-4):1.7351405764148614E-4,18:7.184402225897676E-4):5.59257679289713E-4):1.4032862994127157E-4,14:0.0014180265318207521):0.0029855999917258297):3.464694541948747E-4,(((((8:0.0021828650776094883,((13:9.99706607692926E-4,(15:4.243696139303925E-4,16:4.243696139303925E-4)…
tree STATE_4110000 = (((((((((((((((((1:2.3825261641665412E-4,120:2.3825261641665412E-4):0.0014815273953280922,14:0.0017197800117447462):0.002113072848423052,((4:0.0019317556086018513,((12:9.018284289119243E-5,79:9.018284289119243E-5):0.0011188672771486664,(18:4.997139356153663E-4,((75:1.566660800777527E-4,93:1.566660800777527E-4):3.1696167865413933E-4,81:4.7362775873189205E-4):2.608617688347421E…
tree STATE_4115000 = (((((((((((((((((((1:0.0018733759696140234,((13:0.001016005816263565,16:0.001016005816263565):6.35382047247412E-4,(14:2.5340097924014707E-4,120:2.5340097924014707E-4):0.0013979868842708299):2.219881061030465E-4):5.000816120646308E-4,125:0.0023734575816786543):2.9448700205089154E-4,(((75:5.342377074981576E-4,81:5.342377074981576E-4):0.0013504746493698764,93:0.00188471235686803…
tree STATE_4120000 = (((((((((((((((((1:0.0017042687855469594,(14:2.5211439169650607E-5,120:2.5211439169650607E-5):0.0016790573463773089):2.85590608611219E-4,(4:0.001824720024188635,15:0.001824720024188635):1.651393699695434E-4):0.0010162924747666828,((8:0.0020613571961904174,((12:1.9459856385953224E-4,13:1.9459856385953224E-4):2.6423389081049205E-4,18:4.588324546700243E-4):0.0016025247415203932)…
tree STATE_4125000 = (((((((((((((((((((1:8.589120943492537E-5,120:8.589120943492537E-5):1.4259239501669295E-4,69:2.2848360445161832E-4):0.0011748436245038226,14:0.001403327228955441):7.545565572702453E-4,(79:0.0016448495415511452,107:0.0016448495415511452):5.130342446745411E-4):1.6184250554652883E-4,18:0.002319726291772215):5.925534029468118E-4,(((4:4.080088143313784E-4,8:4.080088143313784E-4):0…
tree STATE_4130000 = ((((((((((((((((((((1:9.81631484334845E-4,74:9.81631484334845E-4):0.0018899608998720861,((12:3.5712770993845E-5,16:3.5712770993845E-5):0.002146147366455215,13:0.00218186013744906):6.897322467578713E-4):8.09818082938619E-5,((4:0.002855909296428384,(75:0.0013822294445443243,(81:9.146785592906032E-4,93:9.146785592906032E-4):4.675508852537211E-4):0.0014736798518840595):3.77313192…
tree STATE_4135000 = ((((((((((((((((((1:6.816926151936791E-4,79:6.816926151936791E-4):4.5999645093254104E-4,(18:0.0010344257917499053,69:0.0010344257917499053):1.0726327437631487E-4):5.562582388870109E-5,(15:3.576641883060205E-4,107:3.576641883060205E-4):8.396507017089008E-4):0.0012864650194782893,((12:4.8780888012023413E-4,74:4.8780888012023413E-4):1.8420769429524264E-4,16:6.720165744154768E-4)…
tree STATE_4140000 = (((((((((((((((((((((1:1.4101784039766146E-4,18:1.4101784039766146E-4):6.620215251601481E-4,79:8.030393655578096E-4):4.8344219795816836E-4,((13:4.7919219312282034E-4,120:4.7919219312282034E-4):4.6740349490328087E-4,125:9.465956880261012E-4):3.398858754898767E-4):2.8175825140655335E-4,(69:8.157214326870179E-4,107:8.157214326870179E-4):7.525183822355134E-4):0.003647474687107861…
tree STATE_4145000 = ((((((((((((((((((((1:8.854279426016091E-4,79:8.854279426016091E-4):0.0017052763289823196,120:0.0025907042715839286):5.290781702315347E-4,107:0.0031197824418154633):5.530806933001053E-4,(((4:2.83440298139274E-4,125:2.83440298139274E-4):0.001047768985946869,69:0.001331209284086143):4.4165942591467685E-4,(8:3.1444313043545126E-5,75:3.1444313043545126E-5):0.0017414243969572747):…
tree STATE_4150000 = (((((((((((((((((1:0.0015065468949042645,(4:6.51732191277728E-4,125:6.51732191277728E-4):8.548147036265366E-4):2.4480282527879834E-4,(69:1.724908439294257E-4,107:1.724908439294257E-4):0.0015788588762536372):0.0017439075002943373,((8:0.0013338350467587733,75:0.0013338350467587733):0.0016946263593062261,((12:0.001474074442381469,(18:4.3458853467522333E-4,74:4.3458853467522333E-…
tree STATE_4155000 = (((((((((((((((((((1:0.0021685875188172184,(((12:8.933757418155509E-5,13:8.933757418155509E-5):5.197669153398986E-4,18:6.091044895214536E-4):9.981349828420286E-4,74:0.0016072394723634822):5.613480464537362E-4):2.1905408052253807E-4,125:0.0023876415993397565):7.504363897511577E-5,(4:4.3947940006794535E-4,15:4.3947940006794535E-4):0.002023205838246927):1.5240951457766395E-4,(((…
tree STATE_4160000 = ((((((((((((((((((((1:0.001356470112778519,((12:4.35467887730875E-4,(18:2.4835719294942824E-4,125:2.4835719294942824E-4):1.8711069478144677E-4):7.375415330997752E-4,74:0.0011730094208306503):1.8346069194786867E-4):7.17865925762892E-4,(16:1.0144738653260534E-4,79:1.0144738653260534E-4):0.001972888652008806):5.343068744789112E-4,(75:0.0016447242467682096,(81:0.00126576578373524…
tree STATE_4165000 = (((((((((((((((((1:3.8806323002443083E-4,12:3.8806323002443083E-4):8.166219605840357E-4,(4:0.001134206806722574,(75:5.892041363955014E-4,(81:3.8804263324661335E-5,93:3.8804263324661335E-5):5.5039987307084E-4):5.450026703270725E-4):7.04783838858926E-5):0.0021688252913664376,(((8:0.002891293556068,107:0.002891293556068):8.684773639194019E-5,((((13:3.6972573695702226E-4,94:3.697…
tree STATE_4170000 = ((((((((((((((((((((1:3.3292521294470644E-4,69:3.3292521294470644E-4):9.717476612316568E-4,8:0.0013046728741763632):0.0010026288557978046,(((13:0.0011396274892630867,15:0.0011396274892630867):9.423504457631683E-5,120:0.0012338625338394035):9.81780393080478E-4,(14:3.52729337827501E-4,74:3.52729337827501E-4):0.0018629135890923805):9.165880305428637E-5):4.2823674566104183E-4,18:…
tree STATE_4175000 = ((((((((((((((((((((((1:7.241164244761883E-4,(16:3.994203778495529E-4,69:3.994203778495529E-4):3.2469604662663536E-4):3.0744781759324525E-4,8:0.0010315642420694335):5.437378303185172E-4,18:0.0015753020723879507):7.287432079577613E-5,(((79:1.1324563430321888E-4,107:1.1324563430321888E-4):7.701418548364652E-4,91:8.833874891396841E-4):3.1386644318296395E-4,94:0.00119725393232264…
tree STATE_4180000 = (((((((((((((((((((1:0.0016620597902999264,((14:8.278814484953549E-4,(16:1.4065198381883992E-4,18:1.4065198381883992E-4):6.872294646765151E-4):7.280838922674685E-4,120:0.0015559653407628234):1.0609444953710301E-4):3.1444498858642354E-4,12:0.00197650477888635):1.81184537186619E-4,((75:2.7497669681566736E-4,81:2.7497669681566736E-4):4.7183310907843667E-4,93:7.46809805894104E-4)…
tree STATE_4185000 = (((((((((((((((((((1:5.9948415784715376E-5,16:5.9948415784715376E-5):4.837967703934106E-4,18:5.43745186178126E-4):7.47181590393157E-4,(14:9.181364400455813E-4,120:9.181364400455813E-4):3.7279033652570163E-4):0.002827670753713572,125:0.004118597530284855):0.0025781840285674347,((((8:4.6770387950168966E-4,(74:1.5202814210124184E-4,107:1.5202814210124184E-4):3.1567573740044785E-…
tree STATE_4190000 = (((((((((((((((((((((1:1.1984016038976338E-4,16:1.1984016038976338E-4):0.002328902567057196,(4:0.0021842228007841963,(14:0.0020993960076712715,94:0.0020993960076712715):8.482679311292481E-5):2.6451992666276297E-4):0.0010630003432539523,18:0.0035117430707009116):0.0014412115064077842,(15:5.064635028211248E-4,69:5.064635028211248E-4):0.004446491074287571):8.711888268279544E-4,(…
tree STATE_4195000 = (((((((((((((((((((1:7.285889117915068E-4,((12:1.515399773111513E-4,120:1.515399773111513E-4):4.473334018543877E-4,16:5.98873379165539E-4):1.2971553262596783E-4):0.0020151814056971478,((8:0.0019105185390504748,79:0.0019105185390504748):3.36327598238078E-4,(75:0.0011711889419529187,(81:7.762817531490395E-4,93:7.762817531490395E-4):3.949071888038792E-4):0.001075657195335634):4.…
tree STATE_4200000 = (((((((((((((((((((((1:3.504651235794695E-4,12:3.504651235794695E-4):7.376637849278514E-4,120:0.0010881289085073209):7.2161020051963835E-6,(13:5.785998916577416E-4,(15:3.6701695027140904E-4,(18:6.10703890575197E-5,69:6.10703890575197E-5):3.0594656121388935E-4):2.1158294138633258E-4):5.167451188547756E-4):5.903715738852758E-4,16:0.001685716584397793):6.472975775642332E-4,4:0.0…
tree STATE_4205000 = ((((((((((((((((((((1:1.7042381911848366E-4,15:1.7042381911848366E-4):0.0011094682918454894,91:0.001279892110963973):3.8333081297508426E-6,(13:2.813182165196202E-4,(18:2.2991269574526888E-4,79:2.2991269574526888E-4):5.1405520774351295E-5):0.0010024072025741036):4.11154958184052E-4,16:0.0016948803772777758):3.087312355452563E-4,125:0.002003611612823032):7.792566998062779E-5,((…
tree STATE_4210000 = ((((((((((((((1:0.0019787747535804515,125:0.0019787747535804515):7.980026039136243E-4,((4:0.002134157502523151,(((12:8.011682407178226E-4,18:8.011682407178226E-4):3.8426541943898946E-4,79:0.001185433660156812):6.15374675610853E-4,(((((13:6.131920763245103E-5,15:6.131920763245103E-5):2.0964893912690593E-4,16:2.7096814675935696E-4):3.184747616328681E-4,120:5.894429083922251E-4)…
tree STATE_4215000 = ((((((((((((((((((((((((1:1.9833518607340777E-4,13:1.9833518607340777E-4):3.5769992658141886E-5,15:2.3410517873154966E-4):2.475620343742032E-4,125:4.8166721310575285E-4):2.3982309057036426E-4,94:7.214903036761171E-4):8.75698801511619E-4,18:0.001597189105187736):1.0093541464546805E-4,(14:4.0251900474982055E-4,91:4.0251900474982055E-4):0.0012956055150833835):4.359498173823204E-…
tree STATE_4220000 = ((((((((((((((((1:0.002338870712708822,((75:8.98613973061651E-4,93:8.98613973061651E-4):1.1155469554903529E-5,81:9.097694426165546E-4):0.0014291012700922675):6.783893294036317E-5,(((16:1.4474583566062164E-4,120:1.4474583566062164E-4):4.249181796796918E-4,79:5.696640153403134E-4):0.0014789279107647619,91:0.0020485919261050752):3.5811771954410987E-4):2.7363428572915694E-4,(((((…
tree STATE_4225000 = ((((((((((((((((((1:2.2828299494206337E-4,13:2.2828299494206337E-4):7.202172221398848E-4,74:9.485002170819482E-4):0.0022629667857463377,((75:0.0017508897047138659,93:0.0017508897047138659):9.778929281659436E-5,81:0.0018486789975304602):0.0013627880052978255):3.294260484764701E-5,(((4:0.001104995599963012,14:0.001104995599963012):9.510477768546405E-4,69:0.0020560433768176526):…
tree STATE_4230000 = ((((((((((((((((((((((((1:0.0012968299224054868,13:0.0012968299224054868):1.4811846915717018E-4,74:0.001444948391562657):3.14806228956673E-5,((91:0.0010191233412926172,125:0.0010191233412926172):4.368731002859351E-4,107:0.0014559964415785524):2.0432572879771965E-5):3.145073426660278E-4,(4:0.0016247409341958305,69:0.0016247409341958305):1.661954229285217E-4):6.117262249090275E…
tree STATE_4235000 = ((((((((((((((((((((((1:6.340773639353944E-4,13:6.340773639353944E-4):8.504630030876025E-5,(16:8.368596065565237E-5,74:8.368596065565237E-5):6.354377035885023E-4):0.0011015719164152397,8:0.0018206955806593945):1.3139204121202048E-5,((((((12:4.8375457887374915E-4,18:4.8375457887374915E-4):5.269824577614768E-4,15:0.001010737036635226):7.180747048983298E-5,125:0.0010825445071250…
tree STATE_4240000 = ((((((((((((((((((((1:6.180963586134847E-5,94:6.180963586134847E-5):5.894578353684885E-4,(8:2.382825539968361E-4,(13:7.423045067908768E-5,74:7.423045067908768E-5):1.6405210331774843E-4):4.1298491723300095E-4):7.249204641599604E-4,15:0.0013761879353897974):7.682392286623672E-5,((14:1.5325387392145653E-4,120:1.5325387392145653E-4):9.76582812226739E-4,91:0.0011298366861481955):3…
tree STATE_4245000 = ((((((((((((((((((((((1:9.80888554485232E-4,(15:1.4532303480343394E-4,74:1.4532303480343394E-4):8.355655196817982E-4):4.831725822691227E-4,((((4:5.440114728498985E-4,79:5.440114728498985E-4):1.6657171844375806E-4,91:7.105831912936566E-4):1.0139431718707433E-4,(12:3.146227215596917E-4,107:3.146227215596917E-4):4.973547869210392E-4):2.5913216997957894E-4,(13:4.6688956137397054E…
tree STATE_4250000 = (((((((((((((((((((((1:3.8715554455637306E-4,79:3.8715554455637306E-4):2.998520085600328E-4,107:6.870075531164059E-4):1.7874341397637996E-5,(4:4.5045422010235267E-4,16:4.5045422010235267E-4):2.544276744116912E-4):5.032545009528377E-4,(69:0.0011511293942265413,120:0.0011511293942265413):5.7007001240340274E-5):9.680999809933116E-4,((12:0.00127765972236751,91:0.00127765972236751…
tree STATE_4255000 = ((((((((((((((((((((((1:0.0011276228953752995,(69:2.907655993802567E-4,79:2.907655993802567E-4):8.368572959950428E-4):1.6962512438132866E-4,4:0.0012972480197566282):6.2386578943752526E-6,((14:2.2912330067731282E-4,74:2.2912330067731282E-4):9.88301832829501E-4,91:0.0012174251335068137):8.606154414418968E-5):9.953593830514538E-4,16:0.002298846060702457):2.4827953143447207E-4,15…
tree STATE_4260000 = (((((((((((((((((((1:6.933433059042057E-5,16:6.933433059042057E-5):5.547685354315617E-4,((69:7.096242905871841E-5,120:7.096242905871841E-5):3.2691116617271045E-6,79:7.423154072044551E-5):5.498713253015367E-4):9.614606027477884E-4,8:0.0015855634687697707):3.5674288298076463E-4,14:0.0019423063517505354):0.001128676654878244,(((4:6.430757494137664E-4,(74:3.3374450676795396E-4,94…
tree STATE_4265000 = ((((((((((((((((1:0.002417272350992137,(((4:8.715884691740785E-4,94:8.715884691740785E-4):0.001400517765534715,12:0.0022721062347087935):1.3252878115703817E-4,(((69:3.077896944099609E-4,79:3.077896944099609E-4):4.84848047600768E-4,120:7.926377420107289E-4):0.0015486365554835892,91:0.002341274297494318):6.336071837151347E-5):1.2637335126305417E-5):1.8948352425819182E-4,(74:0.0…
tree STATE_4270000 = ((((((((((((((((((((1:0.0028298864353946875,((75:7.716429689447735E-5,93:7.716429689447735E-5):6.736494035946202E-5,81:1.4452923725393938E-4):0.002685357198140748):1.324719955537552E-4,((((14:3.153717675181179E-4,15:3.153717675181179E-4):0.0011687436660590134,125:0.0014841154335771313):2.1607747686794992E-4,120:0.0017001929104450812):0.0010200551946278672,107:0.00272024810507…
tree STATE_4275000 = (((((((((((((((((((((1:4.071444432308338E-4,(15:3.057368677392864E-5,120:3.057368677392864E-5):3.7657075645690515E-4):3.063228098853123E-4,69:7.134672531161461E-4):9.041430859035744E-4,((13:8.908121989631715E-5,107:8.908121989631715E-5):4.714698977866471E-4,79:5.605511176829642E-4):0.0010570592213367562):0.002041197716936605,(12:0.0019453682378719377,16:0.0019453682378719377)…
tree STATE_4280000 = (((((((((((((((((((1:1.0790985697283734E-4,120:1.0790985697283734E-4):0.0010047492324645386,18:0.001112659089437376):4.0405508578046775E-4,91:0.0015167141752178437):5.217362855295443E-4,(15:5.829173722650676E-4,(69:1.5086099036067373E-5,94:1.5086099036067373E-5):5.678312732290002E-4):0.0014555330884823204):0.0010903015574351394,(81:5.34470719897402E-4,93:5.34470719897402E-4):…
tree STATE_4285000 = (((((((((((((((((((1:0.0010896554130555717,((18:2.889611327405255E-4,94:2.889611327405255E-4):4.446315192178419E-5,69:3.334242846623097E-4):7.56231128393262E-4):3.570515572818775E-4,120:0.0014467069703374491):8.957979096744497E-4,(4:0.0022830131930524746,(15:0.002012978681237651,((81:6.718534973823132E-4,93:6.718534973823132E-4):2.8189096168728127E-4,91:9.537444590695945E-4):…
tree STATE_4290000 = (((((((((((((((((((1:0.0022102340416603836,125:0.0022102340416603836):6.751258335956252E-5,120:0.002277746625019946):2.2300982320597185E-4,(16:7.526929745854272E-4,107:7.526929745854272E-4):0.0017480634736404908):3.482940746046834E-4,91:0.0028490505228306014):9.82382624834429E-4,12:0.0038314331476650304):0.0016851109011001516,((((4:0.0016262792030085234,15:0.00162627920300852…
tree STATE_4295000 = ((((((((((((((((((((((1:1.4165844760483327E-5,69:1.4165844760483327E-5):1.848042203617154E-4,107:1.9897006512219873E-4):9.935389967442505E-4,120:0.0011925090618664493):2.4757085569297125E-4,18:0.0014400799175594205):5.642647491169858E-4,(((74:6.550396821483361E-5,94:6.550396821483361E-5):4.689065120686005E-4,79:5.344104802834341E-4):5.973316813997952E-4,125:0.0011317421616832…
tree STATE_4300000 = (((((((((((((((((((((((1:4.546027466989215E-4,((16:1.731469298734506E-4,(69:5.77117141273608E-5,120:5.77117141273608E-5):1.154352157460898E-4):2.3687403596295878E-4,18:4.1002096583640937E-4):4.4581780862512155E-5):1.1692547612279211E-4,13:5.715282228217136E-4):0.0013008008798540372,(81:4.2628106416151733E-4,93:4.2628106416151733E-4):0.0014460480385142336):7.748189986423468E-4…
tree STATE_4305000 = ((((((((((((((((((((((1:2.6729669577556166E-4,(79:2.6164618843618374E-4,120:2.6164618843618374E-4):5.6505073393779215E-6):0.002479531691355719,(14:0.002072307983618462,18:0.002072307983618462):6.745204035128183E-4):0.0011106965424674052,(13:0.002822326963893343,(16:0.0014950530940982774,69:0.0014950530940982774):0.0013272738697950657):0.0010351979657053424):6.613484636870323E…
tree STATE_4310000 = (((((((((((((((((((1:0.0019308136601866575,91:0.0019308136601866575):0.0012469291076429218,(((4:9.822599468240114E-4,(14:1.3977514076318978E-4,69:1.3977514076318978E-4):8.424848060608216E-4):0.0013007770807062175,((15:4.7340820465168197E-4,120:4.7340820465168197E-4):0.0014374764210122704,16:0.0019108846256639524):3.721524018662765E-4):4.74540951315583E-4,18:0.0027575779788458…
tree STATE_4315000 = (((((((((((((((((1:0.0010323870687218907,4:0.0010323870687218907):2.009842511078992E-4,(8:4.195626960510578E-4,75:4.195626960510578E-4):8.138086237787321E-4):5.046463345134966E-4,((14:1.4658550495465683E-4,(69:9.794961171285327E-5,120:9.794961171285327E-5):4.863589324180356E-5):0.0015565088845211931,15:0.00170309438947585):3.492326486743643E-5):0.0021434305218770884,(((((12:0…
tree STATE_4320000 = ((((((((((((((((((((1:4.623813643979645E-4,(94:2.527026530650981E-4,120:2.527026530650981E-4):2.096787113328664E-4):9.890428678575843E-4,(((16:1.7243056286513558E-4,79:1.7243056286513558E-4):4.224047306256669E-4,(81:1.6698006679709003E-4,93:1.6698006679709003E-4):4.278552266937124E-4):8.062554906922487E-4,(91:0.0013801182693290455,107:0.0013801182693290455):2.0972514854005744…
tree STATE_4325000 = (((((((((((((((((((((1:9.766949791807163E-4,107:9.766949791807163E-4):2.897522960480909E-4,16:0.0012664472752288072):2.604892180885785E-4,((((14:1.3070830401541034E-4,79:1.3070830401541034E-4):8.365367416143427E-5,18:2.143619781768446E-4):3.4913524745560027E-4,((81:1.8090421416383132E-4,93:1.8090421416383132E-4):2.2645624864443744E-4,(94:1.9803184263963674E-4,120:1.9803184263…
tree STATE_4330000 = (((((((((((((((((((1:8.421043903630419E-4,(13:6.194819087193527E-4,15:6.194819087193527E-4):2.2262248164368924E-4):0.0011477040946556208,(8:0.0018465192762645215,75:0.0018465192762645215):1.4328920875414136E-4):1.6882067963177975E-4,(91:0.0020760782117485825,(94:6.155814857339403E-4,107:6.155814857339403E-4):0.0014604967260146422):8.25509529018601E-5):6.931843286889705E-5,4:0…
tree STATE_4335000 = (((((((((((((((((1:0.0027718460566446257,(4:0.001995581313476205,(8:5.76921700157704E-4,75:5.76921700157704E-4):0.0014186596133185007):7.762647431684209E-4):0.0011282392412105624,((((((((12:4.009033776357536E-4,74:4.009033776357536E-4):3.418122901368147E-4,15:7.427156677725683E-4):1.357223766638877E-4,13:8.78438044436456E-4):3.92577994172936E-4,120:0.001271016038609392):3.169…
tree STATE_4340000 = (((((((((((((((((((1:0.001023150608902063,(4:0.0010144219261493084,12:0.0010144219261493084):8.728682752754454E-6):6.265304510381286E-4,((15:5.240228821497666E-4,18:5.240228821497666E-4):4.403600088881258E-5,94:5.680588830385792E-4):0.0010816221769016122):5.546877804482756E-4,125:0.002204368840388467):7.800965322434113E-4,(8:9.694544759077596E-4,75:9.694544759077596E-4):0.002…
tree STATE_4345000 = (((((((((((((((1:0.002770321846290146,(((4:0.0013060836293284697,120:0.0013060836293284697):0.0012658264858245998,(14:0.0011446188473885376,((16:6.11863825095918E-4,107:6.11863825095918E-4):3.6344196680961765E-4,69:9.753057919055356E-4):1.6931305548300202E-4):0.001427291267764532):1.0983491225038944E-5,79:0.0025828936063781085):1.8742823991203762E-4):8.279068800962101E-4,((((…
tree STATE_4350000 = ((((((((((((((((((1:0.0014072504754227872,(14:6.168047707504721E-5,69:6.168047707504721E-5):0.00134556999834774):0.0018529888867041132,((12:1.9129578165830762E-4,74:1.9129578165830762E-4):0.0013857673696935845,((13:5.430701903661833E-4,18:5.430701903661833E-4):7.049592184099049E-4,15:0.0012480294087760882):3.290337425758041E-4):0.0016831762107750081):3.782441115953413E-4,((8:…
tree STATE_4355000 = (((((((((((((((((((1:0.0019428791132242809,((((12:1.0026238250501718E-5,13:1.0026238250501718E-5):2.2026564357925486E-5,15:3.2052802608427206E-5):0.001366955753331218,69:0.0013990085559396452):2.0870897951239344E-4,(14:0.0014159745491186067,74:0.0014159745491186067):1.9174298633343198E-4):3.351615777722422E-4):9.303575737261978E-4,(81:0.001163255122494229,93:0.001163255122494…
tree STATE_4360000 = (((((((((((((((((((1:1.0799130117154119E-4,12:1.0799130117154119E-4):6.407631414611824E-4,16:7.487544426327236E-4):5.803525781242662E-4,((4:5.964841173338391E-4,79:5.964841173338391E-4):7.278798212541549E-4,94:0.001324363938587994):4.743082168995761E-6):2.4817178270712106E-4,((8:5.617717875671395E-4,75:5.617717875671395E-4):6.130367937676063E-4,14:0.0011748085813347458):4.024…
tree STATE_4365000 = (((((((((((((((((1:4.051336718104557E-4,16:4.051336718104557E-4):0.0011045986419858309,4:0.0015097323137962867):1.0789839637616555E-4,(79:3.998297909758032E-4,94:3.998297909758032E-4):0.0012178009191966491):0.001094736165190895,((8:7.619322537915553E-4,75:7.619322537915553E-4):0.0016956019160119804,(12:0.0018115927988345399,((13:6.242152106729815E-4,120:6.242152106729815E-4):…
tree STATE_4370000 = ((((((((((((((((1:1.8235830816301041E-4,4:1.8235830816301041E-4):1.2786484075923019E-5,16:1.9514479223893343E-4):0.003376553118908282,((8:0.0017224243238815836,75:0.0017224243238815836):8.418167116508216E-4,(91:9.478705757898281E-4,120:9.478705757898281E-4):0.0016163704597425771):0.0010074568756148101):1.185608520306654E-4,(((((12:6.072289261910588E-4,107:6.072289261910588E-4…
tree STATE_4375000 = (((((((((((((((((1:0.0014156351939014203,(4:9.488985424229536E-4,69:9.488985424229536E-4):4.667366514784667E-4):2.656889664265198E-4,(14:0.001656416861644007,(81:3.3520800415138375E-4,93:3.3520800415138375E-4):0.0013212088574926233):2.4907298683933066E-5):0.0016092790082645858,((12:7.581579371156352E-4,(79:4.7554480647027603E-4,107:4.7554480647027603E-4):2.8261313064535914E-4…
tree STATE_4380000 = ((((((((((((((((((1:0.0015089660761422599,69:0.0015089660761422599):0.0012514762864426403,4:0.0027604423625849):7.495122940642152E-4,91:0.0035099546566491153):2.945526273776134E-4,((((8:0.0010666251742106974,75:0.0010666251742106974):7.565549581103022E-4,(16:0.0015565068682416466,(94:7.49283011719975E-5,120:7.49283011719975E-5):0.0014815785670696492):2.6667326407935304E-4):2.…
tree STATE_4385000 = ((((((((((((((((1:0.0012443275172346485,69:0.0012443275172346485):1.2556432151187864E-4,4:0.0013698918387465271):0.0029240335952926645,(((((8:8.181271488442043E-4,75:8.181271488442043E-4):9.009888057560678E-4,125:0.001719115954600272):1.5877851043501678E-4,(15:0.0012750246383800353,16:0.0012750246383800353):6.028698266552536E-4):0.001089627276588977,91:0.0029675217416242658):…
tree STATE_4390000 = ((((((((((((((((((1:0.0028043203656797355,(((15:4.881869868262953E-4,16:4.881869868262953E-4):0.0010054153652095748,74:0.00149360235203587):9.320770845483485E-4,(91:0.0017647127989750498,125:0.0017647127989750498):6.609666376091686E-4):3.7864092909551707E-4):3.7678802743403104E-4,69:0.0031811083931137666):6.536466486116205E-4,((4:9.582966691423918E-4,(12:3.760492269854006E-4,…
tree STATE_4395000 = ((((((((((((((((((1:0.0027272253576628453,((((4:8.833047358342595E-4,(12:4.3441392785963774E-5,14:4.3441392785963774E-5):8.398633430482958E-4):7.436437644420864E-5,120:9.576691122784682E-4):1.3551597338732377E-4,69:0.001093185085665792):0.001605337290322384,(16:6.9279931676194766E-6,74:6.9279931676194766E-6):0.0026915943828205563):2.8702981674669312E-5):1.9935346790757617E-4,…
tree STATE_4400000 = ((((((((((((((((1:4.665861983908993E-4,16:4.665861983908993E-4):0.0026605831743094764,((14:5.076163980295146E-4,94:5.076163980295146E-4):0.001518844269264086,((74:6.40093818854484E-4,107:6.40093818854484E-4):7.240317023723018E-4,120:0.0013641255212267858):6.623351460668147E-4):0.0011007087054067752):0.001311232408741557,((((4:0.002976287463803777,((((12:6.503035842047821E-4,1…
tree STATE_4405000 = (((((((((((((((((((((((1:7.349920659692297E-4,13:7.349920659692297E-4):9.60934452864749E-5,16:8.310855112557046E-4):3.7219283458836893E-4,((((14:8.287571150913021E-4,107:8.287571150913021E-4):8.605201014182562E-5,94:9.148091252331277E-4):4.986291140418521E-5,15:9.646720366373129E-4):6.915421744923774E-5,120:0.0010338262540865507):1.6945209175752286E-4):2.4621969115267545E-4,7…
tree STATE_4410000 = ((((((((((((((((1:0.0033938184428812185,((75:9.766675910069765E-4,93:9.766675910069765E-4):6.991689182988471E-4,81:0.0016758365093058236):0.0017179819335753949):1.9674395892838818E-4,((((((4:9.866613355330436E-4,95:9.866613355330436E-4):4.872990781884174E-4,8:0.001473960413721461):4.726021748556839E-4,125:0.001946562588577145):5.351119076915211E-4,16:0.002481674496268666):2.8…
tree STATE_4415000 = (((((((((((((((((1:6.320964026436337E-4,79:6.320964026436337E-4):0.0020653149503188787,91:0.0026974113529625123):3.9208783521689624E-4,((((4:0.0019447942605934129,(13:8.329149676750377E-4,120:8.329149676750377E-4):0.0011118792929183752):4.18744050944277E-4,((8:6.236937182701463E-4,107:6.236937182701463E-4):0.0010451923738071965,((12:3.622110248213191E-4,125:3.622110248213191E…
tree STATE_4420000 = ((((((((((((((((((((((1:4.996064572757903E-5,16:4.996064572757903E-5):2.3267391055630985E-4,94:2.826345562838889E-4):1.4583905893693501E-4,(14:8.446093825468656E-5,15:8.446093825468656E-5):3.440126769661373E-4):8.741455625725088E-4,((69:2.0506370371540104E-4,74:2.0506370371540104E-4):8.689029647521526E-4,79:0.0010739666684675536):2.28652509325779E-4):0.0013815760925281317,(((…
tree STATE_4425000 = ((((((((((((((((((((1:0.0015176727730781643,8:0.0015176727730781643):2.6198215311994425E-5,(16:0.0011549006622996929,(79:3.5100662229736E-4,120:3.5100662229736E-4):8.038940400023329E-4):3.889703260904658E-4):1.252891660729785E-4,69:0.0016691601544631372):4.844183882529436E-5,(((4:5.977564556085838E-4,15:5.977564556085838E-4):3.4314523064171633E-4,(12:9.372553197731086E-4,(75:…
tree STATE_4430000 = (((((((((((((((((((1:0.001956602181336946,69:0.001956602181336946):8.02833327801462E-4,((13:9.764380149403314E-4,(79:2.240895193884892E-4,120:2.240895193884892E-4):7.523484955518421E-4):2.9030671791762546E-4,16:0.0012667447328579568):0.001492690776280451):2.591336484919927E-4,(12:5.074795796063201E-4,15:5.074795796063201E-4):0.00251108957802408):0.0013440916651182248,(((4:0.0…
tree STATE_4435000 = (((((((((((((((((1:7.736628346324645E-4,12:7.736628346324645E-4):2.88955413203285E-4,15:0.0010626182478357495):7.246126396292145E-4,91:0.001787230887464964):0.0026462776781225727,(((4:0.0012803565473581868,94:0.0012803565473581868):8.491622543990774E-4,(75:0.0012697423578978298,(81:7.85527552931673E-4,93:7.85527552931673E-4):4.8421480496615673E-4):8.597764438594345E-4):8.6153…
tree STATE_4440000 = (((((((((((((((((((((1:0.00229211236460058,125:0.00229211236460058):3.833652228346944E-5,((8:0.0013040467172123903,(18:0.0012259432972331647,(74:8.936965807422997E-4,79:8.936965807422997E-4):3.3224671649086503E-4):7.81034199792256E-5):4.8349548687378024E-4,69:0.0017875422040861705):5.429066827978789E-4):1.1574395777085066E-4,(4:0.00232983160914288,(((12:6.08687503256093E-4,12…
tree STATE_4445000 = (((((((((((((((((((((((((1:1.9558659484655847E-4,120:1.9558659484655847E-4):6.763191622827296E-4,(69:5.049129118719536E-4,94:5.049129118719536E-4):3.669928452573344E-4):2.0421248663291815E-4,4:0.0010761182437622062):9.026473078642275E-5,125:0.001166382974548629):0.001233997303461447,(((((8:3.925522552048676E-4,(13:5.41211920190358E-5,107:5.41211920190358E-5):3.384310631858318…
tree STATE_4450000 = ((((((((((((((((((((((1:7.828563718080444E-4,(4:5.488962282149236E-4,94:5.488962282149236E-4):2.3396014359312075E-4):4.129393677917753E-5,120:8.241503085872219E-4):2.2885319695057694E-5,125:8.470356282822796E-4):0.0010973129881873896,((14:3.7384733799118714E-4,15:3.7384733799118714E-4):0.001098880647440321,91:0.0014727279854315082):4.7162063103816103E-4):6.078387472180128E-4,…
tree STATE_4455000 = ((((((((((((((((((((1:7.656881968901064E-6,94:7.656881968901064E-6):0.001332457762734102,(4:0.0012230632380190918,(15:6.444959476221661E-4,120:6.444959476221661E-4):5.785672903969257E-4):1.1705140668391133E-4):0.001147340477484151,(91:0.0018006989092442134,125:0.0018006989092442134):6.867562129429406E-4):1.6607926043744935E-4,((8:0.001140862682286018,69:0.001140862682286018):…
tree STATE_4460000 = (((((((((((((((((1:0.001085369627499971,(94:0.001042877945708239,120:0.001042877945708239):4.249168179173198E-5):0.0012945765658662718,(((4:0.0014923027418956417,125:0.0014923027418956417):2.6761640316193746E-4,(15:0.0012414191086548823,79:0.0012414191086548823):5.185000364026969E-4):5.910224662156569E-4,((8:7.784415296067525E-4,(((12:6.394116231796508E-5,18:6.394116231796508…
tree STATE_4465000 = (((((((((((((((1:0.001669540267500954,((14:3.390964934938902E-4,16:3.390964934938902E-4):7.901122778727473E-4,79:0.0011292087713666375):5.403314961343166E-4):9.651231167160923E-4,91:0.0026346633842170464):0.0019749176714615817,(((4:9.92716637506748E-4,(120:4.2972690878029815E-4,125:4.2972690878029815E-4):5.629897287264498E-4):8.92969696125296E-4,(((8:6.865572074675124E-4,74:6…
tree STATE_4470000 = ((((((((((((((((((((1:6.710604467015636E-4,94:6.710604467015636E-4):2.463654511736035E-4,69:9.17425897875167E-4):5.253629585865736E-4,79:0.0014427888564617407):2.6791756923494336E-4,((14:4.7053426279077763E-4,107:4.7053426279077763E-4):5.858288099450363E-4,16:0.001056363072735814):6.543433529608701E-4):5.468355166258455E-4,(((4:7.912624212841933E-4,120:7.912624212841933E-4):2…
tree STATE_4475000 = (((((((((((((((((1:0.00131767581602118,(79:8.214775588989271E-4,94:8.214775588989271E-4):4.96198257122253E-4):6.607184313735662E-4,69:0.0019783942473947463):9.406537760454619E-4,(75:0.0015366867221332393,(81:5.841396509464593E-4,93:5.841396509464593E-4):9.5254707118678E-4):0.0013823613013069689):6.203183475662322E-4,(((4:4.86149894727862E-4,74:4.86149894727862E-4):2.403046371…
tree STATE_4480000 = ((((((((((((((((((((1:0.001794321018500209,94:0.001794321018500209):4.4052821325632225E-5,18:0.0018383738398258412):0.0011206095146616868,(8:0.0025920384476239605,91:0.0025920384476239605):3.6694490686356744E-4):4.964856002588787E-6,(((75:0.0010017325846814263,93:0.0010017325846814263):2.8655899247803456E-4,81:0.0012882915771594609):7.350405222327637E-4,79:0.00202333209939222…
tree STATE_4485000 = (((((((((((((((((1:2.4321098966407307E-4,16:2.4321098966407307E-4):1.5464260771629789E-4,94:3.9785359738037096E-4):0.0020551923702971106,((((((((4:0.0010942063807153045,(8:0.0010428301912126126,((12:2.0921170821011078E-4,15:2.0921170821011078E-4):2.0454993784768628E-4,79:4.1376164605779706E-4):6.290685451548156E-4):5.137618950269186E-5):3.0483874841419844E-4,13:0.001399045129…
tree STATE_4490000 = ((((((((((((((((((((1:2.904823111121318E-5,15:2.904823111121318E-5):0.001017960750240565,94:0.0010470089813517781):0.0011481777553946084,14:0.0021951867367463866):4.4702612211761084E-4,(((((4:4.4764313431567936E-4,120:4.4764313431567936E-4):0.001432873110741218,((8:0.0015673323827225013,91:0.0015673323827225013):4.909454653870813E-5,((13:2.3160461367365023E-4,79:2.31604613673…
tree STATE_4495000 = ((((((((((((((((((((1:1.2044497110100896E-4,74:1.2044497110100896E-4):7.13696868436619E-5,(14:1.77589574263808E-4,94:1.77589574263808E-4):1.4225083680862864E-5):0.0016498240697565532,69:0.0018416387277012242):2.483362228540666E-4,(8:7.905825998472613E-5,107:7.905825998472613E-5):0.002010916690570565):2.4828016845962E-4,4:0.002338255119014911):8.776731767522763E-4,(((12:5.4890…
tree STATE_4500000 = (((((((((((((((((((1:2.8424787722316824E-4,(74:1.6415295399737137E-4,94:1.6415295399737137E-4):1.2009492322579687E-4):0.0017786021161739513,(14:8.580821498795243E-4,69:8.580821498795243E-4):0.0012047678435175954):0.0014092841349701512,((((4:0.0011357921740629887,79:0.0011357921740629887):0.0011912236253979185,(12:2.764928755071083E-4,13:2.764928755071083E-4):0.002050522923953…
tree STATE_4505000 = (((((((((((((((((((1:0.0011228368012903619,8:0.0011228368012903619):8.454619647781227E-4,((14:5.404068004917272E-4,107:5.404068004917272E-4):9.20933287200191E-5,94:6.325001292117463E-4):0.0013357986368567384):2.6978345193014045E-4,(12:0.00127583542785673,91:0.00127583542785673):9.62246790141895E-4):0.00158549406961298,4:0.003823576287611605):2.225182387629492E-4,((75:0.001583…
tree STATE_4510000 = (((((((((((((((((1:4.936076800789432E-4,12:4.936076800789432E-4):0.0018111604458930742,91:0.0023047681259720175):0.0012944885534721291,(((((((4:4.3321814315256123E-4,107:4.3321814315256123E-4):6.696612332193769E-5,14:5.001842664744989E-4):0.001120416194509638,(18:0.0015070072373595436,94:0.0015070072373595436):1.1359322362459318E-4):4.324991840539598E-6,((15:1.790028110779715…
tree STATE_4515000 = (((((((((((((((((1:9.695152914356125E-4,16:9.695152914356125E-4):0.001756725282166843,125:0.0027262405736024555):0.0011670186737428824,(((((((4:5.430621188732429E-4,(12:2.723506637265246E-4,(18:2.5094810922131583E-5,107:2.5094810922131583E-5):2.47255852804393E-4):2.707114551467183E-4):2.4887525978433463E-5,94:5.679496448516764E-4):8.262496616763534E-4,(13:6.54328883212906E-4,…
tree STATE_4520000 = ((((((((((((((((((((1:0.0014353179085659017,((13:4.446644960066892E-4,107:4.446644960066892E-4):1.5151861696297188E-4,16:5.961831129696611E-4):8.391347955962406E-4):8.729779686060491E-5,18:0.0015226157054265067):7.628614813539757E-4,(4:0.0017893848284675222,125:0.0017893848284675222):4.960923583129601E-4):2.4196951949747268E-4,94:0.002527446706277955):2.0933873285581455E-4,15…
tree STATE_4525000 = ((((((((((((((((((((1:3.0026854188870775E-4,79:3.0026854188870775E-4):0.0011019014612008865,((4:3.685949080859742E-4,16:3.685949080859742E-4):8.222265079697716E-4,(15:6.27740142927869E-5,18:6.27740142927869E-5):0.001128047401762959):2.113485870338485E-4):5.9982381870281E-4,(14:6.702061974826007E-4,69:6.702061974826007E-4):0.0013317876243098036):1.0159763058746737E-4,(8:0.0015…
tree STATE_4530000 = ((((((((((((((((((((1:1.4082968951341528E-4,16:1.4082968951341528E-4):6.851849147040094E-5,18:2.0934818098381622E-4):0.0017480027754905626,((4:7.40831128787562E-4,(15:6.317369954542453E-4,79:6.317369954542453E-4):1.0909413333331662E-4):8.026903444343762E-4,69:0.0015435214732219382):4.138294832524408E-4):8.818974220035458E-4,(((((12:7.690308018954248E-4,94:7.690308018954248E-4…
tree STATE_4535000 = (((((((((((((((((((((((1:6.714110353884273E-4,18:6.714110353884273E-4):0.001011497157238455,4:0.0016829081926268824):2.8583546401769527E-5,125:0.001711491739028652):9.25650046789123E-4,(15:0.0018548400278712845,91:0.0018548400278712845):7.823017579464905E-4):7.059560527359612E-5,((12:0.0017564387775463744,(13:0.0010118119364067733,94:0.0010118119364067733):7.446268411396011E-…
tree STATE_4540000 = (((((((((((((((((((((((1:1.254243761711578E-4,15:1.254243761711578E-4):0.001322110903609011,(16:8.202097389369474E-4,107:8.202097389369474E-4):6.273255408432215E-4):0.001219478508747149,91:0.002667013788527318):3.183312855319577E-4,(((4:0.0018098667212848665,125:0.0018098667212848665):4.272864922004974E-4,(75:0.0018831507815548856,(81:3.816725170223704E-4,93:3.816725170223704…
tree STATE_4545000 = ((((((((((((((((((((1:1.9191512823990098E-4,16:1.9191512823990098E-4):4.03241023441185E-4,107:5.95156151681086E-4):2.942483507065337E-5,15:6.245809867517394E-4):0.001993807862454114,((14:0.0017363980946523171,((18:9.578850848603319E-4,74:9.578850848603319E-4):9.872280443548348E-5,69:0.0010566078892958154):6.797902053565018E-4):4.466611111513068E-4,91:0.002183059205803624):4.3…
tree STATE_4550000 = (((((((((((((((((((1:4.08961329319633E-4,15:4.08961329319633E-4):1.6074235420560589E-4,16:5.697036835252389E-4):8.698614704832842E-4,91:0.001439565154008523):4.6629111014908037E-4,(14:0.001693630513271829,(75:5.840330900881887E-4,(81:1.8005428245859047E-4,93:1.8005428245859047E-4):4.039788076295982E-4):0.0011095974231836402):2.1222575088577448E-4):8.70966788977124E-6,((8:9.13…
tree STATE_4555000 = (((((((((((((((((((((1:9.844580087567218E-4,91:9.844580087567218E-4):3.290514559617776E-4,(4:9.124426808313238E-4,(15:2.9171176988552463E-4,16:2.9171176988552463E-4):6.207309109457992E-4):4.010667838871756E-4):6.501245513904634E-4,(((13:7.072478588827866E-5,14:7.072478588827866E-5):3.757211402113801E-4,74:4.464459260996587E-4):7.215566614399566E-4,94:0.0011680025875396153):7.…
tree STATE_4560000 = ((((((((((((((((((1:0.0013168297660627634,107:0.0013168297660627634):1.6533907795456492E-4,((75:7.175352152644941E-4,93:7.175352152644941E-4):2.1429003863418267E-4,81:9.318252538986768E-4):5.503435901186515E-4):0.001046811057105279,((4:7.473907093902316E-4,8:7.473907093902316E-4):2.769974543548699E-4,16:0.0010243881637451015):0.0015045917373775058):2.529871797614957E-4,((((12…
tree STATE_4565000 = (((((((((((((((((1:2.567462965986675E-4,107:2.567462965986675E-4):0.0019334618489787025,((((13:5.446216107748446E-4,(74:4.6360161113359957E-4,94:4.6360161113359957E-4):8.101999964124499E-5):6.278829657707159E-4,((15:4.2518920718290755E-5,120:4.2518920718290755E-5):0.0010228871414101467,18:0.0010654060621284375):1.0709851441712296E-4):3.099837767201871E-4,69:0.0014824883532657…
tree STATE_4570000 = (((((((((((((((1:0.0011579375993590875,(16:5.88862354652643E-6,120:5.88862354652643E-6):0.001152048975812561):5.330451080819254E-4,((12:5.674772598545662E-4,((75:1.0192527618279413E-4,93:1.0192527618279413E-4):5.517457043610532E-5,81:1.5709984661889945E-4):4.1037741323566673E-4):0.0010913596397931638,13:0.00165883689964773):3.214580779328292E-5):0.0018031814250761417,(((4:0.0…
tree STATE_4575000 = ((((((((((((((((1:0.001772404899347415,4:0.001772404899347415):7.376084301413067E-4,(13:3.1443098174747263E-4,74:3.1443098174747263E-4):0.002195582347741249):3.400386250872697E-4,12:0.0028500519545759913):2.6736889670898878E-5,((8:0.0014475485389101243,(14:2.9430490171416417E-4,94:2.9430490171416417E-4):0.00115324363719596):9.847203020847987E-4,(((69:4.8606906189312674E-4,79:…
tree STATE_4580000 = (((((((((((((((((1:8.73223024426334E-4,15:8.73223024426334E-4):0.0015539622941484,(((4:4.134069744457134E-4,18:4.134069744457134E-4):9.021028657308452E-4,((13:3.158886651924698E-4,74:3.158886651924698E-4):7.928619680824215E-5,107:3.9517486200071195E-4):9.203349781758466E-4):6.248015262045167E-4,(8:6.885068266417803E-4,(16:2.939634438826393E-4,120:2.939634438826393E-4):3.94543…
tree STATE_4585000 = (((((((((((((((((((1:3.7744867686406E-4,(14:1.6437856341963003E-4,15:1.6437856341963003E-4):2.1307011344442995E-4):6.866752287033234E-4,4:0.0010641239055673834):0.001032983472786954,((13:3.394389340264934E-4,18:3.394389340264934E-4):0.001717266359615522,(75:0.0011400801202598575,(81:5.755120248474016E-4,93:5.755120248474016E-4):5.645680954124559E-4):9.166251733821579E-4):4.04…
tree STATE_4590000 = (((((((((((((((((1:4.1585826664027704E-4,13:4.1585826664027704E-4):5.027055954466581E-4,69:9.185638620869351E-4):8.085996368372213E-4,((74:0.0014612799653649605,94:0.0014612799653649605):8.923061574385395E-5,107:0.0015505105811088144):1.7665291781534197E-4):0.0021964276886294884,(((4:0.0029725231329916827,(8:0.0015743262881351963,(((12:9.87056099528798E-4,14:9.87056099528798E…
tree STATE_4595000 = (((((((((((((((((((1:0.0017801755260047282,((4:8.05523137006936E-4,(13:3.2540435660813024E-4,94:3.2540435660813024E-4):4.8011878039880577E-4):6.704944159990954E-5,69:8.725725786068455E-4):9.076029473978827E-4):0.00179245760529047,((((8:4.8573927710946304E-4,(14:1.0238384869617237E-4,18:1.0238384869617237E-4):3.833554284132907E-4):0.0021760572628577073,(15:8.715115859140393E-4…
tree STATE_4600000 = ((((((((((((((((((((1:7.824330154162917E-4,4:7.824330154162917E-4):0.0012602655932654524,94:0.0020426986086817442):8.616732567772274E-4,69:0.0029043718654589716):2.3076991748080707E-5,((8:0.002212824030643012,125:0.002212824030643012):4.88642727438566E-4,91:0.002701466758081578):2.2598209912547433E-4):0.001228327593354076,((((12:0.0015559169174440791,16:0.0015559169174440791)…
tree STATE_4605000 = ((((((((((((((((1:7.149003834725383E-4,18:7.149003834725383E-4):0.003279205401766432,(4:0.0031650328871027458,(((14:1.2092415747455829E-4,16:1.2092415747455829E-4):1.7983769205520331E-6,107:1.2272253439511032E-4):0.0023342480411329644,((75:4.342498506892681E-4,93:4.342498506892681E-4):3.2235196028737893E-4,81:7.56601810976647E-4):0.0017003687645514277):7.080623115746712E-4):8…
tree STATE_4610000 = ((((((((((((((((((1:0.002998562458975072,(((((8:0.0013081356431653296,79:0.0013081356431653296):1.8392448601545772E-5,91:0.0013265280917668753):1.163335114449807E-4,18:0.001442861603211856):0.0010344787243181867,((13:7.584713970674716E-4,107:7.584713970674716E-4):6.768313371483568E-4,((69:7.426895653741386E-6,94:7.426895653741386E-6):2.35081860827138E-4,125:2.4250875648087938…
tree STATE_4615000 = ((((((((((((((((((((1:7.904304458023592E-4,12:7.904304458023592E-4):7.956673762325416E-4,(((14:2.684883854192935E-4,(69:2.349743134845396E-4,94:2.349743134845396E-4):3.3514071934753894E-5):9.786732118891484E-4,125:0.001247161597308442):2.0161779815080962E-4,91:0.0014487793954592516):1.3731842657564914E-4):8.760504844716104E-4,(75:2.94064702428022E-4,(81:2.609253634953438E-4,9…
tree STATE_4620000 = ((((((((((((((((((((1:5.405964007636118E-5,14:5.405964007636118E-5):2.0639432435357323E-4,12:2.604539644299344E-4):0.0031893356379959197,(((((4:2.2967658272073595E-4,120:2.2967658272073595E-4):6.89799692103189E-4,107:9.19476274823925E-4):5.7561215792021E-6,(8:4.168264837403005E-4,18:4.168264837403005E-4):5.084059126628266E-4):1.9772558691100086E-4,((((15:2.1181822756325552E-4…
tree STATE_4625000 = ((((((((((((((((((((1:4.402934063149217E-4,4:4.402934063149217E-4):0.0014070725072182688,107:0.0018473659135331906):0.001635353296546625,((15:3.8588819656129207E-4,(18:1.1152955156208428E-4,69:1.1152955156208428E-4):2.743586449992078E-4):2.751156349085607E-4,79:6.610038314698528E-4):0.0028217153786099626):4.524341330798716E-5,(((12:4.6766167275183435E-4,14:4.6766167275183435E…
tree STATE_4630000 = (((((((((((((((((((1:0.0021418189607384664,(((((4:3.853927797245284E-4,((18:1.9530751288077713E-4,79:1.9530751288077713E-4):7.829102657641755E-5,69:2.735985394571947E-4):1.1179424026733372E-4):6.228964439978532E-4,16:0.0010082892237223817):6.180862106511097E-4,94:0.0016263754343734914):1.239013683646381E-4,107:0.0017502768027381295):2.9137634003048303E-4,(8:0.0015880261933365…
tree STATE_4635000 = ((((((((((((((((((1:0.0021803506875041224,(((13:8.681459303869977E-4,15:8.681459303869977E-4):3.551453696477402E-5,120:9.036604673517717E-4):0.0010932699344214677,74:0.0019969304017732393):1.8342028573088308E-4):4.916035824560059E-4,(((8:7.576407295645773E-4,(((14:1.401272147520595E-4,107:1.401272147520595E-4):1.0484677758024343E-4,79:2.449739923323029E-4):3.9545903263863054E…
tree STATE_4640000 = (((((((((((((((((((1:2.3031023164670245E-4,15:2.3031023164670245E-4):0.0018462369552323373,(8:5.859345062168742E-4,14:5.859345062168742E-4):0.0014906126806621656):3.0558105504469284E-5,((((12:2.684045099390775E-4,94:2.684045099390775E-4):3.4959920831917606E-4,(13:5.563684617553215E-4,69:5.563684617553215E-4):6.163525650293206E-5):1.8759887400493665E-4,120:8.056025922631902E-4…
tree STATE_4645000 = (((((((((((((((((((((1:3.5572443201942747E-4,79:3.5572443201942747E-4):9.400867512471557E-4,((4:6.559195176432805E-4,16:6.559195176432805E-4):4.308034659397642E-4,(((((12:4.513251654552787E-5,13:4.513251654552787E-5):1.8536738590064749E-4,15:2.3049990244617535E-4):3.6615889662381464E-4,(18:5.200830337159836E-4,69:5.200830337159836E-4):7.657576535400636E-5):3.39456447724543E-4…
tree STATE_4650000 = (((((((((((((((((((1:0.0013873184481640252,(4:8.182652689442614E-4,79:8.182652689442614E-4):5.690531792197638E-4):5.356301753308439E-4,15:0.001922948623494869):2.2399260827173323E-4,(8:0.002142508974190922,91:0.002142508974190922):4.432257575680363E-6):1.2807480721211502E-4,((75:9.880368729429912E-4,93:9.880368729429912E-4):8.571512230804163E-4,81:0.0018451880960234075):4.298…
tree STATE_4655000 = (((((((((((((((((((1:1.429969036713307E-4,15:1.429969036713307E-4):8.144490151219671E-4,94:9.574459187932978E-4):0.0011501697870894881,8:0.002107615705882786):4.848340350484966E-4,((4:0.001405047289421599,((12:2.3334561701075774E-4,79:2.3334561701075774E-4):2.8774557619722053E-4,14:5.210911932079783E-4):8.839560962136208E-4):4.229978417766543E-4,91:0.0018280451311982534):7.64…
tree STATE_4660000 = (((((((((((((((((((((1:7.275147485629665E-4,8:7.275147485629665E-4):3.907898315191709E-5,125:7.665937317148835E-4):7.924032637653711E-4,15:0.0015589969954802546):9.361496218969314E-4,(((4:8.943516231305982E-4,79:8.943516231305982E-4):8.050322070414166E-4,12:0.0016993838301720147):7.548924098562399E-4,14:0.0024542762400282547):4.0870377348931324E-5):1.22757408603989E-4,91:0.00…
tree STATE_4665000 = (((((((((((((((((1:0.001792596724164488,(8:0.001091498879428319,125:0.001091498879428319):7.01097844736169E-4):8.663045741674259E-4,(((12:8.186773138623769E-5,79:8.186773138623769E-5):8.875686553233014E-4,14:9.694363867095391E-4):0.0014583383674424133,(75:0.0016226255228338835,(81:0.0012237078683520054,93:0.0012237078683520054):3.9891765448187813E-4):8.051492313180689E-4):2.3…
tree STATE_4670000 = ((((((((((((((((((((1:8.980691137242493E-4,8:8.980691137242493E-4):7.328808596569171E-4,(4:8.558766862899936E-4,(74:8.280208349592115E-4,107:8.280208349592115E-4):2.7855851330782044E-5):7.750732870911729E-4):4.824592735453116E-4,(12:2.588174750406903E-4,79:2.588174750406903E-4):0.0018545917718857878):9.04400283002304E-4,14:0.003017809529928782):3.3579048843457695E-4,((75:7.25…
tree STATE_4675000 = (((((((((((((((((1:2.4251238839979975E-4,107:2.4251238839979975E-4):0.002474878281082182,((8:0.001170422853169997,14:0.001170422853169997):0.001476405839075745,(12:1.5838671259639275E-4,74:1.5838671259639275E-4):0.002488441979649349):7.056197723623965E-5):6.929648423163151E-4,((4:0.0025886397340969818,((((((13:7.995778912509021E-4,94:7.995778912509021E-4):3.118619422335455E-4…
tree STATE_4680000 = ((((((((((((((((((((1:0.001453676993909357,14:0.001453676993909357):0.0011502663215494588,125:0.002603943315458816):4.34271594063583E-4,(75:3.3400399867898644E-4,(81:6.550951038861257E-5,93:6.550951038861257E-5):2.684944882903739E-4):0.0027042109108434123):7.262331998728624E-4,(((4:0.001890934032886275,(18:5.508891202350426E-4,107:5.508891202350426E-4):0.0013400449126512325):…
tree STATE_4685000 = (((((((((((((((((1:0.0016381371687665212,(18:3.809447532881406E-4,107:3.809447532881406E-4):0.0012571924154783805):2.9014252350857694E-4,4:0.0019282796922750981):5.391915361165922E-4,((12:8.840025716007812E-4,74:8.840025716007812E-4):2.4502935433521364E-5,(14:8.573275787186009E-4,120:8.573275787186009E-4):5.117792831570167E-5):0.0015589657213573877):2.2953618389916827E-4,((8:…
tree STATE_4690000 = (((((((((((((((1:0.003969399780818844,16:0.003969399780818844):3.023259020234438E-4,((((4:1.0590477913576644E-4,13:1.0590477913576644E-4):0.0017629064944716698,(((12:6.525743925495534E-4,74:6.525743925495534E-4):6.500639688678935E-4,94:0.0013026383614174468):6.750876575063302E-5,(14:3.1770938752044244E-4,(75:3.123747331209996E-4,(81:1.8293426493738976E-4,93:1.8293426493738976…
tree STATE_4695000 = ((((((((((((((((((1:0.0011124580598348395,(75:4.868631935020718E-4,(81:2.0419158400597145E-5,93:2.0419158400597145E-5):4.664440351014747E-4):6.255948663327677E-4):0.001099955801820937,(4:0.0016507930151365507,(12:4.3392573186571055E-4,69:4.3392573186571055E-4):0.0012168672832708401):5.616208465192259E-4):1.9762271470896275E-4,94:0.0024100365763647393):1.731418151302063E-4,(13…
tree STATE_4700000 = (((((((((((((((1:0.0023928298289965116,(((4:8.930938455091498E-5,94:8.930938455091498E-5):5.785087592555131E-4,15:6.678181438064281E-4):0.0014186725600216098,(12:0.0017219972549096503,(75:8.069997961957557E-4,(81:4.6592370106317884E-4,93:4.6592370106317884E-4):3.4107609513257684E-4):9.149974587138946E-4):3.644934489183875E-4):3.0633912516847377E-4):9.194542529483317E-5,8:0.00…
tree STATE_4705000 = ((((((((((((((((((1:1.432690817754263E-4,16:1.432690817754263E-4):6.674415542549136E-4,125:8.107106360303399E-4):6.269160816876007E-4,(((13:2.2819702861749897E-4,14:2.2819702861749897E-4):4.903760225358088E-4,(18:1.8857397824947537E-5,69:1.8857397824947537E-5):6.997156533283602E-4):5.5404596106738515E-5,74:7.739776472600463E-4):6.636490704578944E-4):0.0010104472779099163,12:0…
tree STATE_4710000 = (((((((((((((((((((((((1:4.889488988837715E-4,13:4.889488988837715E-4):3.8706399652145E-4,15:8.760128954052214E-4):4.029313353875628E-5,(4:8.835018764129956E-4,120:8.835018764129956E-4):3.280415253098209E-5):0.00101663307966471,69:0.0019329391086086879):5.049674693428149E-5,(((14:6.141433119851704E-5,74:6.141433119851704E-5):0.0010536621290898334,16:0.0011150764602883504):8.3…
tree STATE_4715000 = (((((((((((((((((1:0.0016763948471151446,((4:0.001152514346193667,((14:6.721159633223532E-4,15:6.721159633223532E-4):1.883593615195192E-4,16:8.604753248418725E-4):2.920390213517945E-4):2.0751834729168593E-4,(74:7.541555300044734E-4,120:7.541555300044734E-4):6.058771634808794E-4):3.1636215362979177E-4):1.5022482346846618E-4,125:0.0018266196705836108):6.361804116238009E-4,((12:…
tree STATE_4720000 = (((((((((((((((((((((1:7.629231667539769E-4,69:7.629231667539769E-4):3.919453327413621E-4,(18:7.497102606229306E-4,125:7.497102606229306E-4):4.051582388724085E-4):3.4588148535482114E-4,((12:1.9054786715846453E-4,(79:1.4553253515597932E-4,107:1.4553253515597932E-4):4.501533200248521E-5):0.0012259341279063473,94:0.0014164819950648118):8.426798978534837E-5):6.047307017788537E-4,…
tree STATE_4725000 = (((((((((((((((1:0.0026833629118954904,4:0.0026833629118954904):8.98117782066592E-4,(((8:0.002512928614591559,((18:1.9126348232491232E-4,94:1.9126348232491232E-4):0.0021273515464369413,125:0.0023186150287618536):1.9431358582970527E-4):5.097759998295998E-4,91:0.0030227046144211587):4.192526379507471E-5,((((12:7.456244741791915E-4,((((13:4.8224920155872134E-4,14:4.8224920155872…
tree STATE_4730000 = ((((((((((((((((((1:5.820092234818998E-4,94:5.820092234818998E-4):6.120743510966256E-4,(12:2.9239528067528996E-4,15:2.9239528067528996E-4):9.016882939032355E-4):1.1171959141409015E-4,79:0.0013058031659926156):7.078038288776364E-4,(((((4:2.3574354184656125E-4,14:2.3574354184656125E-4):3.13670862729876E-4,74:5.494144045764373E-4):5.115753524925252E-4,107:0.0010609897570689625):…
tree STATE_4735000 = ((((((((((((((((((((((1:3.09215757901842E-4,15:3.09215757901842E-4):1.323655418853361E-4,(18:3.3094211445228655E-4,94:3.3094211445228655E-4):1.1063918533489153E-4):2.1555897612798045E-4,125:6.571402759151585E-4):4.5445861750895644E-4,(91:8.831039864168093E-4,107:8.831039864168093E-4):2.2849490700730562E-4):3.8241193978118997E-4,120:0.001494010833205305):8.656300158391746E-5,(…
tree STATE_4740000 = (((((((((((((((((((((1:3.465514551332876E-4,15:3.465514551332876E-4):7.52718103956155E-4,125:0.0010992695590894427):1.6976234331036338E-4,((18:2.0110194343026617E-4,107:2.0110194343026617E-4):8.004823539943349E-4,94:0.001001584297424601):2.67447604975205E-4):0.0014255557231234227,(4:0.0010353378824171902,((12:2.3260785254179155E-4,69:2.3260785254179155E-4):1.7946069433762398E…
tree STATE_4745000 = (((((((((((((((((((1:5.354462415175416E-4,15:5.354462415175416E-4):0.002235848896597518,(((12:3.14538101829678E-4,120:3.14538101829678E-4):0.001482436241332972,(94:0.0017872327925767802,125:0.0017872327925767802):9.741550585869825E-6):3.391043876959515E-4,(69:8.013771373617939E-5,107:8.013771373617939E-5):0.0020559410171224223):6.352164072564578E-4):7.430768366444964E-4,((((4…
tree STATE_4750000 = (((((((((((((((((1:0.0021052818790132407,13:0.0021052818790132407):6.102638284415443E-5,(4:0.0016002353857434949,(14:0.0014300444529651238,91:0.0014300444529651238):1.70190932778371E-4):5.660728761139003E-4):0.0010501635760149963,((((8:0.001225513347501769,(94:0.0011507891936951434,125:0.0011507891936951434):7.472415380662561E-5):9.44789826076676E-5,107:0.0013199923301094366)…
tree STATE_4755000 = ((((((((((((((((((((1:0.0014872731013444856,13:0.0014872731013444856):1.8826369458863111E-4,(8:0.0014528934613778596,125:0.0014528934613778596):2.226433345552572E-4):3.3346035058150246E-4,(((12:4.962650851775846E-4,18:4.962650851775846E-4):9.381257584894254E-4,((16:1.414050286492987E-4,79:1.414050286492987E-4):0.001008920327858692,69:0.0011503253565079907):2.840654871590193E-…
tree STATE_4760000 = (((((((((((((((((((((1:1.1651809265627204E-4,12:1.1651809265627204E-4):2.392002170262506E-4,120:3.5571830968252267E-4):0.0013448130024379607,(8:5.046883982049338E-4,18:5.046883982049338E-4):0.0011958429139155495):0.0010975963510579374,(75:0.0018504349407391816,(81:1.2652156784832193E-4,93:1.2652156784832193E-4):0.0017239133728908598):9.47692722439239E-4):3.358575719213932E-5,…
tree STATE_4765000 = ((((((((((((((((((((((1:2.6438438199536915E-5,(69:6.165178162075295E-6,79:6.165178162075295E-6):2.027326003746162E-5):1.8273719812634034E-5,12:4.471215801217095E-5):3.482577030760436E-4,107:3.929698610882146E-4):4.105008451814353E-4,18:8.034707062696499E-4):3.8596207720393736E-4,8:0.0011894327834735873):5.856281567477438E-4,(16:0.0014672788308120962,120:0.0014672788308120962)…
tree STATE_4770000 = ((((((((((((((((((((1:4.241500012890488E-4,107:4.241500012890488E-4):6.620534773704864E-5,12:4.903553490260975E-4):4.930304421552845E-4,((18:1.9716748922681725E-4,74:1.9716748922681725E-4):3.822617537351691E-4,79:5.794292429619864E-4):4.0395654821939557E-4):9.288600621792111E-4,(69:7.125829346983877E-4,125:7.125829346983877E-4):0.0011996629186622053):4.906063924083118E-4,(16:…
tree STATE_4775000 = ((((((((((((((((((1:9.705572216113605E-4,69:9.705572216113605E-4):1.111536860230924E-4,12:0.0010817109076344529):0.001323475810836435,((13:6.122067576646981E-5,15:6.122067576646981E-5):0.0010174349034036785,(18:8.130456886812698E-4,79:8.130456886812698E-4):2.656098904888785E-4):0.0013265311393007397):1.815301348216526E-4,((((((4:3.3878351733705644E-4,(16:1.9603010016387167E-4…
tree STATE_4780000 = (((((((((((((((1:9.564069400136561E-4,(13:3.641340741717084E-5,120:3.641340741717084E-5):9.199935325964853E-4):8.246157433539942E-4,74:0.0017810226833676504):0.0017643873185734216,(((((4:0.001143645356520079,91:0.001143645356520079):7.364185945651065E-4,(((15:2.9137962016274514E-4,79:2.9137962016274514E-4):3.0021514830028655E-4,69:5.915947684630317E-4):6.878710260656523E-4,12…
tree STATE_4785000 = (((((((((((((((((((1:0.001808386024875589,(13:2.473933173754725E-4,94:2.473933173754725E-4):0.0015609927075001164):0.0011901033421323239,((74:0.0012764787650196834,(120:8.107873065653563E-4,125:8.107873065653563E-4):4.656914584543271E-4):0.0015185844927131265,((75:4.159775061557228E-4,81:4.159775061557228E-4):3.4114029183997566E-4,93:7.571177979956985E-4):0.002037945459737111…
tree STATE_4790000 = ((((((((((((((((((((1:0.0016973473374689429,(((13:2.985917228053824E-4,15:2.985917228053824E-4):2.876904590457014E-4,18:5.862821818510838E-4):1.2794577438269867E-4,16:7.142279562337825E-4):9.831193812351604E-4):1.6960993370096424E-4,8:0.001866957271169907):8.75179616681222E-4,(4:0.001950643409905307,(79:2.5656535609978025E-4,94:2.5656535609978025E-4):0.0016940780538055268):7.…
tree STATE_4795000 = (((((((((((((((((((((1:2.7778491385264183E-4,94:2.7778491385264183E-4):0.0011143726716703298,(15:6.673136676053168E-4,(16:5.211592293147928E-4,79:5.211592293147928E-4):1.46154438290524E-4):7.248439179176548E-4):3.105774837733504E-4,(8:0.0011159815180200579,(((12:7.682865170055871E-4,107:7.682865170055871E-4):2.395338146111406E-5,14:7.922398984667011E-4):2.1687159987945144E-4,…
tree STATE_4800000 = (((((((((((((((((((((((((1:5.823453602600323E-4,125:5.823453602600323E-4):5.655026705624607E-4,18:0.001147848030822493):7.451418831714218E-6,8:0.0011552994496542071):3.241294393517386E-4,((79:2.3087161521539746E-4,94:2.3087161521539746E-4):2.2028234358387422E-4,120:4.511539587992717E-4):0.001028274930206674):2.0890327856011278E-4,16:0.0016883321675660585):2.622574502874188E-4…
tree STATE_4805000 = ((((((((((((((((((((((((1:1.1117563401104278E-4,15:1.1117563401104278E-4):8.514056153227096E-4,125:9.625812493337524E-4):3.412081468342256E-4,((13:5.714466506712905E-4,74:5.714466506712905E-4):2.1252888521539916E-4,107:7.839755358866896E-4):5.198138602812884E-4):1.499868125886118E-5,18:0.0013187880774268392):0.001132546698822378,(79:0.0022347109652476093,120:0.002234710965247…
tree STATE_4810000 = (((((((((((((((((1:0.003563237924058841,((8:0.001499881280581897,(107:0.001421477046922174,125:0.001421477046922174):7.840423365972288E-5):7.538238714481309E-4,((((13:4.929908482711538E-4,15:4.929908482711538E-4):7.218135675767575E-5,18:5.651722050288296E-4):8.08419744632858E-4,79:0.0013735919496616876):2.45662590937586E-4,74:0.0016192545405992736):6.344506114307543E-4):0.001…
tree STATE_4815000 = (((((((((((((((((((1:0.0011144606235967325,(79:0.001050401154011776,107:0.001050401154011776):6.405946958495641E-5):5.994918428613983E-4,8:0.0017139524664581307):1.8822652265932174E-6,(69:3.7573069057252317E-4,91:3.7573069057252317E-4):0.0013401040411122008):6.67306552144354E-4,(((13:1.5665065412494145E-4,14:1.5665065412494145E-4):0.001639494042066586,(16:0.001366443701052372…
tree STATE_4820000 = (((((((((((((((((((((1:3.9972225023600133E-4,((18:7.31263081363612E-5,79:7.31263081363612E-5):2.531605259586089E-4,107:3.262868340949701E-4):7.343541614103125E-5):2.795902466721698E-5,13:4.276812749032183E-4):0.0014487973562262362,(75:4.7260520613117774E-4,(81:3.110050830843748E-4,93:3.110050830843748E-4):1.6160012304680291E-4):0.0014038734249982767):2.9789010800682146E-4,4:0…
tree STATE_4825000 = ((((((((((((((((((1:1.496118731368022E-4,13:1.496118731368022E-4):7.423187650934852E-4,((4:4.849640671409534E-5,120:4.849640671409534E-5):3.1411743446844255E-4,107:3.6261384118253787E-4):5.293167970477494E-4):7.219211573841678E-4,((75:7.055954766825661E-4,81:7.055954766825661E-4):2.235092370108607E-4,93:9.291047136934268E-4):6.847470819210283E-4):0.0018125155114426716,(8:0.00…
tree STATE_4830000 = (((((((((((((((((((1:2.8987415134644815E-4,18:2.8987415134644815E-4):9.708928843463362E-4,12:0.0012607670356927843):8.802722371121913E-4,(4:0.001347803619254181,((13:3.2212054663158197E-4,107:3.2212054663158197E-4):4.4685332892144606E-5,120:3.668058795237266E-4):9.809977397304544E-4):7.932356535507946E-4):7.301659331712751E-4,((((((14:1.0981350567547998E-5,69:1.09813505675479…
tree STATE_4835000 = ((((((((((((((((1:0.00108578791445919,(75:7.670124335458481E-4,(81:6.926166241229096E-4,93:6.926166241229096E-4):7.43958094229385E-5):3.187754809133419E-4):0.0019115123756361814,(((4:0.002111269637660712,((12:3.290771167167534E-4,74:3.290771167167534E-4):0.0017398766905212632,((((13:8.721671735204546E-4,107:8.721671735204546E-4):1.8315369120338633E-4,79:0.001055320864723841):…
tree STATE_4840000 = (((((((((((((((((1:0.003409196442731675,((4:0.0024277150747784807,((15:0.0014138229522628397,(18:4.6993966662193544E-4,74:4.6993966662193544E-4):9.438832856409042E-4):8.828623613531426E-4,94:0.0022966853136159823):1.3102976116249844E-4):2.0656151044764082E-4,((((8:8.768003541755826E-4,(69:5.290844066421807E-4,91:5.290844066421807E-4):3.4771594753340185E-4):6.178027673435084E-…
tree STATE_4845000 = (((((((((((((((((1:3.4553257126313403E-4,94:3.4553257126313403E-4):8.503051377941116E-4,((14:4.73898813846614E-4,(16:4.1885341802830003E-4,69:4.1885341802830003E-4):5.504539581831398E-5):3.44513232583641E-6,74:4.773439461724504E-4):7.184937628847952E-4):6.921246338392813E-4,(12:5.851958611135E-4,125:5.851958611135E-4):0.001302766481783027):6.577192949854345E-4,((4:0.001407141…
tree STATE_4850000 = ((((((((((((((((((1:0.0014808214497472362,4:0.0014808214497472362):0.0028231783081085716,((16:2.3505229172752546E-4,69:2.3505229172752546E-4):0.002512172751122124,74:0.0027472250428496495):0.0015567747150061584):4.750497280499042E-4,((((12:3.39573014696082E-4,79:3.39573014696082E-4):0.0011631554764187785,14:0.0015027284911148604):6.871529498912951E-4,18:0.0021898814410061555)…
tree STATE_4855000 = (((((((((((((((((((1:1.6648145127021976E-5,74:1.6648145127021976E-5):0.0010621706076663505,(12:3.0678759914626704E-4,16:3.0678759914626704E-4):7.720311536471053E-4):9.526432697788915E-4,((4:0.0010727518170145969,120:0.0010727518170145969):5.858372253201159E-4,(69:4.924317138837569E-5,79:4.924317138837569E-5):0.001609345870946337):3.7287298023755107E-4):0.001702475258892703,(1…
tree STATE_4860000 = (((((((((((((((((((1:0.0016413682112017436,91:0.0016413682112017436):1.6031007750747753E-4,94:0.0018016782887092212):3.5251545550930765E-4,((75:3.3831854908297255E-4,93:3.3831854908297255E-4):0.0015276300155425975,81:0.0018659485646255701):2.882451795929587E-4):2.391329342470495E-4,((13:9.508297572140095E-4,15:9.508297572140095E-4):9.617041112811809E-4,(18:6.938932834775763E-…
tree STATE_4865000 = ((((((((((((((((1:5.847609688388303E-4,69:5.847609688388303E-4):8.475114666195614E-4,13:0.0014322724354583916):0.0020710198668906664,((8:0.0015962658703237728,79:0.0015962658703237728):0.0016395561867948766,120:0.0032358220571186494):2.674702452304086E-4):4.771266305580949E-4,(((4:3.606968561274205E-4,(15:2.619445479485288E-4,74:2.619445479485288E-4):9.875230817889171E-5):0.0…
tree STATE_4870000 = (((((((((((((((((((((1:0.0014624533895913018,69:0.0014624533895913018):4.150210534400278E-4,107:0.0018774744430313296):5.9850909613054113E-5,16:0.0019373253526443837):3.5099333944679724E-4,((4:9.04008271029748E-4,15:9.04008271029748E-4):3.0177708640191495E-5,(14:1.777514701432927E-4,74:1.777514701432927E-4):7.564345095266468E-4):0.0013541327124212414):2.2018667561567347E-4,(1…
[truncated: 2,628 more rows]
