# Supplementary material for: Revision of the Exechiaparva group (Diptera: Mycetophilidae)
Source: Biodivers Data J. 2021 Sep 24;9:e67134. doi: 10.3897/BDJ.9.e67134 (PMC8486760; doi:10.3897/BDJ.9.e67134)
Supplement: Supplementary material 3 — R script [file bdj-09-e67134-s003.zip › jonpeder-The-Exechia-parva-group-b70767c/README.md]

# The-Exechia-parva-group
Taxonomical revision of fungus gnats (Mycetophilidae) belonging to the Exechia parva group. Contains, among other things, work with distribution maps and gene trees.
