# Supplementary material for: Revision of the Exechiaparva group (Diptera: Mycetophilidae)
Source: Biodivers Data J. 2021 Sep 24;9:e67134. doi: 10.3897/BDJ.9.e67134 (PMC8486760; doi:10.3897/BDJ.9.e67134)
Supplement: Supplementary material 3 — R script [file bdj-09-e67134-s003.zip › jonpeder-The-Exechia-parva-group-b70767c/genetic_distances/inter.dist]

	E. arctata	E. ashleyi	E. breviflagellata	E. brevilobata	E. burundiensis	E. capillata	E. curvata	E. longilobata	E. neorepanda	E. parva	E. penicillata	E. rectiloba	E. repanda	E. rohdendorfi	E. sambai	E. spatulata	E. sphaerata	E. subrepanda	E. toyoheii	E. zuluensis
E. arctata	NA	0.109	0.11	0.113	0.111	0.11	0.118	0.119	0.118	0.117	0.125	0.117	0.123	0.147	0.118	0.115	0.116	0.12	0.137	0.13
E. ashleyi	0.109	NA	0.064	0.067	0.077	0.062	0.062	0.058	0.074	0.062	0.085	0.067	0.078	0.103	0.054	0.06	0.06	0.064	0.085	0.088
E. breviflagellata	0.11	0.064	0	0.012	0.08	0.041	0.049	0.037	0.05	0.037	0.08	0.049	0.04	0.108	0.072	0.033	0.034	0.041	0.096	0.084
E. brevilobata	0.113	0.067	0.012	NA	0.084	0.037	0.052	0.039	0.049	0.041	0.075	0.054	0.043	0.112	0.074	0.029	0.032	0.041	0.094	0.079
E. burundiensis	0.111	0.077	0.08	0.084	NA	0.081	0.082	0.082	0.069	0.085	0.094	0.087	0.094	0.134	0.097	0.082	0.083	0.084	0.124	0.104
E. capillata	0.11	0.062	0.041	0.037	0.081	0.003	0.05	0.048	0.031	0.027	0.069	0.056	0.04	0.115	0.073	0.024	0.029	0.038	0.088	0.08
E. curvata	0.118	0.062	0.049	0.052	0.082	0.05	0.01	0.054	0.059	0.055	0.083	0.055	0.058	0.112	0.08	0.043	0.046	0.046	0.087	0.091
E. longilobata	0.119	0.058	0.037	0.039	0.082	0.048	0.054	NA	0.05	0.042	0.086	0.049	0.052	0.118	0.083	0.036	0.034	0.043	0.098	0.091
E. neorepanda	0.118	0.074	0.05	0.049	0.069	0.031	0.059	0.05	0.005	0.041	0.085	0.059	0.051	0.127	0.087	0.033	0.038	0.046	0.084	0.091
E. parva	0.117	0.062	0.037	0.041	0.085	0.027	0.055	0.042	0.041	0.003	0.081	0.053	0.043	0.118	0.067	0.031	0.032	0.035	0.084	0.091
E. penicillata	0.125	0.085	0.08	0.075	0.094	0.069	0.083	0.086	0.085	0.081	0.003	0.09	0.077	0.118	0.081	0.069	0.076	0.084	0.123	0.088
E. rectiloba	0.117	0.067	0.049	0.054	0.087	0.056	0.055	0.049	0.059	0.053	0.09	NA	0.054	0.117	0.089	0.036	0.04	0.051	0.092	0.101
E. repanda	0.123	0.078	0.04	0.043	0.094	0.04	0.058	0.052	0.051	0.043	0.077	0.054	0.008	0.116	0.081	0.034	0.033	0.041	0.096	0.1
E. rohdendorfi	0.147	0.103	0.108	0.112	0.134	0.115	0.112	0.118	0.127	0.118	0.118	0.117	0.116	0.003	0.126	0.108	0.108	0.12	0.098	0.121
E. sambai	0.118	0.054	0.072	0.074	0.097	0.073	0.08	0.083	0.087	0.067	0.081	0.089	0.081	0.126	0.009	0.075	0.078	0.076	0.111	0.094
E. spatulata	0.115	0.06	0.033	0.029	0.082	0.024	0.043	0.036	0.033	0.031	0.069	0.036	0.034	0.108	0.075	0.003	0.016	0.028	0.088	0.08
E. sphaerata	0.116	0.06	0.034	0.032	0.083	0.029	0.046	0.034	0.038	0.032	0.076	0.04	0.033	0.108	0.078	0.016	0.006	0.025	0.085	0.085
E. subrepanda	0.12	0.064	0.041	0.041	0.084	0.038	0.046	0.043	0.046	0.035	0.084	0.051	0.041	0.12	0.076	0.028	0.025	0.006	0.092	0.093
E. toyoheii	0.137	0.085	0.096	0.094	0.124	0.088	0.087	0.098	0.084	0.084	0.123	0.092	0.096	0.098	0.111	0.088	0.085	0.092	NA	0.11
E. zuluensis	0.13	0.088	0.084	0.079	0.104	0.08	0.091	0.091	0.091	0.091	0.088	0.101	0.1	0.121	0.094	0.08	0.085	0.093	0.11	NA
