# Supplementary material for: Revision of the Exechiaparva group (Diptera: Mycetophilidae)
Source: Biodivers Data J. 2021 Sep 24;9:e67134. doi: 10.3897/BDJ.9.e67134 (PMC8486760; doi:10.3897/BDJ.9.e67134)
Supplement: Supplementary material 3 — R script [file bdj-09-e67134-s003.zip › jonpeder-The-Exechia-parva-group-b70767c/genetic_distances/intra.dist]

	mean.dist
E. capillata	0.00324128605501535
E. breviflagellata	0
E. sphaerata	0.00591793312230127
E. repanda	0.00841528213230179
E. neorepanda	0.0048202928617221
E. parva	0.00274472719119945
E. longilobata	NaN
E. rectiloba	NaN
E. brevilobata	NaN
E. spatulata	0.00236399045595051
E. arctata	NaN
E. sambai	0.0085298205751584
E. penicillata	0.003403649075785
E. burundiensis	NaN
E. ashleyi	NaN
E. rohdendorfi	0.0031765660680802
E. curvata	0.0104385539197357
E. subrepanda	0.00584928842167498
E. toyoheii	NaN
E. zuluensis	NaN
