# Supplementary material for: Revision of the Exechiaparva group (Diptera: Mycetophilidae)
Source: Biodivers Data J. 2021 Sep 24;9:e67134. doi: 10.3897/BDJ.9.e67134 (PMC8486760; doi:10.3897/BDJ.9.e67134)
Supplement: Supplementary material 3 — R script [file bdj-09-e67134-s003.zip › jonpeder-The-Exechia-parva-group-b70767c/genetic_distances/pairwise_distances.Rmd]

---
title: "Genetic_dstances"
author: "Jon Peder Lindemann"
date: "8 10 2020"
output:
  pdf_document: default
  html_document: default
---

```{r setup, include=FALSE}
knitr::opts_chunk$set(echo = TRUE)
```

# Import data
```{r}
require(bold)
importData <- read.delim(file = "../species_names_region.csv", sep = ";") # Import data from CSV file
parvaData2 <- importData[,c(1:3)]
specimens <- bold_specimens(container = "DS-REPGR") # Get process-id/sample-id associations
parvaData <- data.frame(Species = parvaData2$Species[match(specimens$sampleid, parvaData2$Sample.ID)], processid = specimens$processid) # Exclude taxa not present in BOLD-dataset
parvagr <- bold_seq(container = "DS-REPGR") # Get sequences from BOLD-dataset
```

# Convert to fasta format
```{r}
# The BOLD sequence-data list is organized as follows
parvagr[[1]][1] # ID
parvagr[[1]][2] # Name
parvagr[[1]][4] # Sequence

# loop over list of sequences and change names based on matching process IDs from name-list
for (i in 1:length(parvagr)) {
  parvagr[[i]][2] <- parvaData$Species[match(parvagr[[i]][1], parvaData$processid)]
}
# Create flat fasta file
parva_fas = ""
for (i in 1:length(parvagr)) {
  parva_fas <- paste(parva_fas, "\n", "> ", parvagr[[i]][2], "\n", parvagr[[i]][4], sep = "")
}
write(parva_fas, file = "parvagr.fas")
```

# Alignment
```{bash}
# MAFFT v7.310 with linsi "settings"
mafft --maxiterate 1000 --localpair parvagr.fas > parvagr.linsi.fas
```

# Trim ends
```{r}
require(ips)
require(ape)
# Read fasta file to ape numeric format
parvaseq <- as.matrix(read.FASTA(file = "parvagr.linsi.fas"))
# Trim ends 
parvaseq_trim <- trimEnds(parvaseq)
parvaseq_trim <- as.list(parvaseq_trim)
```

# Intraspecific distances
```{r}
require(ape)
temp1 <- data.frame("species" = "", "mean.dist" = "")
# Iterate over each unique species name in dataset. 
for (i in 1:length(unique(names(parvaseq_trim)))) {
  withinsp <- dist.dna(parvaseq_trim[labels(parvaseq_trim) == unique(names(parvaseq_trim))[i]], model = "F81") # Calculate pairwise distances for each species
  temp1[i,] <- data.frame(unique(names(parvaseq_trim))[i], mean(withinsp)) # Add mean pairwise distance and species name to new dataframe
}
temp1
wmeandist <- data.frame("mean.dist" = temp1$mean.dist, row.names = temp1$species) # Add species names as rownames
write.csv(wmeandist, file = "intra.dist", quote = FALSE)
```

# Interspecific distances
```{r}
require(vegan)
betweensp <- dist.dna(parvaseq_trim, model = "F81", pairwise.deletion = TRUE)
betweensp_mean <- meandist(betweensp, names(parvaseq_trim))
write.csv(round(betweensp_mean, digits = 3), file = "inter.dist")
```
