# Supplementary material for: Revision of the Exechiaparva group (Diptera: Mycetophilidae)
Source: Biodivers Data J. 2021 Sep 24;9:e67134. doi: 10.3897/BDJ.9.e67134 (PMC8486760; doi:10.3897/BDJ.9.e67134)
Supplement: Supplementary material 3 — R script [file bdj-09-e67134-s003.zip › jonpeder-The-Exechia-parva-group-b70767c/genetic_distances/parvagr.fas]

> E. capillata
AATATTATATTTTATTTTTGGAGCTTGATCAGGAATAGTAGGTACTTCATTAAGAATAATTATTCGAGCTGAATTAGGACACCCTGGAGCCTTAATTGGTAATGATCAAATTTATAACGTAGTTGTAACAGCTCATGCTTTTATTATAATTTTTTTTATAGTTATACCTATTATAATTGGAGGATTTGGAAATTGATTAGTCCCTCTTATATTAGGAGCCCCCGATATAGCTTTCCCTCGAATAAATAATATAAGTTTTTGAATACTCCCCCCATCATTAACATTATTGCTTTCAAGAAGTTTAGTAGAGGCAGGGGCCGGAACAGGATGAACTGTTTACCCACCTCTTTCATCTTCAATTGCTCACGCTGGAGCTTCTGTTGATTTAGCAATTTTTTCACTTCATTTAGCAGGAATTTCTTCAATTTTAGGAGCAGTAAATTTTATTACTACTATTATTAATATACGAGCCCCAGGAATTACTTTTGATCGACTACCCTTATTTGTTTGATCTGTTTTAATTACTGCAGTTCTTTTACTACTATCTCTACCAGTATTGGCAGGAGCTATTACAATACTATTAACAGAT---------------------------------------
> E. breviflagellata
AATATTATATTTTATTTTTGGAGCTTGATCAGGAATAGTAGGTACTTCATTAAGAATAATTATTCGAGCTGAATTAGGCC---ACCCTGGAGCCTTAATTGGTAATGATCAAATTTATAACGTAGTTGTAACAGCTCATGCTTTTATTATAATTTTTTTCATAGTTATACCTATTATAATTGGAGGATTTGGAAATTGATTAGTCCCTCTTATATTAGGAGCCCCCGATATAGCTTTCCCCCGAATAAATAATATAAGTTTTTGAATACTCCCCCCATCATTAACACTATTGCTTTCAAGAAGTTTAGTAGAAGCAGGGGCCGGAACAGGATGAACTGTTTATCCTCCCCTTTCATCTTCAATTGCCCATGCTGGAGCTTCTGTTGATTTAGCTATTTTTTCACTTCATTTAGCAGGGATTTCTTCAATTTTAGGAGCAGTAAATTTTATTACTACTATTATTAATATACGAGCCCCAGGAATTACTTTTGATCGATTACCTTTATTTGTTTGATCTGTTTTAATTACAGCAGTTCTTTTATTATTATCCTTACCAGTTTTAGCTGGAGCTATTACAATATTATTAACAGATCGAAATTTAAATACATCTTTTTTTGATCCTGCAGGAGGGGGTGATCCTATTTTATACCAACATTTATTC-----
> E. capillata
ATATTATATTTTATTTTTGGAGCTTGATCAGGAATAGTAGGTACTTCATTAAGAATAATTATTCGAGCTGAATTAGGACACCCTGGAGCCTTAATTGGTAATGATCAAATTTATAACGTAGTTGTAACAGCTCATGCTTTTATTATAATTTTTTTTATAGTTATACCTATTATAATTGGAGGATTTGGAAATTGATTAGTCCCTCTTATATTAGGAGCCCCCGATATAGCTTTCCCTCGAATAAATAATATAAGTTTTTGAATACTCCCCCCATCATTAACATTATTGCTTTCAAGAAGTTTAGTAGAGGCAGGGGCCGGAACAGGATGAACTGTTTACCCGCCTCTTTCATCTTCAATTGCTCACGCTGGAGCTTCTGTTGATTTAGCAATTTTTTCACTTCATTTAGCAGGAATTTCTTCAATTTTAGGGGCAGTAAATTTTATTACTACTATTATTAATATACGAGCCCCAGGAATTACTTTTGATCGATTACCCTTATTTGTTTGATCTGTTTTAATTACTGCAGTTCTTTTACTACTATCTCTACCAGTATTGGCAGGAGCTATTACAATACTATTAACA---------------------------------------------------
> E. capillata
TTTATTTTTGGAGCTTGATCAGGAATAGTAGGTACTTCATTAAGAATAATTATTCGAGCTGAATTAGGACACCCTGGAGCCTTAATTGGTAATGATCAAATTTATAACGTAGTTGTAACAGCTCATGCTTTTATTATAATTTTTTTTATAGTTATACCTATTATAATTGGAGGATTTGGAAATTGATTAGTCCCTCTTATATTAGGAGCCCCCGATATAGCTTTCCCTCGAATAAATAATATAAGTTTTTGAATACTCCCCCCATCATTAACATTATTGCTTTCAAGAAGTTTAGTAGAGGCAGGGGCCGGAACAGGATGAACTGTTTACCCACCTCTTTCATCTTCAATTGCTCACGCTGGAGCTTCTGTTGATTTAGCAATTTTTTCACTTCATTTAGCAGGAATTTCTTCAATTTTAGGAGCAGTAAATTTTATTACTACTATTATTAATATACGAGCCCCAGGAATTACTTTTGATCGATTACCCTTATTTGTTTGATCTGTTTTAATTACTGCAGTTCTTTTACTACTATCTCTACCAGTATTGGCAGGAGCTATTACAATACTATTAACAGAT--------------------------------------------------------
> E. capillata
AATATTATATTTTATTTTTGGAGCTTGATCAGGAATAGTAGGTACTTCATTAAGAATAATTATTCGAGCTGAATTAGGACACCCTGGAGCCTTAATTGGTAATGATCAAATTTATAACGTAGTTGTAACAGCTCATGCTTTTATTATAATTTTTTTTATAGTTATACCTATTATAATTGGAGGATTTGGAAATTGATTAGTCCCTCTTATATTAGGAGCCCCCGATATAGCTTTCCCTCGAATAAATAATATAAGTTTTTGAATACTCCCCCCATCATTAACATTATTGCTTTCAAGAAGTTTAGTAGAGGCAGGGGCCGGAACAGGATGAACTGTTTACCCACCTCTTTCATCTTCAATTGCTCACGCTGGAGCTTCTGTTGATTTAGCAATTTTTTCACTTCATTTAGCAGGAATTTCTTCAATTTTAGGGGCAGTAAATTTTATTACTACTATTATTAATATACGAGCCCCAGGAATTACTTTTGATCGATTACCCTTATTTGTTTGATCTGTTTTAATTACTGCAGTTCTTTTACTACTATCTCTACCAGTATTGGCAGGAGCTATTACAATACTATTAACAGATCGAAATCTAAATACATCTTTTTTTGATCCTGCAGGAGGAGGAGAT-------
> E. capillata
--------ATTTTATTTTTGGAGCTTGATCAGGAATAGTAGGTACTTCATTAAGAATAATTATTCGAGCTGAATTAGGACACCCTGGA---GCCTTAATT---GGTAATGATCAAATTTATAACGTAGTTGTAACAGCTCATGCTTTTATTATAATTTTTTTTATAGTTATACCTATTATAATTGGAGGATTTGGAAATTGATTAGTCCCTCTTATATTAGGAGCCCCCGATATAGCTTTCCCTCGAATAAATAATATAAGTTTTTGAATACTCCCCCCATCATTAACATTATTGCTTTCAAGAAGTTTAGTAGAG---------------GCAGGGGCCGGAACAGGATGAACTGTTTACCCACCTCTTTCATCTTCAATTGCTCACGCTGGAGCTTCTGTTGATTTAGCAATTTTTTCACTTCATTTAGCAGGAATTTCTTCAATTTTAGGGGCAGTAAATTTTATTACTACTATTATTAATATACGAGCCCCAGGAATTACTTTTGATCGATTACCCTTATTTGTTTGATCTGTTTTAATTACTGCAGTTCTTTTACTACTATCTCTACCAGTATTGGCAGGAGCTATTAC-------------------------------------------------------------------------
> E. capillata
ATATTATATTTTATTTTTGGAGCTTGATCAGGAATAGTAGGTACTTCATTAAGAATAATTATTCGAGCTGAATTAGGACACCCTGGAGCCTTAATTGGTAATGATCAAATTTATAACGTAGTTGTAACAGCTCATGCTTTTATTATAATTTTTTTTATAGTTATACCTATTATAATTGGAGGATTTGGAAATTGATTAGTCCCTCTTATATTAGGAGCCCCCGATATAGCTTTCCCTCGAATAAATAATATAAGTTTTTGAATACTCCCCCCATCATTAACATTATTGCTTTCAAGAAGTTTAGTAGAGGCAGGGGCCGGAACAGGATGAACTGTTTACCCACCTCTTTCATCTTCAATTGCTCACGCTGGAGCTTCTGTTGATTTAGCAATTTTTTCACTTCATTTAGCAGGAATTTCTTCAATTTTAGGGGCAGTAAATTTTATTACTACTATTATTAATATACGAGCCCCAGGAATTACTTTTGATCGATTACCCTTATTTGTTTGATCTGTTTTAATTACTGCAGTTCTTTTACTACTATCTCTACCAGTATTGGCAGGAGCTATTACAATACTATTAACAGATCGA
> E. sphaerata
ATACTATATTTTATTTTTGGAGCTTGATCAGGAATAGTAGGTACTTCATTAAGAATAATTATTCGAGCTGAATTAGGACATCCTGGAGCCTTAATTGGTAATGATCAAATTTATAACGTAGTTGTAACAGCTCATGCTTTTATTATAATTTTTTTCATAGTTATACCTATTATAATTGGAGGATTTGGAAATTGATTAGTCCCCCTTATATTAGGAGCCCCCGATATAGCTTTCCCCCGAATAAATAATATAAGTTTTTGAATACTCCCCCCATCATTAACATTATTGCTTTCAAGTAGTTTAGTAGAGGCAGGGGCCGGAACAGGATGAACTGTTTACCCTCCTCTTTCATCTTCAATCGCTCACGCTGGAGCTTCTGTTGATTTAGCTATTTTTTCACTTCATTTAGCAGGAATTTCTTCAATTTTAGGGGCAGTAAATTTTATTACTACTATTATTAATATACGAGCCCCAGGAATCACTTTTGATCGATTACCTTTATTTGTTTGATCTGTTTTAATTACAGCAGTTCTTTTATTATTGTCTCTC
> E. repanda
TTTATTTTTGGAGCTTGATCAGGAATAGTAGGTACTTCATTAAGAATAATTATTCGAGCTGAATTAGGGCACCCTGGAGCCTTAATTGGTAATGATCAAATTTATAACGTAGTTGTAACAGCTCATGCTTTTATTATAATTTTTTTTATAGTTATGCCTATTATAATTGGAGGATTCGGAAATTGATTAGTCCCTCTTATATTAGGAGCCCCCGACATAGCTTTCCCCCGAATAAATAATATAAGTTTTTGAATACTACCCCCATCATTAACATTATTGCTTTCAAGTAGTTTAGTAGAGGCAGGGGCTGGAACAGGGTGAACTGTTTACCCACCTCTTTCATCATCAATTGCTCACGCTGGGGCTTCTGTTGATTTAGCCATTTTTTCACTTCATTTAGCAGGGATTTCTTCAATTTTAGGAGCAGTAAATTTTATTACTACTATTATTAATATACGAGCCCCAGGAATTACTTTCGATCGATTACCTTTATTTGTTTGATCTGTTTTAATTACAGCAGTTCTTTTATTATTATCTTTGCCAGTATTAGCAGGAGCTATTACAATACTATTAACAGATCGA------------------------------------------------
> E. repanda
TTTATTTTTGGAGCTTGATCAGGAATAGTAGGTACTTCATTAAGAATAATTATTCGAGCTGAATTAGGACACCCTGGAGCCTTAATTGGCAATGATCAAATTTATAACGTAGTTGTAACAGCTCATGCTTTTATTATAATTTTTTTTATAGTTATGCCTATTATAATTGGAGGATTCGGAAATTGATTAGTCCCTCTCATATTAGGAGCCCCCGACATAGCTTTCCCCCGAATAAATAATATAAGTTTTTGAATACTACCCCCATCATTAACATTATTGCTTTCAAGTAGTTTAGTAGAGGCAGGGGCCGGAACAGGATGAACTGTTTACCCTCCTCTTTCATCATCAATTGCTCACGCTGGAGCTTCTGTTGATTTAGCCATTTTTTCCCTTCATTTAGCAGGGATTTCTTCAATTTTAGGAGCAGTAAATTTTATTACTACTATTATTAATATACGAGCCCCAGGAATTACTTTCGATCGATTACCTTTATTTGTTTGATCTGTTTTAATTACAGCAGTTCTTTTATTATTATCTTTGCCAGTTTTAGCAGGAGCTATTACAATA---------------------------------------------------------------------
> E. neorepanda
TGATCAGGAATAGTAGGTACTTCATTAAGAATAATTATTCGAGCTGAACTAGGACATCCTGGAGCCTTAATTGGTAATGATCAAATTTATAACGTAGTTGTAACAGCTCATGCTTTTATTATAATTTTTTTCATAGTTATACCTATTATAATTGGAGGATTTGGAAATTGATTAGTCCCTCTTATATTAGGAGCCCCCGATATAGCTTTCCCCCGAATAAATAATATAAGTTTTTGAATATTACCCCCATCATTAACATTATTGCTTTCAAGAAGTTTAGTAGAGGCAGGGGCCGGAACAGGGTGAACTGTTTATCCTCCTCTTTCATCTTCAATTGCTCACGCTGGAGCCTCTGTTGATTTAGCAATTTTTTCACTTCATTTAGCAGGAATCTCTTCAATTTTAGGAGCAGTAAATTTTATTACTACTATTATTAATATACGAGCCCCAGGAATCACTTTTGATCGATTACCCTTATTTGTTTGATCTGTTTTAATTACAGCAGTTCTTTTACTTCTTTCTCTACCAGTATTAGCAGGAGCTATTACAATACTATTAACAGATCGAAATCTAAATACATCTTTTTTTGATCCTGCAGGAGGGGGTGATCCAATTTTATATCAACATTTATTTTGATTTTTTGGTCACCCAGAAGTATACATTTTAATTTTACCTGGATTTGGAATAATCTCTCATATTATTAATAGAAATAGAGGGAAAAAGGAAACATTTGGTGCTTTAGGTATAATTTATGCTATATTAACAATTGGGTTATTAGGATTTATTGTATGAGCTCATCACATGTTCACAGTTGGTATAGACGTAGATACTCGAGCTTATTTTACTTCTGCAACAATAATTATTGCTGTGCCAACTGGAATTAAAATTTTTAGTTGATTAGCAACCTTACATGGAACTCAATTTAATTATACTGCTTCTCTATTGTGGGCCTTAGGGTTTGTATTTTTATTCACCGTAGGAGGGTTAACTGGAGTTATTTTAGCTAATTCTTCTATTGATATTGTTCTTCATGATACTTATTATGTAGTAGCTCATTTCCACTATGTTTTATCAATGGGAGCAGTATTTGCAATTATAGCAGGATTTATTTATTGATACCCATTATTTACTGGATTAGCAATAAGTGAAACATTATTAAAAATTCAATTTAGTATCATATTTTTAGGAGTAAATTTAACATTCTTCCCTCAACATTTCCTTGGATTAGCAGGTATACCTCGACGATACTCAGATTATCCTGATTCTTACACTGCTTGAAATTTAGTATCCTCAATTGGATCAACTATCTCATTCATTGGTATTATTATATTCATTTATATTATTTGAGAAAGAATGGTTAGAAATCGTAATATTATTTATTCTACTCAATTAAACTCTTCTATTGAATGATTACAAAATAATCCTCCTGCAGA
> E. parva
AATATTATATTTTATTTTTGGAGCTTGATCAGGAATAGTAGGTACTTCATTAAGAATAATTATTCGAGCTGAATTA---GGACACCCTGGAGCCTTAATTGGTAATGATCAAATTTATAACGTAGTTGTAACAGCTCATGCTTTTATTATAATTTTTTTCATAGTTATACCTATTATAATTGGAGGATTTGGAAATTGATTAGTTCCTCTTATATTAGGAGCCCCCGATATAGCTTTCCCTCGAATAAATAATATAAGTTTTTGAATACTCCCCCCATCATTAACATTATTGCTTTCAAGAAGTTTAGTAGAGGCAGGGGCCGGAACAGGGTGAACTGTTTACCCTCCTCTTTCATCTTCAATTGCCCACGCTGGAGCTTCTGTTGATTTAGCAATTTTTTCACTTCATTTAGCAGGAATTTCTTCAATTTTAGGGGCGGTAAATTTTATTACTACTATTATTAATATACGAGCCCCAGGAATTACTTTTGATCGATTACCTTTATTTGTTTGGTCTGTTTTAATTACCGCAGTTCTTTTACTATTATCTTTACCAGTTTTAGCAGGAGCTATCACAATATTATTAACAGATCGAAATCTAAATACCTCTTTTTTTGATCCTGCAGGAGGAGGTGATCCAATTTTATATCAACATTTATTT
> E. longilobata
AATATTATATTTTATTTTTGGAGCTTGATCAGGAATAGTAGGTACTTCGCTAAGAATAATTATTCGAGCTGAATTAGGACATCCTGGAGCCTTAATTGGTAATGATCAAATTTATAACGTAGTTGTAACAGCTCATGCTTTTATTATAATTTTTTTCATAGTTATACCTATTATAATTGGAGGATTTGGAAATTGATTAGTCCCTCTTATATTAGGAGCCCCCGATATAGCTTTCCCCCGAATAAATAATATAAGTTTTTGAATACTCCCCCCATCATTAACATTATTGCTTTCAAGAAGTTTAGTAGAGGCAGGGGCTGGAACAGGATGAACTGTTTATCCTCCTCTTTCATCTTCAATTGCCCATGCTGGAGCTTCTGTTGATTTAGCTATCTTCTCACTTCATTTAGCAGGAATCTCTTCAATTTTAGGAGCAGTAAATTTTATTACTACTATTATTAATATACGAGCCCCAGGAATTACTTTTGATCGATTACCTTTATTTGTCTGATCTGTTTTAATTACAGCAGTCCTTTTATTATTATCTCTGCCAGTTTTAGCCGGAGCTATCACAATATTATTAACAGATCGAAATTTAAATACCTCTTTTTTTGATCCTGCAGGAGGAGGTGATCCTATTTTATATCAACACTTATTT
> E. rectiloba
AATATTATATTTTATTTTTGGAGCTTGATCAGGAATAGTAGGTACTTCATTAAGAATGATTATTCGAGCTGAATTAGGACATCCTGGAGCCCTAATTGGTAATGATCAAATTTATAACGTAGTTGTAACAGCTCATGCTTTTATTATAATTTTTTTCATAGTTATACCTATTATAATTGGAGGATTTGGAAACTGATTAGTTCCTCTTATATTAGGAGCCCCCGATATAGCTTTCCCCCGAATAAATAATATAAGTTTTTGAATGTTACCCCCATCATTAACATTATTGCTTTCAAGAAGTTTAGTAGAGGCAGGGGCTGGAACAGGATGAACTGTTTACCCTCCTCTCTCATCTTCAATTGCTCATGCTGGAGCTTCTGTTGATTTAGCTATTTTCTCCCTTCATTTAGCAGGGATTTCTTCAATTTTAGGGGCAGTAAATTTTATTACTACTATTATTAATATACGAGCCCCAGGAATTACTTTTGATCGATTGCCTTTATTTGTTTGATCTGTTTTAATTACAGCAGTTCTTCTATTATTATCTCTCCCAGTTTTAGCCGGAGCTATTACAATGTTACTAACAGATCGAAATTTAAATACATCTTTTTTTGATCCTGCAGGAGGTGGAGATCCAATTTTATACCAACATTTATTT
> E. neorepanda
AATATTATATTTTATTTTTGGAGCTTGATCAGGAATAGTAGGTACTTCATTAAGAATAATTATTCGAGCTGAACTAGGACATCCTGGAGCCTTAATTGGTAATGATCAAATTTATAACGTAGTTGTAACAGCTCATGCTTTTATTATAATTTTTTTCATAGTTATACCTATTATAATTGGAGGATTTGGAAATTGATTAGTCCCTCTTATATTAGGAGCCCCCGATATAGCTTTCCCCCGAATAAATAATATAAGTTTTTGAATATTACCCCCATCATTAACATTATTGCTTTCAAGAAGTTTAGTAGAGGCAGGGGCCGGAACAGGGTGAACTGTTTATCCCCCTCTTTCATCTTCAATTGCTCACGCTGGAGCCTCTGTTGATTTAGCAATTTTTTCACTTCATTTAGCAGGAATCTCTTCAATTTTAGGAGCAGTAAATTTTATTACTACTATTATTAATATACGAGCCCCAGGAATCACTTTTGATCGATTACCATTATTTGTTTGATCTGTTTTAATTACAGCAGTTCTTTTACTTCTTTCTCTACCAGTATTAGCAGGAGCTATTACAATACTATTAACAGATCGAAATCTAAATACATCTTTTTTTGATCCTGCGGGAGGAGGTGATCCAATTTTATACCAACATTTATTT
> E. brevilobata
AATATTATATTTTATTTTTGGAGCTTGATCAGGAATAGTAGGTACTTCATTAAGAATAATTATTCGAGCTGAATTAGGCCACCCTGGAGCCTTAATTGGTAATGATCAAATTTATAACGTAGTTGTAACAGCTCATGCTTTTATTATAATTTTTTTCATAGTTATACCTATTATAATTGGAGGATTTGGAAATTGATTAGTCCCTCTTATATTAGGAGCCCCCGATATAGCTTTCCCCCGAATAAATAATATAAGTTTTTGAATACTCCCCCCATCATTAACACTATTGCTTTCAAGAAGTTTAGTAGAAGCAGGGGCCGGAACAGGATGAACTGTTTATCCTCCCCTTTCATCTTCAATTGCCCACGCTGGAGCTTCTGTTGATTTAGCTATTTTTTCACTTCATTTAGCAGGTATTTCTTCAATTTTAGGAGCAGTAAATTTTATTACTACTATTATTAATATACGAGCCCCAGGAATTACTTTTGATCGATTACCTTTATTTGTTTGATCTGTTTTAATTACAGCAGTTCTTTTATTATTATCCCTACCAGTCTTAGCTGGAGCTATTACAATATTATTAACAGATCGAAATTTAAATACATCTTTTTTTGACCCTGCAGGAGGAGGAGATCCTATTTTATATCAACATTTATTC
> E. spatulata
AATATTATATTTTATTTTTGGAGCTTGATCAGGAATAGTAGGTACTTCATTAAGAATAATTATTCGAGCTGAATTAGGACATCCTGGAGCCTTAATTGGTAATGATCAAATTTATAACGTAGTTGTAACAGCTCATGCTTTTATTATAATTTTTTTCATAGTTATACCTATTATAATTGGAGGATTTGGAAATTGATTAGTCCCTCTTATATTAGGAGCCCCCGATATAGCTTTCCCCCGAATAAATAATATAAGTTTTTGAATGCTCCCCCCATCATTAACATTATTGCTTTCAAGAAGTTTAGTAGAGGCAGGGGCCGGAACAGGATGAACTGTTTACCCTCCTCTTTCATCTTCAATTGCTCACGCTGGAGCTTCTGTTGATTTAGCAATTTTTTCACTTCATTTAGCAGGAATTTCTTCAATTTTAGGAGCAGTAAATTTTATTACAACTATTATTAATATACGAGCCCCAGGAATTACTTTTGATCGATTGCCTTTATTTGTTTGATCTGTTTTAATTACAGCAGTTCTTTTATTATTATCTCTACCAGTTTTAGCAGGAGCTATTACAATACTATTAACAGATCGAAATTTAAATACATCTTTTTTTGATCCTGCAGGAGGAGGAGATCCAATTTTATATCAACATTTATTT
> E. parva
AATATTATATTTTATTTTTGGAGCTTGATCAGGAATAGTAGGTACTTCATTAAGAATAATTATTCGAGCTGAATTAGGACACCCTGGAGCCTTAATTGGTAATGATCAAATTTATAACGTAGTTGTAACAGCTCATGCTTTTATTATAATTTTTTTCATAGTTATACCTATTATAATTGGAGGATTTGGAAATTGATTAGTTCCTCTTATATTAGGAGCCCCCGATATAGCTTTCCCTCGAATAAATAATATAAGTTTTTGAATACTCCCCCCATCATTAACATTATTGCTTTCAAGAAGTTTAGTAGAGGCAGGGGCCGGAACAGGGTGAACTGTTTACCCTCCTCTTTCATCTTCAATTGCCCACGCTGGAGCTTCTGTTGATTTAGCAATTTTTTCACTTCATTTAGCAGGAATTTCTTCAATTTTAGGGGCGGTAAATTTTATTACTACTATTATTAATATACGAGCCCCAGGAATTACTTTTGATCGATTACCTTTATTTGTTTGATCTGTTTTAATTACCGCAGTTCTTTTACTATTATCTTTACCAGTTTTAGCAGGAGCTATCACAATATTATTAACAGATCGAAATCTAAATACCTCTTTTTTTGATCCTGCAGGAGGGGGTGATCCAATTTTATATCAACATTTATTT
> E. spatulata
AATATTATATTTTATTTTTGGAGCTTGATCAGGAATAGTAGGTACTTCATTAAGAATAATTATTCGAGCTGAATTAGGACATCCTGGAGCCTTAATTGGTAATGATCAAATTTATAACGTAGTTGTAACAGCTCATGCTTTTATTATAATTTTTTTCATAGTTATACCTATTATAATTGGAGGATTTGGAAATTGATTAGTCCCTCTTATATTAGGAGCCCCCGATATAGCTTTCCCCCGAATAAATAATATAAGTTTTTGAATACTTCCCCCATCATTAACATTATTGCTTTCAAGAAGTTTAGTAGAGGCAGGGGCCGGAACAGGATGAACTGTTTACCCTCCTCTTTCATCTTCAATTGCTCACGCTGGAGCTTCTGTTGATTTAGCAATTTTTTCACTTCATTTAGCAGGAATTTCTTCAATTTTAGGAGCAGTAAATTTTATTACAACTATTATTAATATACGAGCCCCAGGAATTACTTTTGATCGATTGCCTTTATTTGTTTGATCTGTTTTAATTACAGCAGTTCTTTTATTATTATCTCTACCAGTTTTAGCAGGAGCTATTACAATACTATTAACAGATCGAAATTTAAATACATCTTTTTTTGATCCTGCAGGAGGAGGAGATCCAATTTTATACCAACATTTATTT
> E. parva
AATATTATATTTTATTTTTGGAGCTTGATCAGGAATAGTAGGTACTTCATTAAGAATAATTATTCGAGCTGAATTAGGACACCCTGGAGCCTTAATTGGTAATGATCAAATTTATAACGTAGTTGTAACAGCTCATGCTTTTATTATAATTTTTTTCATAGTTATACCTATTATAATTGGAGGATTTGGAAATTGATTAGTTCCTCTTATATTAGGAGCCCCCGATATAGCTTTCCCTCGAATAAATAATATAAGTTTTTGAATACTCCCCCCATCATTAACATTATTGCTTTCAAGAAGTTTAGTAGAGGCAGGGGCCGGAACAGGGTGAACTGTTTACCCTCCTCTTTCATCTTCAATTGCTCACGCTGGAGCTTCTGTTGATTTAGCAATTTTTTCACTTCATTTAGCAGGAATTTCTTCAATTTTAGGGGCGGTAAATTTTATTACTACTATTATTAATATACGAGCCCCAGGAATTACTTTTGATCGATTACCTTTATTTGTTTGATCTGTTTTAATTACCGCAGTTCTTTTACTATTATCTTTACCAGTTTTAGCAGGAGCTATCACAATATTATTAACAGATCGAAATCTAAATACCTCTTTTTTTGATCCTGCAGGAGGGGGTGATCCAATTTTATATCAACATTTATTT
> E. arctata
AATATTATATTTTATTTTTGGAGCTTGGTCAGGAATAGTTGGTACTTCTTTAAGAATGATTATTCGAGCTGAATTGGGGCACCCTGGGACCTTAATCGGCAATGATCAAATTTACAACGTAGTTGTTACAGCCCATGCTTTTATTATAATTTTTTTCATGGTTATACCTATTATAATTGGAGGATTTGGAAATTGACTAGTTCCCCTTATATTAGGGGCACCTGATATGGCTTTCCCTCGAATAAACAATATAAGTTTTTGAATATTGCCCCCATCATTAACTTTATTGCTTTCAAGAAGCTTAGTAGAAGCAGGGGCTGGAACAGGGTGAACTGTATACCCTCCTCTTTCTTCCTCAATTGCTCATGCAGGGGCTTCCGTTGATTTTGCTATTTTTTCTTTACATTTAGCCGGAATTTCTTCAATTTTAGGAGCAGTAAATTTTATTACTACTATTATTAATATACGAGCCCCTGGAATTACATTTGATCGGCTCCCCCTATTTGTTTGATCTGTGTTAATTACAGCGGTTCTTTTATTACTCTCACTTCCAGTATTGGCGGGAGCTATTACAATATTATTAACAGATCGAAATTTAAATACATCTTTTTTTGACCCCGCTGGAGGGGGTGATCCTATTTTATACCAACACTTATTT
> E. sambai
AATACTATATTTTATTTTTGGTGCTTGATCAGGAATAGTTGGTACTTCATTAAGAATAATTATTCGAGCTGAATTAGGACACCCTGGAGCCTTAATTGGTAACGATCAAATTTACAATGTAGTTGTAACAGCTCACGCTTTTATTATAATTTTTTTTATAGTTATACCTATTATAATTGGAGGATTTGGAAACTGATTAGTTCCTCTTATACTAGGAGCCCCCGATATAGCTTTCCCTCGAATAAATAATATAAGTTTTTGAATACTCCCCCCATCATTAACATTATTACTTTCAAGAAGTTTGGTAGAAGCAGGGGCTGGGACAGGGTGAACTGTTTACCCTCCTCTTTCTTCTTCAATTGCCCACGCTGGGGCTTCTGTTGATCTAGCCATTTTTTCTCTTCATTTAGCTGGAATTTCCTCAATTTTAGGAGCAGTAAATTTTATTACTACTATCATTAATATACGAGCCCCAGGAATTACGTTTGATCGTTTACCTTTATTTGTTTGATCTGTGCTAATTACAGCAGTTCTTTTACTACTATCTTTACCTGTTTTAGCCGGAGCTATTACTATATTATTGACAGACCGAAATTTAAATACATCTTTTTTTGACCCTGCAGGAGGAGGTGATCCTATTTTATACCAACATTTATTT
> E. sambai
CAGGAATAGTTGGTACTTCATTAAGAATAATTATTCGAGCTGAATTAGGACACCCTGGAGCCTTAATTGGTAACGATCAAATTTACAATGTAGTTGTAACAGCCCACGCTTTTATTATAATTTTTTTTATAGTTATACCTATTATAATTGGAGGATTTGGAAACTGATTAGTTCCTCTTATATTAGGAGCCCCCGATATAGCTTTCCCTCGAATAAATAATATAAGTTTTTGAATACTCCCCCCATCATTAACATTATTACTTTCAAGAAGTTTGGTAGAAGCAGGGGCTGGGACAGGGTGAACTGTTTACCCTCCTCTTTCTTCTTCAATTGCCCACGCTGGAGCTTCTGTTGATCTAGCCATTTTTTCTCTTCATTTAGCTGGAATTTCCTCAATTTTAGGAGCAGTAAATTTTATTACTACTATCATTAATATACGAGCCCCAGGAATTACATTTGATCGTTTACCTTTATTTGTTTGATCTGTGCTAATTACAGCAGTTCTTTTACTACTATCTTTACCTGTTTTAGCCGGAGCTATTACTATATTATTGACAGACCGAAATTTAAATACATCTTTTTTTGACCCTGCAGGAGGGGGTGATCCTATTTTATACCAACATTTATTT-----------------------------
> E. penicillata
TGAATTAGGACACCCTGGAGCCTTAATTGGTAACGATCAAATTTACAATGTAGTTGTAACTGCTCATGCATTTATTATAATTTTTTTTATAGTTATACCTATTATAATTGGTGGATTTGGAAATTGATTAGTCCCTCTTATATTAGGAGCCCCCGATATAGCTTTCCCTCGAATAAATAATATAAGTTTTTGAATATTGCCCCCATCATTAACATTATTGCTTTCAAGAAGTTTAGTAGAAGCAGGGGCTGGAACAGGATGAACTGTTTACCCTCCCCTTTCTTCTTCAATTGCTCACGCTGGAGCTTCTGTAGATTTAGCCATTTTTTCTTTACATTTAGCAGGAATTTCTTCAATTTTAGGAGCAGTAAATTTTATTACTACTATTATTAACATACGAGCCCCAGGTATTACTTTTGATCGAATACCTTTATTTGTTTGATCTGTATTAATTACAGCAGTTCTTTTATTACTCTCTTTACCTGTTTTAGCCGGAGCCATTACAATACTATTAACAGATCGAAATTTAAATACATCTTTTTTTGACCCTGCAGGGGGAGGAGACCCAATTTTGTATCAACATTTATTT---------------------------------------------------------------------
> E. burundiensis
TGGTAATGATCAAATTTACAACGTAGTTGTAACAGCCCATGCTTTTATTATAATTTTTTTCATAGTTATACCTATCATAATTGGTGGTTTTGGTAATTGATTAGTACCTCTTATATTAGGAGCCCCCGATATAGCTTTTCCTCGAATAAATAATATAAGTTTTTGAATATTACCCCCATCATTAACATTATTGCTTTCAAGAAGATTGGTAGAGGCAGGGGCTGGAACAGGGTGAACTGTTTATCCCCCACTTTCTTCTTCAATTGCTCATGCTGGAGCTTCTGTTGATTTAGCTATTTTTTCTCTTCATTTAGCCGGAATTTCTTCAATTTTAGGAGCAGTAAATTTTATTACAACTATTATTAATATACGAGCCCCAGGAATCACTTTTGATCGTTTACCTTTATTTGTTTGATCTGTTTTAATTACAGCTGTTCTTTTATTGCTTTCATTGCCAGTATTGGC-------------------------------------------------------------------------------------------------------------------------------------------------------------------------------------------------
> E. ashleyi
CTTTAATTGGTAATGATCAAATTTACAACGTAGTTGTAACAGCTCACGCTTTTGTTATAATTTTTTTTATAGTTATACCTATTATAATTGGAGGATTTGGAAATTGATTAGTTCCTCTTATACTAGGAGCCCCCGATATAGCTTTCCCCCGAATAAATAATATAAGTTTTTGAATGCTCCCCCCATCATTAACATTNTTACTTTCAAGAAGTTTGGTAGAGGCAGGGGCTGGAACAGGTTGAACTGTCTACCCTCCTCTTTCTTCTTCTATTGCCCATGCTGGNGCTTCTGTTGATTTAGCTATTTTTTCTCTTCATTTAGCTGGAATTTCTTCAATTTTAGGAGCAGTAAATTTTATTACTACTATTATCAATATAC----------------------------------------------------------------------------------------------------------------------------------------------------------------------------------------------------------------------------------------------------------------------------------------
> E. rohdendorfi
AATACTATATTTTATTTTTGGAGCTTGATCAGGAATAGTTGGTACTTCTTTAAGAATAATTATTCGAGCCGAATTAGGACACCCCGGAGCCTTAATTGGAAATGATCAAATTTATAACGTAGTTGTTACTGCACACGCTTTTATCATAATTTTTTTTATAGTTATACCTATTATAATTGGAGGATTTGGAAATTGATTAGTCCCATTAATATTAGGAGCACCCGATATAGCTTTTCCGCGAATAAATAATATAAGTTTTTGAATGTTACCCCCTTCACTAACATTATTACTTTCAAGAAGTTTAGTAGAAGCAGGGGCTGGAACAGGATGAACTGTCTACCCTCCCCTTTCTTCATCAATCGCCCATGCCGGAGCATCCGTTGATTTAGCTATTTTCTCTTTACATTTAGCTGGAATTTCTTCAATTTTAGGAGCAGTAAATTTTATTACAACTATTATTAACATGCGAGCCCCAGGAATTACTTTTGATCGATTACCTTTATTTGTGTGGTCTGTCTTAATCACAGCTGTTCTTCTTTTATTATCTTTACCTGTACTAGCTGGAGCTATTACTATACTACTAACAGATCGAAATCTTAATACTTCTTTTTTTGATCCTGCAGGTGGGGGAGATCCTATTCTTTATCAACACTTATTT
> E. repanda
-ATATTATATTTTATTTTTGGAGCTTGATCAGGAATAGTAGGTACTTCATTAAGAATAATTATTCGAGCTGAATTAGGGCACCCTGGAGCCTTAATTGGCAATGATCAAATTTATAACGTAGTTGTAACAGCTCATGCTTTTATTATAATTTTTTTTATAGTTATGCCTATTATAATTGGAGGATTCGGAAATTGATTAGTCCCTCTCATATTAGGAGCCCCCGACATAGCTTTTCCCCGAATAAATAATATAAGTTTTTGAATACTACCCCCATCATTAACATTATTGCTTTCAAGTAGTTTAGTAGAGGCAGGGGCCGGAACAGGATGAACTGTTTACCCTCCTCTTTCATCATCAATTGCTCACGCTGGGGCTTCTGTTGATTTA---GCCATTTTTTCCCTTCATTTAGCAGGGATTTCTTCAATTTTAGGAGCAGTAAATTTTATTACTACTATTATTAATATACGAGCCCCAGGAATTACTTTCGATCGATTACCTTTATTTGTTTGATCTGTTTTAATTACAGCAGTTCTTTTATTATTATCTTTGCCAGTTTTAGCAGGAGCTATTACAATACTATTAACAGACCGA---------------------------------------
> E. capillata
----------TTTATTTTTGGAGCTTGATCAGGAATAGTAGGTACTTCATTAAGAATAATTATTCGAGCTGAATTAGGACACCCTGGAGCCTTAATTGGTAATGATCAAATTTATAACGTAGTTGTAACAGCTCATGCTTTTATTATAATTTTTTTTATAGTTATACCTATTATAATTGGAGGATTTGGAAATTGATTAGTCCCTCTTATATTAGGAGCCCCCGATATAGCTTTCCCTCGAATAAATAATATAAGTTTTTGAATACTCCCCCCATCATTAACATTATTGCTTTCAAGAAGTTTAGTAGAGGCAGGGGCCGGAACAGGATGAACTGTTTACCCACCTCTTTCATCTTCAATTGCTCACGCTGGAGCTTCTGTTGATTTA---GCAATTTTTTCACTTCATTTAGCAGGAATTTCTTCAATTTTAGGAGCAGTAAATTTTATTACTACTATTATTAATATACGAGCCCCAGGAATTACTTTTGATCGATTACCCTTATTTGTTTGATCTGTTTTAATTACTGCAGTTCTTTTACTACTATCTCTACCAGTATTGGCAGGAGCTATTACAATACTATTAACAGAT------------------------------------------
> E. repanda
AATATTATATTTTATTTTTGGAGCTTGATCAGGAATAGTAGGTACTTCATTAAGAATAATTATTCGAGCTGAATTAGGGCACCCTGGAGCCTTAATTGGTAATGATCAAATTTATAACGTAGTTGTAACAGCTCATGCTTTTATTATAATTTTTTTTATAGTTATGCCTATTATAATTGGAGGATTCGGAAATTGATTAGTCCCTCTTATATTAGGAGCCCCCGACATAGCTTTCCCCCGAATAAATAATATAAGTTTTTGAATACTGCCCCCATCATTAACATTATTGCTTTCAAGTAGTTTAGTAGAGGCAGGGGCCGGAACAGGATGAACTGTTTACCCTCCTCTTTCATCATCAATTGCTCACGCTGGAGCTTCTGTTGATTTAGCCATTTTTTCCCTTCATTTAGCAGGGATTTCTTCAATTTTAGGAGCAGTAAATTTTATTACTACTATTATTAATATACGAGCCCCAGGAATTACTTTCGATCGATTACCTTTATTTGTTTGATCTGTTTTAATTACAGCAGTTCTTTTATTATTATCTTTGCCAGTTTTAGCAGGAGCTATTACAATACTATTAACAGATCGAAATCTAAATACATCTTTTTTTGATCCTGCAGGAGGAGGTGATCCAATTTTATATCAACATTTATTT
> E. repanda
-ATATTATATTTTATTTTTGGAGCTTGATCAGGAATAGTAGGTACTTCATTA---AGAATAATTATTCGAGCTGAATTAGGGCACCCTGGAGCCTTAATTGGTAAT---GATCAAATTTATAACGTAGTTGTAACAGCTCATGCTTTTATTATAATTTTTTTTATAGTTATGCCTATTATAATTGGAGGATTCGGAAATTGATTAGTCCCTCTTATA---TTAGGAGCCCCCGACATAGCTTTCCCCCGAATAAATAATATAAGTTTTTGAATACTACCCCCATCATTAACATTATTGCTTTCAAGTAGTTTAGTAGAGGCAGGGGCCGGAACAGGATGAACTGTTTACCCTCCTCTTTCATCCTCAATTGCTCACGCTGGAGCTTCTGTTGATTTA---GCCATTTTTTCCCTTCATTTAGCAGGGATTTCTTCAATTTTAGGAGCAGTAAATTTTATTACTACTATTATTAATATACGAGCCCCAGGAATTACTTTCGATCGATTACCTTTATTTGTTTGATCTGTTTTAATTACAGCAGTTCTTTTATTATTATCTTTGCCAGTTTTAGCAGGA------------------------------------------
> E. curvata
TTTATTTTTGGAGCTTGATCAGGAATAGTTGGTACTTCTTTAAGAATAATTATTCGAGCTGAATTAGGACACCCTGGTGCCCTAATTGGTAATGATCAAATTTATAATGTAGTTGTAACAGCTCATGCTTTTATTATAATTTTTTTTATAGTTATACCTATTATAATTGGAGGATTTGGAAATTGATTAGTCCCTCTTATATTAGGAGCCCCCGATATAGCTTTCCCTCGAATAAATAATATAAGTTTTTGAATGCTCCCCCCATCATTAACATTATTACTTTCAAGAAGTTTAGTAGAAGCAGGGGCTGGTACAGGGTGAACTGTTTATCCCCCTCTTTCATCTTCAATTGCTCATGCTGGAGCTTCTGTTGATTTAGCTATTTTTTCACTTCATTTAGCAGGGATTTCTTCAATTTTAGGAGCAGTAAATTTTATTACTACTATTATTAATATACGAGCTCCAGGAATCACCTTTGATCGACTACCTTTATTTGTTTGATCTGTTTTAATTACAGCAGTTCTTTTATTATTATCTCTGCCAGTTTTAGCAGGAGCTATTACAATACTACTAACAGAT---------------------------------------------------------
> E. repanda
ATATTATATTTTATTTTTGGAGCTTGATCAGGAATAGTAGGTACTTCATTAAGAATAATTATTCGAGCTGAATTAGGGCACCCTGGAGCCTTAATTGGCAATGATCAAATTTATAACGTAGTTGTAACAGCTCATGCTTTTATTATAATTTTTTTTATAGTTATGCCTATTATAATTGGAGGATTCGGAAATTGATTAGTCCCTCTCATATTAGGAGCCCCCGACATAGCTTTCCCCCGAATAAATAATATAAGTTTTTGAATACTACCCCCATCATTAACATTATTGCTTTCAAGTAGTTTAGTAGAGGCAGGGGCCGGAACAGGATGAACTGTTTACCCTCCTCTTTCATCATCAATTGCTCACGCTGGAGCTTCTGTTGATTTAGCCATTTTTTCCCTTCATTTAGCAGGGATTTCTTCAATTTTAGGAGCAGTAAATTTTATTACTACTATTATTAATATACGAGCCCCAGGAATTACTTTCGATCGATTACCTTTATTTGTTTGATCTGTTTTAATTACAGCAGTTCTTTTATTATTATCTTTGCCAGTTTTAGCAGGAGCTATTACAATACTATTAACAGAC------------------------------------------------
> E. curvata
ATATTATATTTTATTTTTGGAGCTTGATCAGGAATAGTGGGTACTTCTTTAAGAATAATTATTCGAGCTGAATTAGGACACCCTGGTGCCCTAATTGGTAATGATCAAATTTATAATGTAGTTGTAACAGCTCATGCTTTTATTATAATTTTTTTTATAGTTATACCTATTATAATTGGAGGATTTGGAAATTGATTAGTCCCTCTTATATTAGGAGCCCCCGATATAGCTTTCCCTCGAATAAATAATATAAGTTTTTGAATGCTCCCCCCATCATTAACATTATTACTTTCAAGAAGTTTAGTAGAAGCAGGGGCTGGTACAGGGTGAACTGTTTATCCCCCTCTTTCATCTTCAATTGCTCATGCTGGAGCTTCTGTTGATTTAGCTATTTTTTCACTTCATTTAGCAGGAATTTCTTCAATTTTAGGAGCAGTAAATTTTATTACTACTATTATTAATATACGAGCCCCAGGAATCACCTTTGATCGATTGCCTTTATTTGTTTGATCTGTTTTAATTACAGCAGTTCTTTTATTATTATCTCTGCCAGTTTTAGCAGGGGCTATTACAATACTACTAACAGATCGA-----------------------------------------------
> E. capillata
TTTATTTTTGGAGCTTGATCAGGAATAGTAGGTACTTCATTAAGAATAATTATTCGAGCTGAATTAGGACACCCTGGAGCCTTAATTGGTAATGATCAAATTTATAACGTAGTTGTAACAGCTCATGCTTTTATTATAATTTTTTTTATAGTTATACCTATTATAATTGGAGGATTTGGAAATTGATTAGTCCCTCTTATATTAGGAGCCCCCGATATAGCTTTCCCTCGAATAAATAATATAAGTTTTTGAATACTCCCCCCATCATTAACATTATTGCTTTCAAGAAGTTTAGTAGAGGCAGGGGCCGGAACAGGATGAACTGTTTACCCACCTCTTTCATCTTCAATTGCTCACGCTGGAGCTTCTGTTGATTTAGCAATTTTTTCACTTCATTTAGCAGGAATTTCTTCAATTTTAGGAGCAGTAAATTTTATTACTACTATTATTAATATACGAGCCCCAGGAATTACTTTTGATCGATTGCCCTTATTTGTTTGATCTGTTTTAATTACTGCAGTTCTTTTACTACTATCTCTACCAGTATTGGCAGGAGCTATTACAATACTATTAACAGATCGA------------------------------------------------
> E. capillata
TATTTTATTTTTGGAGCTTGATCAGGAATAGTAGGTACTTCATTAAGAATAATTATTCGAGCTGAATTAGGACACCCTGGAGCCTTAATTGGTAATGATCAAATTTATAACGTAGTTGTAACAGCTCATGCTTTTATTATAATTTTTTTTATAGTTATACCTATTATAATTGGAGGATTTGGAAATTGATTAGTCCCTCTTATATTAGGAGCCCCCGATATAGCTTTCCCTCGAATAAATAATATAAGTTTTTGAATACTCCCCCCATCATTAACATTATTGCTTTCAAGAAGTTTAGTAGAGGCAGGGGCCGGAACAGGATGAACTGTTTACCCACCTCTTTCATCTTCAATTGCTCACGCTGGAGCTTCTGTTGATTTAGCAATTTTTTCACTTCATTTAGCTGGAATTTCTTCAATTTTAGGAGCAGTAAATTTTATTACTACTATTATTAATATACGAGCCCCAGGAATTACTTTTGATCGATTACCCTTATTTGTTTGATCTGTTTTAATTACTGCAGTTCTTTTACTACTATCTCTACCAGTATTGGCAGGAGCTATTACAATA------------------------------------------------------------
> E. capillata
ATATTATATTTTATTTTTGGAGCTTGATCAGGAATAGTAGGTACTTCATTAAGAATAATTATTCGAGCTGAATTAGGACACCCTGGAGCCTTAATTGGTAATGATCAAATTTATAACGTAGTTGTAACAGCTCATGCTTTTATTATAATTTTTTTTATAGTTATACCTATTATAATTGGAGGATTTGGAAATTGATTAGTCCCTCTTATATTAGGAGCCCCCGATATAGCTTTCCCTCGAATAAATAATATAAGTTTTTGAATACTCCCCCCATCATTAACATTATTGCTTTCAAGAAGTTTAGTAGAGGCAGGGGCCGGAACAGGATGAACTGTTTACCCGCCTCTTTCATCTTCAATTGCTCACGCTGGAGCTTCTGTTGATTTAGCAATTTTTTCGCTTCATTTAGCAGGAATTTCTTCAATTTTAGGGGCAGTAAATTTTATTACTACTATTATTAATATACGAGCCCCAGGAATTACTTTTGATCGATTACCCTTATTTGTTTGATCTGTTTTAATTACTGCAGTTCTTTTACTACTATCTCTACCAGTATTGGCAGGAGCTATTACAATACTATTAACAGATCGA---------------------------------------------
> E. repanda
TTTATTTTTGGAGCTTGATCAGGAATAGTAGGTACTTCATTAAGAATAATTATTCGAGCTGAATTAGGGCACCCTGGAGCCTTAATTGGTAATGATCAAATTTATAACGTAGTTGTAACAGCTCATGCTTTTATTATAATTTTTTTTATAGTTATGCCTATTATAATTGGAGGATTCGGAAATTGATTAGTCCCTCTTATATTAGGAGCCCCCGACATAGCTTTCCCCCGAATAAATAATATAAGTTTTTGAATACTGCCCCCATCATTAACATTATTGCTTTCAAGTAGTTTAGTAGAGGCAGGGGCCGGAACAGGGTGAACTGTTTACCCTCCTCTTTCATCATCAATTGCTCACGCTGGAGCTTCTGTTGATTTAGCCATTTTTTCCCTTCATTTAGCAGGAATTTCTTCAATTTTAGGAGCAGTAAATTTTATTACTACTATTATTAATATACGAGCCCCAGGAATTACTTTCGATCGATTACCTTTATTTGTTTGATCTGTTTTAATTACAGCAGTTCTTTTATTATTATCTTTACCAGTTTTAGCGGGAGCTATTACAATACTATTAACAGATCGA------------------------------------------------------
> E. repanda
TTTATTTTTGGAGCTTGATCAGGAATAGTAGGTACTTCATTAAGAATAATTATTCGAGCTGAATTAGGGCACCCTGGAGCCTTAATTGGTAATGATCAAATTTATAACGTAGTTGTAACAGCTCATGCTTTTATTATAATTTTTTTTATAGTTATGCCTATTATAATTGGAGGATTCGGAAATTGATTAGTCCCTCTTATATTAGGAGCCCCCGACATAGCTTTCCCCCGAATAAATAATATAAGTTTTTGAATACTACCCCCATCATTAACATTATTGCTTTCAAGTAGTTTAGTAGAGGCAGGGGCCGGAACAGGATGAACTGTTTACCCTCCTCTTTCATCATCAATTGCTCACGCTGGAGCTTCTGTTGATTTAGCCATTTTTTCCCTTCATTTAGCAGGAATTTCTTCAATTTTAGGAGCAGTAAATTTTATTACTACTATTATTAATATACGAGCCCCAGGAATTACTTTCGATCGATTACCTTTATTTGTTTGATCTGTTTTAATTACAGCAGTTCTTTTATTATTATCTTTGCCAGTTTTAGCAGGAGCTATTACAATACTATTAACAGAT---------------------------------------------------------
> E. capillata
ATATTATATTTTATTTTTGGAGCTTGATCAGGAATAGTAGGTACTTCATTAAGAATAATTATTCGAGCTGAATTAGGACACCCTGGAGCCTTAATTGGTAATGATCAAATTTATAACGTAGTTGTAACAGCTCATGCTTTTATTATAATTTTTTTTATAGTTATACCTATTATAATTGGAGGATTTGGAAATTGATTAGTCCCTCTTATATTAGGAGCCCCCGATATAGCTTTCCCTCGAATAAATAATATAAGTTTTTGAATACTCCCCCCATCATTAACATTATTGCTTTCAAGAAGTTTAGTAGAGGCAGGGGCCGGAACAGGATGAACTGTTTACCCACCTCTTTCATCTTCAATTGCTCACGCTGGAGCTTCTGTTGATTTAGCAATTTTTTCGCTTCATTTAGCAGGAATTTCTTCAATTTTAGGGGCAGTAAATTTTATTACTACTATTATTAATATACGAGCCCCAGGAATTACTTTTGATCGATTACCCTTATTTGTTTGATCTGTTTTAATTACTGCAGTTCTTTTACTACTATCTCTACCAGTATTGGCAGGAGCTATTACAATACTATTAACAGAT------------------------------------------------
> E. sphaerata
AATATTATATTTTATTTTTGGAGCTTGATCAGGAATAGTAGGTACTTCATTAAGAATAATTATTCGAGCTGAATTAGGACATCCTGGAGCC---TTAATTGGTAATGATCAAATTTATAACGTAGTTGTAACAGCTCATGCTTTTATTATAATTTTTTTCATAGTTATACCTATTATAATTGGAGGATTTGGAAATTGATTAGTCCCTCTTATATTAGGAGCCCCCGATATAGCTTTCCCCCGAATAAATAATATAAGTTTTTGAATGCTCCCCCCATCATTAACATTATTGCTTTCAAGTAGTTTAGTAGAGGCAGGGGCCGGAACAGGATGAACTGTTTACCCTCCTCTTTCATCTTCAATCGCTCACGCTGGAGCTTCTGTTGATTTAGCTATTTTTTCACTTCATTTAGCAGGAATTTCTTCAATTTTAGGAGCAGTAAATTTTATTACTACTATTATTAATATACGAGCCCCAGGAATTACTTTTGATCGATTACCCTTATTTGTTTGATCTGTTTTAATTACAGCAGTTCTTTTATTATTATCTCTCCCAGTTTTAGCAGGAGCTATTACAATACTATTAACAGATCGAAATCTAAATACATCTTTTTTTGATCCTGCAGGAGGGGGGGATCCAATTTTATATCAACACTTATTT
> E. capillata
AATATTATATTTTATTTTTGGAGCTTGATCAGGAATAGTAGGTACTTCATTAAGAATAATTATTCGAGCTGAATTAGGACACCCTGGAGCCTTAATTGGTAATGATCAAATTTATAACGTAGTTGTAACAGCTCATGCTTTTATTATAATTTTTTTTATAGTTATACCTATTATAATTGGAGGATTTGGAAATTGATTAGTCCCTCTTATATTAGGAGCCCCCGATATAGCTTTCCCTCGAATAAATAATATAAGTTTTTGAATACTCCCCCCATCATTAACATTATTGCTTTCAAGAAGTTTAGTAGAGGCAGGGGCCGGAACAGGATGAACTGTTTACCCCCCTCTTTCATCTTCAATTGCTCACGCTGGAGCTTCTGTTGATTTAGCAATTTTTTCACTTCATTTAGCAGGAATTTCTTCAATTTTAGGAGCAGTAAATTTTATTACTACTATTATTAATATACGAGCCCCAGGAATTACTTTTGATCGATTGCCCTTATTTGTTTGATCTGTTTTAATTACTGCAGTTCTTTTACTACTATCTCTACCAGTATTGGCAGGAGCTATTACAATACTATTAACAGATCGAAATCTAAATACATCTTTTTTTGATCCTGCAGGAGGAGGAG
> E. subrepanda
AATATTATATTTTATTTTTGGAGCTTGATCAGGAATAGTAGGTACTTCATTAAGAATAATTATTCGAGCTGAATTAGGACATCCTGGAGCCTTAATTGGTAACGATCAAATTTATAACGTAGTTGTAACAGCTCATGCTTTTATTATAATTTTTTTCATAGTTATACCTATTATAATTGGAGGATTTGGAAATTGATTAGTCCCTCTTATATTAGGAGCCCCCGATATAGCTTTCCCTCGAATAAATAATATAAGTTTTTGAATACTCCCCCCATCATTAACATTATTGCTTTCAAGTAGTTTAGTAGAGGCAGGGGCCGGAACAGGGTGAACTGTTTACCCTCCTCTTTCATCTTCAATTGCCCACGCTGGGGCTTCTGTTGATTTAGCTATTTTTTCACTTCATTTAGCTGGGATTTCTTCAATTTTAGGAGCAGTAAATTTTATTACTACTATTATTAATATGCGAGCCCCAGGAATTACTTTTGATCGATTGCCTTTATTTGTTTGGTCTGTTTTAATTACAGCAGTTCTTTTATTATTATCTCTGCCAGTTTTAGCAGGGGCTATTACAATACTTTTAACAGATCGAAATCTAAATACATCTTTTTTTGATCCCGCAGGAGGAGGTGATCCAATTTTATATCAACATTTATTT
> E. sphaerata
AATATTATATTTTATTTTTGGAGCTTGATCAGGAATAGTAGGTACTTCATTAAGAATAATTATTCGAGCTGAATTAGGACATCCTGGAGCCTTAATTGGTAATGATCAAATTTATAACGTAGTTGTAACAGCTCATGCTTTTATTATAATTTTTTTCATAGTTATACCTATTATAATTGGAGGATTTGGAAATTGATTAGTCCCTCTTATATTAGGAGCCCCCGATATAGCTTTCCCCCGAATAAATAATATAAGTTTTTGAATGCTCCCCCCATCATTAACATTATTGCTTTCAAGTAGTTTAGTAGAGGCAGGGGCCGGAACAGGATGAACTGTTTACCCTCCTCTTTCATCTTCAATCGCTCACGCTGGAGCTTCTGTTGATTTAGCTATTTTTTCACTTCATTTAGCAGGAATTTCTTCAATTTTAGGAGCAGTAAATTTTATTACTACTATTATTAATATACGAGCCCCGGGAATTACTTTTGATCGATTACCTTTATTTGTTTGATCTGTTTTAATTACAGCAGTTCTTTTATTATTATCTCTCCCAGTTTTAGCAGGAGCTATTACAATACTATTGACAGATCGAAATCTAAATACATCTTTTTTTGATCCTGCAGGAGGAGGTGATCCAATTTTATATCAACACTTATTT
> E. subrepanda
ATATTATATTTTATTTTTGGAGCTTGATCAGGAATAGTAGGTACTTCATTAAGAATAATTATTCGAGCTGAATTAGGACATCCTGGAGCCTTAATTGGTAACGATCAAATTTATAACGTAGTTGTAACAGCTCATGCTTTTATTATAATTTTTTTCATAGTTATACCTATTATAATTGGAGGATTTGGAAATTGATTAGTCCCTCTTATATTAGGAGCCCCCGATATAGCTTTCCCTCGAATAAATAATATAAGTTTTTGAATACTCCCCCCATCATTAACATTATTGCTTTCAAGTAGTTTAGTAGAGGCAGGGGCCGGAACAGGGTGAACTGTTTACCCCCCTCTTTCATCTTCAATTGCCCACGCTGGAGCTTCTGTTGATTTAGCTATTTTTTCACTTCATTTAGCTGGGATTTCTTCAATTTTAGGAGCAGTAAATTTTATTACTACTATTATTAATATACGAGCCCCAGGAATTACTTTTGATCGATTGCCTTTATTTGTTTGGTCTGTTTTAATTACAGCAGTTCTTTTATTATTATCTCTGCCAGTTTTAGCAGGG------------------------------------------------------------------------
> E. capillata
AATATTATATTTTATTTTTGGAGCTTGATCAGGAATAGTAGGTACTTCATTAAGAATAATTATTCGAGCTGAATTAGGGCACCCTGGAGCCTTAAT------------TGGTAATGATCAAATTTATAACGTAGTTGTAACAGCTCATGCTTTTATTATAATTTTTTTTATAGTTATACCTATTATAATTGGAGGATTTGGAAATTGATTAGTCCCTCTTATATTAGGAGCCCCCGATATAGCTTTCCCTCGAATAAATAATATAAGTTTTTGAATACTCCCCCCATCATTAACATTATTGCTTTCAAGAAGTTTAGTAGAGGCAGGGGCCGGAACAGGATGAACTGTTTACCCACCTCTTTCATCTTCAATCGCTCACGCTGGAGCTTCTGTTGATTTAGCAATTTTTTCACTTCATTTAGCAGGAATTTCTTCAATTTTAGGGGCAGTAAATTTTATTACTACTATTATTAATATACGAGCCCCAGGAATTACTTTTGATCGATTACCCTTATTTGTTTGATCTGTTTTAATTACTGCAGTTCTTTTACTACTATCTCTACCAGTATTGGCAGGAGCTATTACAATACTATTAACAGATCGAAATCTAAATACATCTTTTTTTGATCCTGCAGGAGGAGGAGA----
> E. capillata
AATATTATATTTTATTTTTGGAGCTTGATCAGGAATAGTAGGTACTTCATTAAGAATAATTATTCGAGCTGAATTAGGACACCCTGGAGCCTTAAT------------TGGTAATGATCAAATTTATAACGTAGTTGTAACAGCTCATGCTTTTATTATAATTTTTTTTATAGTTATACCTATTATAATTGGAGGATTTGGAAATTGATTAGTCCCTCTTATATTAGGAGCCCCCGATATAGCTTTCCCTCGAATAAATAATATAAGTTTTTGAATACTCCCCCCATCATTAACATTATTGCTTTCAAGAAGTTTAGTAGAGGCAGGGGCCGGAACAGGATGAACTGTTTACCCACCTCTTTCATCTTCAATTGCTCACGCTGGAGCTTCTGTTGATTTAGCAATTTTTTCACTTCATTTAGCAGGAATTTCTTCAATTTTAGGAGCAGTAAATTTTATTACTACTATTATTAATATACGAGCCCCAGGAATTACTTTTGATCGATTGCCCTTATTTGTTTGATCTGTTTTAATTACTGCAGTTCTTTTACTACTATCTCTACCAGTATTGGCAGGAGCTATTACAATACTATTAACAGATCGAAATCTAAATACATCTTTTTTTGATCCTGCAGGAGGAGGAG-----
> E. capillata
----------------------------------------------------------------------------------------------------------------------------------------------GCTTTTATTATAATTTTTTTTATAGTTATACCTATTATAATTGGAGGATTTGGAAATTGATTAGTCCCTCTTATA---TTAGGAGCCCCCGATATAGCTTTCCCTCGAATAAATAATATAAGTTTTTGAATACTCCCCCCATCATTAACATTATTGCTTTCAAGAAGTTTAGTAGAGGCAGGGGCCGGAACAGGATGAACTGTTTACCCACCTCTTTCATCTTCAATTGCTCACGCTGGAGCTTCTGTTGATTTA---GCAATTTTTTCGCTTCATTTAGCAGGAATTTCTTCAATTTTAGGGGCAGTAAATTTTATTACTACTATTATTAATATACGAGCCCCAGGAATTACTTTTGATCGATTACCCTTATTTGTTTGATCTGTTTTAATTACTGCAGTTCTTTTACTACTATCTCTACCAGTATTGGCAGGA---GCTATTACAATACTATTAACAGATCGAAATCTA---------------------------------------------------------------
> E. capillata
AATATTATATTTTATTTTTGGAGCTTGATCAGGAATAGTAGGTACTTCATTAAGAATAATTATTCGAGCTGAATTAGGACACCCTGGAGCCTTAATTGGTAATGATCAAATTTATAACGTAGTTGTAACAGCTCATGCTTTTATTATAATTTTTTTTATAGTTATACCTATTATAATTGGAGGATTTGGAAATTGATTAGTCCCTCTTATATTAGGAGCCCCCGATATAGCTTTCCCTCGAATAAATAATATAAGTTTTTGAATACTCCCCCCATCATTAACATTATTGCTTTCAAGAAGTTTAGTAGAGGCAGGGGCCGGAACAGGATGAACTGTTTACCCACCTCTTTCATCTTCAATTGCTCACGCTGGAGCTTCTGTTGATTTAGCAATTTTTTCACTTCATTTAGCAGGAATTTCTTCAATTTTAGGGGCAGTAAATTTTATTACTACTATTATTAATATACGAGCCCCAGGAATTACTTTTGATCGATTACCCTTATTTGTTTGATCTGTTTTAATTACTGCAGTTCTTTTACTACTATCTCTACCAGTATTGGCAGGAGCTATTACAATACTATTAACAGATCGAAATCTAAATACATCTTTTTTTG-------------------------
> E. sphaerata
----------------------------------------GGTACTTCATTAAGAATAATTATTCGAGCTGAATTAGGACATCCTGGAGCCTTAATTGGTAATGATCAAATTTATAACGTAGTTGTAACAGCTCATGCTTTTATTATAATTTTTTTCATAGTTATACCTATTATAATTGGAGGATTTGGAAATTGATTAGTCCCTCTTATATTAGGAGCCCCCGATATAGCTTTCCCCCGAATAAATAATATAAGTTTTTGAATGCTCCCCCCATCATTAACATTATTGCTTTCAAGTAGTTTAGTAGAGGCAGGGGCTGGAACAGGATGAACTGTTTACCCTCCTCTTTCATCTTCAATCGCTCACGCTGGAGCTTCTGTTGATTTAGCTATTTTTTCACTTCATTTAGCAGGAATTTCTTCAATTTTAGGAGCAGTAAATTTTATTACTACTATTATTAATATACGAGCCCCAGGAATTACTTTTGACCGATTACCTTTATTTGTTTGATCTGTTTTAATTACAGCAGTTCTTTTATTATTATCTCTCCCAGTTTTAGCAGGAGCTATTACAATACTATTGACAGATCGAAATCTAAATACATCTTTTTTTGATCCTGCAGGAGGAGGTGATCCAATTTTATATCAACACTTATTT
> E. sphaerata
ATATTATATTTTATTTTTGGAGCTTGATCAGGAATAGTAGGTACTTCATTAAGAATAATTATTCGAGCTGAATTAGGACATCCTGGAGCCTTAATTGGTAATGATCAAATTTATAACGTAGTTGTAACAGCTCATGCTTTTATTATAATTTTTTTCATAGTTATACCTATTATAATTGGAGGATTTGGAAATTGATTAGTCCCTCTTATATTAGGAGCCCCCGATATAGCTTTCCCTCGAATAAATAATATAAGTTTTTGAATACTCCCCCCATCATTAACATTATTGCTTTCAAGTAGTTTAGTAGAGGCAGGGGCCGGAACAGGATGAACTGTTTACCCCCCTCTTTCATCTTCAATCGCTCACGCTGGAGCTTCTGTTGATTTAGCTATTTTTTCACTTCATTTAGCGGGAATTTCTTCAATTTTAGGAGCAGTAAATTTTATTACTACTATTATTAATATACGAGCTCCAGGAATTACTTTTGATCGATTACCTTTATTTGTTTGATCTGTTTTAATTACAGCAGTTCTTTTATTATTATCTCTC---------------------------------------------------------------------------------
> E. capillata
AATATTATATTTTATTTTTGGAGCTTGATCAGGAATAGTAGGTACTTCATTAAGAATAATTATTCGAGCTGAATTAGGACACCCTGGAGCC---TTAATTGGT------------AATGATCAAATTTATAACGTAGTTGTAACAGCTCATGCTTTTATTATAATTTTTTTTATAGTTATACCTATTATAATTGGAGGATTTGGAAATTGATTAGTCCCTCTTATATTAGGAGCCCCCGATATAGCTTTCCCTCGAATAAATAATATAAGTTTTTGAATACTCCCCCCATCATTAACATTATTGCTTTCAAGAAGTTTAGTAGAGGCAGGGGCCGGAACAGGATGAACTGTTTACCCACCTCTTTCATCTTCAATTGCTCACGCTGGAGCTTCTGTTGATTTAGCAATTTTTTCACTTCATTTAGCAGGAATTTCTTCAATTTTAGGAGCAGTAAATTTTATTACTACTATTATTAATATACGAGCCCCAGGAATTACTTTTGATCGATTACCCTTATTTGTTTGATCTGTTTTAATTACTGCAGTTCTTTTACTACTATCTCTACCAGTATTGGCAGGAGCTATTACAATACTATTAACAGATCGA---------------
> E. capillata
AATATTATATTTTATTTTTGGAGCTTGATCAGGAATAGTAGGTACTTCATTAAGAATAATTATTCGAGCTGAATTAGGACACCCTGGAGCCTTAATTGGTAATGATCAAATTTATAACGTAGTTGTAACAGCTCATGCTTTTATTATAATTTTTTTTATAGTTATACCTATTATAATTGGAGGATTTGGAAATTGATTAGTCCCTCTTATATTAGGAGCCCCCGATATAGCTTTCCCTCGAATAAATAATATAAGTTTTTGAATACTCCCCCCATCATTAACATTATTGCTTTCAAGAAGTTTAGTAGAGGCAGGGGCCGGAACAGGATGAACTGTTTACCCACCTCTTTCATCTTCAATTGCTCACGCTGGAGCTTCTGTTGATTTAGCAATTTTTTCACTTCATTTAGCAGGAATTTCTTCAATTTTAGGGGCAGTAAATTTTATTACTACTATTATTAATATACGAGCCCCAGGAATTACTTTTGATCGATTACCCTTATTTGTTTGATCTGTTTTAATTACTGCAGTTCTTTTACTACTATCTCTACCAGTATTGGCAGGAGCTATTACAATACT----------------------------------------------------------------
> E. sphaerata
AATATTATATTTTATTTTTGGAGCTTGATCAGGAATAGTAGGTACTTCATTAAGAATAATTATTCGAGCTGAATTAGGACATCCT------GGAGCCTTAATTGGTAATGATCAAATTTATAACGTAGTTGTAACA------GCTCATGCTTTTATTATAATTTTTTTCATAGTTATACCTATTATAATTGGAGGATTTGGAAATTGATTAGTCCCTCTTATATTAGGAGCCCCCGATATAGCTTTCCCCCGAATAAATAATATAAGTTTTTGAATGCTCCCCCCATCATTAACATTATTGCTTTCAAGTAGTTTAGTAGAGGCAGGGGCCGGAACAGGATGAACTGTTTACCCTCCTCTTTCATCTTCAATCGCTCACGCTGGAGCTTCTGTTGATTTAGCTATTTTTTCACTTCATTTAGCAGGA------ATTTCTTCAATTTTAGGAGCAGTAAATTTTATTACTACTATTATTAATATACGAGCCCCAGGAATTACTTTTGATCGATTACCTTTATTTGTTTGATCTGTTTTAATTACAGCA------GTTCTTTTATTATTATCTCTCCCAGTTTTAGCAGGAGCTATTACAATACTATTGACAGATCGA-------------------------------------------------------
> E. subrepanda
AATATTATATTTTATTTTTGGAGCTTGATCAGGAATAGTAGGTACTTCATTAAGAATAATTATTCGAGCTGAATTAGGACATCCTGGAGCCTTAATTGGTAACGATCAAATTTATAACGTAGTTGTAACAGCTCATGCTTTTATTATAATTTTTTTCATAGTTATACCTATTATAATTGGAGGATTTGGAAATTGATTAGTCCCTCTTATATTAGGAGCCCCCGATATAGCTTTCCCTCGAATAAATAATATAAGTTTTTGAATACTCCCCCCATCATTAACATTATTGCTTTCAAGTAGTTTAGTAGAGGCAGGGGCCGGAACAGGATGAACTGTTTACCCCCCTCTTTCATCTTCAATTGCCCACGCTGGAGCTTCTGTTGATTTAGCTATTTTTTCACTTCATTTAGCTGGGATTTCTTCAATTTTAGGAGCAGTAAATTTTATTACTACTATTATTAATATACGAGCCCCAGGAATTACTTTTGATCGATTGCCTTTATTTGTTTGATCTGTTTTAATTACAGCAGTTCTTTTATTATTATCTCTGCCAGTTTTAGCAGGAGCTATTACAATACTTTTAACAGATCGAAATCTAAATACATCTTTTTTTGATCCCGCAGGAGGAGGTGATCCAATTTTATATCAACATTTATTT
> E. sphaerata
----------TTTATTTTTGGAGCTTGATCAGGAATAGTAGGTACTTCATTA---AGAATAATTATTCGAGCTGAATTAGGACATCCTGGAGCCTTAATTGGTAAT---GATCAAATTTATAACGTAGTTGTAACAGCTCATGCTTTTATTATAATTTTTTTCATAGTTATACCTATTATAATTGGAGGATTTGGAAATTGATTAGTCCCTCTTATA---TTAGGAGCCCCCGATATAGCTTTCCCCCGAATAAATAATATAAGTTTTTGAATGCTCCCCCCATCATTAACATTATTGCTTTCAAGTAGTTTAGTAGAGGCAGGGGCCGGAACAGGATGAACTGTTTACCCTCCTCTTTCATCTTCAATCGCTCACGCTGGAGCTTCTGTTGATTTA---GCTATTTTTTCACTTCATTTAGCAGGAATTTCTTCAATTTTAGGAGCAGTAAATTTTATTACTACTATTATTAATATACGAGCCCCAGGAATTACTTTTGATCGATTACCTTTATTTGTTTGATCTGTTTTAATTACAGCAGTTCTTTTATTATTATCTCTCCCAGTTTTAGCAGGA---GCTATTACAATACTATTAACA----------------------------------------------------------------------------------------------------------------------------------------------------------------------------------------------------------------------------------------------------------------------
> E. sphaerata
GAATATTATATTTTATTTTTGGAGCTTGATCAGGAATAGTAGGTACTTCATTAAGAATAATTATTCGAGCTGAATTAGGACATCCTGGAGCCTTAATTGGTAATGATCAAATTTATAACGTAGTTGTAACAGCTCATGCTTTTATTATAATTTTTTTCATAGTTATACCTATTATAATTGGAGGATTTGGAAATTGATTAGTCCCTCTTATATTAGGAGCCCCCGATATAGCTTTCCCCCGAATAAATAATATAAGTTTTTGAATACTCCCCCCATCATTAACATTATTGCTTTCAAGTAGTTTAGTAGAGGCAGGGGCCGGAACAGGATGAACTGTTTACCCCCCTCTTTCATCTTCAATCGCTCACGCTGGAGCTTCTGTTGATTTAGCTATTTTTTCACTTCATTTAGCAGGAATTTCTTCAATTTTAGGAGCAGTAAATTTTATTACTACTATTATTAATATACGAGCCCCAGGAATTACTTTTGATCGATTACCTTTATTTGTTTGATCTGTTTTAATTACAGCAGTTCTTTTATTATTATCTCTCCCAGTTTTAGCAGGAGCTATTACAATACTATTAACAGATCGA
> E. capillata
GAATATTATATTTTATTTTTGGAGCTTGATCAGGAATAGTAGGTACTTCATTAAGAATAATTATTCGAGCTGAATTAGGACACCCTGGAGCCTTAATTGGTAATGATCAAATTTATAACGTAGTTGTAACAGCTCATGCTTTTATTATAATTTTTTTTATAGTTATACCTATTATAATTGGAGGATTTGGAAATTGATTAGTCCCTCTTATATTAGGAGCCCCCGATATAGCTTTCCCTCGAATAAATAATATAAGTTTTTGAATACTCCCCCCATCATTAACATTATTGCTTTCAAGAAGTTTAGTAGAGGCAGGGGCCGGAACAGGATGAACTGTTTACCCACCTCTTTCATCTTCAATTGCTCACGCTGGAGCTTCTGTTGATTTAGCAATTTTTTCACTTCATTTAGCAGGAATTTCTTCAATTTTAGGGGCAGTAAATTTTATTACTACTATTATTAATATACGAGCCCCAGGAATTACTTTTGATCGATTACCCTTATTTGTTTGATCTGTTTTAATTACTGCAGTTCTTTTACTACTATCTCTACCAGTATTGGCAGGAGCTATTACAATACTATTAACAGATCGA
> E. capillata
AATATTATATTTTATTTTTGGAGCTTGATCAGGAATAGTGGGTACTTCATTAAGAATAATTATTCGAGCTGAATTAGGACACCCTGGAGCCTTAATTGGTAATGATCAAATTTATAACGTAGTTGTAACAGCTCATGCTTTTATTATAATTTTTTTTATAGTTATACCTATTATAATTGGAGGATTTGGAAATTGATTAGTCCCTCTTATATTAGGAGCCCCCGATATAGCTTTCCCTCGAATAAATAATATAAGTTTTTGAATACTCCCCCCATCATTAACATTATTGCTTTCAAGAAGTTTAGTAGAGGCAGGGGCCGGAACAGGATGAACTGTTTACCCGCCTCTTTCATCTTCAATTGCTCACGCTGGAGCTTCTGTTGATTTAGCAATTTTTTCACTTCATTTAGCAGGAATTTCTTCAATTTTAGGAGCAGTAAATTTTATTACTACTATTATTAATATACGAGCCCCAGGAATTACTTTTGATCGATTACCCTTATTTGTTTGATCTGTTTTAATTACTGCAGTTCTTTTACTACTATCTCTACCAGTATTGGCAGGAGCTATTACAATACTATTAAC-------------------------------------------------------------------------
> E. sphaerata
AATATTATATTTTATTTTTGGAGCTTGATCAGGAATAGTAGGTACTTCATTAAGAATAATTATTCGAGCTGAATTAGGACATCCTGGAGCCTTAATTGGTAATGATCAAATTTATAACGTAGTTGTAACAGCTCATGCTTTTATTATAATTTTTTTCATAGTTATACCTATTATAATTGGAGGATTTGGAAATTGATTAGTCCCTCTTATATTAGGAGCCCCCGATATAGCTTTCCCCCGAATAAATAATATAAGTTTTTGAATGCTCCCCCCATCATTAACATTATTGCTTTCAAGTAGTTTAGTAGAGGCAGGGGCCGGAACAGGATGAACTGTTTACCCTCCTCTTTCATCTTCAATCGCTCACGCTGGAGCTTCTGTTGATTTAGCTATTTTTTCACTTCATTTAGCAGGAATTTCTTCAATTTTAGGAGCAGTAAATTTTATTACTACTATTATTAATATACGAGCCCCGGGAATTACTTTTGATCGATTACCTTTATTTGTTTGATCTGTTTTAATTACAGCAGTTCTTTTATTATTATCTCTCCCAGTTTTAGCAGGAGCTATTACAATACTATTGACAGATCGAAATCTAAATACATCTTTTTTTGATCCTGCAGGAGGAGGTGATCCAATTTTATATCAACACTTATTT
> E. capillata
AATATTATATTTTATTTTTGGAGCTTGATCAGGAATAGTAGGTACTTCATTAAGAATAATTATTCGAGCTGAATTAGGACACCCTGGANCC---------TTAATTGGTAATGATCAAATTTATAACGTAGTTGTAACAGCTCATGCTTTTATTATAATTTTTTTTATAGTTATACCTATTATAATTGGAGGATTTGGAAATTGATTAGTCCCTCTTATATTAGGAGCCCCCGATATAGCTTTCCCTCGAATAAATAATATAAGTTTTTGAATACTCCCCCCATCATTAACATTATTGCTTTCAAGAAGTTTAGTAGAGGCAGGGGCC---GGAACAGGATGAACTGTTTACCCACCTCTTTCATCTTCAATTGCTCACGCTGGAGCTTCTGTTGATTTAGCAATTTTTTCACTTCATTTAGCAGGAATTTCTTCAATTTTAGGAGCAGTAAATTTTATTACTACTATTATTAATATACGAGCCCCAGGAATTACTTTTGATCGATTGCCC---------------------------TTATTTGTTTGATCTGTTTTAATTACTGCAGTTCTTTTACTACTATCTCTACCAGTATTGGCAGGAGCTATTACAATACTATTAACAGATCG-------------
> E. capillata
AATATTATATTTTATTTTTGGAGCTTGATCAGGAATAGTAGGTACTTCATTAAGAATAATTATTCGAGCTGAATTAGGACACCCTGGA---------GCCTTAATTGGTAATGATCAAATTTACAACGTAGTTGTAACAGCTCATGCTTTTATTATAATTTTTTTTATAGTTATACCTATTATAATTGGAGGATTTGGAAATTGATTAGTCCCTCTTATATTAGGAGCCCCCGATATAGCTTTCCCTCGAATAAATAATATAAGTTTTTGAATACTCCCCCCATCATTAACATTATTGCTTTCAAGAAGTTTAGTAGAGGCAGGGGCC---GGAACAGGATGAACTGTTTACCCACCTCTTTCATCTTCAATTGCTCACGCTGGAGCTTCTGTTGATTTAGCAATTTTTTCACTTCATTTAGCAGGAATTTCTTCAATTTTAGGGGCAGTAAATTTTATTACTACTATTATTAATATACGAGCCCCAGGAATTACTTTTGATCGATTACCC---------------------------TTATTTGTTTGATCTGTTTTAATTACTGCAGTTCTTTTACTACTATCTCTACCAGTATTGGCAGGAGCTATTACAATACTATTAACA------------------
> E. sphaerata
AATATTATATTTTATTTTTGGAGCTTGATCAGGAATAGTAGGTACTTCATTAAGAATAATTATTCGAGCTGAATTAGGACATCCTGGAGCCTTAATTGGTAATGATCAAATTTATAACGTAGTTGTAACAGCTCATGCTTTTATTATAATTTTTTTCATAGTTATACCTATTATAATTGGAGGATTTGGAAATTGATTAGTCCCTCTTATATTAGGAGCCCCCGATATAGCTTTCCCCCGAATAAATAATATAAGTTTTTGAATGCTCCCCCCATCATTAACATTATTGCTTTCAAGTAGTTTAGTAGAGGCAGGGGCCGGAACAGGATGAACTGTTTACCCTCCTCTTTCATCTTCAATCGCTCACGCTGGAGCTTCTGTTGATTTAGCTATTTTTTCACTTCATTTAGCAGGAATTTCTTCAATTTTAGGAGCAGTAAATTTTATTACTACTATTATTAATATACGAGCCCCAGGAATTACTTTTGATCGATTACCTTTATTTGTTTGATCTGTTTTAATTACAGCAGTTCTTTTATTATTATCTCTCCCAGTTTTAGCAGGAGCTATTACAATACTATTGACAGATCGAAATCTAAATACATCTTTTTTTGATCCTGCAGGAGGGGGTGATCCAATTTTATATCAACACTTATTT
> E. subrepanda
AATATTATATTTTATTTTTGGAGCTTGATCAGGAATAGTAGGTACTTCATTAAGAATAATTATTCGAGCTGAATTAGGACATCCTGGAGCCTTAATTGGTAACGATCAAATTTATAACGTAGTTGTAACAGCTCATGCTTTTATTATAATTTTTTTCATAGTTATACCTATTATAATTGGAGGATTTGGAAATTGATTAGTCCCTCTTATATTAGGAGCCCCCGATATAGCTTTCCCTCGAATAAATAATATAAGTTTTTGAATACTCCCCCCATCATTAACATTATTGCTTTCAAGTAGTTTAGTAGAGGCAGGGGCTGGAACAGGGTGAACTGTTTACCCCCCTCTTTCATCTTCAATTGCCCACGCTGGGGCTTCTGTTGATTTAGCTATTTTTTCACTTCATTTAGCTGGGATTTCTTCAATTTTAGGGGCAGTAAATTTTATTACTACTATTATTAATATACGAGCCCCAGGAATTACTTTTGATCGATTGCCTTTATTTGTTTGGTCTGTTTTAATTACAGCAGTTCTTTTATTATTATCTCTGCCAGTTTTAGCAGGAGCTATTACAATACTTTTAACAGATCGAAATCTAAATACATCTTTTTTTGATCCCGCAGGAGGAGGTGATCCAATTTTATATCAACATTT----
> E. capillata
-----------------------------------------------------------------------------GACACCCTGGAGCCTTAATTGGTAATGATCAAATTTATAANGTAGTTGTAACAGCTCATGCTTTTATTATAATTTTTTTTATAGTTATACCTATTATAATTGGAGGATTTGGAAATTGATTAGTCCCTCTTATATTAGGAGCCCCCGATATAGCTTTCCCTCGAATAAATAATATAAGTTTTTGAATACTCCCCCCATCATTAACATTATTGCTTTCAAGAAGTTTAGTAGAGGCAGGGGCCGGAACAGGATGAACTGTTTACCCACCTCTTTCATCTTCAATTGCTCACGCTGGAGCTTCTGTTGATTTAGCAATTTTTTCACTTCATTTAGCAGGAATTTCTTCAATTTTAGGGGCAGTAAATTTTATTACTACTATTATTAATATACGAGCCCCAGGAATTACTTTTGATCGATTACCCTTATTTGTTTGATCTGTTTTAATTACTGCAGTTCTTTTACTACTATCTCTACCAGTATTGGCAGNAGCTATTACAATACTATTAACAGATCGAAAT---------------------------------------------------------------
> E. capillata
AATATTATATTTTATTTTTGGAGCTTGATCAGGAATAGTAGGTACTTCATTAAGAATAATTATTCGAGCTGAATTAGGACACCCTGGAGCCTTAATTGGTAATGATCAAATTTATAACGTAGTTGTAACAGCTCATGCTTTTATTATAATTTTTTTTATAGTTATACCTATTATAATTGGAGGATTTGGAAATTGATTAGTCCCTCTTATATTAGGAGCCCCCGATATAGCTTTCCCTCGAATAAATAATATAAGTTTTTGAATACTCCCCCCATCATTAACATTATTGCTTTCAAGAAGTTTAGTAGAGGCAGGGGCCGGAACAGGATGAACTGTTTACCCACCTCTTTCATCTTCAATTGCTCACGCTGGAGCTTCTGTTGATTTAGCAATTTTTTCACTTCATTTAGCAGGAATTTCTTCAATTTTAGGAGCAGTAAATTTTATTACTACTATTATTAATATACGAGCCCCAGGAATTACTTTTGATCGATTACCCTTATTTGTTTGATCTGTTTTAATTACTGCAGTTCTTTTACTACTATCTCTACCAGTATTGGCAGGAGCTATTACAATACTATTAACAGATCGAAATCTAAATACATCTTTTTTTGATCCTGCAGGAGGAGGAGATCCAA--------------------
> E. capillata
AATATTATATTTTATTTTTGGAGCTTGATCAGGAATAGTAGGTACTTCATTAAGAATAATTATTCGAGCTGAATTAGGACATCCTGGAGCCTTAATTGGTAATGATCAAATTTATAACGTAGTTGTAACAGCTCATGCTTTTATTATAATTTTTTTTATAGTTATACCTATTATAATTGGAGGATTTGGAAATTGATTAGTCCCTCTTATATTAGGAGCCCCCGATATAGCTTTCCCTCGAATAAATAATATAAGTTTTTGAATACTCCCCCCATCATTAACATTATTGCTTTCAAGAAGTTTAGTAGAGGCAGGGGCCGGAACAGGATGAACTGTTTACCCACCTCTTTCATCTTCAATTGCTCACGCTGGAGCTTCTGTTGATTTAGCAATTTTTTCACTTCATTTAGCAGGAATTTCTTCAATTTTAGGGGCAGTAAATTTTATTACTACTATTATTAATATACGAGCCCCAGGAATTACTTTTGATCGATTACCCTTATTTGTTTGATCTGTTTTAATTACTGCAGTTCTTTTACTACTATCTCTACCAGTATTGGCAGGAGCTATTACAATACTATTAACAGATCGAAATCTAAATACATCTTTTTTTG------------------------
> E. breviflagellata
AATATTATATTTTATTTTTGGAGCTTGATCAGGAATAGTAGGTACTTCATTAAGAATAATTATTCGAGCTGAATTAGGCCACCCTGGAGCCTTAATTGGTAATGATCAAATTTATAACGTAGTTGTAACAGCTCATGCTTTTATTATAATTTTTTTCATAGTTATACCTATTATAATTGGAGGATTTGGAAATTGATTAGTCCCTCTTATATTAGGAGCCCCCGATATAGCTTTCCCCCGAATAAATAATATAAGTTTTTGAATACTCCCCCCATCATTAACACTATTGCTTTCAAGAAGTTTAGTAGAAGCAGGGGCCGGAACAGGATGAACTGTTTATCCTCCCCTTTCATCTTCAATTGCCCATGCTGGAGCTTCTGTTGATTTAGCTATTTTTTCACTTCATTTAGCAGGGATTTCTTCAATTTTAGGAGCAGTAAATTTTATTACTACTATTATTAATATACGAGCCCCAGGAATTACTTTTGATCGATTACCTTTATTTGTTTGATCTGTTTTAATTACAGCAGTTCTTTTATTATTATCCTTACCAGTTTTAGCTGGAGCTATTACAATATTATTAACAGATCGAAATTTAAATACATCTTTTTTTGATCCTGCAGGAGGGGGTGATCCTATTTTATACCAACATTTATTC
> E. repanda
AATATTATATTTTATTTTTGGAGCTTGATCAGGAATAGTAGGTACTTCATTAAGAATAATTATTCGAGCTGAATTAGGGCACCCTGGAGCCTTAATTGGTAATGATCAAATTTATAACGTAGTTGTAACAGCTCATGCTTTTATTATAATTTTTTTTATAGTTATGCCTATTATAATTGGAGGATTCGGAAATTGATTAGTCCCTCTTATATTAGGAGCCCCCGACATAGCTTTCCCCCGAATAAATAATATAAGTTTTTGAATACTACCCCCATCATTAACATTATTGCTTTCAAGTAGTTTAGTAGAGGCAGGGGCCGGAACAGGATGAACTGTTTACCCTCCTCTTTCATCATCAATTGCTCACGCTGGAGCTTCTGTTGATTTAGCCATTTTTTCCCTTCATTTAGCAGGGATTTCTTCAATTTTAGGAGCAGTAAATTTTATTACTACTATTATTAATATACGAGCCCCAGGAATTACTTTCGATCGATTACCTTTATTTGTTTGATCTGTTTTAATTACAGCAGTTCTTTTATTATTATCTTTGCCAGTTTTAGCAGGAGCTATTACAATACTATTAACAGATCGAAATCTAAATACATCTTTTTTTGATCCTGCAGGAGGAG------
> E. capillata
ATATTATATTTTATTTTTGGAGCTTGATCAGGAATAGTAGGTACTTCATTAAGAATAATTATTCGAGCTGAATTAGGACACCCTGGAGCCTTAATTGGTAATGATCAAATTTACAACGTAGTTGTAACAGCTCATGCTTTTATTATAATTTTTTTTATAGTTATACCTATTATAATTGGAGGATTTGGAAATTGATTAGTCCCTCTTATATTAGGAGCCCCCGATATAGCTTTCCCTCGAATAAATAATATAAGTTTTTGAATACTCCCCCCATCATTAACATTATTGCTTTCAAGAAGTTTAGTAGAGGCAGGGGCCGGAACAGGATGAACTGTTTACCCACCTCTTTCATCTTCAATTGCTCACGCTGGAGCTTCTGTTGATTTAGCAATTTTTTCACTTCATTTAGCAGGAATTTCTTCAATTTTAGGAGCAGTAAATTTTATTACTACTATTATTAATATACGAGCCCCAGGAATTACTTTTGATCGATTACCCTTATTTGTTTGATCTGTTTTAATTACTGCAGTTCTTTTACTACTATCTCTACCAGTATTGGCAGGAGCTATTACAATACTATTAACAGATCGA------------------------------
> E. capillata
ATTTTTGGAGCTTGATCAGGAATAGTAGGTACTTCATTAAGAATAATTATTCGAGCTGAATTAGGACACCCTGGAGCCTTAATTGGTAATGATCAAATTTATAACGTAGTTGTAACAGCTCATGCTTTTATTATAATTTTTTTTATAGTTATACCTATTATAATTGGAGGATTTGGAAATTGATTAGTCCCTCTTATATTAGGAGCCCCCGATATAGCTTTCCCTCGAATAAATAATATAAGTTTTTGAATACTCCCCCCATCATTAACATTATTGCTTTCAAGAAGTTTAGTAGAGGCAGGGGCCGGAACAGGATGAACTGTTTACCCACCTCTTTCATCTTCAATTGCTCACGCTGGAGCTTCTGTTGATTTAGCAATTTTTTCACTTCATTTAGCAGGAATTTCTTCAATTTTAGGAGCAGTAAATTTTATTACTACTATTATTAATATACGAGCCCCAGGAATTACTTTTGATCGATTACCCTTATTTGTTTGATCTGTTTTAATTACTGCAGTTCTTTTACTACTATCTCTACCAGTATTGGCAGGAGCTATTACAATACTATTAACAGATCGA---------------------------------------------------------
> E. capillata
GAATATTATATTTTATTTTTGGAGCTTGATCAGGAATAGTAGGTACTTCATTAAGAATAATTATTCGAGCTGAATTAGGACACCCTGGAGCCTTAATTGGTAATGATCAAATTTATAACGTAGTTGTAACAGCTCATGCTTTTATTATAATTTTTTTTATAGTTATACCTATTATAATTGGAGGATTTGGAAATTGATTAGTCCCTCTTATATTAGGAGCCCCCGATATAGCTTTCCCTCGAATAAATAATATAAGTTTTTGAATACTCCCCCCATCATTAACATTATTGCTTTCAAGAAGTTTAGTAGAGGCAGGGGCCGGAACAGGATGAACTGTTTACCCACCTCTTTCATCTTCAATTGCTCACGCTGGAGCTTCTGTTGATTTAGCAATTTTTTCACTTCATTTAGCAGGAATTTCTTCAATTTTAGGGGCAGTAAATTTTATTACTACTATTATTAATATACGAGCCCCAGGAATTACTTTTGATCGATTACCCTTATTTGTTTGATCTGTTTTAATTACTGCAGTTCTTTTACTACTATCTCTACCAGTATTGGCAGGAGCTATTACAATACTATTAACAGATCG
> E. capillata
TTTATTTTTGGAGCTTGATCAGGAATAGTAGGTACTTCATTAAGAATAATTATTCGAGCTGAATTAGGACACCCTGGAGCCTTAATTGGTAATGATCAAATTTATAACGTAGTTGTAACAGCTCATGCTTTTATTATAATTTTTTTTATAGTTATACCTATTATAATTGGAGGATTTGGAAATTGATTAGTCCCTCTTATATTAGGAGCCCCCGATATAGCTTTCCCTCGAATAAATAATATAAGTTTTTGAATACTCCCCCCATCATTAACATTATTGCTTTCAAGAAGTTTAGTAGAGGCAGGGGCCGGAACAGGATGAACTGTTTACCCACCTCTTTCATCTTCAATTGCTCACGCTGGAGCTTCTGTTGATTTAGCAATTTTTTCACTTCATTTAGCAGGAATTTCTTCAATTTTAGGGGCAGTAAATTTTATTACTACTATTATTAATATACGAGCCCCAGGAATTACTTTTGATCGATTACCCTTATTTGTTTGATCTGTTTTAATTACTGCAGTTCTTTTACTACTATCTCTACCAGTATTGGCAGGAGCTATTACAATA
> E. capillata
ATATTATATTTTATTTTTGGAGCTTGATCAGGAATAGTAGGTACTTCATTAAGAATAATTATTCGAGCTGAATTAGGACACCCTGGAGCCTTAATTGGTAATGATCAAATTTATAACGTAGTTGTAACAGCTCATGCTTTTATTATAATTTTTTTTATAGTTATACCTATTATAATTGGAGGATTTGGAAATTGATTAGTCCCTCTTATATTAGGAGCCCCCGATATAGCTTTCCCTCGAATAAATAATATAAGTTTTTGAATACTCCCCCCATCATTAACATTATTGCTTTCAAGAAGTTTAGTAGAGGCAGGGGCCGGAACAGGATGAACTGTTTACCCACCTCTTTCATCTTCAATTGCTCACGCTGGAGCTTCTGTTGATTTAGCAATTTTTTCACTTCATTTAGCAGGAATTTCTTCAATTTTAGGGGCAGTAAATTTTATTACTACTATTATTAATATACGAGCCCCAGGAATTACTTTTGATCGATTACCCTTATTTGTTTGATCTGTTTTAATTACTGCAGTTCTTTTACTACTATCT------------------------------------------------------------------------------------------
> E. repanda
AATATTATATTTTATTTTTGGAGCTTGATCAGGAATAGTAGGTACTTCATTAAGAATAATTATTCGAGCTGAATTA---GGGCACCCTGGAGCCTTAATTGGTAATGATCAAATTTATAACGTAGTTGTAACAGCTCATGCTTTTATTATAATTTTTTTTATAGTTATGCCTATTATAATTGGAGGATTCGGAAATTGATTAGTCCCTCTTATATTAGGAGCCCCCGACATAGCTTTCCCCCGAATAAATAATATAAGTTTTTGAATACTGCCCCCATCATTAACATTATTGCTTTCAAGTAGTTTAGTAGAGGCAGGGGCCGGAACAGGATGAACTGTTTACCCTCCTCTTTCATCATCAATTGCTCACGCTGGAGCTTCTGTTGATTTAGCCATTTTTTCCCTTCATTTAGCAGGGATTTCTTCAATTTTAGGAGCAGTAAATTTTATTACTACTATTATTAATATACGAGCCCCAGGAATTACTTTCGATCGATTGCCTTTATTTGTTTGATCTGTTTTAATTACAGCAGTTCTTTTATTATTATCTCTGCCAGTTTTAGCAGGAGCTATTACAATACTATTAACAGATCGAAATCTAAATACATCTTTTTTTGACCCTGCAGGAGGAGGTGATCCAATTTTATACCAACATTTATTT------------
> E. capillata
AATATTATATTTTATTTTTGGAGCTTGATCAGGAATAGTAGGTACTTCATTAAGAATAATTATTCGAGCTGAATTAGGACACCCTGGAGCCTTAATTGGTAATGATCAAATTTATAACGTAGTTGTAACAGCTCATGCTTTTATTATAATTTTTTTTATAGTTATACCTATTATAATTGGAGGATTTGGAAATTGATTAGTCCCTCTTATATTAGGAGCCCCCGATATAGCTTTCCCTCGAATAAATAATATAAGTTTTTGAATACTCCCCCCATCATTAACATTATTGCTTTCAAGAAGTTTAGTAGAGGCAGGGGCCGGAACAGGATGAACTGTTTACCCACCTCTTTCATCTTCAATTGCTCACGCTGGAGCTTCTGTTGATTTAGCAATTTTTTCACTTCATTTAGCAGGAATTTCTTCAATTTTAGGAGCAGTAAATTTTATTACTACTATTATTAATATACGAGCCCCAGGAATTACTTTTGATCGATTGCCCTTATTTGTTTGATCTGTTTTAATTACTGCAGTTCTTTTACTACTATCTCTACCAGTATTGGCAGGAGCTATTACAATACTATTAACAGATCGAAATCTAAATNN
> E. curvata
ATATTATATTTTATTTTTGGAGCTTGATCAGGAATAGTGGGTACTTCTTTAAGAATAATTATTCGAGCTGAATTAGGACACCCTGGCGCCCTAATTGGTAATGATCAAATTTATAATGTAGTTGTAACAGCTCATGCTTTTATTATAATTTTTTTTATAGTTATACCTATTATAATTGGAGGATTTGGAAATTGATTAGTCCCTCTTATATTAGGAGCCCCCGATATAGCTTTCCCTCGAATAAATAATATAAGTTTTTGAATGCTCCCCCCATCATTAACATTGTTACTTTCAAGAAGTTTAGTAGAAGCAGGGGCTGGTACAGGGTGAACTGTTTACCCCCCTCTTTCATCTTCAATTGCTCATGCTGGAGCTTCTGTTGATTTAGCTATTTTTTCACTTCATTTAGCAGGGATTTCTTCAATTTTAGGAGCAGTAAATTTTATTACTACTATTATTAATATACGAGCTCCAGGAATCACCTTTGATCGATTGCCTTTATTTGTTTGATCTGTTTTAATTACAGCAGTTCTTTTATTATTATCTCTGCCAGTTTTAGCAGGAGCTATTACAATACTACTAACAGATCGA---------------------------------------------
> E. neorepanda
AATATTATATTTTATTTTTGGAGCTTGATCAGGAATAGTAGGTACTTCATTAAGAATAATTATTCGAGCTGAACTAGGACATCCTGGA---GCCTTAATTGGTAATGATCAAATTTATAACGTAGTTGTAACAGCTCATGCTTTTATTATAATTTTTTTCATAGTTATACCTATTATAATTGGAGGATTTGGAAATTGATTAGTCCCTCTTATATTAGGAGCCCCCGATATAGCTTTCCCCCGAATAAATAATATAAGTTTTTGAATATTACCCCCATCATTAACATTATTGCTTTCAAGAAGTTTAGTAGAGGCAGGGGCCGGAACAGGGTGAACTGTTTATCCTCCTCTTTCATCTTCAATTGCTCACGCTGGAGCCTCTGTTGATTTAGCAATTTTTTCACTTCATTTAGCAGGAATCTCTTCAATTTTAGGAGCAGTAAATTTTATTACTACTATTATTAAT---ATACGAGCCCCAGGAATCACTTTTGATCGATTACCCTTATTTGTTTGATCTGTTTTAATTACAGCAGTTCTTTTACTTCTTTCTCTACCAGTATTAGCAGGAGCTATTACAATACTATTAACAGATCGAAATCTAAATACATCTTTTTTTGATCCCGCAGGAGGAGGT---------------------------
> E. parva
AATATTATATTTTATTTTTGGAGCTTGATCAGGAATAGTAGGTACTTCATTAAGAATAATTATTCGAGCTGAATTAGGACACCCTGGAGCCTTAATTGGT------------AATGATCAAATTTATAACGTAGTTGTAACAGCTCATGCTTTTATTATAATTTTTTTCATAGTTATACCTATTATAATTGGAGGATTTGGAAATTGATTAGTTCCTCTTATATTAGGAGCCCCCGATATAGCTTTCCCTCGAATAAATAATATAAGTTTTTGAATACTCCCCCCATCATTAACATTATTGCTTTCAAGAAGTTTAGTAGAGGCAGGGGCCGGAACAGGGTGAACTGTTTACCCTCCTCTTTCATCTTCAATTGCCCACGCTGGAGCTTCTGTTGATTTAGCAATTTTTTCACTTCATTTAGCAGGAATTTCTTCAATTTTAGGGGCGGTAAATTTTATTACTACTATTATTAATATACGAGCCCCAGGAATTACTTTTGATCGATTACCTTTATTTGTTTGATCTGTTTTAATTACCGCAGTTCTTTTACTATTATCTTTACCAGTTTTAGCAGGAGCTATCACAATATTATTAACAGATCGAAATCTAAATACCTCTTTTTTTGATCCTGCAGGAGGGGG----------------------------
> E. neorepanda
------------------------------------AGTAGGTACTTCATTAAGAATAATTATTCGAGCTGAACTAGGACATCCTGGAGCCTTAATTGGTAATGATCAAATTTATAACGTAGTTGTAACAGCTCATGCTTTTATTATAATTTTTTTCATAGTTATACCTATTATAATTGGAGGATTTGGAAATTGATTAGTCCCTCTTATATTAGGAGCCCCCGATATAGCTTTCCCCCGAATAAATAATATAAGTTTTTGAATATTACCCCCATCATTAACATTATTGCTTTCAAGAAGTTTAGTAGAGGCAGGGGCCGGAACAGGGTGAACTGTTTATCCCCCTCTTTCATCTTCAATTGCTCACGCTGGAGCCTCTGTTGATTTAGCAATTTTTTCACTTCATTTAGCAGGAATCTCTTCAATTTTAGGAGCAGTAAATTTTATTACTACTATTATTAATATACGAGCCCCAGGAATCACTTTTGATCGATTACCCTTATTTGTTTGATCTGTTTTAATTACAGCAGTTCTTTTACTTCTTTCTCTGCCAGTATTAGCAGGAGCTATTACAATACTATTAACAGATCGAAATCTAAATACATCTTTTTTTGATCCTGCAGGAGGAGGTGATCCAATTTTATATCAACATTTATTT
> E. parva
AATATTATATTTTATTTTTGGAGCTTGATCAGGAATAGTAGGTACTTCATTAAGAATAATTATTCGAGCTGAATTAGGACACCCTGGAGCCTTAATTGGTAACGATCAAATTTATAACGTAGTTGTAACAGCTCATGCTTTTATTATAATTTTTTTCATAGTTATACCTATTATAATTGGAGGATTTGGAAATTGATTAGTTCCTCTTATATTAGGAGCCCCCGATATAGCTTTCCCTCGAATAAATAATATAAGTTTTTGAATACTCCCCCCATCATTAACATTATTGCTTTCAAGAAGTTTAGTAGAGGCAGGGGCCGGAACAGGGTGAACTGTTTACCCTCCTCTTTCATCTTCAATTGCCCACGCTGGAGCTTCTGTTGATTTAGCAATTTTTTCACTTCATTTAGCAGGAATTTCTTCAATTTTAGGGGCGGTAAATTTTATTACTACTATTATTAATATACGAGCCCCAGGAATTACTTTTGATCGATTACCTTTATTTGTTTGATCTGTTTTAATTACCGCAGTTCTTTTACTATTATCTTTACCAGTTTTAGCAGGAGCTATCACAATATTATTAACAGATCGAAATCTAAATACCTCTTTTTTTGATCCTGCAGGAGGGGGTGATCCAATTTTATATCAACATTTATTT
> E. parva
AATATTATATTTTATTTTTGGAGCTTGATCAGGAATAGTAGGTACTTCATTAAGAATAATTATTCGAGCTGAATTAGGACACCCTGGAGCCTTAATTGGTAATGATCAAATTTATAACGTAGTTGTAACAGCTCATGCTTTTATTATAATTTTTTTCATAGTTATACCTATTATAATTGGAGGATTTGGAAATTGATTAGTTCCTCTTATATTAGGAGCCCCCGATATAGCTTTCCCTCGAATAAATAATATAAGTTTTTGAATACTCCCCCCATCATTAACATTATTGCTTTCAAGAAGTTTAGTAGAGGCAGGGGCCGGAACAGGGTGAACTGTTTACCCTCCTCTTTCATCTTCAATTGCCCACGCTGGAGCTTCTGTTGATTTAGCAATTTTTTCACTTCATTTAGCAGGAATTTCTTCAATTTTAGGGGCGGTAAATTTTATTACTACTATTATTAATATACGAGCCCCAGGAATTACTTTTGATCGATTACCTTTATTTGTTTGGTCTGTTTTAATTACCGCAGTTCTTTTACTATTATCTTTACCAGTTTTAGCAGGAGCTATCACAATATTATTAACAGATCGAAATCTAAATACCTCTTTTTTTGATCCCGCAGGAGGGGGTGATCCAATTTTATATCAACATTTATTT
> E. neorepanda
AATATTATATTTTATTTTTGGAGCTTGATCAGGAATAGTAGGTACTTCATTAAGAATAATTATTCGAGCTGAACTAGGACATCCTGGAGCCTTAATTGGTAATGATCAAATTTATAACGTAGTTGTAACAGCTCATGCTTTTATTATAATTTTTTTCATAGTTATACCTATTATAATTGGAGGATTTGGAAATTGATTAGTCCCTCTTATATTAGGAGCCCCCGATATAGCTTTCCCCCGAATAAATAATATAAGTTTTTGAATATTACCCCCATCATTAACATTATTGCTTTCAAGAAGTTTAGTAGAGGCAGGGGCCGGAACAGGGTGAACTGTTTATCCCCCTCTTTCATCTTCAATTGCTCACGCTGGAGCCTCTGTTGATTTAGCAATTTTTTCACTTCATTTAGCAGGAATCTCTTCAATTTTAGGAGCAGTAAATTTTATTACTACTATTATTAATATACGAGCCCCAGGAATCACTTTTGATCGATTACCATTATTTGTTTGATCTGTTTTAATTACAGCAGTTCTTTTACTTCTTTCTCTACCAGTATTAGCAGGAGCTATTACAATACTATTAACAGATCGAAATCTAAATACATCTTTTTTTGATCCTGCAGGAGGAGGTGATCCAATTTTATACCAACATTTATTT
> E. parva
AATATTATATTTTATTTTTGGAGCTTGATCAGGAATAGTAGGTACTTCATTAAGAATAATTATTCGAGCTGAATTAGGACACCCTGGAGCCTTAATTGGTAATGATCAAATTTATAACGTAGTTGTAACAGCTCATGCTTTTATTATAATTTTTTTCATAGTTATACCTATTATAATTGGAGGATTTGGAAATTGATTAGTTCCTCTTATATTAGGAGCCCCCGATATAGCTTTCCCTCGAATAAATAATATAAGTTTTTGAATACTCCCCCCATCATTAACATTATTGCTTTCAAGAAGTTTAGTAGAGGCAGGGGCCGGAACAGGGTGAACTGTTTACCCTCCTCTTTCATCTTCAATTGCCCACGCTGGGGCTTCTGTTGATTTAGCAATTTTTTCACTTCATTTAGCAGGAATTTCTTCAATTTTAGGGGCGGTAAATTTTATTACTACTATTATTAATATACGAGCCCCAGGAATTACTTTTGATCGATTACCTTTATTTGTTTGATCTGTTTTAATTACCGCAGTTCTTTTACTATTATCTTTACCAGTTTTAGCAGGAGCTATCACAATATTATTAACAGATCGAAATCTAAATACCTCTTTTTTTGATCCTGCAGGAGGGGGTGATCCAATTTTATATCAACATTTATTT
> E. parva
AATATTATATTTTATTTTTGGAGCTTGATCAGGAATAGTAGGTACTTCATTAAGAATAATTATTCGAGCTGAATTAGGACACCCTGGAGCCTTAATTGGTAATGATCAAATTTATAACGTAGTTGTAACAGCTCATGCTTTTATTATAATTTTTTTCATAGTTATACCTATTATAATTGGAGGATTTGGAAATTGATTAGTTCCTCTTATATTAGGAGCCCCCGATATAGCTTTCCCTCGAATAAATAATATAAGTTTTTGAATACTCCCCCCATCATTAACATTATTGCTTTCAAGAAGTTTAGTAGAGGCAGGGGCCGGAACAGGGTGAACTGTTTACCCTCCTCTTTCATCTTCAATTGCCCACGCTGGAGCTTCTGTTGATTTAGCAATTTTTTCACTTCATTTAGCAGGAATTTCTTCAATTTTAGGGGCGGTAAATTTTATTACTACTATTATTAATATACGAGCCCCAGGAATTACTTTTGATCGATTACCTTTATTTGTTTGATCTGTTTTAATTACCGCAGTTCTTTTACTATTATCTTTACCAGTTTTAGCAGGAGCTATCACAATATTATTAACAGATCGAAATCTAAATACCTCTTTTTTTGATCCTGCAGGAGGGGGTGATCCAATTTTATATCAACATTTATTT
> E. parva
AATATTATATTTTATTTTTGGAGCTTGATCAGGAATAGTAGGTACTTCATTAAGAATAATTATTCGAGCTGAATTAGGGCACCCTGGAGCCTTAATTGGTAATGATCAAATTTATAACGTAGTTGTAACAGCTCATGCTTTTATTATAATTTTTTTCATAGTTATACCTATTATAATTGGAGGATTTGGAAATTGATTAGTTCCTCTTATATTAGGAGCCCCCGATATAGCTTTCCCTCGAATAAATAATATAAGTTTTTGAATACTCCCCCCATCATTAACATTATTGCTTTCAAGAAGTTTAGTAGAGGCAGGGGCCGGAACAGGGTGAACNGTTTACCCTCCTCTTTCATCTTCAATTGCCCACGCTGGAGCTTCTGTTGATTTAGCAATTTTTTCACTTCATTTAGCAGGAATTTCTTCAATTTTAGGGGCGGTAAATTTTATTACTACTATTATTAATATACGAGCCCCAGGAATTACTTTTGATCGATTACCTTTATTTGTTTGATCTGTTTTAATTACCGCAGTTCTTTTACTATTATCTTTACCAGTTTTAGCAGGAGCTATCACAATATTATTAACAGATCGAAATCTAAATACCTCTTTTTTTGATCCTGCAGGAGGGGGTGATCCAATTTTATATCAACATTTATTT
> E. toyoheii
AATATTATATTTTATTTTTGGAGCTTGATCAGGAATAGTTGGTACTTCATTAAGAATAATTATTCGAGCTGAATTAGGACATCCCGGTGCCTTAATTGGAAATGATCAAATTTATAACGTAGTTGTTACTGCACACGCTTTTATTATAATTTTTTTTATAGTTATACCTATTATAATCGGAGGATTTGGAAATTGATTAGTTCCTCTTATATTAGGAGCCCCCGATATAGCTTTCCCTCGAATAAATAATATAAGTTTTTGAATGTTACCTCCCTCACTAACATTATTACTTTCAAGAAGTTTAGTAGAAGCAGGGGCCGGAACAGGGTGAACTGTCTATCCCCCTCTCTCTTCTTCAATCGCTCACGCTGGGGCATCTGTTGATTTAGCTATTTTTTCTCTTCATTTAGCAGGGATTTCTTCAATTTTAGGAGCAGTAAATTTTATTACTACTATTATTAATATACGAGCCCCAGGTATTACATTCGACCGACTACCTTTATTTGTATGATCTGTTTTAATTACAGCAGTACTTCTTCTTTTATCTCTACCAGTATTAGCAGGAGCTATCACTATATTATTAACAGATCGAAATCTAAATACTTCTTTTTTTGATCCTGCGGGAGGGGGAGATCCAATTCTATATCAACACTTATT
> E. rohdendorfi
AATACTATATTTTATTTTTGGAGCTTGATCAGGAATAGTTGGTACTTCTTTAAGAATAATTATTCGAGCCGAATTAGGACACCCCGGAGCCTTAATTGGAAATGATCAAATTTATAACGTAGTTGTTACTGCACACGCTTTTATCATAATTTTTTTTATAGTTATACCTATTATAATTGGAGGATTTGGAAATTGATTAGTCCCATTAATATTAGGAGCACCCGATATAGCTTTTCCGCGAATAAATAATATAAGTTTTTGAATGTTACCCCCTTCACTAACATTATTACTTTCAAGAAGTTTAGTAGAAGCAGGGGCTGGAACAGGATGAACTGTCTACCCTCCCCTTTCTTCATCAATCGCCCATGCCGGAGCATCCGTTGATTTAGCTATTTTTTCTTTACATTTAGCTGGAATTTCTTCAATTTTAGGAGCAGTAAATTTTATTACAACTATTATTAACATACGAGCCCCAGGAATTACTTTTGATCGATTACCTTTATTTGTGTGGTCTGTCTTAATCACAGCTGTTCTTCTTTTATTATCTTTACCTGTACTAGCTGGAGCTATTACTATACTACTAACAGATCGAAATCTTAATACTTCTTTTTTTGATCCTGCAGGTGGGGGA
> E. spatulata
AATATTATATTTTATTTTTGGAGCTTGATCAGGAATAGTAGGTACTTCATTAAGAATAATTATTCGAGCTGAATTAGGACATCCTGGAGCCTTAATTGGTAATGATCAAATTTATAACGTAGTTGTAACAGCTCATGCTTTTATTATAATTTTTTTCATAGTTATACCTATTATAATTGGAGGATTTGGAAATTGATTAGTCCCTCTTATATTAGGAGCCCCCGATATAGCTTTCCCCCGAATAAATAATATAAGTTTTTGAATGCTCCCCCCATCATTAACATTATTGCTTTCAAGAAGTTTAGTAGAGGCAGGGGCCGGAACAGGATGAACTGTTTACCCTCCTCTTTCATCTTCAATTGCTCACGCTGGAGCTTCTGTTGATTTAGCAATTTTTTCACTTCATTTAGCAGGAATTTCTTCAATTTTAGGAGCAGTAAATTTTATTACAACTATTATTAATATACGAGCCCCAGGAATTACTTTTGATCGATTGCCTTTATTTGTTTGATCTGTTTTAATTACAGCAGTTCTTTTATTATTATCTCTACCAGTTTTAGCAGGAGCTATTACAATACTATTAACAGATCGAAATTTAAATACATCTTTTTTTGATCCTGCAGGAGGAGGAGATCC
> E. spatulata
AATATTATATTTTATTTTTGGAGCTTGATCAGGAATAGTAGGTACTTCATTAAGAATAATTATTCGAGCTGAATTAGGACATCCTGGAGCCTTAATTGGTAATGATCAAATTTATAACGTAGTTGTAACAGCTCATGCTTTTATTATAATTTTTTTCATAGTTATACCTATTATAATTGGAGGATTTGGAAATTGATTAGTCCCTCTTATATTAGGAGCCCCCGATATAGCTTTCCCCCGAATAAATAATATAAGTTTTTGAATGCTCCCCCCATCATTAACATTATTGCTTTCAAGAAGTTTAGTAGAAGCAGGGGCCGGAACAGGATGAACTGTTTACCCTCCTCTTTCATCTTCAATTGCTCACGCTGGAGCTTCTGTTGATTTAGCAATTTTTTCACTTCATTTAGCAGGAATTTCTTCAATTTTAGGAGCAGTAAATTTTATTACAACTATTATTAATATACGAGCCCCAGGAATTACTTTTGATCGATTGCCTTTATTTGTTTGATCTGTTTTAATTACAGCAGTTCTTTTATTATTATCTCTACCAGTTTTAGCAGGAGCTATTACAATACTATTAACAGATCGAAATTTAAATACATCTTTTTTTGATCCTGCAGGAGGAGGAGATCCAATTTTATATCAACATTTATTT
> E. neorepanda
AATATTATATTTTATTTTTGGAGCTTGATCAGGAATAGTAGGTACTTCATTAAGAATAATTATTCGAGCTGAACTAGGACATCCTGGAGCCTTAATTGGTAATGATCAAATTTATAACGTAGTTGTAACAGCTCATGCTTTTATTATAATTTTTTTCATAGTTATACCTATTATAATTGGAGGATTTGGAAATTGATTAGTCCCTCTTATATTAGGAGCCCCCGATATAGCTTTCCCCCGAATAAATAATATAAGTTTTTGAATATTACCCCCATCATTAACATTATTGCTTTCAAGAAGTTTAGTAGAGGCAGGGGCCGGAACAGGGTGAACTGTTTATCCTCCTCTTTCGTCTTCAATTGCTCACGCTGGAGCCTCTGTTGATTTAGCAATTTTTTCACTTCATTTAGCAGGAATCTCTTCAATTTTAGGAGCAGTAAATTTTATTACTACTATTATTAATATACGAGCCCCAGGAATCACTTTTGATCGACTACCCTTATTTGTTTGATCTGTTTTAATTACAGCAGTTCTTTTACTTCTTTCTCTACCAGTATTAGCAGGAGCTATTACAATACTATTAACAGATCGAAATCTAAATACATCTTTTTTTGATCCTGCAGGAGGAGGTGATCCAATTTTATATCAACATTTATTT
> E. neorepanda
AATATTATATTTTATTTTTGGAGCTTGATCAGGAATAGTAGGTACTTCATTAAGAATAATTATTCGAGCTGAACTAGGACATCCTGGAGCCTTAATTGGTAATGATCAAATTTATAACGTAGTTGTAACAGCTCATGCTTTTATTATAATTTTTTTCATAGTTATACCTATTATAATTGGAGGATTTGGAAATTGATTAGTCCCTCTTATATTAGGAGCCCCCGATATAGCTTTCCCCCGAATAAATAATATAAGTTTTTGAATATTACCCCCATCATTAACATTATTGCTTTCAAGAAGTTTAGTAGAGGCAGGGGCCGGAACAGGGTGAACTGTTTATCCTCCTCTTTCATCTTCAATTGCTCACGCTGGGGCCTCTGTTGATTTAGCAATTTTTTCACTTCATTTAGCAGGAATCTCTTCAATTTTAGGAGCAGTAAATTTTATTACTACTATTATTAATATACGAGCCCCAGGAATCACTTTTGATCGATTACCCTTATTTGTTTGATCTGTTTTAATTACAGCAGTTCTTTTACTTCTTTCTCTACCAGTATTAGCAGGAGCTATTACAATACTATTAACAGATCGAAATCTAAATACATCTTTTTTTGATCCTGCAGGAGGAGGTGATCCAATTTTATATCAACATTTATTT
> E. sambai
AATATTATATTTTATTTTTGGTGCTTGATCAGGAATAGTTGGTACTTCATTAAGAATAATTATTCGAGCTGAATTAGGACACCCTGGAGCCTTAATTGGTAACGATCAAATTTACAATGTAGTTGTAACAGCCCACGCTTTTATTATAATTTTTTTTATAGTTATACCTATTATAATTGGAGGATTTGGAAACTGATTAGTTCCTCTTATATTAGGAGCCCCCGATATAGCTTTCCCTCGAATAAATAATATAAGTTTTTGAATACTCCCCCCATCATTAACATTATTACTTTCAAGAAGTTTGGTAGAAGCAGGGGCTGGGACAGGGTGAACTGTTTACCCTCCTCTTTCTTCATCAATTGCCCACGCTGGAGCTTCTGTTGATCTAGCCATTTTTTCTCTTCATTTAGCTGGAATTTCCTCAATTTTAGGAGCAGTAAATTTTATTACTACTATCATTAATATACGAGCCCCAGGAATTACGTTTGATCGTTTACCTTTATTTGTTTGATCTGTGCTAATTACAGCAGTTCTTTTACTACTATCTTTACCTGTTTTAGCCGGAGCTATTACCATATTATTGACAGACCGAAATTTAAATACATCTTTTTTTGACCCTGCAGGAGGAGGTGATCCTATTTTATATCAACATTTATTT
> E. zuluensis
AATATTATATTTTATTTTTGGGGCATGATCAGGAATAGTTGGTACTTCGTTAAGAATAATTATTCGTGCTGAATTAGGACACCCCGGAGCCTTGATTGGTAATGATCAAATTTATAATGTAGTTGTAACTGCTCATGCTTTTATCATAATTTTTTTTATAGTTATACCTATTATAATTGGAGGGTTCGGAAACTGATTAGTCCCCCTTATATTAGGAGCCCCCGATATAGCTTTTCCTCGAATAAATAATATAAGTTTTTGAATGCTCCCCCCATCATTAACATTATTGCTTTCAAGAAGTTTGGTAGAAGCAGGGGCCGGAACAGGTTGAACTGTTTATCCCCCCCTTTCTTCTTCAATCGCTCACGCTGGAGCTTCTGTTGATTTAGCTATTTTTTCTTTACATTTAGCAGGAATTTCTTCAATTTTAGGAGCAGTAAATTTTATTACTACTATTATTAATATACGAGCCCCCGGAATTACTTTTGATCGTCTACCCCTATTTGTATGGTCTGTTCTAATTACTGCAGTCCTTTTATTACTTTCACTACCTGTTTTAGCTGGAGCTATTACAATATTATTAACAGATCGAAATTTAAATACATCTTTTTTTGATCCAGCAGGAGGAGGAGATCCAATTTTATATCAACATTTATTT
> E. penicillata
AATATTATATTTTATTTTTGGAGCTTGATCAGGTATGGTGGGAACTTCGCTTAGAATAATTATTCGAGCTGAATTAGGACACCCTGGAGCCTTAATTGGTAACGATCAAATTTACAATGTAGTTGTAACTGCTCATGCATTTATTATAATTTTTTTTATAGTTATACCTATTATAATTGGTGGATTTGGAAATTGATTAGTCCCTCTTATATTAGGAGCCCCCGATATAGCTTTCCCTCGAATAAATAATATAAGTTTTTGAATATTGCCCCCATCATTAACATTATTGCTTTCAAGAAGTTTAGTAGAAGCAGGGGCTGGAACAGGATGAACTGTTTACCCTCCCCTTTCTTCTTCAATTGCTCACGCTGGGGCTTCTGTAGATTTAGCCATTTTTTCTTTACATTTAGCAGGAATTTCTTCAATTTTAGGAGCAGTAAATTTTATTACTACTATTATTAACATACGAGCCCCAGGTATTACTTTTGATCGAATACCTTTATTTGTTTGATCTGTATTAATTACGGCAGTTCTTTTATTACTCTCTTTACCTGTTTTAGCCGGAGCCATTACAATACTATTAACAGATCGAAATTTAAATACATCTTTTTTTGACCCTGCAGGGGGAGGAGACCCAATTTTGTATCAACATTTATTT
> E. capillata
TTTATTTTTGGAGCTTGATCAGGAATAGTAGGTACTTCATTAAGAATAATTATTCGAGCTGAATTAGGACACCCTGGAGCCTTAATTGGTAATGATCAAATTTATAACGTAGTTGTAACAGCTCATGCTTTTATTATAATTTTTTTTATAGTTATACCTATTATAATTGGAGGATTTGGAAATTGATTAGTCCCTCTTATATTAGGAGCCCCCGATATAGCTTTCCCTCGAATAAATAATATAAGTTTTTGAATACTCCCCCCATCATTAACATTATTGCTTTCAAGAAGTTTAGTAGAGGCAGGGGCCGGAACAGGATGAACTGTTTACCCACCTCTTTCATCTTCAATTGCTCACGCTGGAGCTTCTGTTGATTTAGCAATTTTTTCACTTCATTTAGCAGGAATTTCTTCAATTTTAGGGGCAGTAAATTTTATTACTACTATTATTAATATACGAGCCCCAGGAATTACTTTTGATCGATTACCCTTATTTGTTTGATCTGTTTTAATTACTGCAGTTCTTTTACTACTATCTCTACCAGTATTGGCAGGAGCTATTACAATACTATTAACAGAT---------------------------------------------------------
> E. repanda
ATATTATATTTTATTTTTGGAGCTTGATCAGGAATAGTAGGTACTTCATTAAGAATAATTATTCGAGCTGAATTAGGGCACCCTGGAGCCTTAATTGGTAATGATCAAATTTATAACGTAGTTGTAACAGCTCATGCTTTTATTATAATTTTTTTTATAGTTATGCCTATTATAATTGGAGGATTCGGAAATTGATTAGTCCCTCTTATATTAGGAGCCCCCGACATAGCTTTCCCCCGAATAAATAATATAAGTTTTTGAATACTGCCCCCATCATTAACATTATTGCTTTCAAGTAGTTTAGTAGAGGCAGGGGCCGGAACAGGATGAACTGTTTACCCTCCTCTTTCATCATCAATTGCTCACGCTGGAGCTTCTGTTGATTTAGCCATTTTTTCCCTTCATTTAGCAGGGATTTCTTCAATTTTAGGAGCAGTAAATTTTATTACTACTATTATTAATATACGAGCCCCAGGAATTACTTTCGATCGATTACCTTTATTTGTTTGATCTGTTTTAATTACAGCAGTTCTTTTATTATTATCTTTACCAGTTTTAGCAGGAGCTATTACAATACTATTA------------------------------------------------------
> E. capillata
ATATTATATTTTATTTTTGGAGCTTGATCAGGAATAGTAGGTACTTCATTAAGAATAATTATTCGAGCTGAATTAGGACACCCTGGAGCCTTAATTGGTAATGATCAAATTTATAACGTAGTTGTAACAGCTCATGCTTTTATTATAATTTTTTTTATAGTTATACCTATTATAATTGGAGGATTTGGAAATTGATTAGTCCCTCTTATATTAGGAGCCCCCGATATAGCTTTCCCTCGAATAAATAATATAAGTTTTTGAATACTCCCCCCATCATTAACATTATTGCTTTCAAGAAGTTTAGTAGAGGCAGGGGCCGGAACAGGATGAACTGTTTACCCACCTCTTTCATCTTCAATTGCTCACGCTGGAGCTTCTGTTGATTTAGCAATTTTTTCACTTCATTTAGCAGGAATTTCTTCAATTTTAGGGGCAGTAAATTTTATTACTACTATTATTAATATACGAGCCCCAGGAATTACTTTTGATCGATTACCCTTATTTGTTTGATCTGTTTTAATTACTGCAGTTCTTTTACTACTATCTCTACCAGTATTGGCAGGAGCTATTACAATACTATTAACAGATCGA---------------------------------------
> E. capillata
ATATTATATTTTATTTTTGGAGCTTGATCAGGAATAGTAGGTACTTCATTAAGAATAATTATTCGAGCTGAATTAGGACACCCTGGAGCCTTAATTGGTAATGATCAAATTTATAACGTAGTTGTAACAGCTCATGCTTTTATTATAATTTTTTTTATAGTTATACCTATTATAATTGGAGGATTTGGAAATTGATTAGTCCCTCTTATATTAGGAGCCCCCGATATAGCTTTCCCTCGAATAAATAATATAAGTTTTTGAATACTCCCCCCATCATTAACATTATTGCTTTCAAGAAGTTTAGTAGAGGCAGGGGCCGGAACAGGATGAACTGTTTACCCACCTCTTTCATCTTCAATTGCTCACGCTGGAGCTTCTGTTGATTTAGCAATTTTTTCACTTCATTTAGCAGGAATTTCTTCAATTTTAGGAGCAGTAAATTTTATTACTACTATTATTAATATACGAGCCCCAGGAATTACTTTTGATCGATTACCCTTATTTGTTTGATCTGTTTTAATTACTGCAGTTCTTTTACTACTATCTCTACCAGTATTGGCAGGAGCTATTACAATACTATTAACAGATCGA---------------------------------------------
> E. capillata
ATATTATATTTTATTTTTGGAGCTTGATCAGGAATAGTAGGTACTTCATTAAGAATAATTATTCGAGCTGAATTAGGACACCCTGGAGCCTTAATTGGTAATGATCAAATTTATAACGTAGTTGTAACAGCTCATGCTTTTATTATAATTTTTTTTATAGTTATACCTATTATAATTGGAGGATTTGGAAATTGATTAGTCCCTCTTATATTAGGAGCCCCCGATATAGCTTTCCCTCGAATAAATAATATAAGTTTTTGAATACTCCCCCCATCATTAACATTATTGCTTTCAAGAAGTTTAGTAGAGGCAGGGGCCGGAACAGGATGAACTGTTTACCCACCTCTTTCATCTTCAATTGCTCACGCTGGAGCTTCTGTTGATTTAGCAATTTTTTCACTTCATTTAGCAGGAATTTCTTCAATTTTAGGGGCAGTAAATTTTATTACTACTATTATTAATATACGAGCCCCAGGAATTACTTTTGATCGATTACCCTTATTTGTTTGATCTGTTTTAATTACTGCAGTTCTTTTACTACTATCTCTACCAGTATTGGCAGGAGCTATTACAATACTATTA------------------------------------------------------
> E. capillata
TTTATTTTTGGAGCTTGATCAGGAATAGTAGGTACTTCATTAAGAATAATTATTCGAGCTGAATTAGGACACCCTGGAGCCTTAATTGGTAATGATCAAATTTATAACGTAGTTGTAACAGCTCATGCTTTTATTATAATTTTTTTTATAGTTATACCTATTATAATTGGAGGATTTGGAAATTGATTAGTCCCTCTTATATTAGGAGCCCCCGATATAGCTTTCCCTCGAATAAATAATATAAGTTTTTGAATACTCCCCCCATCATTAACATTATTGCTTTCAAGAAGTTTAGTAGAGGCAGGGGCCGGAACAGGATGAACTGTTTACCCACCTCTTTCATCTTCAATTGCTCACGCTGGAGCTTCTGTTGATTTAGCAATTTTTTCACTTCATTTAGCAGGAATTTCTTCAATTTTAGGAGCAGTAAATTTTATTACTACTATTATTAATATACGAGCCCCAGGAATTACTTTTGATCGATTACCCTTATTTGTTTGATCTGTTTTAATTACTGCAGTTCTTTTACTACTATCTCTACCAGTATTGGCAGGAGCTATTACAATACTATTAACAGAT------------------------------------------------------------
> E. sphaerata
AATATTATATTTTATTTTTGGAGCTTGATCAGGAATAGTAGGTACTTCATTAAGAATAATTATTCGAGCT---GAATTAGGACATCCTGGAGCC---TTAATTGGTAATGATCAAATTTATAACGTAGTTGTAACAGCTCATGCTTTTATTATAATTTTTTTCATAGTTATACCTATTATAATTGGAGGATTTGGAAATTGATTAGTCCCTCTTATATTAGGAGCCCCCGATATAGCTTTCCCCCGAATAAATAATATAAGTTTTTGAATGCTCCCCCCATCATTAACATTATTGCTTTCAAGTAGTTTAGTAGAGGCAGGGGCCGGAACAGGATGAACTGTTTACCCTCCTCTTTCATCTTCAATCGCTCACGCTGGAGCTTCTGTTGATTTAGCTATTTTTTCACTTCATTTAGCTGGAATTTCTTCAATTTTAGGAGCAGTAAATTTTATTACTACTATTATTAATATACGAGCCCCGGGAATTACTTTTGATCGATTACCTTTATTTGTTTGATCTGTTTTAATTACAGCAGTTCTTTTATTATTATCTCTCCCAGTTTTAGCAGGAGCTATTACAATACTATTGACAGATCGAAAT-------------------------------------------------------------------------------
> E. capillata
AATATTATATTTTATTTTTGGAGCTTGATCAGGAATAGTAGGTACTTCATTAAGAATAATTATTCGAGCT---GAATTAGGACACCCTGGAGCC---TTAATTGGTAATGATCAAATTTATAACGTAGTTGTAACAGCTCATGCTTTTATTATAATTTTTTTTATAGTTATACCTATTATAATTGGAGGATTTGGAAATTGATTAGTCCCTCTTATATTAGGAGCCCCCGATATAGCTTTCCCTCGAATAAATAATATAAGTTTTTGAATACTCCCCCCATCATTAACATTATTGCTTTCAAGAAGTTTAGTAGAGGCAGGGGCCGGAACAGGATGAACTGTTTACCCACCTCTTTCATCTTCAATTGCTCACGCTGGAGCTTCTGTTGATTTAGCAATTTTTTCACTTCATTTAGCAGGAATTTCTTCAATTTTAGGAGCAGTAAATTTTATTACTACTATTATTAATATACGAGCCCCAGGAATTACTTTTGATCGATTACCCTTATTTGTTTGATCTGTTTTAATTACTGCAGTTCTTTTACTACTATCTCTACCAGTATTGGCAGGAGCTATTACAATACTATTAACAGATCGAAAT-------------------------------------------------------------------------------
> E. subrepanda
ATATTATATTTTATTTTTGGAGCTTGATCAGGAATAGTAGGTACTTCATTAAGAATAATTATTCGAGCTGAATTAGGACATCCTGGAGCCTTAATTGGTAACGATCAAATTTATAACGTAGTTGTAACAGCTCATGCTTTTATTATAATTTTTTTCATAGTTATACCTATTATAATTGGAGGATTTGGAAATTGATTAGTCCCTCTTATATTAGGAGCCCCCGATATAGCTTTCCCTCGAATAAATAATATAAGTTTTTGAATACTCCCCCCATCATTAACATTATTGCTTTCAAGTAGTTTAGTAGAGGCAGGGGCCGGAACAGGGTGAACTGTTTACCCCCCTCTTTCATCTTCAATTGCCCACGCTGGAGCTTCTGTTGATTTAGCTATTTTTTCACTTCATTTAGCTGGGATTTCTTCAATTTTAGGAGCAGTAAATTTTATTACTACTATTATTAATATACGAGCCCCAGGAATTACTTTTGATCGATTGCCTTTATTTGTTTGGTCTGTTTTAATCACAGCAGTTCTTTTATTATTATCTCTGCCAGTTTTAGCA---------------------------------------------------------------------------
> E. capillata
----------------------------------------------------------------------GCTGAATTAGGACACCCTGGAGCCTTAATTGGTAAT---GATCAAATTTATAACGTAGTTGTAACAGCTCATGCTTTTATTATAATTTTTTTTATAGTTATACCTATTATAATTGGAGGATTTGGAAATTGATTAGTCCCTCTTATA---TTAGGAGCCCCCGATATAGCTTTCCCTCGAATAAATAATATAAGTTTTTGAATACTCCCCCCATCATTAACATTATTGCTTTCAAGAAGTTTAGTAGAGGCAGGGGCCGGAACAGGATGAACTGTTTACCCACCTCTTTCATCTTCAATTGCTCACGCTGGAGCTTCTGTTGATTTA---GCAATTTTTTCACTTCATTTAGCAGGAATTTCTTCAATTTTAGGAGCAGTAAATTTTATTACTACTATTATTAATATACGAGCCCCAGGAATTACTTTTGATCGATTACCCTTATTTGTTTGATCTGTTTTAATTACTGCAGTTCTTTTACTACTATCTCTACCAGTATTGGCAGGA---GCTATTACAATACTATTAACAGATCGA---------------------------------------------------------------------
> E. capillata
AATATTATATTTTATTTTTGGAGCTTGATCAGGAATAGTAGGTACTTCATTAAGAATAATTATTCGAGCTGAATTAGGACACCCTGGAGCCTTAATTGGTAATGATCAAATTTATAACGTAGTTGTAACAGCTCATGCTTTTATTATAATTTTTTTTATAGTTATACCTATTATAATTGGAGGATTTGGAAATTGATTAGTCCCTCTTATATTAGGAGCCCCCGATATAGCTTTCCCTCGAATAAATAATATAAGTTTTTGAATACTCCCCCCATCATTAACATTATTGCTTTCAAGAAGTTTAGTAGAGGCAGGGGCCGGAACAGGATGAACTGTTTACCCACCTCTTTCATCTTCAATTGCTCACGCTGGAGCTTCTGTTGATTTAGCAATTTTTTCACTTCATTTAGCAGGAATTTCTTCAATTTTAGGAGCAGTAAATTTTATTACTACTATTATTAATATACGAGCCCCAGGAATTACTTTTGATCGATTACCCTTATTTGTTTGATCTGTTTTAATTACTGCAGTTCTTTTACTACTATCTCTACCAGTATTGGCAGGAGCTATTACAATACTATTAACAGATCGAAATCTAAATACATCTTTTTTTGAT
> E. capillata
AATATTATATTTTATTTTTGGAGCTTGATCAGGAATAGTAGGTACTTCATTAAGAATAATTATTCGAGCTGAATTAGGACACCCTGGAGCCTTAATTGGTAATGATCAAATTTATAACGTAGTTGTAACAGCTCATGCTTTTATTATAATTTTTTTTATAGTTATACCTATTATAATTGGAGGATTTGGAAATTGATTAGTCCCTCTTATATTAGGAGCCCCCGATATAGCTTTCCCTCGAATAAATAATATAAGTTTTTGAATACTCCCCCCATCATTAACATTATTGCTTTCAAGAAGTTTAGTAGAGGCAGGGGCCGGAACAGGATGAACTGTTTACCCACCTCTTTCATCTTCAATTGCTCACGCTGGGGCTTCTGTTGATTTAGCAATTTTTTCACTTCATTTAGCAGGAATTTCTTCAATTTTAGGAGCAGTAAATTTTATTACTACTATTATTAATATACGAGCCCCAGGAATTACTTTTGATCGATTACCCTTATTTGTTTGATCTGTTTTAATTACTGCAGTTCTTTTACTACTATCTCTACCAGTATTGGCAGGAGCTATTACAATACTATTAACAGATCGAAATCTAAATACATCTTTTTTTGAT
> E. sphaerata
AATATTATATTTTATTTTTGGAGCTTGATCAGGAATAGTAGGTACTTCATTAAGAATAATTATTCGAGCTGAATTAGGACATCCTGGAGCCTTAATTGGTAATGATCAAATTTATAACGTAGTTGTAACAGCTCATGCTTTTATTATAATTTTTTTCATAGTTATACCTATTATAATTGGAGGATTTGGAAATTGATTAGTCCCTCTTATATTAGGAGCCCCCGATATAGCTTTCCCCCGAATAAATAATATAAGTTTTTGAATGCTCCCCCCATCATTAACATTATTGCTTTCAAGTAGTTTAGTAGAGGCAGGGGCCGGAACAGGATGAACTGTTTACCCTCCTCTTTCATCTTCAATCGCTCACGCTGGAGCTTCTGTTGATTTAGCTATTTTTTCACTTCATTTAGCAGGAATTTCTTCAATTTTAGGAGCAGTAAATTTTATTACTACTATTATTAATATACGAGCCCCAGGAATTACTTTTGATCGATTACCTTTATTTGTTTGATCTGTTTTAATTACAGCAGTTCTTTTATTATTATCTCTCCCAGTTTTAGCAGGAGCTATTACAATACTATTGACAGATCGAAATCTAAATACATCTTTTTTTGATCCTGCAGGAGGGGGTGATCCAATTTTATATCAACACTTATTT---
> E. capillata
AATATTATATTTTATTTTTGGAGCTTGATCAGGAATAGTAGGTACTTCATTAAGAATAATTATTCGAGCTGAATTAGGACACCCTGGA------GCCTTAATTGGT------------AATGATCAAATTTATAACGTAGTTGTAACAGCTCATGCTTTTATTATAATTTTTTTTATAGTTATACCTATTATAATTGGAGGATTTGGAAATTGATTAGTCCCTCTTATATTAGGAGCCCCCGATATAGCTTTCCCTCGAATAAATAATATAAGTTTTTGAATACTCCCCCCATCATTAACATTATTGCTTTCAAGAAGTTTAGTAGAGGCAGGGGCC---GGAACAGGATGAACTGTTTACCCACCTCTTTCATCTTCAATTGCTCACGCTGGAGCTTCTGTTGATTTAGCAATTTTTTCACTTCATTTAGCAGGGATTTCTTCAATTTTAGGAGCAGTAAATTTTATTACTACTATTATTAATATACGAGCCCCAGGAATTACTTTTGATCGATTACCCTTATTTGTTTGATCTGTTTTAATTACTGCAGTTCTTTTATTACTATCTCTACCAGTATTGGCAGGAGCTATTACAATACTATTAACAGATCGA---------------------------------------------------
> E. sphaerata
----------TTTATTTTTGGAGCTTGATCAGGAATAGTAGGTACTTCATTA---AGAATAATTATTCGAGCTGAATTAGGACATCCTGGAGCCTTAATTGGTAAT---GATCAAATTTATAACGTAGTTGTAACAGCTCATGCTTTTATTATAATTTTTTTCATAGTTATACCTATTATAATTGGAGGATTTGGAAATTGATTAGTCCCTCTTATA---TTAGGAGCCCCCGATATAGCTTTCCCTCGAATAAATAATATAAGTTTTTGAATACTCCCCCCATCATTAACATTATTGCTTTCAAGTAGTTTAGTAGAGGCAGGGGCCGGAACAGGATGAACTGTTTACCCCCCTCTTTCATCTTCAATCGCTCACGCTGGAGCTTCTGTTGATTTA---GCTATTTTTTCACTTCATTTAGCGGGAATTTCTTCAATTTTAGGAGCAGTAAATTTTATTACTACTATTATTAATATACGAGCCCCAGGAATTACTTTTGATCGATTACCTTTATTTGTTTGATCTGTTTTAATTACAGCAGTTCTTTTATTATTATCTCTCCCAGTTTTAGCAGGA------------------------------------------------------------------------
> E. sphaerata
-------TATTTTATTTTTGGAGCTTGATCAGGAATAGTAGGTACTTCATTA---AGAATAATTATTCGAGCTGAATTAGGACATCCTGGAGCCTTAATTGGTAAT---GATCAAATTTATAACGTAGTTGTAACAGCTCATGCTTTTATTATAATTTTTTTCATAGTTATACCTATTATAATTGGAGGATTTGGAAATTGATTAGTCCCTCTTATA---TTAGGAGCCCCCGATATAGCTTTCCCTCGAATAAATAATATAAGTTTTTGAATACTCCCCCCATCATTAACATTATTGCTTTCAAGTAGTTTAGTAGAGGCAGGGGCCGGAACAGGATGAACTGTTTACCCTCCTCTTTCATCTTCAATCGCCCATGCTGGAGCTTCTGTTGATTTA---GCTATTTTTTCACTTCATTTAGCGGGAATTTCTTCAATTTTAGGAGCAGTAAATTTTATTACTACTATTATTAATATACGAGCCCCAGGAATTACTTTTGATCGATTACCTTTATTTGTTTGATCTGTTTTAATTACAGCAGTTCTTTTATTATTATCTCTCCCAGTTTTAGCAGGA---GCTATTACAATGCTATTAACAGAT-------------------------------------------------------------------------------------------------------------------------------------------------------------------------------------------------------------------------------------------------------------------
> E. sphaerata
AATATTATATTTTATTTTTGGAGCTTGATCAGGAATAGTAGGTACTTCATTAAGAATAATTATTCGAGCTGAATTAGGACATCCTGGAGCCTTAATTGGTAATGATCAAATTTATAACGTAGTTGTAACAGCTCATGCTTTTATTATAATTTTTTTCATAGTTATACCTATTATAATTGGAGGATTTGGAAATTGATTAGTCCCTCTTATATTAGGAGCCCCCGATATAGCTTTCCCTCGAATAAATAATATAAGTTTTTGAATACTCCCCCCATCATTAACATTATTGCTTTCAAGTAGTTTAGTAGAGGCAGGGGCCGGAACAGGATGAACTGTTTACCCTCCTCTTTCATCTTCAATCGCTCACGCTGGAGCTTCTGTTGATTTAGCTATTTTTTCACTTCATTTAGCGGGAATTTCTTCAATTTTAGGAGCAGTAAATTTTATTACTACTATTATTAATATACGAGCCCCAGGAATTACTTTTGATCGATTACCTTTATTTGTTTGATCTGTTTTAATTACAGCAGTTCTTTTATTATTATCTCTCCCAGTTTTAGCAGGAGCTATTACAATACTATTAACAGATCGAAATTTAAATAC-------------------------------------------------------
> E. sphaerata
ATATTATATTTTATTTTTGGAGCTTGATCAGGAATAGTAGGTACTTCATTAAGAATAATTATTCGAGCTGAATTAGGACATCCTGGAGCCTTAATTGGTAATGATCAAATTTATAACGTAGTTGTAACAGCTCATGCTTTTATTATAATTTTTTTCATAGTTATACCTATTATAATTGGAGGATTTGGAAATTGATTAGTCCCTCTTATATTAGGAGCCCCCGATATAGCTTTCCCTCGAATAAATAATATAAGTTTTTGAATACTCCCCCCATCATTAACATTATTGCTTTCAAGTAGTTTAGTAGAGGCAGGGGCCGGAACAGGATGAACTGTTTACCCTCCTCTTTCATCTTCAATCGCTCACGCTGGAGCTTCTGTTGATTTAGCTATTTTTTCACTTCATTTAGCGGGAATTTCTTCAATTTTAGGAGCAGTAAATTTTATTACTACTATTATTAATATACGAGCCCCAGGAATTACTTTTGATCGATTACCTTTATTTGTTTGATCTGTTTTAATTACAGCAGTTCTTTTATTATTATCTCTCCCAGTTTTAGCAGGAGCTATTACAATGCTATTGACAGAT------------------------------------------
> E. sphaerata
----------TTTATTTTTGGAGCTTGATCAGGAATAGTAGGTACTTCATTA---AGAATAATTATTCGAGCTGAATTAGGACATCCTGGAGCCTTAATTGGTAAT---GATCAAATTTATAACGTAGTTGTAACAGCTCATGCTTTTATTATAATTTTTTTCATAGTTATACCTATTATAATTGGAGGATTTGGAAATTGATTAGTCCCTCTTATA---TTAGGAGCCCCCGATATAGCTTTCCCCCGAATAAATAATATAAGTTTTTGAATGCTCCCCCCATCATTAACATTATTGCTTTCAAGTAGTTTAGTAGAGGCAGGGGCCGGAACAGGATGAACTGTTTACCCTCCTCTTTCATCTTCAATCGCTCACGCTGGAGCTTCTGTTGATTTA---GCTATTTTTTCACTTCATTTAGCAGGAATTTCTTCAATTTTAGGAGCAGTAAATTTTATTACTACTATTATTAATATACGAGCCCCAGGAATTACTTTTGATCGATTGCCTTTATTTGTTTGATCTGTTTTAATTACAGCAGTTCTTTTATTATTATCTCTCCCAGTTTTAGCAGGA---GCTATTACAATACTATTAACAGATCGA----------------------------------------------------------------------------------------------------------------------------------------------------------------------------------------------------------------------------------------------------------------
> E. sphaerata
-ATATTATATTTTATTTTTGGAGCTTGATCAGGAATAGTAGGTACTTCATTA---AGAATAATTATTCGAGCTGAATTAGGGCATCCTGGAGCCTTAATTGGTAAT---GATCAAATTTATAACGTAGTTGTAACAGCTCATGCTTTTATTATAATTTTTTTCATAGTTATACCTATTATAATTGGAGGATTTGGAAATTGATTAGTCCCTCTTATA---TTAGGAGCCCCCGATATAGCTTTCCCCCGAATAAATAATATAAGTTTTTGAATGCTCCCCCCATCATTAACATTATTGCTTTCAAGTAGTTTAGTAGAGGCAGGGGCCGGAACAGGATGAACTGTTTACCCTCCTCTTTCATCTTCAATCGCTCACGCTGGAGCTTCTGTTGATTTA---GCTATTTTTTCACTTCATTTAGCAGGAATTTCTTCAATTTTAGGAGCAGTAAATTTTATTACTACTATTATTAATATACGAGCCCCAGGAATTACTTTTGATCGACTACCTTTATTTGTTTGATCTGTTTTAATTACAGCAGTTCTTTTATTATTATCTCTCCCAGTTTTAGCAGGA---GCTATTACAATACTATTAACAGATCGA----------------------------------------------------------------------------------------------------------------------------------------------------------------------------------------------------------------------------------------------------------------
> E. sphaerata
-ATATTATATTTTATTTTTGGAGCTTGATCAGGAATAGTAGGTACTTCATTA---AGAATAATTATTCGAGCTGAATTAGGACATCCTGGAGCCTTAATTGGTAAT---GATCAAATTTATAACGTAGTTGTAACAGCTCATGCTTTTATTATAATTTTTTTCATAGTTATACCTATTATAATTGGAGGATTTGGAAATTGATTAGTCCCTCTTATA---TTAGGAGCCCCCGATATAGCTTTCCCCCGAATAAATAATATAAGTTTTTGAATGCTCCCCCCATCATTAACATTATTGCTTTCAAGTAGTTTAGTAGAGGCAGGGGCCGGAACAGGATGAACTGTTTACCCTCCTCTTTCATCTTCAATCGCTCACGCTGGAGCTTCTGTTGATTTA---GCTATTTTTTCACTTCATTTAGCAGGAATTTCTTCAATTTTAGGAGCAGTAAATTTTATTACTACTATTATTAATATACGAGCCCCAGGAATTACTTTTGATCGATTACCTTTATTTGTTTGATCTGTTTTAATTACAGCAGTTCTTTTATTATTATCTCTCCCAGTTTTAGCAGGA---GCTATTACAATACTATTAACAGATCGA----------------------------------------------------------------------------------------------------------------------------------------------------------------------------------------------------------------------------------------------------------------
> E. subrepanda
AATATTATATTTTATTTTTGGAGCTTGATCAGGAATAGTAGGTACTTCATTAAGAATAATTATTCGAGCTGAATTAGGGCATCCTGGAGCCTTAATTGGTAACGATCAAATTTATAACGTAGTTGTAACAGCTCATGCTTTTATTATAATTTTTTTCATAGTTATACCTATTATAATTGGAGGATTTGGAAATTGATTAGTCCCTCTTATATTAGGAGCCCCCGATATAGCTTTCCCTCGAATAAATAATATAAGTTTTTGAATACTCCCCCCATCATTAACATTATTGCTTTCAAGTAGTTTAGTAGAGGCAGGGGCCGGAACAGGGTGAACTGTTTACCCCCCTCTTTCATCTTCAATTGCCCACGCTGGGGCTTCTGTTGATTTAGCTATTTTTTCACTTCATTTAGCTGGGATTTCTTCAATTTTAGGAGCAGTAAATTTTATTACTACTATTATTAATATACGAGCCCCAGGAATTACTTTTGATCGATTGCCTTTATTTGTTTGGTCTGTTTTAATTACAGCAGTTCTTTTATTATTATCTCTGCCAGTTTTAGCAGGGGCTATTACAATACTTTTAACAGATCGAAATCTAAATACATCTTTTTTTGATCCAGCAGGAGGAGGTGATCCAATTTTATATCAACATTTATTT
> E. sphaerata
-ATATTATATTTTATTTTTGGAGCTTGATCAGGAATAGTAGGTACTTCATTA---AGAATAATTATTCGAGCTGAATTAGGACATCCTGGAGCCTTAATTGGTAAT---GATCAAATTTATAACGTAGTTGTAACAGCTCATGCTTTTATTATAATTTTTTTCATAGTTATACCTATTATAATTGGAGGATTTGGAAATTGATTAGTCCCTCTTATA---TTAGGAGCCCCCGATATAGCTTTCCCCCGAATAAATAATATAAGTTTTTGAATGCTCCCCCCATCATTAACATTATTGCTTTCAAGTAGTTTAGTAGAGGCAGGGGCCGGAACAGGATGAACTGTTTACCCTCCTCTTTCATCTTCAATCGCTCACGCTGGAGCTTCTGTTGATTTA---GCTATTTTTTCACTTCATTTAGCAGGAATTTCTTCAATTTTAGGAGCAGTAAATTTTATTACTACTATTATTAATATACGAGCCCCAGGAATTACTTTTGATCGATTACCTTTATTTGTTTGATCTGTTTTAATTACAGCAGTTCTTTTATTATTATCTCTCCCAGTTTTAGCAGGA---GCTATTACAATACTATTGACAGATCGA----------------------------------------------------------------------------------------------------------------------------------------------------------------------------------------------------------------------------------------------------------------
> E. sphaerata
AATATTATATTTTATTTTTGGAGCTTGATCAGGAATAGTAGGTACTTCATTAAGAATAATTATTCGAGCTGAATTAGGACATCCTGGAGCCTTAATTGGTAATGATCAAATTTATAACGTAGTTGTAACAGCTCATGCTTTTATTATAATTTTTTTCATAGTTATACCTATTATAATTGGAGGATTTGGAAATTGATTAGTCCCTCTTATATTAGGAGCCCCCGATATAGCTTTCCCCCGAATAAATAATATAAGTTTTTGAATGCTCCCCCCATCATTAACATTATTGCTTTCAAGTAGTTTAGTAGAGGCAGGGGCCGGAACAGGATGAACTGTTTACCCTCCTCTTTCATCTTCAATCGCTCACGCTGGAGCTTCTGTTGATTTAGCTATTTTTTCACTTCATTTAGCAGGAATTTCTTCAATTTTAGGAGCAGTAAATTTTATTACTACTATTATTAATATACGAGCCCCAGGAATTACTTTTGATCGATTACCTTTATTTGTTTGATCTGTTTTAATTACAGCAGTTCTTTTATTATTATCTCTCCCAGTTTTAGCAGGAGCTATTACAATACTA
> E. sphaerata
GAATATTATATTTTATTTTTGGAGCTTGATCAGGAATAGTAGGTACTTCATTAAGAATAATTATTCGAGCTGAATTAGGACATCCTGGAGCCTTAATTGGTAATGATCAAATTTATAACGTAGTTGTAACAGCTCATGCTTTTATTATAATTTTTTTCATAGTTATACCTATTATAATTGGAGGATTTGGAAATTGATTAGTCCCTCTTATATTAGGAGCCCCCGATATAGCTTTCCCCCGAATAAATAATATAAGTTTTTGAATGCTCCCCCCATCATTAACATTATTGCTTTCAAGTAGTTTAGTAGAGGCAGGGGCCGGAACAGGATGAACTGTTTACCCTCCTCTTTCATCTTCAATCGCTCACGCTGGAGCTTCTGTTGATTTAGCTATTTTTTCACTTCATTTAGCAGGAATTTCTTCAATTTTAGGAGCAGTAAATTTTATTACTACTATTATTAATATACGAGCCCCAGGAATTACTTTTGATCGATTACCTTTATTTGTTTGATCTGTTTTAATTACAGCAGTTCTTTTATTATTATCTCTCCCAGTTTTAGCAGGAGCTATTACAATACTATTGACAGAT
> E. sphaerata
GAATATTATATTTTATTTTTGGAGCTTGATCAGGAATAGTAGGTACTTCATTAAGAATAATTATTCGAGCTGAATTAGGACATCCTGGAGCCTTAATTGGTAATGATCAAATTTATAACGTAGTTGTAACAGCTCATGCTTTTATTATAATTTTTTTCATAGTTATACCTATTATAATTGGAGGATTTGGAAATTGATTAGTCCCTCTTATATTAGGAGCCCCCGATATAGCTTTCCCCCGAATAAATAATATAAGTTTTTGAATGCTCCCCCCATCATTAACATTATTGCTTTCAAGTAGTTTAGTAGAGGCAGGGGCCGGAACAGGATGAACTGTTTACCCTCCTCTTTCGTCTTCAATCGCTCACGCTGGAGCTTCTGTTGATTTAGCTATTTTTTCGCTTCATTTAGCAGGAATTTCTTCAATTTTAGGAGCAGTAAATTTTATTACTACTATTATTAATATACGAGCCCCAGGAATTACTTTTGATCGATTACCTTTATTTGTTTGATCTGTTTTAATTACAGCAGTTCTTTTATTATTATCTCTCCCAGTTTTAGCAGGAGCTATTACAATACTATTGACAGATCGA
> E. repanda
ATATTATATTTTATTTTTGGAGCTTGATCAGGAATAGTAGGTACTTCATTAAGAATAATTATTCGAGCTGAATTAGGGCACCCTGGAGCCTTAATTGGCAATGATCAAATTTATAACGTAGTTGTAACAGCTCATGCTTTTATTATAATTTTTTTTATAGTTATGCCTATTATAATTGGAGGATTCGGAAATTGATTAGTCCCTCTCATATTAGGAGCCCCTGACATAGCTTTCCCCCGAATAAATAATATAAGTTTTTGAATACTACCCCCATCATTAACATTATTGCTTTCAAGTAGTTTAGTAGAGGCAGGGGCCGGAACAGGATGAACTGTTTACCCTCCTCTTTCATCATCAATTGCTCACGCTGGAGCTTCTGTTGATTTAGCCATTTTTTCCCTTCATTTAGCAGGGATTTCTTCAATTTTAGGAGCAGTAAATTTTATTACTACTATTATTAATATACGAGCCCCAGGAATTACTTTCGATCGATTACCTTTATTTGTTTGATCTGTTTTAATTACAGCAGTTCTTTTATTATTATCTTTGCCAGTTTTAGCGGGAGCTATTACAATA---------------------------------------------------------
> E. capillata
AATATTATATTTTATTTTTGGAGCTTGATCAGGAATAGTAGGTACTTCATTAAGAATAATTATTCGAGCT---GAATTAGGACACCCTGGAGCC---TTAATTGGTAATGATCAAATTTATAACGTAGTTGTAACAGCTCATGCTTTTATTATAATTTTTTTTATAGTTATACCTATTATAATTGGAGGATTTGGAAATTGATTAGTCCCTCTTATATTAGGAGCCCCCGATATAGCTTTCCCTCGAATAAATAATATAAGTTTTTGAATACTCCCCCCATCATTAACATTATTGCTTTCAAGAAGTTTAGTAGAGGCAGGGGCCGGAACAGGATGAACTGTTTACCCACCTCTTTCATCTTCAATTGCTCACGCTGGAGCTTCTGTTGATTTAGCAATTTTTTCACTTCATTTAGCAGGAATTTCTTCAATTTTAGGAGCAGTAAATTTTATTACTACTATTATTAATATACGAGCCCCAGGAATTACTTTTGATCGATTACCCTTATTTGTTTGATCTGTTTTAATTACTGCAGTTCTTTTACTACTATCTCTACCAGTATTGGCAGGAGCTATTACAATACTATTAACAGATCGAAATCTAAATACATCTTTTTTTGATCCTGCAGGAGGAGGAG------------------------------------------
> E. neorepanda
AATATTATATTTTATTTTTGGAGCTTGATCAGGAATAGTAGGTACTTCATTAAGAATAATTATTCGAGCTGAACTAGGACATCCTGGAGCCTTAATTGGTAATGATCAAATTTATAACGTAGTTGTAACAGCTCATGCTTTTATTATAATTTTTTTCATAGTTATACCTATTATAATTGGAGGATTTGGAAATTGATTAGTCCCTCTTATATTAGGAGCCCCCGATATAGCTTTCCCCCGAATAAATAATATAAGTTTTTGAATATTACCCCCATCATTAACATTATTGCTTTCAAGAAGTTTAGTAGAGGCAGGGGCCGGAACAGGGTGAACTGTTTATCCCCCTCTTTCATCTTCAATTGCTCACGCTGGAGCCTCTGTTGATTTAGCAATTTTTTCACTTCATTTAGCAGGAATCTCTTCAATTTTAGGAGCAGTAAATTTTATTACTACTATTATTAATATACGAGCCCCAGGAATCACTTTTGATCGATTACCATTATTTGTTTGATCTGTTTTAATTACAGCAGTTCTTTTACTTCTTTCTCTACCAGTATTAGCAGGAGCTATTACAATACTATTAACAGATCGAAATCTAAATACATCTTTTTTTGATCCTGCAGGAGGAGGTGATCCAATTTTATACCAACATTTATTT
