# Supplementary material for: Revision of the Exechiaparva group (Diptera: Mycetophilidae)
Source: Biodivers Data J. 2021 Sep 24;9:e67134. doi: 10.3897/BDJ.9.e67134 (PMC8486760; doi:10.3897/BDJ.9.e67134)
Supplement: Supplementary material 3 — R script [file bdj-09-e67134-s003.zip › jonpeder-The-Exechia-parva-group-b70767c/genetic_distances/parvagr.linsi.fas]

> E. capillata
-aatattatattttatttttggagcttgatcaggaatagtaggtacttcattaagaataa
ttattcgagctgaattaggacaccctggagccttaattggtaatgatcaaatttataacg
tagttgtaacagctcatgcttttattataattttttttatagttatacctattataattg
gaggatttggaaattgattagtccctcttatattaggagcccccgatatagctttccctc
gaataaataatataagtttttgaatactccccccatcattaacattattgctttcaagaa
gtttagtagaggcaggggccggaacaggatgaactgtttacccacctctttcatcttcaa
ttgctcacgctggagcttctgttgatttagcaattttttcacttcatttagcaggaattt
cttcaattttaggagcagtaaattttattactactattattaatatacgagccccaggaa
ttacttttgatcgactacccttatttgtttgatctgttttaattactgcagttcttttac
tactatctctaccagtattggcaggagctattacaatactattaacagat----------
------------------------------------------------------------
------------------------------------------------------------
------------------------------------------------------------
------------------------------------------------------------
------------------------------------------------------------
------------------------------------------------------------
------------------------------------------------------------
------------------------------------------------------------
------------------------------------------------------------
------------------------------------------------------------
------------------------------------------------------------
------------------------------------------------------------
------------------------------------------------------------
------------------------------------------------------------
-------------------
> E. breviflagellata
-aatattatattttatttttggagcttgatcaggaatagtaggtacttcattaagaataa
ttattcgagctgaattaggccaccctggagccttaattggtaatgatcaaatttataacg
tagttgtaacagctcatgcttttattataatttttttcatagttatacctattataattg
gaggatttggaaattgattagtccctcttatattaggagcccccgatatagctttccccc
gaataaataatataagtttttgaatactccccccatcattaacactattgctttcaagaa
gtttagtagaagcaggggccggaacaggatgaactgtttatcctcccctttcatcttcaa
ttgcccatgctggagcttctgttgatttagctattttttcacttcatttagcagggattt
cttcaattttaggagcagtaaattttattactactattattaatatacgagccccaggaa
ttacttttgatcgattacctttatttgtttgatctgttttaattacagcagttcttttat
tattatccttaccagttttagctggagctattacaatattattaacagatcgaaatttaa
atacatctttttttgatcctgcaggagggggtgatcctattttataccaacatttattc-
------------------------------------------------------------
------------------------------------------------------------
------------------------------------------------------------
------------------------------------------------------------
------------------------------------------------------------
------------------------------------------------------------
------------------------------------------------------------
------------------------------------------------------------
------------------------------------------------------------
------------------------------------------------------------
------------------------------------------------------------
------------------------------------------------------------
------------------------------------------------------------
-------------------
> E. capillata
--atattatattttatttttggagcttgatcaggaatagtaggtacttcattaagaataa
ttattcgagctgaattaggacaccctggagccttaattggtaatgatcaaatttataacg
tagttgtaacagctcatgcttttattataattttttttatagttatacctattataattg
gaggatttggaaattgattagtccctcttatattaggagcccccgatatagctttccctc
gaataaataatataagtttttgaatactccccccatcattaacattattgctttcaagaa
gtttagtagaggcaggggccggaacaggatgaactgtttacccgcctctttcatcttcaa
ttgctcacgctggagcttctgttgatttagcaattttttcacttcatttagcaggaattt
cttcaattttaggggcagtaaattttattactactattattaatatacgagccccaggaa
ttacttttgatcgattacccttatttgtttgatctgttttaattactgcagttcttttac
tactatctctaccagtattggcaggagctattacaatactattaaca-------------
------------------------------------------------------------
------------------------------------------------------------
------------------------------------------------------------
------------------------------------------------------------
------------------------------------------------------------
------------------------------------------------------------
------------------------------------------------------------
------------------------------------------------------------
------------------------------------------------------------
------------------------------------------------------------
------------------------------------------------------------
------------------------------------------------------------
------------------------------------------------------------
------------------------------------------------------------
-------------------
> E. capillata
-----------tttatttttggagcttgatcaggaatagtaggtacttcattaagaataa
ttattcgagctgaattaggacaccctggagccttaattggtaatgatcaaatttataacg
tagttgtaacagctcatgcttttattataattttttttatagttatacctattataattg
gaggatttggaaattgattagtccctcttatattaggagcccccgatatagctttccctc
gaataaataatataagtttttgaatactccccccatcattaacattattgctttcaagaa
gtttagtagaggcaggggccggaacaggatgaactgtttacccacctctttcatcttcaa
ttgctcacgctggagcttctgttgatttagcaattttttcacttcatttagcaggaattt
cttcaattttaggagcagtaaattttattactactattattaatatacgagccccaggaa
ttacttttgatcgattacccttatttgtttgatctgttttaattactgcagttcttttac
tactatctctaccagtattggcaggagctattacaatactattaacagat----------
------------------------------------------------------------
------------------------------------------------------------
------------------------------------------------------------
------------------------------------------------------------
------------------------------------------------------------
------------------------------------------------------------
------------------------------------------------------------
------------------------------------------------------------
------------------------------------------------------------
------------------------------------------------------------
------------------------------------------------------------
------------------------------------------------------------
------------------------------------------------------------
------------------------------------------------------------
-------------------
> E. capillata
-aatattatattttatttttggagcttgatcaggaatagtaggtacttcattaagaataa
ttattcgagctgaattaggacaccctggagccttaattggtaatgatcaaatttataacg
tagttgtaacagctcatgcttttattataattttttttatagttatacctattataattg
gaggatttggaaattgattagtccctcttatattaggagcccccgatatagctttccctc
gaataaataatataagtttttgaatactccccccatcattaacattattgctttcaagaa
gtttagtagaggcaggggccggaacaggatgaactgtttacccacctctttcatcttcaa
ttgctcacgctggagcttctgttgatttagcaattttttcacttcatttagcaggaattt
cttcaattttaggggcagtaaattttattactactattattaatatacgagccccaggaa
ttacttttgatcgattacccttatttgtttgatctgttttaattactgcagttcttttac
tactatctctaccagtattggcaggagctattacaatactattaacagatcgaaatctaa
atacatctttttttgatcctgcaggaggaggagat-------------------------
------------------------------------------------------------
------------------------------------------------------------
------------------------------------------------------------
------------------------------------------------------------
------------------------------------------------------------
------------------------------------------------------------
------------------------------------------------------------
------------------------------------------------------------
------------------------------------------------------------
------------------------------------------------------------
------------------------------------------------------------
------------------------------------------------------------
------------------------------------------------------------
-------------------
> E. capillata
---------attttatttttggagcttgatcaggaatagtaggtacttcattaagaataa
ttattcgagctgaattaggacaccctggagccttaattggtaatgatcaaatttataacg
tagttgtaacagctcatgcttttattataattttttttatagttatacctattataattg
gaggatttggaaattgattagtccctcttatattaggagcccccgatatagctttccctc
gaataaataatataagtttttgaatactccccccatcattaacattattgctttcaagaa
gtttagtagaggcaggggccggaacaggatgaactgtttacccacctctttcatcttcaa
ttgctcacgctggagcttctgttgatttagcaattttttcacttcatttagcaggaattt
cttcaattttaggggcagtaaattttattactactattattaatatacgagccccaggaa
ttacttttgatcgattacccttatttgtttgatctgttttaattactgcagttcttttac
tactatctctaccagtattggcaggagctattac--------------------------
------------------------------------------------------------
------------------------------------------------------------
------------------------------------------------------------
------------------------------------------------------------
------------------------------------------------------------
------------------------------------------------------------
------------------------------------------------------------
------------------------------------------------------------
------------------------------------------------------------
------------------------------------------------------------
------------------------------------------------------------
------------------------------------------------------------
------------------------------------------------------------
------------------------------------------------------------
-------------------
> E. capillata
--atattatattttatttttggagcttgatcaggaatagtaggtacttcattaagaataa
ttattcgagctgaattaggacaccctggagccttaattggtaatgatcaaatttataacg
tagttgtaacagctcatgcttttattataattttttttatagttatacctattataattg
gaggatttggaaattgattagtccctcttatattaggagcccccgatatagctttccctc
gaataaataatataagtttttgaatactccccccatcattaacattattgctttcaagaa
gtttagtagaggcaggggccggaacaggatgaactgtttacccacctctttcatcttcaa
ttgctcacgctggagcttctgttgatttagcaattttttcacttcatttagcaggaattt
cttcaattttaggggcagtaaattttattactactattattaatatacgagccccaggaa
ttacttttgatcgattacccttatttgtttgatctgttttaattactgcagttcttttac
tactatctctaccagtattggcaggagctattacaatactattaacagatcga-------
------------------------------------------------------------
------------------------------------------------------------
------------------------------------------------------------
------------------------------------------------------------
------------------------------------------------------------
------------------------------------------------------------
------------------------------------------------------------
------------------------------------------------------------
------------------------------------------------------------
------------------------------------------------------------
------------------------------------------------------------
------------------------------------------------------------
------------------------------------------------------------
------------------------------------------------------------
-------------------
> E. sphaerata
--atactatattttatttttggagcttgatcaggaatagtaggtacttcattaagaataa
ttattcgagctgaattaggacatcctggagccttaattggtaatgatcaaatttataacg
tagttgtaacagctcatgcttttattataatttttttcatagttatacctattataattg
gaggatttggaaattgattagtcccccttatattaggagcccccgatatagctttccccc
gaataaataatataagtttttgaatactccccccatcattaacattattgctttcaagta
gtttagtagaggcaggggccggaacaggatgaactgtttaccctcctctttcatcttcaa
tcgctcacgctggagcttctgttgatttagctattttttcacttcatttagcaggaattt
cttcaattttaggggcagtaaattttattactactattattaatatacgagccccaggaa
tcacttttgatcgattacctttatttgtttgatctgttttaattacagcagttcttttat
tattgtctctc-------------------------------------------------
------------------------------------------------------------
------------------------------------------------------------
------------------------------------------------------------
------------------------------------------------------------
------------------------------------------------------------
------------------------------------------------------------
------------------------------------------------------------
------------------------------------------------------------
------------------------------------------------------------
------------------------------------------------------------
------------------------------------------------------------
------------------------------------------------------------
------------------------------------------------------------
------------------------------------------------------------
-------------------
> E. repanda
-----------tttatttttggagcttgatcaggaatagtaggtacttcattaagaataa
ttattcgagctgaattagggcaccctggagccttaattggtaatgatcaaatttataacg
tagttgtaacagctcatgcttttattataattttttttatagttatgcctattataattg
gaggattcggaaattgattagtccctcttatattaggagcccccgacatagctttccccc
gaataaataatataagtttttgaatactacccccatcattaacattattgctttcaagta
gtttagtagaggcaggggctggaacagggtgaactgtttacccacctctttcatcatcaa
ttgctcacgctggggcttctgttgatttagccattttttcacttcatttagcagggattt
cttcaattttaggagcagtaaattttattactactattattaatatacgagccccaggaa
ttactttcgatcgattacctttatttgtttgatctgttttaattacagcagttcttttat
tattatctttgccagtattagcaggagctattacaatactattaacagatcga-------
------------------------------------------------------------
------------------------------------------------------------
------------------------------------------------------------
------------------------------------------------------------
------------------------------------------------------------
------------------------------------------------------------
------------------------------------------------------------
------------------------------------------------------------
------------------------------------------------------------
------------------------------------------------------------
------------------------------------------------------------
------------------------------------------------------------
------------------------------------------------------------
------------------------------------------------------------
-------------------
> E. repanda
-----------tttatttttggagcttgatcaggaatagtaggtacttcattaagaataa
ttattcgagctgaattaggacaccctggagccttaattggcaatgatcaaatttataacg
tagttgtaacagctcatgcttttattataattttttttatagttatgcctattataattg
gaggattcggaaattgattagtccctctcatattaggagcccccgacatagctttccccc
gaataaataatataagtttttgaatactacccccatcattaacattattgctttcaagta
gtttagtagaggcaggggccggaacaggatgaactgtttaccctcctctttcatcatcaa
ttgctcacgctggagcttctgttgatttagccattttttcccttcatttagcagggattt
cttcaattttaggagcagtaaattttattactactattattaatatacgagccccaggaa
ttactttcgatcgattacctttatttgtttgatctgttttaattacagcagttcttttat
tattatctttgccagttttagcaggagctattacaata----------------------
------------------------------------------------------------
------------------------------------------------------------
------------------------------------------------------------
------------------------------------------------------------
------------------------------------------------------------
------------------------------------------------------------
------------------------------------------------------------
------------------------------------------------------------
------------------------------------------------------------
------------------------------------------------------------
------------------------------------------------------------
------------------------------------------------------------
------------------------------------------------------------
------------------------------------------------------------
-------------------
> E. neorepanda
--------------------------tgatcaggaatagtaggtacttcattaagaataa
ttattcgagctgaactaggacatcctggagccttaattggtaatgatcaaatttataacg
tagttgtaacagctcatgcttttattataatttttttcatagttatacctattataattg
gaggatttggaaattgattagtccctcttatattaggagcccccgatatagctttccccc
gaataaataatataagtttttgaatattacccccatcattaacattattgctttcaagaa
gtttagtagaggcaggggccggaacagggtgaactgtttatcctcctctttcatcttcaa
ttgctcacgctggagcctctgttgatttagcaattttttcacttcatttagcaggaatct
cttcaattttaggagcagtaaattttattactactattattaatatacgagccccaggaa
tcacttttgatcgattacccttatttgtttgatctgttttaattacagcagttcttttac
ttctttctctaccagtattagcaggagctattacaatactattaacagatcgaaatctaa
atacatctttttttgatcctgcaggagggggtgatccaattttatatcaacatttatttt
gattttttggtcacccagaagtatacattttaattttacctggatttggaataatctctc
atattattaatagaaatagagggaaaaaggaaacatttggtgctttaggtataatttatg
ctatattaacaattgggttattaggatttattgtatgagctcatcacatgttcacagttg
gtatagacgtagatactcgagcttattttacttctgcaacaataattattgctgtgccaa
ctggaattaaaatttttagttgattagcaaccttacatggaactcaatttaattatactg
cttctctattgtgggccttagggtttgtatttttattcaccgtaggagggttaactggag
ttattttagctaattcttctattgatattgttcttcatgatacttattatgtagtagctc
atttccactatgttttatcaatgggagcagtatttgcaattatagcaggatttatttatt
gatacccattatttactggattagcaataagtgaaacattattaaaaattcaatttagta
tcatatttttaggagtaaatttaacattcttccctcaacatttccttggattagcaggta
tacctcgacgatactcagattatcctgattcttacactgcttgaaatttagtatcctcaa
ttggatcaactatctcattcattggtattattatattcatttatattatttgagaaagaa
tggttagaaatcgtaatattatttattctactcaattaaactcttctattgaatgattac
aaaataatcctcctgcaga
> E. parva
-aatattatattttatttttggagcttgatcaggaatagtaggtacttcattaagaataa
ttattcgagctgaattaggacaccctggagccttaattggtaatgatcaaatttataacg
tagttgtaacagctcatgcttttattataatttttttcatagttatacctattataattg
gaggatttggaaattgattagttcctcttatattaggagcccccgatatagctttccctc
gaataaataatataagtttttgaatactccccccatcattaacattattgctttcaagaa
gtttagtagaggcaggggccggaacagggtgaactgtttaccctcctctttcatcttcaa
ttgcccacgctggagcttctgttgatttagcaattttttcacttcatttagcaggaattt
cttcaattttaggggcggtaaattttattactactattattaatatacgagccccaggaa
ttacttttgatcgattacctttatttgtttggtctgttttaattaccgcagttcttttac
tattatctttaccagttttagcaggagctatcacaatattattaacagatcgaaatctaa
atacctctttttttgatcctgcaggaggaggtgatccaattttatatcaacatttattt-
------------------------------------------------------------
------------------------------------------------------------
------------------------------------------------------------
------------------------------------------------------------
------------------------------------------------------------
------------------------------------------------------------
------------------------------------------------------------
------------------------------------------------------------
------------------------------------------------------------
------------------------------------------------------------
------------------------------------------------------------
------------------------------------------------------------
------------------------------------------------------------
-------------------
> E. longilobata
-aatattatattttatttttggagcttgatcaggaatagtaggtacttcgctaagaataa
ttattcgagctgaattaggacatcctggagccttaattggtaatgatcaaatttataacg
tagttgtaacagctcatgcttttattataatttttttcatagttatacctattataattg
gaggatttggaaattgattagtccctcttatattaggagcccccgatatagctttccccc
gaataaataatataagtttttgaatactccccccatcattaacattattgctttcaagaa
gtttagtagaggcaggggctggaacaggatgaactgtttatcctcctctttcatcttcaa
ttgcccatgctggagcttctgttgatttagctatcttctcacttcatttagcaggaatct
cttcaattttaggagcagtaaattttattactactattattaatatacgagccccaggaa
ttacttttgatcgattacctttatttgtctgatctgttttaattacagcagtccttttat
tattatctctgccagttttagccggagctatcacaatattattaacagatcgaaatttaa
atacctctttttttgatcctgcaggaggaggtgatcctattttatatcaacacttattt-
------------------------------------------------------------
------------------------------------------------------------
------------------------------------------------------------
------------------------------------------------------------
------------------------------------------------------------
------------------------------------------------------------
------------------------------------------------------------
------------------------------------------------------------
------------------------------------------------------------
------------------------------------------------------------
------------------------------------------------------------
------------------------------------------------------------
------------------------------------------------------------
-------------------
> E. rectiloba
-aatattatattttatttttggagcttgatcaggaatagtaggtacttcattaagaatga
ttattcgagctgaattaggacatcctggagccctaattggtaatgatcaaatttataacg
tagttgtaacagctcatgcttttattataatttttttcatagttatacctattataattg
gaggatttggaaactgattagttcctcttatattaggagcccccgatatagctttccccc
gaataaataatataagtttttgaatgttacccccatcattaacattattgctttcaagaa
gtttagtagaggcaggggctggaacaggatgaactgtttaccctcctctctcatcttcaa
ttgctcatgctggagcttctgttgatttagctattttctcccttcatttagcagggattt
cttcaattttaggggcagtaaattttattactactattattaatatacgagccccaggaa
ttacttttgatcgattgcctttatttgtttgatctgttttaattacagcagttcttctat
tattatctctcccagttttagccggagctattacaatgttactaacagatcgaaatttaa
atacatctttttttgatcctgcaggaggtggagatccaattttataccaacatttattt-
------------------------------------------------------------
------------------------------------------------------------
------------------------------------------------------------
------------------------------------------------------------
------------------------------------------------------------
------------------------------------------------------------
------------------------------------------------------------
------------------------------------------------------------
------------------------------------------------------------
------------------------------------------------------------
------------------------------------------------------------
------------------------------------------------------------
------------------------------------------------------------
-------------------
> E. neorepanda
-aatattatattttatttttggagcttgatcaggaatagtaggtacttcattaagaataa
ttattcgagctgaactaggacatcctggagccttaattggtaatgatcaaatttataacg
tagttgtaacagctcatgcttttattataatttttttcatagttatacctattataattg
gaggatttggaaattgattagtccctcttatattaggagcccccgatatagctttccccc
gaataaataatataagtttttgaatattacccccatcattaacattattgctttcaagaa
gtttagtagaggcaggggccggaacagggtgaactgtttatccccctctttcatcttcaa
ttgctcacgctggagcctctgttgatttagcaattttttcacttcatttagcaggaatct
cttcaattttaggagcagtaaattttattactactattattaatatacgagccccaggaa
tcacttttgatcgattaccattatttgtttgatctgttttaattacagcagttcttttac
ttctttctctaccagtattagcaggagctattacaatactattaacagatcgaaatctaa
atacatctttttttgatcctgcgggaggaggtgatccaattttataccaacatttattt-
------------------------------------------------------------
------------------------------------------------------------
------------------------------------------------------------
------------------------------------------------------------
------------------------------------------------------------
------------------------------------------------------------
------------------------------------------------------------
------------------------------------------------------------
------------------------------------------------------------
------------------------------------------------------------
------------------------------------------------------------
------------------------------------------------------------
------------------------------------------------------------
-------------------
> E. brevilobata
-aatattatattttatttttggagcttgatcaggaatagtaggtacttcattaagaataa
ttattcgagctgaattaggccaccctggagccttaattggtaatgatcaaatttataacg
tagttgtaacagctcatgcttttattataatttttttcatagttatacctattataattg
gaggatttggaaattgattagtccctcttatattaggagcccccgatatagctttccccc
gaataaataatataagtttttgaatactccccccatcattaacactattgctttcaagaa
gtttagtagaagcaggggccggaacaggatgaactgtttatcctcccctttcatcttcaa
ttgcccacgctggagcttctgttgatttagctattttttcacttcatttagcaggtattt
cttcaattttaggagcagtaaattttattactactattattaatatacgagccccaggaa
ttacttttgatcgattacctttatttgtttgatctgttttaattacagcagttcttttat
tattatccctaccagtcttagctggagctattacaatattattaacagatcgaaatttaa
atacatctttttttgaccctgcaggaggaggagatcctattttatatcaacatttattc-
------------------------------------------------------------
------------------------------------------------------------
------------------------------------------------------------
------------------------------------------------------------
------------------------------------------------------------
------------------------------------------------------------
------------------------------------------------------------
------------------------------------------------------------
------------------------------------------------------------
------------------------------------------------------------
------------------------------------------------------------
------------------------------------------------------------
------------------------------------------------------------
-------------------
> E. spatulata
-aatattatattttatttttggagcttgatcaggaatagtaggtacttcattaagaataa
ttattcgagctgaattaggacatcctggagccttaattggtaatgatcaaatttataacg
tagttgtaacagctcatgcttttattataatttttttcatagttatacctattataattg
gaggatttggaaattgattagtccctcttatattaggagcccccgatatagctttccccc
gaataaataatataagtttttgaatgctccccccatcattaacattattgctttcaagaa
gtttagtagaggcaggggccggaacaggatgaactgtttaccctcctctttcatcttcaa
ttgctcacgctggagcttctgttgatttagcaattttttcacttcatttagcaggaattt
cttcaattttaggagcagtaaattttattacaactattattaatatacgagccccaggaa
ttacttttgatcgattgcctttatttgtttgatctgttttaattacagcagttcttttat
tattatctctaccagttttagcaggagctattacaatactattaacagatcgaaatttaa
atacatctttttttgatcctgcaggaggaggagatccaattttatatcaacatttattt-
------------------------------------------------------------
------------------------------------------------------------
------------------------------------------------------------
------------------------------------------------------------
------------------------------------------------------------
------------------------------------------------------------
------------------------------------------------------------
------------------------------------------------------------
------------------------------------------------------------
------------------------------------------------------------
------------------------------------------------------------
------------------------------------------------------------
------------------------------------------------------------
-------------------
> E. parva
-aatattatattttatttttggagcttgatcaggaatagtaggtacttcattaagaataa
ttattcgagctgaattaggacaccctggagccttaattggtaatgatcaaatttataacg
tagttgtaacagctcatgcttttattataatttttttcatagttatacctattataattg
gaggatttggaaattgattagttcctcttatattaggagcccccgatatagctttccctc
gaataaataatataagtttttgaatactccccccatcattaacattattgctttcaagaa
gtttagtagaggcaggggccggaacagggtgaactgtttaccctcctctttcatcttcaa
ttgcccacgctggagcttctgttgatttagcaattttttcacttcatttagcaggaattt
cttcaattttaggggcggtaaattttattactactattattaatatacgagccccaggaa
ttacttttgatcgattacctttatttgtttgatctgttttaattaccgcagttcttttac
tattatctttaccagttttagcaggagctatcacaatattattaacagatcgaaatctaa
atacctctttttttgatcctgcaggagggggtgatccaattttatatcaacatttattt-
------------------------------------------------------------
------------------------------------------------------------
------------------------------------------------------------
------------------------------------------------------------
------------------------------------------------------------
------------------------------------------------------------
------------------------------------------------------------
------------------------------------------------------------
------------------------------------------------------------
------------------------------------------------------------
------------------------------------------------------------
------------------------------------------------------------
------------------------------------------------------------
-------------------
> E. spatulata
-aatattatattttatttttggagcttgatcaggaatagtaggtacttcattaagaataa
ttattcgagctgaattaggacatcctggagccttaattggtaatgatcaaatttataacg
tagttgtaacagctcatgcttttattataatttttttcatagttatacctattataattg
gaggatttggaaattgattagtccctcttatattaggagcccccgatatagctttccccc
gaataaataatataagtttttgaatacttcccccatcattaacattattgctttcaagaa
gtttagtagaggcaggggccggaacaggatgaactgtttaccctcctctttcatcttcaa
ttgctcacgctggagcttctgttgatttagcaattttttcacttcatttagcaggaattt
cttcaattttaggagcagtaaattttattacaactattattaatatacgagccccaggaa
ttacttttgatcgattgcctttatttgtttgatctgttttaattacagcagttcttttat
tattatctctaccagttttagcaggagctattacaatactattaacagatcgaaatttaa
atacatctttttttgatcctgcaggaggaggagatccaattttataccaacatttattt-
------------------------------------------------------------
------------------------------------------------------------
------------------------------------------------------------
------------------------------------------------------------
------------------------------------------------------------
------------------------------------------------------------
------------------------------------------------------------
------------------------------------------------------------
------------------------------------------------------------
------------------------------------------------------------
------------------------------------------------------------
------------------------------------------------------------
------------------------------------------------------------
-------------------
> E. parva
-aatattatattttatttttggagcttgatcaggaatagtaggtacttcattaagaataa
ttattcgagctgaattaggacaccctggagccttaattggtaatgatcaaatttataacg
tagttgtaacagctcatgcttttattataatttttttcatagttatacctattataattg
gaggatttggaaattgattagttcctcttatattaggagcccccgatatagctttccctc
gaataaataatataagtttttgaatactccccccatcattaacattattgctttcaagaa
gtttagtagaggcaggggccggaacagggtgaactgtttaccctcctctttcatcttcaa
ttgctcacgctggagcttctgttgatttagcaattttttcacttcatttagcaggaattt
cttcaattttaggggcggtaaattttattactactattattaatatacgagccccaggaa
ttacttttgatcgattacctttatttgtttgatctgttttaattaccgcagttcttttac
tattatctttaccagttttagcaggagctatcacaatattattaacagatcgaaatctaa
atacctctttttttgatcctgcaggagggggtgatccaattttatatcaacatttattt-
------------------------------------------------------------
------------------------------------------------------------
------------------------------------------------------------
------------------------------------------------------------
------------------------------------------------------------
------------------------------------------------------------
------------------------------------------------------------
------------------------------------------------------------
------------------------------------------------------------
------------------------------------------------------------
------------------------------------------------------------
------------------------------------------------------------
------------------------------------------------------------
-------------------
> E. arctata
-aatattatattttatttttggagcttggtcaggaatagttggtacttctttaagaatga
ttattcgagctgaattggggcaccctgggaccttaatcggcaatgatcaaatttacaacg
tagttgttacagcccatgcttttattataatttttttcatggttatacctattataattg
gaggatttggaaattgactagttccccttatattaggggcacctgatatggctttccctc
gaataaacaatataagtttttgaatattgcccccatcattaactttattgctttcaagaa
gcttagtagaagcaggggctggaacagggtgaactgtataccctcctctttcttcctcaa
ttgctcatgcaggggcttccgttgattttgctattttttctttacatttagccggaattt
cttcaattttaggagcagtaaattttattactactattattaatatacgagcccctggaa
ttacatttgatcggctccccctatttgtttgatctgtgttaattacagcggttcttttat
tactctcacttccagtattggcgggagctattacaatattattaacagatcgaaatttaa
atacatctttttttgaccccgctggagggggtgatcctattttataccaacacttattt-
------------------------------------------------------------
------------------------------------------------------------
------------------------------------------------------------
------------------------------------------------------------
------------------------------------------------------------
------------------------------------------------------------
------------------------------------------------------------
------------------------------------------------------------
------------------------------------------------------------
------------------------------------------------------------
------------------------------------------------------------
------------------------------------------------------------
------------------------------------------------------------
-------------------
> E. sambai
-aatactatattttatttttggtgcttgatcaggaatagttggtacttcattaagaataa
ttattcgagctgaattaggacaccctggagccttaattggtaacgatcaaatttacaatg
tagttgtaacagctcacgcttttattataattttttttatagttatacctattataattg
gaggatttggaaactgattagttcctcttatactaggagcccccgatatagctttccctc
gaataaataatataagtttttgaatactccccccatcattaacattattactttcaagaa
gtttggtagaagcaggggctgggacagggtgaactgtttaccctcctctttcttcttcaa
ttgcccacgctggggcttctgttgatctagccattttttctcttcatttagctggaattt
cctcaattttaggagcagtaaattttattactactatcattaatatacgagccccaggaa
ttacgtttgatcgtttacctttatttgtttgatctgtgctaattacagcagttcttttac
tactatctttacctgttttagccggagctattactatattattgacagaccgaaatttaa
atacatctttttttgaccctgcaggaggaggtgatcctattttataccaacatttattt-
------------------------------------------------------------
------------------------------------------------------------
------------------------------------------------------------
------------------------------------------------------------
------------------------------------------------------------
------------------------------------------------------------
------------------------------------------------------------
------------------------------------------------------------
------------------------------------------------------------
------------------------------------------------------------
------------------------------------------------------------
------------------------------------------------------------
------------------------------------------------------------
-------------------
> E. sambai
------------------------------caggaatagttggtacttcattaagaataa
ttattcgagctgaattaggacaccctggagccttaattggtaacgatcaaatttacaatg
tagttgtaacagcccacgcttttattataattttttttatagttatacctattataattg
gaggatttggaaactgattagttcctcttatattaggagcccccgatatagctttccctc
gaataaataatataagtttttgaatactccccccatcattaacattattactttcaagaa
gtttggtagaagcaggggctgggacagggtgaactgtttaccctcctctttcttcttcaa
ttgcccacgctggagcttctgttgatctagccattttttctcttcatttagctggaattt
cctcaattttaggagcagtaaattttattactactatcattaatatacgagccccaggaa
ttacatttgatcgtttacctttatttgtttgatctgtgctaattacagcagttcttttac
tactatctttacctgttttagccggagctattactatattattgacagaccgaaatttaa
atacatctttttttgaccctgcaggagggggtgatcctattttataccaacatttattt-
------------------------------------------------------------
------------------------------------------------------------
------------------------------------------------------------
------------------------------------------------------------
------------------------------------------------------------
------------------------------------------------------------
------------------------------------------------------------
------------------------------------------------------------
------------------------------------------------------------
------------------------------------------------------------
------------------------------------------------------------
------------------------------------------------------------
------------------------------------------------------------
-------------------
> E. penicillata
------------------------------------------------------------
----------tgaattaggacaccctggagccttaattggtaacgatcaaatttacaatg
tagttgtaactgctcatgcatttattataattttttttatagttatacctattataattg
gtggatttggaaattgattagtccctcttatattaggagcccccgatatagctttccctc
gaataaataatataagtttttgaatattgcccccatcattaacattattgctttcaagaa
gtttagtagaagcaggggctggaacaggatgaactgtttaccctcccctttcttcttcaa
ttgctcacgctggagcttctgtagatttagccattttttctttacatttagcaggaattt
cttcaattttaggagcagtaaattttattactactattattaacatacgagccccaggta
ttacttttgatcgaatacctttatttgtttgatctgtattaattacagcagttcttttat
tactctctttacctgttttagccggagccattacaatactattaacagatcgaaatttaa
atacatctttttttgaccctgcagggggaggagacccaattttgtatcaacatttattt-
------------------------------------------------------------
------------------------------------------------------------
------------------------------------------------------------
------------------------------------------------------------
------------------------------------------------------------
------------------------------------------------------------
------------------------------------------------------------
------------------------------------------------------------
------------------------------------------------------------
------------------------------------------------------------
------------------------------------------------------------
------------------------------------------------------------
------------------------------------------------------------
-------------------
> E. burundiensis
------------------------------------------------------------
-------------------------------------tggtaatgatcaaatttacaacg
tagttgtaacagcccatgcttttattataatttttttcatagttatacctatcataattg
gtggttttggtaattgattagtacctcttatattaggagcccccgatatagcttttcctc
gaataaataatataagtttttgaatattacccccatcattaacattattgctttcaagaa
gattggtagaggcaggggctggaacagggtgaactgtttatcccccactttcttcttcaa
ttgctcatgctggagcttctgttgatttagctattttttctcttcatttagccggaattt
cttcaattttaggagcagtaaattttattacaactattattaatatacgagccccaggaa
tcacttttgatcgtttacctttatttgtttgatctgttttaattacagctgttcttttat
tgctttcattgccagtattggc--------------------------------------
------------------------------------------------------------
------------------------------------------------------------
------------------------------------------------------------
------------------------------------------------------------
------------------------------------------------------------
------------------------------------------------------------
------------------------------------------------------------
------------------------------------------------------------
------------------------------------------------------------
------------------------------------------------------------
------------------------------------------------------------
------------------------------------------------------------
------------------------------------------------------------
------------------------------------------------------------
-------------------
> E. ashleyi
------------------------------------------------------------
------------------------------ctttaattggtaatgatcaaatttacaacg
tagttgtaacagctcacgcttttgttataattttttttatagttatacctattataattg
gaggatttggaaattgattagttcctcttatactaggagcccccgatatagctttccccc
gaataaataatataagtttttgaatgctccccccatcattaacattnttactttcaagaa
gtttggtagaggcaggggctggaacaggttgaactgtctaccctcctctttcttcttcta
ttgcccatgctggngcttctgttgatttagctattttttctcttcatttagctggaattt
cttcaattttaggagcagtaaattttattactactattatcaatatac------------
------------------------------------------------------------
------------------------------------------------------------
------------------------------------------------------------
------------------------------------------------------------
------------------------------------------------------------
------------------------------------------------------------
------------------------------------------------------------
------------------------------------------------------------
------------------------------------------------------------
------------------------------------------------------------
------------------------------------------------------------
------------------------------------------------------------
------------------------------------------------------------
------------------------------------------------------------
------------------------------------------------------------
------------------------------------------------------------
-------------------
> E. rohdendorfi
-aatactatattttatttttggagcttgatcaggaatagttggtacttctttaagaataa
ttattcgagccgaattaggacaccccggagccttaattggaaatgatcaaatttataacg
tagttgttactgcacacgcttttatcataattttttttatagttatacctattataattg
gaggatttggaaattgattagtcccattaatattaggagcacccgatatagcttttccgc
gaataaataatataagtttttgaatgttacccccttcactaacattattactttcaagaa
gtttagtagaagcaggggctggaacaggatgaactgtctaccctcccctttcttcatcaa
tcgcccatgccggagcatccgttgatttagctattttctctttacatttagctggaattt
cttcaattttaggagcagtaaattttattacaactattattaacatgcgagccccaggaa
ttacttttgatcgattacctttatttgtgtggtctgtcttaatcacagctgttcttcttt
tattatctttacctgtactagctggagctattactatactactaacagatcgaaatctta
atacttctttttttgatcctgcaggtgggggagatcctattctttatcaacacttattt-
------------------------------------------------------------
------------------------------------------------------------
------------------------------------------------------------
------------------------------------------------------------
------------------------------------------------------------
------------------------------------------------------------
------------------------------------------------------------
------------------------------------------------------------
------------------------------------------------------------
------------------------------------------------------------
------------------------------------------------------------
------------------------------------------------------------
------------------------------------------------------------
-------------------
> E. repanda
--atattatattttatttttggagcttgatcaggaatagtaggtacttcattaagaataa
ttattcgagctgaattagggcaccctggagccttaattggcaatgatcaaatttataacg
tagttgtaacagctcatgcttttattataattttttttatagttatgcctattataattg
gaggattcggaaattgattagtccctctcatattaggagcccccgacatagcttttcccc
gaataaataatataagtttttgaatactacccccatcattaacattattgctttcaagta
gtttagtagaggcaggggccggaacaggatgaactgtttaccctcctctttcatcatcaa
ttgctcacgctggggcttctgttgatttagccattttttcccttcatttagcagggattt
cttcaattttaggagcagtaaattttattactactattattaatatacgagccccaggaa
ttactttcgatcgattacctttatttgtttgatctgttttaattacagcagttcttttat
tattatctttgccagttttagcaggagctattacaatactattaacagaccga-------
------------------------------------------------------------
------------------------------------------------------------
------------------------------------------------------------
------------------------------------------------------------
------------------------------------------------------------
------------------------------------------------------------
------------------------------------------------------------
------------------------------------------------------------
------------------------------------------------------------
------------------------------------------------------------
------------------------------------------------------------
------------------------------------------------------------
------------------------------------------------------------
------------------------------------------------------------
-------------------
> E. capillata
-----------tttatttttggagcttgatcaggaatagtaggtacttcattaagaataa
ttattcgagctgaattaggacaccctggagccttaattggtaatgatcaaatttataacg
tagttgtaacagctcatgcttttattataattttttttatagttatacctattataattg
gaggatttggaaattgattagtccctcttatattaggagcccccgatatagctttccctc
gaataaataatataagtttttgaatactccccccatcattaacattattgctttcaagaa
gtttagtagaggcaggggccggaacaggatgaactgtttacccacctctttcatcttcaa
ttgctcacgctggagcttctgttgatttagcaattttttcacttcatttagcaggaattt
cttcaattttaggagcagtaaattttattactactattattaatatacgagccccaggaa
ttacttttgatcgattacccttatttgtttgatctgttttaattactgcagttcttttac
tactatctctaccagtattggcaggagctattacaatactattaacagat----------
------------------------------------------------------------
------------------------------------------------------------
------------------------------------------------------------
------------------------------------------------------------
------------------------------------------------------------
------------------------------------------------------------
------------------------------------------------------------
------------------------------------------------------------
------------------------------------------------------------
------------------------------------------------------------
------------------------------------------------------------
------------------------------------------------------------
------------------------------------------------------------
------------------------------------------------------------
-------------------
> E. repanda
-aatattatattttatttttggagcttgatcaggaatagtaggtacttcattaagaataa
ttattcgagctgaattagggcaccctggagccttaattggtaatgatcaaatttataacg
tagttgtaacagctcatgcttttattataattttttttatagttatgcctattataattg
gaggattcggaaattgattagtccctcttatattaggagcccccgacatagctttccccc
gaataaataatataagtttttgaatactgcccccatcattaacattattgctttcaagta
gtttagtagaggcaggggccggaacaggatgaactgtttaccctcctctttcatcatcaa
ttgctcacgctggagcttctgttgatttagccattttttcccttcatttagcagggattt
cttcaattttaggagcagtaaattttattactactattattaatatacgagccccaggaa
ttactttcgatcgattacctttatttgtttgatctgttttaattacagcagttcttttat
tattatctttgccagttttagcaggagctattacaatactattaacagatcgaaatctaa
atacatctttttttgatcctgcaggaggaggtgatccaattttatatcaacatttattt-
------------------------------------------------------------
------------------------------------------------------------
------------------------------------------------------------
------------------------------------------------------------
------------------------------------------------------------
------------------------------------------------------------
------------------------------------------------------------
------------------------------------------------------------
------------------------------------------------------------
------------------------------------------------------------
------------------------------------------------------------
------------------------------------------------------------
------------------------------------------------------------
-------------------
> E. repanda
--atattatattttatttttggagcttgatcaggaatagtaggtacttcattaagaataa
ttattcgagctgaattagggcaccctggagccttaattggtaatgatcaaatttataacg
tagttgtaacagctcatgcttttattataattttttttatagttatgcctattataattg
gaggattcggaaattgattagtccctcttatattaggagcccccgacatagctttccccc
gaataaataatataagtttttgaatactacccccatcattaacattattgctttcaagta
gtttagtagaggcaggggccggaacaggatgaactgtttaccctcctctttcatcctcaa
ttgctcacgctggagcttctgttgatttagccattttttcccttcatttagcagggattt
cttcaattttaggagcagtaaattttattactactattattaatatacgagccccaggaa
ttactttcgatcgattacctttatttgtttgatctgttttaattacagcagttcttttat
tattatctttgccagttttagcagga----------------------------------
------------------------------------------------------------
------------------------------------------------------------
------------------------------------------------------------
------------------------------------------------------------
------------------------------------------------------------
------------------------------------------------------------
------------------------------------------------------------
------------------------------------------------------------
------------------------------------------------------------
------------------------------------------------------------
------------------------------------------------------------
------------------------------------------------------------
------------------------------------------------------------
------------------------------------------------------------
-------------------
> E. curvata
-----------tttatttttggagcttgatcaggaatagttggtacttctttaagaataa
ttattcgagctgaattaggacaccctggtgccctaattggtaatgatcaaatttataatg
tagttgtaacagctcatgcttttattataattttttttatagttatacctattataattg
gaggatttggaaattgattagtccctcttatattaggagcccccgatatagctttccctc
gaataaataatataagtttttgaatgctccccccatcattaacattattactttcaagaa
gtttagtagaagcaggggctggtacagggtgaactgtttatccccctctttcatcttcaa
ttgctcatgctggagcttctgttgatttagctattttttcacttcatttagcagggattt
cttcaattttaggagcagtaaattttattactactattattaatatacgagctccaggaa
tcacctttgatcgactacctttatttgtttgatctgttttaattacagcagttcttttat
tattatctctgccagttttagcaggagctattacaatactactaacagat----------
------------------------------------------------------------
------------------------------------------------------------
------------------------------------------------------------
------------------------------------------------------------
------------------------------------------------------------
------------------------------------------------------------
------------------------------------------------------------
------------------------------------------------------------
------------------------------------------------------------
------------------------------------------------------------
------------------------------------------------------------
------------------------------------------------------------
------------------------------------------------------------
------------------------------------------------------------
-------------------
> E. repanda
--atattatattttatttttggagcttgatcaggaatagtaggtacttcattaagaataa
ttattcgagctgaattagggcaccctggagccttaattggcaatgatcaaatttataacg
tagttgtaacagctcatgcttttattataattttttttatagttatgcctattataattg
gaggattcggaaattgattagtccctctcatattaggagcccccgacatagctttccccc
gaataaataatataagtttttgaatactacccccatcattaacattattgctttcaagta
gtttagtagaggcaggggccggaacaggatgaactgtttaccctcctctttcatcatcaa
ttgctcacgctggagcttctgttgatttagccattttttcccttcatttagcagggattt
cttcaattttaggagcagtaaattttattactactattattaatatacgagccccaggaa
ttactttcgatcgattacctttatttgtttgatctgttttaattacagcagttcttttat
tattatctttgccagttttagcaggagctattacaatactattaacagac----------
------------------------------------------------------------
------------------------------------------------------------
------------------------------------------------------------
------------------------------------------------------------
------------------------------------------------------------
------------------------------------------------------------
------------------------------------------------------------
------------------------------------------------------------
------------------------------------------------------------
------------------------------------------------------------
------------------------------------------------------------
------------------------------------------------------------
------------------------------------------------------------
------------------------------------------------------------
-------------------
> E. curvata
--atattatattttatttttggagcttgatcaggaatagtgggtacttctttaagaataa
ttattcgagctgaattaggacaccctggtgccctaattggtaatgatcaaatttataatg
tagttgtaacagctcatgcttttattataattttttttatagttatacctattataattg
gaggatttggaaattgattagtccctcttatattaggagcccccgatatagctttccctc
gaataaataatataagtttttgaatgctccccccatcattaacattattactttcaagaa
gtttagtagaagcaggggctggtacagggtgaactgtttatccccctctttcatcttcaa
ttgctcatgctggagcttctgttgatttagctattttttcacttcatttagcaggaattt
cttcaattttaggagcagtaaattttattactactattattaatatacgagccccaggaa
tcacctttgatcgattgcctttatttgtttgatctgttttaattacagcagttcttttat
tattatctctgccagttttagcaggggctattacaatactactaacagatcga-------
------------------------------------------------------------
------------------------------------------------------------
------------------------------------------------------------
------------------------------------------------------------
------------------------------------------------------------
------------------------------------------------------------
------------------------------------------------------------
------------------------------------------------------------
------------------------------------------------------------
------------------------------------------------------------
------------------------------------------------------------
------------------------------------------------------------
------------------------------------------------------------
------------------------------------------------------------
-------------------
> E. capillata
-----------tttatttttggagcttgatcaggaatagtaggtacttcattaagaataa
ttattcgagctgaattaggacaccctggagccttaattggtaatgatcaaatttataacg
tagttgtaacagctcatgcttttattataattttttttatagttatacctattataattg
gaggatttggaaattgattagtccctcttatattaggagcccccgatatagctttccctc
gaataaataatataagtttttgaatactccccccatcattaacattattgctttcaagaa
gtttagtagaggcaggggccggaacaggatgaactgtttacccacctctttcatcttcaa
ttgctcacgctggagcttctgttgatttagcaattttttcacttcatttagcaggaattt
cttcaattttaggagcagtaaattttattactactattattaatatacgagccccaggaa
ttacttttgatcgattgcccttatttgtttgatctgttttaattactgcagttcttttac
tactatctctaccagtattggcaggagctattacaatactattaacagatcga-------
------------------------------------------------------------
------------------------------------------------------------
------------------------------------------------------------
------------------------------------------------------------
------------------------------------------------------------
------------------------------------------------------------
------------------------------------------------------------
------------------------------------------------------------
------------------------------------------------------------
------------------------------------------------------------
------------------------------------------------------------
------------------------------------------------------------
------------------------------------------------------------
------------------------------------------------------------
-------------------
> E. capillata
--------tattttatttttggagcttgatcaggaatagtaggtacttcattaagaataa
ttattcgagctgaattaggacaccctggagccttaattggtaatgatcaaatttataacg
tagttgtaacagctcatgcttttattataattttttttatagttatacctattataattg
gaggatttggaaattgattagtccctcttatattaggagcccccgatatagctttccctc
gaataaataatataagtttttgaatactccccccatcattaacattattgctttcaagaa
gtttagtagaggcaggggccggaacaggatgaactgtttacccacctctttcatcttcaa
ttgctcacgctggagcttctgttgatttagcaattttttcacttcatttagctggaattt
cttcaattttaggagcagtaaattttattactactattattaatatacgagccccaggaa
ttacttttgatcgattacccttatttgtttgatctgttttaattactgcagttcttttac
tactatctctaccagtattggcaggagctattacaata----------------------
------------------------------------------------------------
------------------------------------------------------------
------------------------------------------------------------
------------------------------------------------------------
------------------------------------------------------------
------------------------------------------------------------
------------------------------------------------------------
------------------------------------------------------------
------------------------------------------------------------
------------------------------------------------------------
------------------------------------------------------------
------------------------------------------------------------
------------------------------------------------------------
------------------------------------------------------------
-------------------
> E. capillata
--atattatattttatttttggagcttgatcaggaatagtaggtacttcattaagaataa
ttattcgagctgaattaggacaccctggagccttaattggtaatgatcaaatttataacg
tagttgtaacagctcatgcttttattataattttttttatagttatacctattataattg
gaggatttggaaattgattagtccctcttatattaggagcccccgatatagctttccctc
gaataaataatataagtttttgaatactccccccatcattaacattattgctttcaagaa
gtttagtagaggcaggggccggaacaggatgaactgtttacccgcctctttcatcttcaa
ttgctcacgctggagcttctgttgatttagcaattttttcgcttcatttagcaggaattt
cttcaattttaggggcagtaaattttattactactattattaatatacgagccccaggaa
ttacttttgatcgattacccttatttgtttgatctgttttaattactgcagttcttttac
tactatctctaccagtattggcaggagctattacaatactattaacagatcga-------
------------------------------------------------------------
------------------------------------------------------------
------------------------------------------------------------
------------------------------------------------------------
------------------------------------------------------------
------------------------------------------------------------
------------------------------------------------------------
------------------------------------------------------------
------------------------------------------------------------
------------------------------------------------------------
------------------------------------------------------------
------------------------------------------------------------
------------------------------------------------------------
------------------------------------------------------------
-------------------
> E. repanda
-----------tttatttttggagcttgatcaggaatagtaggtacttcattaagaataa
ttattcgagctgaattagggcaccctggagccttaattggtaatgatcaaatttataacg
tagttgtaacagctcatgcttttattataattttttttatagttatgcctattataattg
gaggattcggaaattgattagtccctcttatattaggagcccccgacatagctttccccc
gaataaataatataagtttttgaatactgcccccatcattaacattattgctttcaagta
gtttagtagaggcaggggccggaacagggtgaactgtttaccctcctctttcatcatcaa
ttgctcacgctggagcttctgttgatttagccattttttcccttcatttagcaggaattt
cttcaattttaggagcagtaaattttattactactattattaatatacgagccccaggaa
ttactttcgatcgattacctttatttgtttgatctgttttaattacagcagttcttttat
tattatctttaccagttttagcgggagctattacaatactattaacagatcga-------
------------------------------------------------------------
------------------------------------------------------------
------------------------------------------------------------
------------------------------------------------------------
------------------------------------------------------------
------------------------------------------------------------
------------------------------------------------------------
------------------------------------------------------------
------------------------------------------------------------
------------------------------------------------------------
------------------------------------------------------------
------------------------------------------------------------
------------------------------------------------------------
------------------------------------------------------------
-------------------
> E. repanda
-----------tttatttttggagcttgatcaggaatagtaggtacttcattaagaataa
ttattcgagctgaattagggcaccctggagccttaattggtaatgatcaaatttataacg
tagttgtaacagctcatgcttttattataattttttttatagttatgcctattataattg
gaggattcggaaattgattagtccctcttatattaggagcccccgacatagctttccccc
gaataaataatataagtttttgaatactacccccatcattaacattattgctttcaagta
gtttagtagaggcaggggccggaacaggatgaactgtttaccctcctctttcatcatcaa
ttgctcacgctggagcttctgttgatttagccattttttcccttcatttagcaggaattt
cttcaattttaggagcagtaaattttattactactattattaatatacgagccccaggaa
ttactttcgatcgattacctttatttgtttgatctgttttaattacagcagttcttttat
tattatctttgccagttttagcaggagctattacaatactattaacagat----------
------------------------------------------------------------
------------------------------------------------------------
------------------------------------------------------------
------------------------------------------------------------
------------------------------------------------------------
------------------------------------------------------------
------------------------------------------------------------
------------------------------------------------------------
------------------------------------------------------------
------------------------------------------------------------
------------------------------------------------------------
------------------------------------------------------------
------------------------------------------------------------
------------------------------------------------------------
-------------------
> E. capillata
--atattatattttatttttggagcttgatcaggaatagtaggtacttcattaagaataa
ttattcgagctgaattaggacaccctggagccttaattggtaatgatcaaatttataacg
tagttgtaacagctcatgcttttattataattttttttatagttatacctattataattg
gaggatttggaaattgattagtccctcttatattaggagcccccgatatagctttccctc
gaataaataatataagtttttgaatactccccccatcattaacattattgctttcaagaa
gtttagtagaggcaggggccggaacaggatgaactgtttacccacctctttcatcttcaa
ttgctcacgctggagcttctgttgatttagcaattttttcgcttcatttagcaggaattt
cttcaattttaggggcagtaaattttattactactattattaatatacgagccccaggaa
ttacttttgatcgattacccttatttgtttgatctgttttaattactgcagttcttttac
tactatctctaccagtattggcaggagctattacaatactattaacagat----------
------------------------------------------------------------
------------------------------------------------------------
------------------------------------------------------------
------------------------------------------------------------
------------------------------------------------------------
------------------------------------------------------------
------------------------------------------------------------
------------------------------------------------------------
------------------------------------------------------------
------------------------------------------------------------
------------------------------------------------------------
------------------------------------------------------------
------------------------------------------------------------
------------------------------------------------------------
-------------------
> E. sphaerata
-aatattatattttatttttggagcttgatcaggaatagtaggtacttcattaagaataa
ttattcgagctgaattaggacatcctggagccttaattggtaatgatcaaatttataacg
tagttgtaacagctcatgcttttattataatttttttcatagttatacctattataattg
gaggatttggaaattgattagtccctcttatattaggagcccccgatatagctttccccc
gaataaataatataagtttttgaatgctccccccatcattaacattattgctttcaagta
gtttagtagaggcaggggccggaacaggatgaactgtttaccctcctctttcatcttcaa
tcgctcacgctggagcttctgttgatttagctattttttcacttcatttagcaggaattt
cttcaattttaggagcagtaaattttattactactattattaatatacgagccccaggaa
ttacttttgatcgattacccttatttgtttgatctgttttaattacagcagttcttttat
tattatctctcccagttttagcaggagctattacaatactattaacagatcgaaatctaa
atacatctttttttgatcctgcaggagggggggatccaattttatatcaacacttattt-
------------------------------------------------------------
------------------------------------------------------------
------------------------------------------------------------
------------------------------------------------------------
------------------------------------------------------------
------------------------------------------------------------
------------------------------------------------------------
------------------------------------------------------------
------------------------------------------------------------
------------------------------------------------------------
------------------------------------------------------------
------------------------------------------------------------
------------------------------------------------------------
-------------------
> E. capillata
-aatattatattttatttttggagcttgatcaggaatagtaggtacttcattaagaataa
ttattcgagctgaattaggacaccctggagccttaattggtaatgatcaaatttataacg
tagttgtaacagctcatgcttttattataattttttttatagttatacctattataattg
gaggatttggaaattgattagtccctcttatattaggagcccccgatatagctttccctc
gaataaataatataagtttttgaatactccccccatcattaacattattgctttcaagaa
gtttagtagaggcaggggccggaacaggatgaactgtttacccccctctttcatcttcaa
ttgctcacgctggagcttctgttgatttagcaattttttcacttcatttagcaggaattt
cttcaattttaggagcagtaaattttattactactattattaatatacgagccccaggaa
ttacttttgatcgattgcccttatttgtttgatctgttttaattactgcagttcttttac
tactatctctaccagtattggcaggagctattacaatactattaacagatcgaaatctaa
atacatctttttttgatcctgcaggaggaggag---------------------------
------------------------------------------------------------
------------------------------------------------------------
------------------------------------------------------------
------------------------------------------------------------
------------------------------------------------------------
------------------------------------------------------------
------------------------------------------------------------
------------------------------------------------------------
------------------------------------------------------------
------------------------------------------------------------
------------------------------------------------------------
------------------------------------------------------------
------------------------------------------------------------
-------------------
> E. subrepanda
-aatattatattttatttttggagcttgatcaggaatagtaggtacttcattaagaataa
ttattcgagctgaattaggacatcctggagccttaattggtaacgatcaaatttataacg
tagttgtaacagctcatgcttttattataatttttttcatagttatacctattataattg
gaggatttggaaattgattagtccctcttatattaggagcccccgatatagctttccctc
gaataaataatataagtttttgaatactccccccatcattaacattattgctttcaagta
gtttagtagaggcaggggccggaacagggtgaactgtttaccctcctctttcatcttcaa
ttgcccacgctggggcttctgttgatttagctattttttcacttcatttagctgggattt
cttcaattttaggagcagtaaattttattactactattattaatatgcgagccccaggaa
ttacttttgatcgattgcctttatttgtttggtctgttttaattacagcagttcttttat
tattatctctgccagttttagcaggggctattacaatacttttaacagatcgaaatctaa
atacatctttttttgatcccgcaggaggaggtgatccaattttatatcaacatttattt-
------------------------------------------------------------
------------------------------------------------------------
------------------------------------------------------------
------------------------------------------------------------
------------------------------------------------------------
------------------------------------------------------------
------------------------------------------------------------
------------------------------------------------------------
------------------------------------------------------------
------------------------------------------------------------
------------------------------------------------------------
------------------------------------------------------------
------------------------------------------------------------
-------------------
> E. sphaerata
-aatattatattttatttttggagcttgatcaggaatagtaggtacttcattaagaataa
ttattcgagctgaattaggacatcctggagccttaattggtaatgatcaaatttataacg
tagttgtaacagctcatgcttttattataatttttttcatagttatacctattataattg
gaggatttggaaattgattagtccctcttatattaggagcccccgatatagctttccccc
gaataaataatataagtttttgaatgctccccccatcattaacattattgctttcaagta
gtttagtagaggcaggggccggaacaggatgaactgtttaccctcctctttcatcttcaa
tcgctcacgctggagcttctgttgatttagctattttttcacttcatttagcaggaattt
cttcaattttaggagcagtaaattttattactactattattaatatacgagccccgggaa
ttacttttgatcgattacctttatttgtttgatctgttttaattacagcagttcttttat
tattatctctcccagttttagcaggagctattacaatactattgacagatcgaaatctaa
atacatctttttttgatcctgcaggaggaggtgatccaattttatatcaacacttattt-
------------------------------------------------------------
------------------------------------------------------------
------------------------------------------------------------
------------------------------------------------------------
------------------------------------------------------------
------------------------------------------------------------
------------------------------------------------------------
------------------------------------------------------------
------------------------------------------------------------
------------------------------------------------------------
------------------------------------------------------------
------------------------------------------------------------
------------------------------------------------------------
-------------------
> E. subrepanda
--atattatattttatttttggagcttgatcaggaatagtaggtacttcattaagaataa
ttattcgagctgaattaggacatcctggagccttaattggtaacgatcaaatttataacg
tagttgtaacagctcatgcttttattataatttttttcatagttatacctattataattg
gaggatttggaaattgattagtccctcttatattaggagcccccgatatagctttccctc
gaataaataatataagtttttgaatactccccccatcattaacattattgctttcaagta
gtttagtagaggcaggggccggaacagggtgaactgtttacccccctctttcatcttcaa
ttgcccacgctggagcttctgttgatttagctattttttcacttcatttagctgggattt
cttcaattttaggagcagtaaattttattactactattattaatatacgagccccaggaa
ttacttttgatcgattgcctttatttgtttggtctgttttaattacagcagttcttttat
tattatctctgccagttttagcaggg----------------------------------
------------------------------------------------------------
------------------------------------------------------------
------------------------------------------------------------
------------------------------------------------------------
------------------------------------------------------------
------------------------------------------------------------
------------------------------------------------------------
------------------------------------------------------------
------------------------------------------------------------
------------------------------------------------------------
------------------------------------------------------------
------------------------------------------------------------
------------------------------------------------------------
------------------------------------------------------------
-------------------
> E. capillata
-aatattatattttatttttggagcttgatcaggaatagtaggtacttcattaagaataa
ttattcgagctgaattagggcaccctggagccttaattggtaatgatcaaatttataacg
tagttgtaacagctcatgcttttattataattttttttatagttatacctattataattg
gaggatttggaaattgattagtccctcttatattaggagcccccgatatagctttccctc
gaataaataatataagtttttgaatactccccccatcattaacattattgctttcaagaa
gtttagtagaggcaggggccggaacaggatgaactgtttacccacctctttcatcttcaa
tcgctcacgctggagcttctgttgatttagcaattttttcacttcatttagcaggaattt
cttcaattttaggggcagtaaattttattactactattattaatatacgagccccaggaa
ttacttttgatcgattacccttatttgtttgatctgttttaattactgcagttcttttac
tactatctctaccagtattggcaggagctattacaatactattaacagatcgaaatctaa
atacatctttttttgatcctgcaggaggaggaga--------------------------
------------------------------------------------------------
------------------------------------------------------------
------------------------------------------------------------
------------------------------------------------------------
------------------------------------------------------------
------------------------------------------------------------
------------------------------------------------------------
------------------------------------------------------------
------------------------------------------------------------
------------------------------------------------------------
------------------------------------------------------------
------------------------------------------------------------
------------------------------------------------------------
-------------------
> E. capillata
-aatattatattttatttttggagcttgatcaggaatagtaggtacttcattaagaataa
ttattcgagctgaattaggacaccctggagccttaattggtaatgatcaaatttataacg
tagttgtaacagctcatgcttttattataattttttttatagttatacctattataattg
gaggatttggaaattgattagtccctcttatattaggagcccccgatatagctttccctc
gaataaataatataagtttttgaatactccccccatcattaacattattgctttcaagaa
gtttagtagaggcaggggccggaacaggatgaactgtttacccacctctttcatcttcaa
ttgctcacgctggagcttctgttgatttagcaattttttcacttcatttagcaggaattt
cttcaattttaggagcagtaaattttattactactattattaatatacgagccccaggaa
ttacttttgatcgattgcccttatttgtttgatctgttttaattactgcagttcttttac
tactatctctaccagtattggcaggagctattacaatactattaacagatcgaaatctaa
atacatctttttttgatcctgcaggaggaggag---------------------------
------------------------------------------------------------
------------------------------------------------------------
------------------------------------------------------------
------------------------------------------------------------
------------------------------------------------------------
------------------------------------------------------------
------------------------------------------------------------
------------------------------------------------------------
------------------------------------------------------------
------------------------------------------------------------
------------------------------------------------------------
------------------------------------------------------------
------------------------------------------------------------
-------------------
> E. capillata
------------------------------------------------------------
------------------------------------------------------------
-----------------gcttttattataattttttttatagttatacctattataattg
gaggatttggaaattgattagtccctcttatattaggagcccccgatatagctttccctc
gaataaataatataagtttttgaatactccccccatcattaacattattgctttcaagaa
gtttagtagaggcaggggccggaacaggatgaactgtttacccacctctttcatcttcaa
ttgctcacgctggagcttctgttgatttagcaattttttcgcttcatttagcaggaattt
cttcaattttaggggcagtaaattttattactactattattaatatacgagccccaggaa
ttacttttgatcgattacccttatttgtttgatctgttttaattactgcagttcttttac
tactatctctaccagtattggcaggagctattacaatactattaacagatcgaaatcta-
------------------------------------------------------------
------------------------------------------------------------
------------------------------------------------------------
------------------------------------------------------------
------------------------------------------------------------
------------------------------------------------------------
------------------------------------------------------------
------------------------------------------------------------
------------------------------------------------------------
------------------------------------------------------------
------------------------------------------------------------
------------------------------------------------------------
------------------------------------------------------------
------------------------------------------------------------
-------------------
> E. capillata
-aatattatattttatttttggagcttgatcaggaatagtaggtacttcattaagaataa
ttattcgagctgaattaggacaccctggagccttaattggtaatgatcaaatttataacg
tagttgtaacagctcatgcttttattataattttttttatagttatacctattataattg
gaggatttggaaattgattagtccctcttatattaggagcccccgatatagctttccctc
gaataaataatataagtttttgaatactccccccatcattaacattattgctttcaagaa
gtttagtagaggcaggggccggaacaggatgaactgtttacccacctctttcatcttcaa
ttgctcacgctggagcttctgttgatttagcaattttttcacttcatttagcaggaattt
cttcaattttaggggcagtaaattttattactactattattaatatacgagccccaggaa
ttacttttgatcgattacccttatttgtttgatctgttttaattactgcagttcttttac
tactatctctaccagtattggcaggagctattacaatactattaacagatcgaaatctaa
atacatctttttttg---------------------------------------------
------------------------------------------------------------
------------------------------------------------------------
------------------------------------------------------------
------------------------------------------------------------
------------------------------------------------------------
------------------------------------------------------------
------------------------------------------------------------
------------------------------------------------------------
------------------------------------------------------------
------------------------------------------------------------
------------------------------------------------------------
------------------------------------------------------------
------------------------------------------------------------
-------------------
> E. sphaerata
-----------------------------------------ggtacttcattaagaataa
ttattcgagctgaattaggacatcctggagccttaattggtaatgatcaaatttataacg
tagttgtaacagctcatgcttttattataatttttttcatagttatacctattataattg
gaggatttggaaattgattagtccctcttatattaggagcccccgatatagctttccccc
gaataaataatataagtttttgaatgctccccccatcattaacattattgctttcaagta
gtttagtagaggcaggggctggaacaggatgaactgtttaccctcctctttcatcttcaa
tcgctcacgctggagcttctgttgatttagctattttttcacttcatttagcaggaattt
cttcaattttaggagcagtaaattttattactactattattaatatacgagccccaggaa
ttacttttgaccgattacctttatttgtttgatctgttttaattacagcagttcttttat
tattatctctcccagttttagcaggagctattacaatactattgacagatcgaaatctaa
atacatctttttttgatcctgcaggaggaggtgatccaattttatatcaacacttattt-
------------------------------------------------------------
------------------------------------------------------------
------------------------------------------------------------
------------------------------------------------------------
------------------------------------------------------------
------------------------------------------------------------
------------------------------------------------------------
------------------------------------------------------------
------------------------------------------------------------
------------------------------------------------------------
------------------------------------------------------------
------------------------------------------------------------
------------------------------------------------------------
-------------------
> E. sphaerata
--atattatattttatttttggagcttgatcaggaatagtaggtacttcattaagaataa
ttattcgagctgaattaggacatcctggagccttaattggtaatgatcaaatttataacg
tagttgtaacagctcatgcttttattataatttttttcatagttatacctattataattg
gaggatttggaaattgattagtccctcttatattaggagcccccgatatagctttccctc
gaataaataatataagtttttgaatactccccccatcattaacattattgctttcaagta
gtttagtagaggcaggggccggaacaggatgaactgtttacccccctctttcatcttcaa
tcgctcacgctggagcttctgttgatttagctattttttcacttcatttagcgggaattt
cttcaattttaggagcagtaaattttattactactattattaatatacgagctccaggaa
ttacttttgatcgattacctttatttgtttgatctgttttaattacagcagttcttttat
tattatctctc-------------------------------------------------
------------------------------------------------------------
------------------------------------------------------------
------------------------------------------------------------
------------------------------------------------------------
------------------------------------------------------------
------------------------------------------------------------
------------------------------------------------------------
------------------------------------------------------------
------------------------------------------------------------
------------------------------------------------------------
------------------------------------------------------------
------------------------------------------------------------
------------------------------------------------------------
------------------------------------------------------------
-------------------
> E. capillata
-aatattatattttatttttggagcttgatcaggaatagtaggtacttcattaagaataa
ttattcgagctgaattaggacaccctggagccttaattggtaatgatcaaatttataacg
tagttgtaacagctcatgcttttattataattttttttatagttatacctattataattg
gaggatttggaaattgattagtccctcttatattaggagcccccgatatagctttccctc
gaataaataatataagtttttgaatactccccccatcattaacattattgctttcaagaa
gtttagtagaggcaggggccggaacaggatgaactgtttacccacctctttcatcttcaa
ttgctcacgctggagcttctgttgatttagcaattttttcacttcatttagcaggaattt
cttcaattttaggagcagtaaattttattactactattattaatatacgagccccaggaa
ttacttttgatcgattacccttatttgtttgatctgttttaattactgcagttcttttac
tactatctctaccagtattggcaggagctattacaatactattaacagatcga-------
------------------------------------------------------------
------------------------------------------------------------
------------------------------------------------------------
------------------------------------------------------------
------------------------------------------------------------
------------------------------------------------------------
------------------------------------------------------------
------------------------------------------------------------
------------------------------------------------------------
------------------------------------------------------------
------------------------------------------------------------
------------------------------------------------------------
------------------------------------------------------------
------------------------------------------------------------
-------------------
> E. capillata
-aatattatattttatttttggagcttgatcaggaatagtaggtacttcattaagaataa
ttattcgagctgaattaggacaccctggagccttaattggtaatgatcaaatttataacg
tagttgtaacagctcatgcttttattataattttttttatagttatacctattataattg
gaggatttggaaattgattagtccctcttatattaggagcccccgatatagctttccctc
gaataaataatataagtttttgaatactccccccatcattaacattattgctttcaagaa
gtttagtagaggcaggggccggaacaggatgaactgtttacccacctctttcatcttcaa
ttgctcacgctggagcttctgttgatttagcaattttttcacttcatttagcaggaattt
cttcaattttaggggcagtaaattttattactactattattaatatacgagccccaggaa
ttacttttgatcgattacccttatttgtttgatctgttttaattactgcagttcttttac
tactatctctaccagtattggcaggagctattacaatact--------------------
------------------------------------------------------------
------------------------------------------------------------
------------------------------------------------------------
------------------------------------------------------------
------------------------------------------------------------
------------------------------------------------------------
------------------------------------------------------------
------------------------------------------------------------
------------------------------------------------------------
------------------------------------------------------------
------------------------------------------------------------
------------------------------------------------------------
------------------------------------------------------------
------------------------------------------------------------
-------------------
> E. sphaerata
-aatattatattttatttttggagcttgatcaggaatagtaggtacttcattaagaataa
ttattcgagctgaattaggacatcctggagccttaattggtaatgatcaaatttataacg
tagttgtaacagctcatgcttttattataatttttttcatagttatacctattataattg
gaggatttggaaattgattagtccctcttatattaggagcccccgatatagctttccccc
gaataaataatataagtttttgaatgctccccccatcattaacattattgctttcaagta
gtttagtagaggcaggggccggaacaggatgaactgtttaccctcctctttcatcttcaa
tcgctcacgctggagcttctgttgatttagctattttttcacttcatttagcaggaattt
cttcaattttaggagcagtaaattttattactactattattaatatacgagccccaggaa
ttacttttgatcgattacctttatttgtttgatctgttttaattacagcagttcttttat
tattatctctcccagttttagcaggagctattacaatactattgacagatcga-------
------------------------------------------------------------
------------------------------------------------------------
------------------------------------------------------------
------------------------------------------------------------
------------------------------------------------------------
------------------------------------------------------------
------------------------------------------------------------
------------------------------------------------------------
------------------------------------------------------------
------------------------------------------------------------
------------------------------------------------------------
------------------------------------------------------------
------------------------------------------------------------
------------------------------------------------------------
-------------------
> E. subrepanda
-aatattatattttatttttggagcttgatcaggaatagtaggtacttcattaagaataa
ttattcgagctgaattaggacatcctggagccttaattggtaacgatcaaatttataacg
tagttgtaacagctcatgcttttattataatttttttcatagttatacctattataattg
gaggatttggaaattgattagtccctcttatattaggagcccccgatatagctttccctc
gaataaataatataagtttttgaatactccccccatcattaacattattgctttcaagta
gtttagtagaggcaggggccggaacaggatgaactgtttacccccctctttcatcttcaa
ttgcccacgctggagcttctgttgatttagctattttttcacttcatttagctgggattt
cttcaattttaggagcagtaaattttattactactattattaatatacgagccccaggaa
ttacttttgatcgattgcctttatttgtttgatctgttttaattacagcagttcttttat
tattatctctgccagttttagcaggagctattacaatacttttaacagatcgaaatctaa
atacatctttttttgatcccgcaggaggaggtgatccaattttatatcaacatttattt-
------------------------------------------------------------
------------------------------------------------------------
------------------------------------------------------------
------------------------------------------------------------
------------------------------------------------------------
------------------------------------------------------------
------------------------------------------------------------
------------------------------------------------------------
------------------------------------------------------------
------------------------------------------------------------
------------------------------------------------------------
------------------------------------------------------------
------------------------------------------------------------
-------------------
> E. sphaerata
-----------tttatttttggagcttgatcaggaatagtaggtacttcattaagaataa
ttattcgagctgaattaggacatcctggagccttaattggtaatgatcaaatttataacg
tagttgtaacagctcatgcttttattataatttttttcatagttatacctattataattg
gaggatttggaaattgattagtccctcttatattaggagcccccgatatagctttccccc
gaataaataatataagtttttgaatgctccccccatcattaacattattgctttcaagta
gtttagtagaggcaggggccggaacaggatgaactgtttaccctcctctttcatcttcaa
tcgctcacgctggagcttctgttgatttagctattttttcacttcatttagcaggaattt
cttcaattttaggagcagtaaattttattactactattattaatatacgagccccaggaa
ttacttttgatcgattacctttatttgtttgatctgttttaattacagcagttcttttat
tattatctctcccagttttagcaggagctattacaatactattaaca-------------
------------------------------------------------------------
------------------------------------------------------------
------------------------------------------------------------
------------------------------------------------------------
------------------------------------------------------------
------------------------------------------------------------
------------------------------------------------------------
------------------------------------------------------------
------------------------------------------------------------
------------------------------------------------------------
------------------------------------------------------------
------------------------------------------------------------
------------------------------------------------------------
------------------------------------------------------------
-------------------
> E. sphaerata
gaatattatattttatttttggagcttgatcaggaatagtaggtacttcattaagaataa
ttattcgagctgaattaggacatcctggagccttaattggtaatgatcaaatttataacg
tagttgtaacagctcatgcttttattataatttttttcatagttatacctattataattg
gaggatttggaaattgattagtccctcttatattaggagcccccgatatagctttccccc
gaataaataatataagtttttgaatactccccccatcattaacattattgctttcaagta
gtttagtagaggcaggggccggaacaggatgaactgtttacccccctctttcatcttcaa
tcgctcacgctggagcttctgttgatttagctattttttcacttcatttagcaggaattt
cttcaattttaggagcagtaaattttattactactattattaatatacgagccccaggaa
ttacttttgatcgattacctttatttgtttgatctgttttaattacagcagttcttttat
tattatctctcccagttttagcaggagctattacaatactattaacagatcga-------
------------------------------------------------------------
------------------------------------------------------------
------------------------------------------------------------
------------------------------------------------------------
------------------------------------------------------------
------------------------------------------------------------
------------------------------------------------------------
------------------------------------------------------------
------------------------------------------------------------
------------------------------------------------------------
------------------------------------------------------------
------------------------------------------------------------
------------------------------------------------------------
------------------------------------------------------------
-------------------
> E. capillata
gaatattatattttatttttggagcttgatcaggaatagtaggtacttcattaagaataa
ttattcgagctgaattaggacaccctggagccttaattggtaatgatcaaatttataacg
tagttgtaacagctcatgcttttattataattttttttatagttatacctattataattg
gaggatttggaaattgattagtccctcttatattaggagcccccgatatagctttccctc
gaataaataatataagtttttgaatactccccccatcattaacattattgctttcaagaa
gtttagtagaggcaggggccggaacaggatgaactgtttacccacctctttcatcttcaa
ttgctcacgctggagcttctgttgatttagcaattttttcacttcatttagcaggaattt
cttcaattttaggggcagtaaattttattactactattattaatatacgagccccaggaa
ttacttttgatcgattacccttatttgtttgatctgttttaattactgcagttcttttac
tactatctctaccagtattggcaggagctattacaatactattaacagatcga-------
------------------------------------------------------------
------------------------------------------------------------
------------------------------------------------------------
------------------------------------------------------------
------------------------------------------------------------
------------------------------------------------------------
------------------------------------------------------------
------------------------------------------------------------
------------------------------------------------------------
------------------------------------------------------------
------------------------------------------------------------
------------------------------------------------------------
------------------------------------------------------------
------------------------------------------------------------
-------------------
> E. capillata
-aatattatattttatttttggagcttgatcaggaatagtgggtacttcattaagaataa
ttattcgagctgaattaggacaccctggagccttaattggtaatgatcaaatttataacg
tagttgtaacagctcatgcttttattataattttttttatagttatacctattataattg
gaggatttggaaattgattagtccctcttatattaggagcccccgatatagctttccctc
gaataaataatataagtttttgaatactccccccatcattaacattattgctttcaagaa
gtttagtagaggcaggggccggaacaggatgaactgtttacccgcctctttcatcttcaa
ttgctcacgctggagcttctgttgatttagcaattttttcacttcatttagcaggaattt
cttcaattttaggagcagtaaattttattactactattattaatatacgagccccaggaa
ttacttttgatcgattacccttatttgtttgatctgttttaattactgcagttcttttac
tactatctctaccagtattggcaggagctattacaatactattaac--------------
------------------------------------------------------------
------------------------------------------------------------
------------------------------------------------------------
------------------------------------------------------------
------------------------------------------------------------
------------------------------------------------------------
------------------------------------------------------------
------------------------------------------------------------
------------------------------------------------------------
------------------------------------------------------------
------------------------------------------------------------
------------------------------------------------------------
------------------------------------------------------------
------------------------------------------------------------
-------------------
> E. sphaerata
-aatattatattttatttttggagcttgatcaggaatagtaggtacttcattaagaataa
ttattcgagctgaattaggacatcctggagccttaattggtaatgatcaaatttataacg
tagttgtaacagctcatgcttttattataatttttttcatagttatacctattataattg
gaggatttggaaattgattagtccctcttatattaggagcccccgatatagctttccccc
gaataaataatataagtttttgaatgctccccccatcattaacattattgctttcaagta
gtttagtagaggcaggggccggaacaggatgaactgtttaccctcctctttcatcttcaa
tcgctcacgctggagcttctgttgatttagctattttttcacttcatttagcaggaattt
cttcaattttaggagcagtaaattttattactactattattaatatacgagccccgggaa
ttacttttgatcgattacctttatttgtttgatctgttttaattacagcagttcttttat
tattatctctcccagttttagcaggagctattacaatactattgacagatcgaaatctaa
atacatctttttttgatcctgcaggaggaggtgatccaattttatatcaacacttattt-
------------------------------------------------------------
------------------------------------------------------------
------------------------------------------------------------
------------------------------------------------------------
------------------------------------------------------------
------------------------------------------------------------
------------------------------------------------------------
------------------------------------------------------------
------------------------------------------------------------
------------------------------------------------------------
------------------------------------------------------------
------------------------------------------------------------
------------------------------------------------------------
-------------------
> E. capillata
-aatattatattttatttttggagcttgatcaggaatagtaggtacttcattaagaataa
ttattcgagctgaattaggacaccctgganccttaattggtaatgatcaaatttataacg
tagttgtaacagctcatgcttttattataattttttttatagttatacctattataattg
gaggatttggaaattgattagtccctcttatattaggagcccccgatatagctttccctc
gaataaataatataagtttttgaatactccccccatcattaacattattgctttcaagaa
gtttagtagaggcaggggccggaacaggatgaactgtttacccacctctttcatcttcaa
ttgctcacgctggagcttctgttgatttagcaattttttcacttcatttagcaggaattt
cttcaattttaggagcagtaaattttattactactattattaatatacgagccccaggaa
ttacttttgatcgattgcccttatttgtttgatctgttttaattactgcagttcttttac
tactatctctaccagtattggcaggagctattacaatactattaacagatcg--------
------------------------------------------------------------
------------------------------------------------------------
------------------------------------------------------------
------------------------------------------------------------
------------------------------------------------------------
------------------------------------------------------------
------------------------------------------------------------
------------------------------------------------------------
------------------------------------------------------------
------------------------------------------------------------
------------------------------------------------------------
------------------------------------------------------------
------------------------------------------------------------
------------------------------------------------------------
-------------------
> E. capillata
-aatattatattttatttttggagcttgatcaggaatagtaggtacttcattaagaataa
ttattcgagctgaattaggacaccctggagccttaattggtaatgatcaaatttacaacg
tagttgtaacagctcatgcttttattataattttttttatagttatacctattataattg
gaggatttggaaattgattagtccctcttatattaggagcccccgatatagctttccctc
gaataaataatataagtttttgaatactccccccatcattaacattattgctttcaagaa
gtttagtagaggcaggggccggaacaggatgaactgtttacccacctctttcatcttcaa
ttgctcacgctggagcttctgttgatttagcaattttttcacttcatttagcaggaattt
cttcaattttaggggcagtaaattttattactactattattaatatacgagccccaggaa
ttacttttgatcgattacccttatttgtttgatctgttttaattactgcagttcttttac
tactatctctaccagtattggcaggagctattacaatactattaaca-------------
------------------------------------------------------------
------------------------------------------------------------
------------------------------------------------------------
------------------------------------------------------------
------------------------------------------------------------
------------------------------------------------------------
------------------------------------------------------------
------------------------------------------------------------
------------------------------------------------------------
------------------------------------------------------------
------------------------------------------------------------
------------------------------------------------------------
------------------------------------------------------------
------------------------------------------------------------
-------------------
> E. sphaerata
-aatattatattttatttttggagcttgatcaggaatagtaggtacttcattaagaataa
ttattcgagctgaattaggacatcctggagccttaattggtaatgatcaaatttataacg
tagttgtaacagctcatgcttttattataatttttttcatagttatacctattataattg
gaggatttggaaattgattagtccctcttatattaggagcccccgatatagctttccccc
gaataaataatataagtttttgaatgctccccccatcattaacattattgctttcaagta
gtttagtagaggcaggggccggaacaggatgaactgtttaccctcctctttcatcttcaa
tcgctcacgctggagcttctgttgatttagctattttttcacttcatttagcaggaattt
cttcaattttaggagcagtaaattttattactactattattaatatacgagccccaggaa
ttacttttgatcgattacctttatttgtttgatctgttttaattacagcagttcttttat
tattatctctcccagttttagcaggagctattacaatactattgacagatcgaaatctaa
atacatctttttttgatcctgcaggagggggtgatccaattttatatcaacacttattt-
------------------------------------------------------------
------------------------------------------------------------
------------------------------------------------------------
------------------------------------------------------------
------------------------------------------------------------
------------------------------------------------------------
------------------------------------------------------------
------------------------------------------------------------
------------------------------------------------------------
------------------------------------------------------------
------------------------------------------------------------
------------------------------------------------------------
------------------------------------------------------------
-------------------
> E. subrepanda
-aatattatattttatttttggagcttgatcaggaatagtaggtacttcattaagaataa
ttattcgagctgaattaggacatcctggagccttaattggtaacgatcaaatttataacg
tagttgtaacagctcatgcttttattataatttttttcatagttatacctattataattg
gaggatttggaaattgattagtccctcttatattaggagcccccgatatagctttccctc
gaataaataatataagtttttgaatactccccccatcattaacattattgctttcaagta
gtttagtagaggcaggggctggaacagggtgaactgtttacccccctctttcatcttcaa
ttgcccacgctggggcttctgttgatttagctattttttcacttcatttagctgggattt
cttcaattttaggggcagtaaattttattactactattattaatatacgagccccaggaa
ttacttttgatcgattgcctttatttgtttggtctgttttaattacagcagttcttttat
tattatctctgccagttttagcaggagctattacaatacttttaacagatcgaaatctaa
atacatctttttttgatcccgcaggaggaggtgatccaattttatatcaacattt-----
------------------------------------------------------------
------------------------------------------------------------
------------------------------------------------------------
------------------------------------------------------------
------------------------------------------------------------
------------------------------------------------------------
------------------------------------------------------------
------------------------------------------------------------
------------------------------------------------------------
------------------------------------------------------------
------------------------------------------------------------
------------------------------------------------------------
------------------------------------------------------------
-------------------
> E. capillata
------------------------------------------------------------
------------------gacaccctggagccttaattggtaatgatcaaatttataang
tagttgtaacagctcatgcttttattataattttttttatagttatacctattataattg
gaggatttggaaattgattagtccctcttatattaggagcccccgatatagctttccctc
gaataaataatataagtttttgaatactccccccatcattaacattattgctttcaagaa
gtttagtagaggcaggggccggaacaggatgaactgtttacccacctctttcatcttcaa
ttgctcacgctggagcttctgttgatttagcaattttttcacttcatttagcaggaattt
cttcaattttaggggcagtaaattttattactactattattaatatacgagccccaggaa
ttacttttgatcgattacccttatttgtttgatctgttttaattactgcagttcttttac
tactatctctaccagtattggcagnagctattacaatactattaacagatcgaaat----
------------------------------------------------------------
------------------------------------------------------------
------------------------------------------------------------
------------------------------------------------------------
------------------------------------------------------------
------------------------------------------------------------
------------------------------------------------------------
------------------------------------------------------------
------------------------------------------------------------
------------------------------------------------------------
------------------------------------------------------------
------------------------------------------------------------
------------------------------------------------------------
------------------------------------------------------------
-------------------
> E. capillata
-aatattatattttatttttggagcttgatcaggaatagtaggtacttcattaagaataa
ttattcgagctgaattaggacaccctggagccttaattggtaatgatcaaatttataacg
tagttgtaacagctcatgcttttattataattttttttatagttatacctattataattg
gaggatttggaaattgattagtccctcttatattaggagcccccgatatagctttccctc
gaataaataatataagtttttgaatactccccccatcattaacattattgctttcaagaa
gtttagtagaggcaggggccggaacaggatgaactgtttacccacctctttcatcttcaa
ttgctcacgctggagcttctgttgatttagcaattttttcacttcatttagcaggaattt
cttcaattttaggagcagtaaattttattactactattattaatatacgagccccaggaa
ttacttttgatcgattacccttatttgtttgatctgttttaattactgcagttcttttac
tactatctctaccagtattggcaggagctattacaatactattaacagatcgaaatctaa
atacatctttttttgatcctgcaggaggaggagatccaa---------------------
------------------------------------------------------------
------------------------------------------------------------
------------------------------------------------------------
------------------------------------------------------------
------------------------------------------------------------
------------------------------------------------------------
------------------------------------------------------------
------------------------------------------------------------
------------------------------------------------------------
------------------------------------------------------------
------------------------------------------------------------
------------------------------------------------------------
------------------------------------------------------------
-------------------
> E. capillata
-aatattatattttatttttggagcttgatcaggaatagtaggtacttcattaagaataa
ttattcgagctgaattaggacatcctggagccttaattggtaatgatcaaatttataacg
tagttgtaacagctcatgcttttattataattttttttatagttatacctattataattg
gaggatttggaaattgattagtccctcttatattaggagcccccgatatagctttccctc
gaataaataatataagtttttgaatactccccccatcattaacattattgctttcaagaa
gtttagtagaggcaggggccggaacaggatgaactgtttacccacctctttcatcttcaa
ttgctcacgctggagcttctgttgatttagcaattttttcacttcatttagcaggaattt
cttcaattttaggggcagtaaattttattactactattattaatatacgagccccaggaa
ttacttttgatcgattacccttatttgtttgatctgttttaattactgcagttcttttac
tactatctctaccagtattggcaggagctattacaatactattaacagatcgaaatctaa
atacatctttttttg---------------------------------------------
------------------------------------------------------------
------------------------------------------------------------
------------------------------------------------------------
------------------------------------------------------------
------------------------------------------------------------
------------------------------------------------------------
------------------------------------------------------------
------------------------------------------------------------
------------------------------------------------------------
------------------------------------------------------------
------------------------------------------------------------
------------------------------------------------------------
------------------------------------------------------------
-------------------
> E. breviflagellata
-aatattatattttatttttggagcttgatcaggaatagtaggtacttcattaagaataa
ttattcgagctgaattaggccaccctggagccttaattggtaatgatcaaatttataacg
tagttgtaacagctcatgcttttattataatttttttcatagttatacctattataattg
gaggatttggaaattgattagtccctcttatattaggagcccccgatatagctttccccc
gaataaataatataagtttttgaatactccccccatcattaacactattgctttcaagaa
gtttagtagaagcaggggccggaacaggatgaactgtttatcctcccctttcatcttcaa
ttgcccatgctggagcttctgttgatttagctattttttcacttcatttagcagggattt
cttcaattttaggagcagtaaattttattactactattattaatatacgagccccaggaa
ttacttttgatcgattacctttatttgtttgatctgttttaattacagcagttcttttat
tattatccttaccagttttagctggagctattacaatattattaacagatcgaaatttaa
atacatctttttttgatcctgcaggagggggtgatcctattttataccaacatttattc-
------------------------------------------------------------
------------------------------------------------------------
------------------------------------------------------------
------------------------------------------------------------
------------------------------------------------------------
------------------------------------------------------------
------------------------------------------------------------
------------------------------------------------------------
------------------------------------------------------------
------------------------------------------------------------
------------------------------------------------------------
------------------------------------------------------------
------------------------------------------------------------
-------------------
> E. repanda
-aatattatattttatttttggagcttgatcaggaatagtaggtacttcattaagaataa
ttattcgagctgaattagggcaccctggagccttaattggtaatgatcaaatttataacg
tagttgtaacagctcatgcttttattataattttttttatagttatgcctattataattg
gaggattcggaaattgattagtccctcttatattaggagcccccgacatagctttccccc
gaataaataatataagtttttgaatactacccccatcattaacattattgctttcaagta
gtttagtagaggcaggggccggaacaggatgaactgtttaccctcctctttcatcatcaa
ttgctcacgctggagcttctgttgatttagccattttttcccttcatttagcagggattt
cttcaattttaggagcagtaaattttattactactattattaatatacgagccccaggaa
ttactttcgatcgattacctttatttgtttgatctgttttaattacagcagttcttttat
tattatctttgccagttttagcaggagctattacaatactattaacagatcgaaatctaa
atacatctttttttgatcctgcaggaggag------------------------------
------------------------------------------------------------
------------------------------------------------------------
------------------------------------------------------------
------------------------------------------------------------
------------------------------------------------------------
------------------------------------------------------------
------------------------------------------------------------
------------------------------------------------------------
------------------------------------------------------------
------------------------------------------------------------
------------------------------------------------------------
------------------------------------------------------------
------------------------------------------------------------
-------------------
> E. capillata
--atattatattttatttttggagcttgatcaggaatagtaggtacttcattaagaataa
ttattcgagctgaattaggacaccctggagccttaattggtaatgatcaaatttacaacg
tagttgtaacagctcatgcttttattataattttttttatagttatacctattataattg
gaggatttggaaattgattagtccctcttatattaggagcccccgatatagctttccctc
gaataaataatataagtttttgaatactccccccatcattaacattattgctttcaagaa
gtttagtagaggcaggggccggaacaggatgaactgtttacccacctctttcatcttcaa
ttgctcacgctggagcttctgttgatttagcaattttttcacttcatttagcaggaattt
cttcaattttaggagcagtaaattttattactactattattaatatacgagccccaggaa
ttacttttgatcgattacccttatttgtttgatctgttttaattactgcagttcttttac
tactatctctaccagtattggcaggagctattacaatactattaacagatcga-------
------------------------------------------------------------
------------------------------------------------------------
------------------------------------------------------------
------------------------------------------------------------
------------------------------------------------------------
------------------------------------------------------------
------------------------------------------------------------
------------------------------------------------------------
------------------------------------------------------------
------------------------------------------------------------
------------------------------------------------------------
------------------------------------------------------------
------------------------------------------------------------
------------------------------------------------------------
-------------------
> E. capillata
--------------atttttggagcttgatcaggaatagtaggtacttcattaagaataa
ttattcgagctgaattaggacaccctggagccttaattggtaatgatcaaatttataacg
tagttgtaacagctcatgcttttattataattttttttatagttatacctattataattg
gaggatttggaaattgattagtccctcttatattaggagcccccgatatagctttccctc
gaataaataatataagtttttgaatactccccccatcattaacattattgctttcaagaa
gtttagtagaggcaggggccggaacaggatgaactgtttacccacctctttcatcttcaa
ttgctcacgctggagcttctgttgatttagcaattttttcacttcatttagcaggaattt
cttcaattttaggagcagtaaattttattactactattattaatatacgagccccaggaa
ttacttttgatcgattacccttatttgtttgatctgttttaattactgcagttcttttac
tactatctctaccagtattggcaggagctattacaatactattaacagatcga-------
------------------------------------------------------------
------------------------------------------------------------
------------------------------------------------------------
------------------------------------------------------------
------------------------------------------------------------
------------------------------------------------------------
------------------------------------------------------------
------------------------------------------------------------
------------------------------------------------------------
------------------------------------------------------------
------------------------------------------------------------
------------------------------------------------------------
------------------------------------------------------------
------------------------------------------------------------
-------------------
> E. capillata
gaatattatattttatttttggagcttgatcaggaatagtaggtacttcattaagaataa
ttattcgagctgaattaggacaccctggagccttaattggtaatgatcaaatttataacg
tagttgtaacagctcatgcttttattataattttttttatagttatacctattataattg
gaggatttggaaattgattagtccctcttatattaggagcccccgatatagctttccctc
gaataaataatataagtttttgaatactccccccatcattaacattattgctttcaagaa
gtttagtagaggcaggggccggaacaggatgaactgtttacccacctctttcatcttcaa
ttgctcacgctggagcttctgttgatttagcaattttttcacttcatttagcaggaattt
cttcaattttaggggcagtaaattttattactactattattaatatacgagccccaggaa
ttacttttgatcgattacccttatttgtttgatctgttttaattactgcagttcttttac
tactatctctaccagtattggcaggagctattacaatactattaacagatcg--------
------------------------------------------------------------
------------------------------------------------------------
------------------------------------------------------------
------------------------------------------------------------
------------------------------------------------------------
------------------------------------------------------------
------------------------------------------------------------
------------------------------------------------------------
------------------------------------------------------------
------------------------------------------------------------
------------------------------------------------------------
------------------------------------------------------------
------------------------------------------------------------
------------------------------------------------------------
-------------------
> E. capillata
-----------tttatttttggagcttgatcaggaatagtaggtacttcattaagaataa
ttattcgagctgaattaggacaccctggagccttaattggtaatgatcaaatttataacg
tagttgtaacagctcatgcttttattataattttttttatagttatacctattataattg
gaggatttggaaattgattagtccctcttatattaggagcccccgatatagctttccctc
gaataaataatataagtttttgaatactccccccatcattaacattattgctttcaagaa
gtttagtagaggcaggggccggaacaggatgaactgtttacccacctctttcatcttcaa
ttgctcacgctggagcttctgttgatttagcaattttttcacttcatttagcaggaattt
cttcaattttaggggcagtaaattttattactactattattaatatacgagccccaggaa
ttacttttgatcgattacccttatttgtttgatctgttttaattactgcagttcttttac
tactatctctaccagtattggcaggagctattacaata----------------------
------------------------------------------------------------
------------------------------------------------------------
------------------------------------------------------------
------------------------------------------------------------
------------------------------------------------------------
------------------------------------------------------------
------------------------------------------------------------
------------------------------------------------------------
------------------------------------------------------------
------------------------------------------------------------
------------------------------------------------------------
------------------------------------------------------------
------------------------------------------------------------
------------------------------------------------------------
-------------------
> E. capillata
--atattatattttatttttggagcttgatcaggaatagtaggtacttcattaagaataa
ttattcgagctgaattaggacaccctggagccttaattggtaatgatcaaatttataacg
tagttgtaacagctcatgcttttattataattttttttatagttatacctattataattg
gaggatttggaaattgattagtccctcttatattaggagcccccgatatagctttccctc
gaataaataatataagtttttgaatactccccccatcattaacattattgctttcaagaa
gtttagtagaggcaggggccggaacaggatgaactgtttacccacctctttcatcttcaa
ttgctcacgctggagcttctgttgatttagcaattttttcacttcatttagcaggaattt
cttcaattttaggggcagtaaattttattactactattattaatatacgagccccaggaa
ttacttttgatcgattacccttatttgtttgatctgttttaattactgcagttcttttac
tactatct----------------------------------------------------
------------------------------------------------------------
------------------------------------------------------------
------------------------------------------------------------
------------------------------------------------------------
------------------------------------------------------------
------------------------------------------------------------
------------------------------------------------------------
------------------------------------------------------------
------------------------------------------------------------
------------------------------------------------------------
------------------------------------------------------------
------------------------------------------------------------
------------------------------------------------------------
------------------------------------------------------------
-------------------
> E. repanda
-aatattatattttatttttggagcttgatcaggaatagtaggtacttcattaagaataa
ttattcgagctgaattagggcaccctggagccttaattggtaatgatcaaatttataacg
tagttgtaacagctcatgcttttattataattttttttatagttatgcctattataattg
gaggattcggaaattgattagtccctcttatattaggagcccccgacatagctttccccc
gaataaataatataagtttttgaatactgcccccatcattaacattattgctttcaagta
gtttagtagaggcaggggccggaacaggatgaactgtttaccctcctctttcatcatcaa
ttgctcacgctggagcttctgttgatttagccattttttcccttcatttagcagggattt
cttcaattttaggagcagtaaattttattactactattattaatatacgagccccaggaa
ttactttcgatcgattgcctttatttgtttgatctgttttaattacagcagttcttttat
tattatctctgccagttttagcaggagctattacaatactattaacagatcgaaatctaa
atacatctttttttgaccctgcaggaggaggtgatccaattttataccaacatttattt-
------------------------------------------------------------
------------------------------------------------------------
------------------------------------------------------------
------------------------------------------------------------
------------------------------------------------------------
------------------------------------------------------------
------------------------------------------------------------
------------------------------------------------------------
------------------------------------------------------------
------------------------------------------------------------
------------------------------------------------------------
------------------------------------------------------------
------------------------------------------------------------
-------------------
> E. capillata
-aatattatattttatttttggagcttgatcaggaatagtaggtacttcattaagaataa
ttattcgagctgaattaggacaccctggagccttaattggtaatgatcaaatttataacg
tagttgtaacagctcatgcttttattataattttttttatagttatacctattataattg
gaggatttggaaattgattagtccctcttatattaggagcccccgatatagctttccctc
gaataaataatataagtttttgaatactccccccatcattaacattattgctttcaagaa
gtttagtagaggcaggggccggaacaggatgaactgtttacccacctctttcatcttcaa
ttgctcacgctggagcttctgttgatttagcaattttttcacttcatttagcaggaattt
cttcaattttaggagcagtaaattttattactactattattaatatacgagccccaggaa
ttacttttgatcgattgcccttatttgtttgatctgttttaattactgcagttcttttac
tactatctctaccagtattggcaggagctattacaatactattaacagatcgaaatctaa
atnn--------------------------------------------------------
------------------------------------------------------------
------------------------------------------------------------
------------------------------------------------------------
------------------------------------------------------------
------------------------------------------------------------
------------------------------------------------------------
------------------------------------------------------------
------------------------------------------------------------
------------------------------------------------------------
------------------------------------------------------------
------------------------------------------------------------
------------------------------------------------------------
------------------------------------------------------------
-------------------
> E. curvata
--atattatattttatttttggagcttgatcaggaatagtgggtacttctttaagaataa
ttattcgagctgaattaggacaccctggcgccctaattggtaatgatcaaatttataatg
tagttgtaacagctcatgcttttattataattttttttatagttatacctattataattg
gaggatttggaaattgattagtccctcttatattaggagcccccgatatagctttccctc
gaataaataatataagtttttgaatgctccccccatcattaacattgttactttcaagaa
gtttagtagaagcaggggctggtacagggtgaactgtttacccccctctttcatcttcaa
ttgctcatgctggagcttctgttgatttagctattttttcacttcatttagcagggattt
cttcaattttaggagcagtaaattttattactactattattaatatacgagctccaggaa
tcacctttgatcgattgcctttatttgtttgatctgttttaattacagcagttcttttat
tattatctctgccagttttagcaggagctattacaatactactaacagatcga-------
------------------------------------------------------------
------------------------------------------------------------
------------------------------------------------------------
------------------------------------------------------------
------------------------------------------------------------
------------------------------------------------------------
------------------------------------------------------------
------------------------------------------------------------
------------------------------------------------------------
------------------------------------------------------------
------------------------------------------------------------
------------------------------------------------------------
------------------------------------------------------------
------------------------------------------------------------
-------------------
> E. neorepanda
-aatattatattttatttttggagcttgatcaggaatagtaggtacttcattaagaataa
ttattcgagctgaactaggacatcctggagccttaattggtaatgatcaaatttataacg
tagttgtaacagctcatgcttttattataatttttttcatagttatacctattataattg
gaggatttggaaattgattagtccctcttatattaggagcccccgatatagctttccccc
gaataaataatataagtttttgaatattacccccatcattaacattattgctttcaagaa
gtttagtagaggcaggggccggaacagggtgaactgtttatcctcctctttcatcttcaa
ttgctcacgctggagcctctgttgatttagcaattttttcacttcatttagcaggaatct
cttcaattttaggagcagtaaattttattactactattattaatatacgagccccaggaa
tcacttttgatcgattacccttatttgtttgatctgttttaattacagcagttcttttac
ttctttctctaccagtattagcaggagctattacaatactattaacagatcgaaatctaa
atacatctttttttgatcccgcaggaggaggt----------------------------
------------------------------------------------------------
------------------------------------------------------------
------------------------------------------------------------
------------------------------------------------------------
------------------------------------------------------------
------------------------------------------------------------
------------------------------------------------------------
------------------------------------------------------------
------------------------------------------------------------
------------------------------------------------------------
------------------------------------------------------------
------------------------------------------------------------
------------------------------------------------------------
-------------------
> E. parva
-aatattatattttatttttggagcttgatcaggaatagtaggtacttcattaagaataa
ttattcgagctgaattaggacaccctggagccttaattggtaatgatcaaatttataacg
tagttgtaacagctcatgcttttattataatttttttcatagttatacctattataattg
gaggatttggaaattgattagttcctcttatattaggagcccccgatatagctttccctc
gaataaataatataagtttttgaatactccccccatcattaacattattgctttcaagaa
gtttagtagaggcaggggccggaacagggtgaactgtttaccctcctctttcatcttcaa
ttgcccacgctggagcttctgttgatttagcaattttttcacttcatttagcaggaattt
cttcaattttaggggcggtaaattttattactactattattaatatacgagccccaggaa
ttacttttgatcgattacctttatttgtttgatctgttttaattaccgcagttcttttac
tattatctttaccagttttagcaggagctatcacaatattattaacagatcgaaatctaa
atacctctttttttgatcctgcaggaggggg-----------------------------
------------------------------------------------------------
------------------------------------------------------------
------------------------------------------------------------
------------------------------------------------------------
------------------------------------------------------------
------------------------------------------------------------
------------------------------------------------------------
------------------------------------------------------------
------------------------------------------------------------
------------------------------------------------------------
------------------------------------------------------------
------------------------------------------------------------
------------------------------------------------------------
-------------------
> E. neorepanda
-------------------------------------agtaggtacttcattaagaataa
ttattcgagctgaactaggacatcctggagccttaattggtaatgatcaaatttataacg
tagttgtaacagctcatgcttttattataatttttttcatagttatacctattataattg
gaggatttggaaattgattagtccctcttatattaggagcccccgatatagctttccccc
gaataaataatataagtttttgaatattacccccatcattaacattattgctttcaagaa
gtttagtagaggcaggggccggaacagggtgaactgtttatccccctctttcatcttcaa
ttgctcacgctggagcctctgttgatttagcaattttttcacttcatttagcaggaatct
cttcaattttaggagcagtaaattttattactactattattaatatacgagccccaggaa
tcacttttgatcgattacccttatttgtttgatctgttttaattacagcagttcttttac
ttctttctctgccagtattagcaggagctattacaatactattaacagatcgaaatctaa
atacatctttttttgatcctgcaggaggaggtgatccaattttatatcaacatttattt-
------------------------------------------------------------
------------------------------------------------------------
------------------------------------------------------------
------------------------------------------------------------
------------------------------------------------------------
------------------------------------------------------------
------------------------------------------------------------
------------------------------------------------------------
------------------------------------------------------------
------------------------------------------------------------
------------------------------------------------------------
------------------------------------------------------------
------------------------------------------------------------
-------------------
> E. parva
-aatattatattttatttttggagcttgatcaggaatagtaggtacttcattaagaataa
ttattcgagctgaattaggacaccctggagccttaattggtaacgatcaaatttataacg
tagttgtaacagctcatgcttttattataatttttttcatagttatacctattataattg
gaggatttggaaattgattagttcctcttatattaggagcccccgatatagctttccctc
gaataaataatataagtttttgaatactccccccatcattaacattattgctttcaagaa
gtttagtagaggcaggggccggaacagggtgaactgtttaccctcctctttcatcttcaa
ttgcccacgctggagcttctgttgatttagcaattttttcacttcatttagcaggaattt
cttcaattttaggggcggtaaattttattactactattattaatatacgagccccaggaa
ttacttttgatcgattacctttatttgtttgatctgttttaattaccgcagttcttttac
tattatctttaccagttttagcaggagctatcacaatattattaacagatcgaaatctaa
atacctctttttttgatcctgcaggagggggtgatccaattttatatcaacatttattt-
------------------------------------------------------------
------------------------------------------------------------
------------------------------------------------------------
------------------------------------------------------------
------------------------------------------------------------
------------------------------------------------------------
------------------------------------------------------------
------------------------------------------------------------
------------------------------------------------------------
------------------------------------------------------------
------------------------------------------------------------
------------------------------------------------------------
------------------------------------------------------------
-------------------
> E. parva
-aatattatattttatttttggagcttgatcaggaatagtaggtacttcattaagaataa
ttattcgagctgaattaggacaccctggagccttaattggtaatgatcaaatttataacg
tagttgtaacagctcatgcttttattataatttttttcatagttatacctattataattg
gaggatttggaaattgattagttcctcttatattaggagcccccgatatagctttccctc
gaataaataatataagtttttgaatactccccccatcattaacattattgctttcaagaa
gtttagtagaggcaggggccggaacagggtgaactgtttaccctcctctttcatcttcaa
ttgcccacgctggagcttctgttgatttagcaattttttcacttcatttagcaggaattt
cttcaattttaggggcggtaaattttattactactattattaatatacgagccccaggaa
ttacttttgatcgattacctttatttgtttggtctgttttaattaccgcagttcttttac
tattatctttaccagttttagcaggagctatcacaatattattaacagatcgaaatctaa
atacctctttttttgatcccgcaggagggggtgatccaattttatatcaacatttattt-
------------------------------------------------------------
------------------------------------------------------------
------------------------------------------------------------
------------------------------------------------------------
------------------------------------------------------------
------------------------------------------------------------
------------------------------------------------------------
------------------------------------------------------------
------------------------------------------------------------
------------------------------------------------------------
------------------------------------------------------------
------------------------------------------------------------
------------------------------------------------------------
-------------------
> E. neorepanda
-aatattatattttatttttggagcttgatcaggaatagtaggtacttcattaagaataa
ttattcgagctgaactaggacatcctggagccttaattggtaatgatcaaatttataacg
tagttgtaacagctcatgcttttattataatttttttcatagttatacctattataattg
gaggatttggaaattgattagtccctcttatattaggagcccccgatatagctttccccc
gaataaataatataagtttttgaatattacccccatcattaacattattgctttcaagaa
gtttagtagaggcaggggccggaacagggtgaactgtttatccccctctttcatcttcaa
ttgctcacgctggagcctctgttgatttagcaattttttcacttcatttagcaggaatct
cttcaattttaggagcagtaaattttattactactattattaatatacgagccccaggaa
tcacttttgatcgattaccattatttgtttgatctgttttaattacagcagttcttttac
ttctttctctaccagtattagcaggagctattacaatactattaacagatcgaaatctaa
atacatctttttttgatcctgcaggaggaggtgatccaattttataccaacatttattt-
------------------------------------------------------------
------------------------------------------------------------
------------------------------------------------------------
------------------------------------------------------------
------------------------------------------------------------
------------------------------------------------------------
------------------------------------------------------------
------------------------------------------------------------
------------------------------------------------------------
------------------------------------------------------------
------------------------------------------------------------
------------------------------------------------------------
------------------------------------------------------------
-------------------
> E. parva
-aatattatattttatttttggagcttgatcaggaatagtaggtacttcattaagaataa
ttattcgagctgaattaggacaccctggagccttaattggtaatgatcaaatttataacg
tagttgtaacagctcatgcttttattataatttttttcatagttatacctattataattg
gaggatttggaaattgattagttcctcttatattaggagcccccgatatagctttccctc
gaataaataatataagtttttgaatactccccccatcattaacattattgctttcaagaa
gtttagtagaggcaggggccggaacagggtgaactgtttaccctcctctttcatcttcaa
ttgcccacgctggggcttctgttgatttagcaattttttcacttcatttagcaggaattt
cttcaattttaggggcggtaaattttattactactattattaatatacgagccccaggaa
ttacttttgatcgattacctttatttgtttgatctgttttaattaccgcagttcttttac
tattatctttaccagttttagcaggagctatcacaatattattaacagatcgaaatctaa
atacctctttttttgatcctgcaggagggggtgatccaattttatatcaacatttattt-
------------------------------------------------------------
------------------------------------------------------------
------------------------------------------------------------
------------------------------------------------------------
------------------------------------------------------------
------------------------------------------------------------
------------------------------------------------------------
------------------------------------------------------------
------------------------------------------------------------
------------------------------------------------------------
------------------------------------------------------------
------------------------------------------------------------
------------------------------------------------------------
-------------------
> E. parva
-aatattatattttatttttggagcttgatcaggaatagtaggtacttcattaagaataa
ttattcgagctgaattaggacaccctggagccttaattggtaatgatcaaatttataacg
tagttgtaacagctcatgcttttattataatttttttcatagttatacctattataattg
gaggatttggaaattgattagttcctcttatattaggagcccccgatatagctttccctc
gaataaataatataagtttttgaatactccccccatcattaacattattgctttcaagaa
gtttagtagaggcaggggccggaacagggtgaactgtttaccctcctctttcatcttcaa
ttgcccacgctggagcttctgttgatttagcaattttttcacttcatttagcaggaattt
cttcaattttaggggcggtaaattttattactactattattaatatacgagccccaggaa
ttacttttgatcgattacctttatttgtttgatctgttttaattaccgcagttcttttac
tattatctttaccagttttagcaggagctatcacaatattattaacagatcgaaatctaa
atacctctttttttgatcctgcaggagggggtgatccaattttatatcaacatttattt-
------------------------------------------------------------
------------------------------------------------------------
------------------------------------------------------------
------------------------------------------------------------
------------------------------------------------------------
------------------------------------------------------------
------------------------------------------------------------
------------------------------------------------------------
------------------------------------------------------------
------------------------------------------------------------
------------------------------------------------------------
------------------------------------------------------------
------------------------------------------------------------
-------------------
> E. parva
-aatattatattttatttttggagcttgatcaggaatagtaggtacttcattaagaataa
ttattcgagctgaattagggcaccctggagccttaattggtaatgatcaaatttataacg
tagttgtaacagctcatgcttttattataatttttttcatagttatacctattataattg
gaggatttggaaattgattagttcctcttatattaggagcccccgatatagctttccctc
gaataaataatataagtttttgaatactccccccatcattaacattattgctttcaagaa
gtttagtagaggcaggggccggaacagggtgaacngtttaccctcctctttcatcttcaa
ttgcccacgctggagcttctgttgatttagcaattttttcacttcatttagcaggaattt
cttcaattttaggggcggtaaattttattactactattattaatatacgagccccaggaa
ttacttttgatcgattacctttatttgtttgatctgttttaattaccgcagttcttttac
tattatctttaccagttttagcaggagctatcacaatattattaacagatcgaaatctaa
atacctctttttttgatcctgcaggagggggtgatccaattttatatcaacatttattt-
------------------------------------------------------------
------------------------------------------------------------
------------------------------------------------------------
------------------------------------------------------------
------------------------------------------------------------
------------------------------------------------------------
------------------------------------------------------------
------------------------------------------------------------
------------------------------------------------------------
------------------------------------------------------------
------------------------------------------------------------
------------------------------------------------------------
------------------------------------------------------------
-------------------
> E. toyoheii
-aatattatattttatttttggagcttgatcaggaatagttggtacttcattaagaataa
ttattcgagctgaattaggacatcccggtgccttaattggaaatgatcaaatttataacg
tagttgttactgcacacgcttttattataattttttttatagttatacctattataatcg
gaggatttggaaattgattagttcctcttatattaggagcccccgatatagctttccctc
gaataaataatataagtttttgaatgttacctccctcactaacattattactttcaagaa
gtttagtagaagcaggggccggaacagggtgaactgtctatccccctctctcttcttcaa
tcgctcacgctggggcatctgttgatttagctattttttctcttcatttagcagggattt
cttcaattttaggagcagtaaattttattactactattattaatatacgagccccaggta
ttacattcgaccgactacctttatttgtatgatctgttttaattacagcagtacttcttc
ttttatctctaccagtattagcaggagctatcactatattattaacagatcgaaatctaa
atacttctttttttgatcctgcgggagggggagatccaattctatatcaacacttatt--
------------------------------------------------------------
------------------------------------------------------------
------------------------------------------------------------
------------------------------------------------------------
------------------------------------------------------------
------------------------------------------------------------
------------------------------------------------------------
------------------------------------------------------------
------------------------------------------------------------
------------------------------------------------------------
------------------------------------------------------------
------------------------------------------------------------
------------------------------------------------------------
-------------------
> E. rohdendorfi
-aatactatattttatttttggagcttgatcaggaatagttggtacttctttaagaataa
ttattcgagccgaattaggacaccccggagccttaattggaaatgatcaaatttataacg
tagttgttactgcacacgcttttatcataattttttttatagttatacctattataattg
gaggatttggaaattgattagtcccattaatattaggagcacccgatatagcttttccgc
gaataaataatataagtttttgaatgttacccccttcactaacattattactttcaagaa
gtttagtagaagcaggggctggaacaggatgaactgtctaccctcccctttcttcatcaa
tcgcccatgccggagcatccgttgatttagctattttttctttacatttagctggaattt
cttcaattttaggagcagtaaattttattacaactattattaacatacgagccccaggaa
ttacttttgatcgattacctttatttgtgtggtctgtcttaatcacagctgttcttcttt
tattatctttacctgtactagctggagctattactatactactaacagatcgaaatctta
atacttctttttttgatcctgcaggtggggga----------------------------
------------------------------------------------------------
------------------------------------------------------------
------------------------------------------------------------
------------------------------------------------------------
------------------------------------------------------------
------------------------------------------------------------
------------------------------------------------------------
------------------------------------------------------------
------------------------------------------------------------
------------------------------------------------------------
------------------------------------------------------------
------------------------------------------------------------
------------------------------------------------------------
-------------------
> E. spatulata
-aatattatattttatttttggagcttgatcaggaatagtaggtacttcattaagaataa
ttattcgagctgaattaggacatcctggagccttaattggtaatgatcaaatttataacg
tagttgtaacagctcatgcttttattataatttttttcatagttatacctattataattg
gaggatttggaaattgattagtccctcttatattaggagcccccgatatagctttccccc
gaataaataatataagtttttgaatgctccccccatcattaacattattgctttcaagaa
gtttagtagaggcaggggccggaacaggatgaactgtttaccctcctctttcatcttcaa
ttgctcacgctggagcttctgttgatttagcaattttttcacttcatttagcaggaattt
cttcaattttaggagcagtaaattttattacaactattattaatatacgagccccaggaa
ttacttttgatcgattgcctttatttgtttgatctgttttaattacagcagttcttttat
tattatctctaccagttttagcaggagctattacaatactattaacagatcgaaatttaa
atacatctttttttgatcctgcaggaggaggagatcc-----------------------
------------------------------------------------------------
------------------------------------------------------------
------------------------------------------------------------
------------------------------------------------------------
------------------------------------------------------------
------------------------------------------------------------
------------------------------------------------------------
------------------------------------------------------------
------------------------------------------------------------
------------------------------------------------------------
------------------------------------------------------------
------------------------------------------------------------
------------------------------------------------------------
-------------------
> E. spatulata
-aatattatattttatttttggagcttgatcaggaatagtaggtacttcattaagaataa
ttattcgagctgaattaggacatcctggagccttaattggtaatgatcaaatttataacg
tagttgtaacagctcatgcttttattataatttttttcatagttatacctattataattg
gaggatttggaaattgattagtccctcttatattaggagcccccgatatagctttccccc
gaataaataatataagtttttgaatgctccccccatcattaacattattgctttcaagaa
gtttagtagaagcaggggccggaacaggatgaactgtttaccctcctctttcatcttcaa
ttgctcacgctggagcttctgttgatttagcaattttttcacttcatttagcaggaattt
cttcaattttaggagcagtaaattttattacaactattattaatatacgagccccaggaa
ttacttttgatcgattgcctttatttgtttgatctgttttaattacagcagttcttttat
tattatctctaccagttttagcaggagctattacaatactattaacagatcgaaatttaa
atacatctttttttgatcctgcaggaggaggagatccaattttatatcaacatttattt-
------------------------------------------------------------
------------------------------------------------------------
------------------------------------------------------------
------------------------------------------------------------
------------------------------------------------------------
------------------------------------------------------------
------------------------------------------------------------
------------------------------------------------------------
------------------------------------------------------------
------------------------------------------------------------
------------------------------------------------------------
------------------------------------------------------------
------------------------------------------------------------
-------------------
> E. neorepanda
-aatattatattttatttttggagcttgatcaggaatagtaggtacttcattaagaataa
ttattcgagctgaactaggacatcctggagccttaattggtaatgatcaaatttataacg
tagttgtaacagctcatgcttttattataatttttttcatagttatacctattataattg
gaggatttggaaattgattagtccctcttatattaggagcccccgatatagctttccccc
gaataaataatataagtttttgaatattacccccatcattaacattattgctttcaagaa
gtttagtagaggcaggggccggaacagggtgaactgtttatcctcctctttcgtcttcaa
ttgctcacgctggagcctctgttgatttagcaattttttcacttcatttagcaggaatct
cttcaattttaggagcagtaaattttattactactattattaatatacgagccccaggaa
tcacttttgatcgactacccttatttgtttgatctgttttaattacagcagttcttttac
ttctttctctaccagtattagcaggagctattacaatactattaacagatcgaaatctaa
atacatctttttttgatcctgcaggaggaggtgatccaattttatatcaacatttattt-
------------------------------------------------------------
------------------------------------------------------------
------------------------------------------------------------
------------------------------------------------------------
------------------------------------------------------------
------------------------------------------------------------
------------------------------------------------------------
------------------------------------------------------------
------------------------------------------------------------
------------------------------------------------------------
------------------------------------------------------------
------------------------------------------------------------
------------------------------------------------------------
-------------------
> E. neorepanda
-aatattatattttatttttggagcttgatcaggaatagtaggtacttcattaagaataa
ttattcgagctgaactaggacatcctggagccttaattggtaatgatcaaatttataacg
tagttgtaacagctcatgcttttattataatttttttcatagttatacctattataattg
gaggatttggaaattgattagtccctcttatattaggagcccccgatatagctttccccc
gaataaataatataagtttttgaatattacccccatcattaacattattgctttcaagaa
gtttagtagaggcaggggccggaacagggtgaactgtttatcctcctctttcatcttcaa
ttgctcacgctggggcctctgttgatttagcaattttttcacttcatttagcaggaatct
cttcaattttaggagcagtaaattttattactactattattaatatacgagccccaggaa
tcacttttgatcgattacccttatttgtttgatctgttttaattacagcagttcttttac
ttctttctctaccagtattagcaggagctattacaatactattaacagatcgaaatctaa
atacatctttttttgatcctgcaggaggaggtgatccaattttatatcaacatttattt-
------------------------------------------------------------
------------------------------------------------------------
------------------------------------------------------------
------------------------------------------------------------
------------------------------------------------------------
------------------------------------------------------------
------------------------------------------------------------
------------------------------------------------------------
------------------------------------------------------------
------------------------------------------------------------
------------------------------------------------------------
------------------------------------------------------------
------------------------------------------------------------
-------------------
> E. sambai
-aatattatattttatttttggtgcttgatcaggaatagttggtacttcattaagaataa
ttattcgagctgaattaggacaccctggagccttaattggtaacgatcaaatttacaatg
tagttgtaacagcccacgcttttattataattttttttatagttatacctattataattg
gaggatttggaaactgattagttcctcttatattaggagcccccgatatagctttccctc
gaataaataatataagtttttgaatactccccccatcattaacattattactttcaagaa
gtttggtagaagcaggggctgggacagggtgaactgtttaccctcctctttcttcatcaa
ttgcccacgctggagcttctgttgatctagccattttttctcttcatttagctggaattt
cctcaattttaggagcagtaaattttattactactatcattaatatacgagccccaggaa
ttacgtttgatcgtttacctttatttgtttgatctgtgctaattacagcagttcttttac
tactatctttacctgttttagccggagctattaccatattattgacagaccgaaatttaa
atacatctttttttgaccctgcaggaggaggtgatcctattttatatcaacatttattt-
------------------------------------------------------------
------------------------------------------------------------
------------------------------------------------------------
------------------------------------------------------------
------------------------------------------------------------
------------------------------------------------------------
------------------------------------------------------------
------------------------------------------------------------
------------------------------------------------------------
------------------------------------------------------------
------------------------------------------------------------
------------------------------------------------------------
------------------------------------------------------------
-------------------
> E. zuluensis
-aatattatattttatttttggggcatgatcaggaatagttggtacttcgttaagaataa
ttattcgtgctgaattaggacaccccggagccttgattggtaatgatcaaatttataatg
tagttgtaactgctcatgcttttatcataattttttttatagttatacctattataattg
gagggttcggaaactgattagtcccccttatattaggagcccccgatatagcttttcctc
gaataaataatataagtttttgaatgctccccccatcattaacattattgctttcaagaa
gtttggtagaagcaggggccggaacaggttgaactgtttatccccccctttcttcttcaa
tcgctcacgctggagcttctgttgatttagctattttttctttacatttagcaggaattt
cttcaattttaggagcagtaaattttattactactattattaatatacgagcccccggaa
ttacttttgatcgtctacccctatttgtatggtctgttctaattactgcagtccttttat
tactttcactacctgttttagctggagctattacaatattattaacagatcgaaatttaa
atacatctttttttgatccagcaggaggaggagatccaattttatatcaacatttattt-
------------------------------------------------------------
------------------------------------------------------------
------------------------------------------------------------
------------------------------------------------------------
------------------------------------------------------------
------------------------------------------------------------
------------------------------------------------------------
------------------------------------------------------------
------------------------------------------------------------
------------------------------------------------------------
------------------------------------------------------------
------------------------------------------------------------
------------------------------------------------------------
-------------------
> E. penicillata
-aatattatattttatttttggagcttgatcaggtatggtgggaacttcgcttagaataa
ttattcgagctgaattaggacaccctggagccttaattggtaacgatcaaatttacaatg
tagttgtaactgctcatgcatttattataattttttttatagttatacctattataattg
gtggatttggaaattgattagtccctcttatattaggagcccccgatatagctttccctc
gaataaataatataagtttttgaatattgcccccatcattaacattattgctttcaagaa
gtttagtagaagcaggggctggaacaggatgaactgtttaccctcccctttcttcttcaa
ttgctcacgctggggcttctgtagatttagccattttttctttacatttagcaggaattt
cttcaattttaggagcagtaaattttattactactattattaacatacgagccccaggta
ttacttttgatcgaatacctttatttgtttgatctgtattaattacggcagttcttttat
tactctctttacctgttttagccggagccattacaatactattaacagatcgaaatttaa
atacatctttttttgaccctgcagggggaggagacccaattttgtatcaacatttattt-
------------------------------------------------------------
------------------------------------------------------------
------------------------------------------------------------
------------------------------------------------------------
------------------------------------------------------------
------------------------------------------------------------
------------------------------------------------------------
------------------------------------------------------------
------------------------------------------------------------
------------------------------------------------------------
------------------------------------------------------------
------------------------------------------------------------
------------------------------------------------------------
-------------------
> E. capillata
-----------tttatttttggagcttgatcaggaatagtaggtacttcattaagaataa
ttattcgagctgaattaggacaccctggagccttaattggtaatgatcaaatttataacg
tagttgtaacagctcatgcttttattataattttttttatagttatacctattataattg
gaggatttggaaattgattagtccctcttatattaggagcccccgatatagctttccctc
gaataaataatataagtttttgaatactccccccatcattaacattattgctttcaagaa
gtttagtagaggcaggggccggaacaggatgaactgtttacccacctctttcatcttcaa
ttgctcacgctggagcttctgttgatttagcaattttttcacttcatttagcaggaattt
cttcaattttaggggcagtaaattttattactactattattaatatacgagccccaggaa
ttacttttgatcgattacccttatttgtttgatctgttttaattactgcagttcttttac
tactatctctaccagtattggcaggagctattacaatactattaacagat----------
------------------------------------------------------------
------------------------------------------------------------
------------------------------------------------------------
------------------------------------------------------------
------------------------------------------------------------
------------------------------------------------------------
------------------------------------------------------------
------------------------------------------------------------
------------------------------------------------------------
------------------------------------------------------------
------------------------------------------------------------
------------------------------------------------------------
------------------------------------------------------------
------------------------------------------------------------
-------------------
> E. repanda
--atattatattttatttttggagcttgatcaggaatagtaggtacttcattaagaataa
ttattcgagctgaattagggcaccctggagccttaattggtaatgatcaaatttataacg
tagttgtaacagctcatgcttttattataattttttttatagttatgcctattataattg
gaggattcggaaattgattagtccctcttatattaggagcccccgacatagctttccccc
gaataaataatataagtttttgaatactgcccccatcattaacattattgctttcaagta
gtttagtagaggcaggggccggaacaggatgaactgtttaccctcctctttcatcatcaa
ttgctcacgctggagcttctgttgatttagccattttttcccttcatttagcagggattt
cttcaattttaggagcagtaaattttattactactattattaatatacgagccccaggaa
ttactttcgatcgattacctttatttgtttgatctgttttaattacagcagttcttttat
tattatctttaccagttttagcaggagctattacaatactatta----------------
------------------------------------------------------------
------------------------------------------------------------
------------------------------------------------------------
------------------------------------------------------------
------------------------------------------------------------
------------------------------------------------------------
------------------------------------------------------------
------------------------------------------------------------
------------------------------------------------------------
------------------------------------------------------------
------------------------------------------------------------
------------------------------------------------------------
------------------------------------------------------------
------------------------------------------------------------
-------------------
> E. capillata
--atattatattttatttttggagcttgatcaggaatagtaggtacttcattaagaataa
ttattcgagctgaattaggacaccctggagccttaattggtaatgatcaaatttataacg
tagttgtaacagctcatgcttttattataattttttttatagttatacctattataattg
gaggatttggaaattgattagtccctcttatattaggagcccccgatatagctttccctc
gaataaataatataagtttttgaatactccccccatcattaacattattgctttcaagaa
gtttagtagaggcaggggccggaacaggatgaactgtttacccacctctttcatcttcaa
ttgctcacgctggagcttctgttgatttagcaattttttcacttcatttagcaggaattt
cttcaattttaggggcagtaaattttattactactattattaatatacgagccccaggaa
ttacttttgatcgattacccttatttgtttgatctgttttaattactgcagttcttttac
tactatctctaccagtattggcaggagctattacaatactattaacagatcga-------
------------------------------------------------------------
------------------------------------------------------------
------------------------------------------------------------
------------------------------------------------------------
------------------------------------------------------------
------------------------------------------------------------
------------------------------------------------------------
------------------------------------------------------------
------------------------------------------------------------
------------------------------------------------------------
------------------------------------------------------------
------------------------------------------------------------
------------------------------------------------------------
------------------------------------------------------------
-------------------
> E. capillata
--atattatattttatttttggagcttgatcaggaatagtaggtacttcattaagaataa
ttattcgagctgaattaggacaccctggagccttaattggtaatgatcaaatttataacg
tagttgtaacagctcatgcttttattataattttttttatagttatacctattataattg
gaggatttggaaattgattagtccctcttatattaggagcccccgatatagctttccctc
gaataaataatataagtttttgaatactccccccatcattaacattattgctttcaagaa
gtttagtagaggcaggggccggaacaggatgaactgtttacccacctctttcatcttcaa
ttgctcacgctggagcttctgttgatttagcaattttttcacttcatttagcaggaattt
cttcaattttaggagcagtaaattttattactactattattaatatacgagccccaggaa
ttacttttgatcgattacccttatttgtttgatctgttttaattactgcagttcttttac
tactatctctaccagtattggcaggagctattacaatactattaacagatcga-------
------------------------------------------------------------
------------------------------------------------------------
------------------------------------------------------------
------------------------------------------------------------
------------------------------------------------------------
------------------------------------------------------------
------------------------------------------------------------
------------------------------------------------------------
------------------------------------------------------------
------------------------------------------------------------
------------------------------------------------------------
------------------------------------------------------------
------------------------------------------------------------
------------------------------------------------------------
-------------------
> E. capillata
--atattatattttatttttggagcttgatcaggaatagtaggtacttcattaagaataa
ttattcgagctgaattaggacaccctggagccttaattggtaatgatcaaatttataacg
tagttgtaacagctcatgcttttattataattttttttatagttatacctattataattg
gaggatttggaaattgattagtccctcttatattaggagcccccgatatagctttccctc
gaataaataatataagtttttgaatactccccccatcattaacattattgctttcaagaa
gtttagtagaggcaggggccggaacaggatgaactgtttacccacctctttcatcttcaa
ttgctcacgctggagcttctgttgatttagcaattttttcacttcatttagcaggaattt
cttcaattttaggggcagtaaattttattactactattattaatatacgagccccaggaa
ttacttttgatcgattacccttatttgtttgatctgttttaattactgcagttcttttac
tactatctctaccagtattggcaggagctattacaatactatta----------------
------------------------------------------------------------
------------------------------------------------------------
------------------------------------------------------------
------------------------------------------------------------
------------------------------------------------------------
------------------------------------------------------------
------------------------------------------------------------
------------------------------------------------------------
------------------------------------------------------------
------------------------------------------------------------
------------------------------------------------------------
------------------------------------------------------------
------------------------------------------------------------
------------------------------------------------------------
-------------------
> E. capillata
-----------tttatttttggagcttgatcaggaatagtaggtacttcattaagaataa
ttattcgagctgaattaggacaccctggagccttaattggtaatgatcaaatttataacg
tagttgtaacagctcatgcttttattataattttttttatagttatacctattataattg
gaggatttggaaattgattagtccctcttatattaggagcccccgatatagctttccctc
gaataaataatataagtttttgaatactccccccatcattaacattattgctttcaagaa
gtttagtagaggcaggggccggaacaggatgaactgtttacccacctctttcatcttcaa
ttgctcacgctggagcttctgttgatttagcaattttttcacttcatttagcaggaattt
cttcaattttaggagcagtaaattttattactactattattaatatacgagccccaggaa
ttacttttgatcgattacccttatttgtttgatctgttttaattactgcagttcttttac
tactatctctaccagtattggcaggagctattacaatactattaacagat----------
------------------------------------------------------------
------------------------------------------------------------
------------------------------------------------------------
------------------------------------------------------------
------------------------------------------------------------
------------------------------------------------------------
------------------------------------------------------------
------------------------------------------------------------
------------------------------------------------------------
------------------------------------------------------------
------------------------------------------------------------
------------------------------------------------------------
------------------------------------------------------------
------------------------------------------------------------
-------------------
> E. sphaerata
-aatattatattttatttttggagcttgatcaggaatagtaggtacttcattaagaataa
ttattcgagctgaattaggacatcctggagccttaattggtaatgatcaaatttataacg
tagttgtaacagctcatgcttttattataatttttttcatagttatacctattataattg
gaggatttggaaattgattagtccctcttatattaggagcccccgatatagctttccccc
gaataaataatataagtttttgaatgctccccccatcattaacattattgctttcaagta
gtttagtagaggcaggggccggaacaggatgaactgtttaccctcctctttcatcttcaa
tcgctcacgctggagcttctgttgatttagctattttttcacttcatttagctggaattt
cttcaattttaggagcagtaaattttattactactattattaatatacgagccccgggaa
ttacttttgatcgattacctttatttgtttgatctgttttaattacagcagttcttttat
tattatctctcccagttttagcaggagctattacaatactattgacagatcgaaat----
------------------------------------------------------------
------------------------------------------------------------
------------------------------------------------------------
------------------------------------------------------------
------------------------------------------------------------
------------------------------------------------------------
------------------------------------------------------------
------------------------------------------------------------
------------------------------------------------------------
------------------------------------------------------------
------------------------------------------------------------
------------------------------------------------------------
------------------------------------------------------------
------------------------------------------------------------
-------------------
> E. capillata
-aatattatattttatttttggagcttgatcaggaatagtaggtacttcattaagaataa
ttattcgagctgaattaggacaccctggagccttaattggtaatgatcaaatttataacg
tagttgtaacagctcatgcttttattataattttttttatagttatacctattataattg
gaggatttggaaattgattagtccctcttatattaggagcccccgatatagctttccctc
gaataaataatataagtttttgaatactccccccatcattaacattattgctttcaagaa
gtttagtagaggcaggggccggaacaggatgaactgtttacccacctctttcatcttcaa
ttgctcacgctggagcttctgttgatttagcaattttttcacttcatttagcaggaattt
cttcaattttaggagcagtaaattttattactactattattaatatacgagccccaggaa
ttacttttgatcgattacccttatttgtttgatctgttttaattactgcagttcttttac
tactatctctaccagtattggcaggagctattacaatactattaacagatcgaaat----
------------------------------------------------------------
------------------------------------------------------------
------------------------------------------------------------
------------------------------------------------------------
------------------------------------------------------------
------------------------------------------------------------
------------------------------------------------------------
------------------------------------------------------------
------------------------------------------------------------
------------------------------------------------------------
------------------------------------------------------------
------------------------------------------------------------
------------------------------------------------------------
------------------------------------------------------------
-------------------
> E. subrepanda
--atattatattttatttttggagcttgatcaggaatagtaggtacttcattaagaataa
ttattcgagctgaattaggacatcctggagccttaattggtaacgatcaaatttataacg
tagttgtaacagctcatgcttttattataatttttttcatagttatacctattataattg
gaggatttggaaattgattagtccctcttatattaggagcccccgatatagctttccctc
gaataaataatataagtttttgaatactccccccatcattaacattattgctttcaagta
gtttagtagaggcaggggccggaacagggtgaactgtttacccccctctttcatcttcaa
ttgcccacgctggagcttctgttgatttagctattttttcacttcatttagctgggattt
cttcaattttaggagcagtaaattttattactactattattaatatacgagccccaggaa
ttacttttgatcgattgcctttatttgtttggtctgttttaatcacagcagttcttttat
tattatctctgccagttttagca-------------------------------------
------------------------------------------------------------
------------------------------------------------------------
------------------------------------------------------------
------------------------------------------------------------
------------------------------------------------------------
------------------------------------------------------------
------------------------------------------------------------
------------------------------------------------------------
------------------------------------------------------------
------------------------------------------------------------
------------------------------------------------------------
------------------------------------------------------------
------------------------------------------------------------
------------------------------------------------------------
-------------------
> E. capillata
------------------------------------------------------------
--------gctgaattaggacaccctggagccttaattggtaatgatcaaatttataacg
tagttgtaacagctcatgcttttattataattttttttatagttatacctattataattg
gaggatttggaaattgattagtccctcttatattaggagcccccgatatagctttccctc
gaataaataatataagtttttgaatactccccccatcattaacattattgctttcaagaa
gtttagtagaggcaggggccggaacaggatgaactgtttacccacctctttcatcttcaa
ttgctcacgctggagcttctgttgatttagcaattttttcacttcatttagcaggaattt
cttcaattttaggagcagtaaattttattactactattattaatatacgagccccaggaa
ttacttttgatcgattacccttatttgtttgatctgttttaattactgcagttcttttac
tactatctctaccagtattggcaggagctattacaatactattaacagatcga-------
------------------------------------------------------------
------------------------------------------------------------
------------------------------------------------------------
------------------------------------------------------------
------------------------------------------------------------
------------------------------------------------------------
------------------------------------------------------------
------------------------------------------------------------
------------------------------------------------------------
------------------------------------------------------------
------------------------------------------------------------
------------------------------------------------------------
------------------------------------------------------------
------------------------------------------------------------
-------------------
> E. capillata
-aatattatattttatttttggagcttgatcaggaatagtaggtacttcattaagaataa
ttattcgagctgaattaggacaccctggagccttaattggtaatgatcaaatttataacg
tagttgtaacagctcatgcttttattataattttttttatagttatacctattataattg
gaggatttggaaattgattagtccctcttatattaggagcccccgatatagctttccctc
gaataaataatataagtttttgaatactccccccatcattaacattattgctttcaagaa
gtttagtagaggcaggggccggaacaggatgaactgtttacccacctctttcatcttcaa
ttgctcacgctggagcttctgttgatttagcaattttttcacttcatttagcaggaattt
cttcaattttaggagcagtaaattttattactactattattaatatacgagccccaggaa
ttacttttgatcgattacccttatttgtttgatctgttttaattactgcagttcttttac
tactatctctaccagtattggcaggagctattacaatactattaacagatcgaaatctaa
atacatctttttttgat-------------------------------------------
------------------------------------------------------------
------------------------------------------------------------
------------------------------------------------------------
------------------------------------------------------------
------------------------------------------------------------
------------------------------------------------------------
------------------------------------------------------------
------------------------------------------------------------
------------------------------------------------------------
------------------------------------------------------------
------------------------------------------------------------
------------------------------------------------------------
------------------------------------------------------------
-------------------
> E. capillata
-aatattatattttatttttggagcttgatcaggaatagtaggtacttcattaagaataa
ttattcgagctgaattaggacaccctggagccttaattggtaatgatcaaatttataacg
tagttgtaacagctcatgcttttattataattttttttatagttatacctattataattg
gaggatttggaaattgattagtccctcttatattaggagcccccgatatagctttccctc
gaataaataatataagtttttgaatactccccccatcattaacattattgctttcaagaa
gtttagtagaggcaggggccggaacaggatgaactgtttacccacctctttcatcttcaa
ttgctcacgctggggcttctgttgatttagcaattttttcacttcatttagcaggaattt
cttcaattttaggagcagtaaattttattactactattattaatatacgagccccaggaa
ttacttttgatcgattacccttatttgtttgatctgttttaattactgcagttcttttac
tactatctctaccagtattggcaggagctattacaatactattaacagatcgaaatctaa
atacatctttttttgat-------------------------------------------
------------------------------------------------------------
------------------------------------------------------------
------------------------------------------------------------
------------------------------------------------------------
------------------------------------------------------------
------------------------------------------------------------
------------------------------------------------------------
------------------------------------------------------------
------------------------------------------------------------
------------------------------------------------------------
------------------------------------------------------------
------------------------------------------------------------
------------------------------------------------------------
-------------------
> E. sphaerata
-aatattatattttatttttggagcttgatcaggaatagtaggtacttcattaagaataa
ttattcgagctgaattaggacatcctggagccttaattggtaatgatcaaatttataacg
tagttgtaacagctcatgcttttattataatttttttcatagttatacctattataattg
gaggatttggaaattgattagtccctcttatattaggagcccccgatatagctttccccc
gaataaataatataagtttttgaatgctccccccatcattaacattattgctttcaagta
gtttagtagaggcaggggccggaacaggatgaactgtttaccctcctctttcatcttcaa
tcgctcacgctggagcttctgttgatttagctattttttcacttcatttagcaggaattt
cttcaattttaggagcagtaaattttattactactattattaatatacgagccccaggaa
ttacttttgatcgattacctttatttgtttgatctgttttaattacagcagttcttttat
tattatctctcccagttttagcaggagctattacaatactattgacagatcgaaatctaa
atacatctttttttgatcctgcaggagggggtgatccaattttatatcaacacttattt-
------------------------------------------------------------
------------------------------------------------------------
------------------------------------------------------------
------------------------------------------------------------
------------------------------------------------------------
------------------------------------------------------------
------------------------------------------------------------
------------------------------------------------------------
------------------------------------------------------------
------------------------------------------------------------
------------------------------------------------------------
------------------------------------------------------------
------------------------------------------------------------
-------------------
> E. capillata
-aatattatattttatttttggagcttgatcaggaatagtaggtacttcattaagaataa
ttattcgagctgaattaggacaccctggagccttaattggtaatgatcaaatttataacg
tagttgtaacagctcatgcttttattataattttttttatagttatacctattataattg
gaggatttggaaattgattagtccctcttatattaggagcccccgatatagctttccctc
gaataaataatataagtttttgaatactccccccatcattaacattattgctttcaagaa
gtttagtagaggcaggggccggaacaggatgaactgtttacccacctctttcatcttcaa
ttgctcacgctggagcttctgttgatttagcaattttttcacttcatttagcagggattt
cttcaattttaggagcagtaaattttattactactattattaatatacgagccccaggaa
ttacttttgatcgattacccttatttgtttgatctgttttaattactgcagttcttttat
tactatctctaccagtattggcaggagctattacaatactattaacagatcga-------
------------------------------------------------------------
------------------------------------------------------------
------------------------------------------------------------
------------------------------------------------------------
------------------------------------------------------------
------------------------------------------------------------
------------------------------------------------------------
------------------------------------------------------------
------------------------------------------------------------
------------------------------------------------------------
------------------------------------------------------------
------------------------------------------------------------
------------------------------------------------------------
------------------------------------------------------------
-------------------
> E. sphaerata
-----------tttatttttggagcttgatcaggaatagtaggtacttcattaagaataa
ttattcgagctgaattaggacatcctggagccttaattggtaatgatcaaatttataacg
tagttgtaacagctcatgcttttattataatttttttcatagttatacctattataattg
gaggatttggaaattgattagtccctcttatattaggagcccccgatatagctttccctc
gaataaataatataagtttttgaatactccccccatcattaacattattgctttcaagta
gtttagtagaggcaggggccggaacaggatgaactgtttacccccctctttcatcttcaa
tcgctcacgctggagcttctgttgatttagctattttttcacttcatttagcgggaattt
cttcaattttaggagcagtaaattttattactactattattaatatacgagccccaggaa
ttacttttgatcgattacctttatttgtttgatctgttttaattacagcagttcttttat
tattatctctcccagttttagcagga----------------------------------
------------------------------------------------------------
------------------------------------------------------------
------------------------------------------------------------
------------------------------------------------------------
------------------------------------------------------------
------------------------------------------------------------
------------------------------------------------------------
------------------------------------------------------------
------------------------------------------------------------
------------------------------------------------------------
------------------------------------------------------------
------------------------------------------------------------
------------------------------------------------------------
------------------------------------------------------------
-------------------
> E. sphaerata
--------tattttatttttggagcttgatcaggaatagtaggtacttcattaagaataa
ttattcgagctgaattaggacatcctggagccttaattggtaatgatcaaatttataacg
tagttgtaacagctcatgcttttattataatttttttcatagttatacctattataattg
gaggatttggaaattgattagtccctcttatattaggagcccccgatatagctttccctc
gaataaataatataagtttttgaatactccccccatcattaacattattgctttcaagta
gtttagtagaggcaggggccggaacaggatgaactgtttaccctcctctttcatcttcaa
tcgcccatgctggagcttctgttgatttagctattttttcacttcatttagcgggaattt
cttcaattttaggagcagtaaattttattactactattattaatatacgagccccaggaa
ttacttttgatcgattacctttatttgtttgatctgttttaattacagcagttcttttat
tattatctctcccagttttagcaggagctattacaatgctattaacagat----------
------------------------------------------------------------
------------------------------------------------------------
------------------------------------------------------------
------------------------------------------------------------
------------------------------------------------------------
------------------------------------------------------------
------------------------------------------------------------
------------------------------------------------------------
------------------------------------------------------------
------------------------------------------------------------
------------------------------------------------------------
------------------------------------------------------------
------------------------------------------------------------
------------------------------------------------------------
-------------------
> E. sphaerata
-aatattatattttatttttggagcttgatcaggaatagtaggtacttcattaagaataa
ttattcgagctgaattaggacatcctggagccttaattggtaatgatcaaatttataacg
tagttgtaacagctcatgcttttattataatttttttcatagttatacctattataattg
gaggatttggaaattgattagtccctcttatattaggagcccccgatatagctttccctc
gaataaataatataagtttttgaatactccccccatcattaacattattgctttcaagta
gtttagtagaggcaggggccggaacaggatgaactgtttaccctcctctttcatcttcaa
tcgctcacgctggagcttctgttgatttagctattttttcacttcatttagcgggaattt
cttcaattttaggagcagtaaattttattactactattattaatatacgagccccaggaa
ttacttttgatcgattacctttatttgtttgatctgttttaattacagcagttcttttat
tattatctctcccagttttagcaggagctattacaatactattaacagatcgaaatttaa
atac--------------------------------------------------------
------------------------------------------------------------
------------------------------------------------------------
------------------------------------------------------------
------------------------------------------------------------
------------------------------------------------------------
------------------------------------------------------------
------------------------------------------------------------
------------------------------------------------------------
------------------------------------------------------------
------------------------------------------------------------
------------------------------------------------------------
------------------------------------------------------------
------------------------------------------------------------
-------------------
> E. sphaerata
--atattatattttatttttggagcttgatcaggaatagtaggtacttcattaagaataa
ttattcgagctgaattaggacatcctggagccttaattggtaatgatcaaatttataacg
tagttgtaacagctcatgcttttattataatttttttcatagttatacctattataattg
gaggatttggaaattgattagtccctcttatattaggagcccccgatatagctttccctc
gaataaataatataagtttttgaatactccccccatcattaacattattgctttcaagta
gtttagtagaggcaggggccggaacaggatgaactgtttaccctcctctttcatcttcaa
tcgctcacgctggagcttctgttgatttagctattttttcacttcatttagcgggaattt
cttcaattttaggagcagtaaattttattactactattattaatatacgagccccaggaa
ttacttttgatcgattacctttatttgtttgatctgttttaattacagcagttcttttat
tattatctctcccagttttagcaggagctattacaatgctattgacagat----------
------------------------------------------------------------
------------------------------------------------------------
------------------------------------------------------------
------------------------------------------------------------
------------------------------------------------------------
------------------------------------------------------------
------------------------------------------------------------
------------------------------------------------------------
------------------------------------------------------------
------------------------------------------------------------
------------------------------------------------------------
------------------------------------------------------------
------------------------------------------------------------
------------------------------------------------------------
-------------------
> E. sphaerata
-----------tttatttttggagcttgatcaggaatagtaggtacttcattaagaataa
ttattcgagctgaattaggacatcctggagccttaattggtaatgatcaaatttataacg
tagttgtaacagctcatgcttttattataatttttttcatagttatacctattataattg
gaggatttggaaattgattagtccctcttatattaggagcccccgatatagctttccccc
gaataaataatataagtttttgaatgctccccccatcattaacattattgctttcaagta
gtttagtagaggcaggggccggaacaggatgaactgtttaccctcctctttcatcttcaa
tcgctcacgctggagcttctgttgatttagctattttttcacttcatttagcaggaattt
cttcaattttaggagcagtaaattttattactactattattaatatacgagccccaggaa
ttacttttgatcgattgcctttatttgtttgatctgttttaattacagcagttcttttat
tattatctctcccagttttagcaggagctattacaatactattaacagatcga-------
------------------------------------------------------------
------------------------------------------------------------
------------------------------------------------------------
------------------------------------------------------------
------------------------------------------------------------
------------------------------------------------------------
------------------------------------------------------------
------------------------------------------------------------
------------------------------------------------------------
------------------------------------------------------------
------------------------------------------------------------
------------------------------------------------------------
------------------------------------------------------------
------------------------------------------------------------
-------------------
> E. sphaerata
--atattatattttatttttggagcttgatcaggaatagtaggtacttcattaagaataa
ttattcgagctgaattagggcatcctggagccttaattggtaatgatcaaatttataacg
tagttgtaacagctcatgcttttattataatttttttcatagttatacctattataattg
gaggatttggaaattgattagtccctcttatattaggagcccccgatatagctttccccc
gaataaataatataagtttttgaatgctccccccatcattaacattattgctttcaagta
gtttagtagaggcaggggccggaacaggatgaactgtttaccctcctctttcatcttcaa
tcgctcacgctggagcttctgttgatttagctattttttcacttcatttagcaggaattt
cttcaattttaggagcagtaaattttattactactattattaatatacgagccccaggaa
ttacttttgatcgactacctttatttgtttgatctgttttaattacagcagttcttttat
tattatctctcccagttttagcaggagctattacaatactattaacagatcga-------
------------------------------------------------------------
------------------------------------------------------------
------------------------------------------------------------
------------------------------------------------------------
------------------------------------------------------------
------------------------------------------------------------
------------------------------------------------------------
------------------------------------------------------------
------------------------------------------------------------
------------------------------------------------------------
------------------------------------------------------------
------------------------------------------------------------
------------------------------------------------------------
------------------------------------------------------------
-------------------
> E. sphaerata
--atattatattttatttttggagcttgatcaggaatagtaggtacttcattaagaataa
ttattcgagctgaattaggacatcctggagccttaattggtaatgatcaaatttataacg
tagttgtaacagctcatgcttttattataatttttttcatagttatacctattataattg
gaggatttggaaattgattagtccctcttatattaggagcccccgatatagctttccccc
gaataaataatataagtttttgaatgctccccccatcattaacattattgctttcaagta
gtttagtagaggcaggggccggaacaggatgaactgtttaccctcctctttcatcttcaa
tcgctcacgctggagcttctgttgatttagctattttttcacttcatttagcaggaattt
cttcaattttaggagcagtaaattttattactactattattaatatacgagccccaggaa
ttacttttgatcgattacctttatttgtttgatctgttttaattacagcagttcttttat
tattatctctcccagttttagcaggagctattacaatactattaacagatcga-------
------------------------------------------------------------
------------------------------------------------------------
------------------------------------------------------------
------------------------------------------------------------
------------------------------------------------------------
------------------------------------------------------------
------------------------------------------------------------
------------------------------------------------------------
------------------------------------------------------------
------------------------------------------------------------
------------------------------------------------------------
------------------------------------------------------------
------------------------------------------------------------
------------------------------------------------------------
-------------------
> E. subrepanda
-aatattatattttatttttggagcttgatcaggaatagtaggtacttcattaagaataa
ttattcgagctgaattagggcatcctggagccttaattggtaacgatcaaatttataacg
tagttgtaacagctcatgcttttattataatttttttcatagttatacctattataattg
gaggatttggaaattgattagtccctcttatattaggagcccccgatatagctttccctc
gaataaataatataagtttttgaatactccccccatcattaacattattgctttcaagta
gtttagtagaggcaggggccggaacagggtgaactgtttacccccctctttcatcttcaa
ttgcccacgctggggcttctgttgatttagctattttttcacttcatttagctgggattt
cttcaattttaggagcagtaaattttattactactattattaatatacgagccccaggaa
ttacttttgatcgattgcctttatttgtttggtctgttttaattacagcagttcttttat
tattatctctgccagttttagcaggggctattacaatacttttaacagatcgaaatctaa
atacatctttttttgatccagcaggaggaggtgatccaattttatatcaacatttattt-
------------------------------------------------------------
------------------------------------------------------------
------------------------------------------------------------
------------------------------------------------------------
------------------------------------------------------------
------------------------------------------------------------
------------------------------------------------------------
------------------------------------------------------------
------------------------------------------------------------
------------------------------------------------------------
------------------------------------------------------------
------------------------------------------------------------
------------------------------------------------------------
-------------------
> E. sphaerata
--atattatattttatttttggagcttgatcaggaatagtaggtacttcattaagaataa
ttattcgagctgaattaggacatcctggagccttaattggtaatgatcaaatttataacg
tagttgtaacagctcatgcttttattataatttttttcatagttatacctattataattg
gaggatttggaaattgattagtccctcttatattaggagcccccgatatagctttccccc
gaataaataatataagtttttgaatgctccccccatcattaacattattgctttcaagta
gtttagtagaggcaggggccggaacaggatgaactgtttaccctcctctttcatcttcaa
tcgctcacgctggagcttctgttgatttagctattttttcacttcatttagcaggaattt
cttcaattttaggagcagtaaattttattactactattattaatatacgagccccaggaa
ttacttttgatcgattacctttatttgtttgatctgttttaattacagcagttcttttat
tattatctctcccagttttagcaggagctattacaatactattgacagatcga-------
------------------------------------------------------------
------------------------------------------------------------
------------------------------------------------------------
------------------------------------------------------------
------------------------------------------------------------
------------------------------------------------------------
------------------------------------------------------------
------------------------------------------------------------
------------------------------------------------------------
------------------------------------------------------------
------------------------------------------------------------
------------------------------------------------------------
------------------------------------------------------------
------------------------------------------------------------
-------------------
> E. sphaerata
-aatattatattttatttttggagcttgatcaggaatagtaggtacttcattaagaataa
ttattcgagctgaattaggacatcctggagccttaattggtaatgatcaaatttataacg
tagttgtaacagctcatgcttttattataatttttttcatagttatacctattataattg
gaggatttggaaattgattagtccctcttatattaggagcccccgatatagctttccccc
gaataaataatataagtttttgaatgctccccccatcattaacattattgctttcaagta
gtttagtagaggcaggggccggaacaggatgaactgtttaccctcctctttcatcttcaa
tcgctcacgctggagcttctgttgatttagctattttttcacttcatttagcaggaattt
cttcaattttaggagcagtaaattttattactactattattaatatacgagccccaggaa
ttacttttgatcgattacctttatttgtttgatctgttttaattacagcagttcttttat
tattatctctcccagttttagcaggagctattacaatacta-------------------
------------------------------------------------------------
------------------------------------------------------------
------------------------------------------------------------
------------------------------------------------------------
------------------------------------------------------------
------------------------------------------------------------
------------------------------------------------------------
------------------------------------------------------------
------------------------------------------------------------
------------------------------------------------------------
------------------------------------------------------------
------------------------------------------------------------
------------------------------------------------------------
------------------------------------------------------------
-------------------
> E. sphaerata
gaatattatattttatttttggagcttgatcaggaatagtaggtacttcattaagaataa
ttattcgagctgaattaggacatcctggagccttaattggtaatgatcaaatttataacg
tagttgtaacagctcatgcttttattataatttttttcatagttatacctattataattg
gaggatttggaaattgattagtccctcttatattaggagcccccgatatagctttccccc
gaataaataatataagtttttgaatgctccccccatcattaacattattgctttcaagta
gtttagtagaggcaggggccggaacaggatgaactgtttaccctcctctttcatcttcaa
tcgctcacgctggagcttctgttgatttagctattttttcacttcatttagcaggaattt
cttcaattttaggagcagtaaattttattactactattattaatatacgagccccaggaa
ttacttttgatcgattacctttatttgtttgatctgttttaattacagcagttcttttat
tattatctctcccagttttagcaggagctattacaatactattgacagat----------
------------------------------------------------------------
------------------------------------------------------------
------------------------------------------------------------
------------------------------------------------------------
------------------------------------------------------------
------------------------------------------------------------
------------------------------------------------------------
------------------------------------------------------------
------------------------------------------------------------
------------------------------------------------------------
------------------------------------------------------------
------------------------------------------------------------
------------------------------------------------------------
------------------------------------------------------------
-------------------
> E. sphaerata
gaatattatattttatttttggagcttgatcaggaatagtaggtacttcattaagaataa
ttattcgagctgaattaggacatcctggagccttaattggtaatgatcaaatttataacg
tagttgtaacagctcatgcttttattataatttttttcatagttatacctattataattg
gaggatttggaaattgattagtccctcttatattaggagcccccgatatagctttccccc
gaataaataatataagtttttgaatgctccccccatcattaacattattgctttcaagta
gtttagtagaggcaggggccggaacaggatgaactgtttaccctcctctttcgtcttcaa
tcgctcacgctggagcttctgttgatttagctattttttcgcttcatttagcaggaattt
cttcaattttaggagcagtaaattttattactactattattaatatacgagccccaggaa
ttacttttgatcgattacctttatttgtttgatctgttttaattacagcagttcttttat
tattatctctcccagttttagcaggagctattacaatactattgacagatcga-------
------------------------------------------------------------
------------------------------------------------------------
------------------------------------------------------------
------------------------------------------------------------
------------------------------------------------------------
------------------------------------------------------------
------------------------------------------------------------
------------------------------------------------------------
------------------------------------------------------------
------------------------------------------------------------
------------------------------------------------------------
------------------------------------------------------------
------------------------------------------------------------
------------------------------------------------------------
-------------------
> E. repanda
--atattatattttatttttggagcttgatcaggaatagtaggtacttcattaagaataa
ttattcgagctgaattagggcaccctggagccttaattggcaatgatcaaatttataacg
tagttgtaacagctcatgcttttattataattttttttatagttatgcctattataattg
gaggattcggaaattgattagtccctctcatattaggagcccctgacatagctttccccc
gaataaataatataagtttttgaatactacccccatcattaacattattgctttcaagta
gtttagtagaggcaggggccggaacaggatgaactgtttaccctcctctttcatcatcaa
ttgctcacgctggagcttctgttgatttagccattttttcccttcatttagcagggattt
cttcaattttaggagcagtaaattttattactactattattaatatacgagccccaggaa
ttactttcgatcgattacctttatttgtttgatctgttttaattacagcagttcttttat
tattatctttgccagttttagcgggagctattacaata----------------------
------------------------------------------------------------
------------------------------------------------------------
------------------------------------------------------------
------------------------------------------------------------
------------------------------------------------------------
------------------------------------------------------------
------------------------------------------------------------
------------------------------------------------------------
------------------------------------------------------------
------------------------------------------------------------
------------------------------------------------------------
------------------------------------------------------------
------------------------------------------------------------
------------------------------------------------------------
-------------------
> E. capillata
-aatattatattttatttttggagcttgatcaggaatagtaggtacttcattaagaataa
ttattcgagctgaattaggacaccctggagccttaattggtaatgatcaaatttataacg
tagttgtaacagctcatgcttttattataattttttttatagttatacctattataattg
gaggatttggaaattgattagtccctcttatattaggagcccccgatatagctttccctc
gaataaataatataagtttttgaatactccccccatcattaacattattgctttcaagaa
gtttagtagaggcaggggccggaacaggatgaactgtttacccacctctttcatcttcaa
ttgctcacgctggagcttctgttgatttagcaattttttcacttcatttagcaggaattt
cttcaattttaggagcagtaaattttattactactattattaatatacgagccccaggaa
ttacttttgatcgattacccttatttgtttgatctgttttaattactgcagttcttttac
tactatctctaccagtattggcaggagctattacaatactattaacagatcgaaatctaa
atacatctttttttgatcctgcaggaggaggag---------------------------
------------------------------------------------------------
------------------------------------------------------------
------------------------------------------------------------
------------------------------------------------------------
------------------------------------------------------------
------------------------------------------------------------
------------------------------------------------------------
------------------------------------------------------------
------------------------------------------------------------
------------------------------------------------------------
------------------------------------------------------------
------------------------------------------------------------
------------------------------------------------------------
-------------------
> E. neorepanda
-aatattatattttatttttggagcttgatcaggaatagtaggtacttcattaagaataa
ttattcgagctgaactaggacatcctggagccttaattggtaatgatcaaatttataacg
tagttgtaacagctcatgcttttattataatttttttcatagttatacctattataattg
gaggatttggaaattgattagtccctcttatattaggagcccccgatatagctttccccc
gaataaataatataagtttttgaatattacccccatcattaacattattgctttcaagaa
gtttagtagaggcaggggccggaacagggtgaactgtttatccccctctttcatcttcaa
ttgctcacgctggagcctctgttgatttagcaattttttcacttcatttagcaggaatct
cttcaattttaggagcagtaaattttattactactattattaatatacgagccccaggaa
tcacttttgatcgattaccattatttgtttgatctgttttaattacagcagttcttttac
ttctttctctaccagtattagcaggagctattacaatactattaacagatcgaaatctaa
atacatctttttttgatcctgcaggaggaggtgatccaattttataccaacatttattt-
------------------------------------------------------------
------------------------------------------------------------
------------------------------------------------------------
------------------------------------------------------------
------------------------------------------------------------
------------------------------------------------------------
------------------------------------------------------------
------------------------------------------------------------
------------------------------------------------------------
------------------------------------------------------------
------------------------------------------------------------
------------------------------------------------------------
------------------------------------------------------------
-------------------
