# Supplementary material for: Revision of the Exechiaparva group (Diptera: Mycetophilidae)
Source: Biodivers Data J. 2021 Sep 24;9:e67134. doi: 10.3897/BDJ.9.e67134 (PMC8486760; doi:10.3897/BDJ.9.e67134)
Supplement: Supplementary material 3 — R script [file bdj-09-e67134-s003.zip › jonpeder-The-Exechia-parva-group-b70767c/species_names_region.csv]

Region_1	Species	Sample ID	BIN
North_America	E. curvata	09BBDIP-2086	BOLD:AAN8586
North_America	E. curvata	BIOUG00965-F05	BOLD:AAN8586
North_America	E. curvata	BIOUG04992-D07	BOLD:AAN8586
North_America	E. curvata	BIOUG16015-C08	BOLD:AAN8586
North_America	E. curvata	BIOUG16127-C09	BOLD:AAN8586
North_America	E. curvata	BIOUG21858-G11	BOLD:AAN8586
North_America	E. curvata	BIOUG24496-D11	BOLD:AAN8586
North_America	E. curvata	BIOUG35477-A08	BOLD:AAN8586
North_America	E. curvata	BIOUG35612-E08	BOLD:AAN8586
North_America	E. curvata	BIOUG00965-E09	BOLD:AAN8586
North_America	E. curvata	BIOUG05015-F10	BOLD:AAN8586
North_America	E. curvata	BIOUG05033-B01	BOLD:AAN8586
North_America	E. capillata	10JSROW-0061	BOLD:AAP2525
North_America	E. capillata	10JSROW-0496	BOLD:AAP2525
North_America	E. capillata	BIOUG01433-A04	BOLD:AAP2525
North_America	E. capillata	BIOUG01522-D01	BOLD:AAP2525
North_America	E. capillata	BIOUG03114-H04	BOLD:AAP2525
North_America	E. capillata	BIOUG03224-E09	BOLD:AAP2525
North_America	E. capillata	BIOUG03884-G07	BOLD:AAP2525
North_America	E. capillata	BIOUG04070-D09	BOLD:AAP2525
North_America	E. capillata	BIOUG04553-G01	BOLD:AAP2525
North_America	E. capillata	BIOUG04574-F02	BOLD:AAP2525
North_America	E. capillata	BIOUG04738-F05	BOLD:AAP2525
North_America	E. capillata	BIOUG04821-B09	BOLD:AAP2525
North_America	E. capillata	BIOUG04821-B12	BOLD:AAP2525
North_America	E. capillata	BIOUG05160-F08	BOLD:AAP2525
North_America	E. capillata	BIOUG05173-G12	BOLD:AAP2525
North_America	E. capillata	BIOUG05646-H11	BOLD:AAP2525
North_America	E. capillata	BIOUG05964-G08	BOLD:AAP2525
North_America	E. capillata	BIOUG05964-H09	BOLD:AAP2525
North_America	E. capillata	BIOUG05968-E12	BOLD:AAP2525
North_America	E. capillata	BIOUG05968-H09	BOLD:AAP2525
North_America	E. capillata	BIOUG06161-H11	BOLD:AAP2525
North_America	E. capillata	BIOUG05792-H02	BOLD:AAP2525
North_America	E. capillata	BIOUG06333-H07	BOLD:AAP2525
North_America	E. capillata	BIOUG06346-A07	BOLD:AAP2525
North_America	E. capillata	BIOUG06581-C03	BOLD:AAP2525
North_America	E. capillata	BIOUG06581-D12	BOLD:AAP2525
North_America	E. capillata	BIOUG07089-B01	BOLD:AAP2525
North_America	E. capillata	BIOUG07195-B03	BOLD:AAP2525
North_America	E. capillata	BIOUG08182-D07	BOLD:AAP2525
North_America	E. capillata	BIOUG08385-C10	BOLD:AAP2525
North_America	E. capillata	BIOUG08389-H07	BOLD:AAP2525
North_America	E. capillata	BIOUG09683-D08	BOLD:AAP2525
North_America	E. capillata	BIOUG09872-G10	BOLD:AAP2525
North_America	E. capillata	BIOUG11702-C08	BOLD:AAP2525
North_America	E. capillata	BIOUG11998-G12	BOLD:AAP2525
North_America	E. capillata	BIOUG12693-C09	BOLD:AAP2525
North_America	E. capillata	BIOUG16069-F03	BOLD:AAP2525
North_America	E. capillata	BIOUG05156-G10	BOLD:AAP2525
North_America	E. capillata	BIOUG21470-A11	BOLD:AAP2525
North_America	E. capillata	BIOUG21480-F10	BOLD:AAP2525
North_America	E. capillata	BIOUG22022-E04	BOLD:AAP2525
North_America	E. capillata	BIOUG22022-G09	BOLD:AAP2525
North_America	E. capillata	BIOUG22004-E10	BOLD:AAP2525
North_America	E. capillata	BIOUG22065-F04	BOLD:AAP2525
North_America	E. capillata	BIOUG31059-E01	BOLD:AAP2525
North_America	E. capillata	BIOUG31107-H07	BOLD:AAP2525
North_America	E. capillata	10BBCDIP-0557	BOLD:AAP2525
North_America	E. capillata	BIOUG04555-G02	BOLD:AAP2525
North_America	E. capillata	BIOUG11733-G07	BOLD:AAP2525
North_America	E. capillata	BIOUG21428-G08	BOLD:AAP2525
North_America	E. capillata	BIOUG31068-C05	BOLD:AAP2525
North_America	E. capillata	BIOUG31108-D02	BOLD:AAP2525
North_America	E. repanda	BIOUG00938-H09	BOLD:ABA6848
North_America	E. repanda	BIOUG00965-E08	BOLD:ABA6848
North_America	E. repanda	BIOUG01433-A03	BOLD:ABA6848
North_America	E. repanda	BIOUG05522-E07	BOLD:ABA6848
North_America	E. repanda	BIOUG05646-E12	BOLD:ABA6848
North_America	E. repanda	BIOUG08568-B05	BOLD:ABA6848
North_America	E. repanda	BIOUG10521-G04	BOLD:ABA6848
North_America	E. repanda	BIOUG16051-F06	BOLD:ABA6848
North_America	E. repanda	BIOUG20998-H03	BOLD:ABA6848
North_America	E. repanda	BIOUG21985-D04	BOLD:ABA6848
North_America	E. repanda	BIOUG31044-H11	BOLD:ABA6848
North_America	E. repanda	BIOUG37006-E03	BOLD:ABA6848
North_America	E. repanda	BIOUG03446-H05	BOLD:ABA6848
North_America	E. repanda	BIOUG17656-D06	BOLD:ABA6848
North_America	E. repanda	BIOUG27568-B05	BOLD:ABA6848
North_America	E. repanda	BIOUG31032-H11	BOLD:ABA6848
North_America	E. sphaerata	BIOUG04382-H01	BOLD:ACC3725
North_America	E. sphaerata	BIOUG04981-B12	BOLD:ACC3725
North_America	E. sphaerata	BIOUG06557-C08	BOLD:ACC3725
North_America	E. sphaerata	BIOUG06581-B12	BOLD:ACC3725
North_America	E. sphaerata	BIOUG06642-F08	BOLD:ACC3725
North_America	E. sphaerata	BIOUG06898-F06	BOLD:ACC3725
North_America	E. sphaerata	BIOUG06899-A05	BOLD:ACC3725
North_America	E. sphaerata	BIOUG08443-B04	BOLD:ACC3725
North_America	E. sphaerata	BIOUG09164-G05	BOLD:ACC3725
North_America	E. sphaerata	BIOUG09168-H01	BOLD:ACC3725
North_America	E. sphaerata	BIOUG09204-H09	BOLD:ACC3725
North_America	E. sphaerata	BIOUG09205-F01	BOLD:ACC3725
North_America	E. sphaerata	BIOUG09207-A11	BOLD:ACC3725
North_America	E. sphaerata	BIOUG09213-C02	BOLD:ACC3725
North_America	E. sphaerata	BIOUG09340-B10	BOLD:ACC3725
North_America	E. sphaerata	BIOUG09340-D09	BOLD:ACC3725
North_America	E. sphaerata	BIOUG11993-H06	BOLD:ACC3725
North_America	E. sphaerata	BIOUG13692-A05	BOLD:ACC3725
North_America	E. sphaerata	BIOUG13720-E02	BOLD:ACC3725
North_America	E. sphaerata	BIOUG13825-B01	BOLD:ACC3725
North_America	E. sphaerata	BIOUG13902-F06	BOLD:ACC3725
North_America	E. sphaerata	BIOUG27571-C04	BOLD:ACC3725
North_America	E. sphaerata	BIOUG36514-E10	BOLD:ACC3725
North_America	E. sphaerata	BIOUG03526-D01	BOLD:ACC3725
North_America	E. sphaerata	BIOUG06332-G11	BOLD:ACC3725
North_America	E. sphaerata	BIOUG09297-H08	BOLD:ACC3725
North_America	E. sphaerata	BIOUG13692-D07	BOLD:ACC3725
North_America	E. sphaerata	BIOUG27489-F12	BOLD:ACC3725
Europe	E. spatulata	TSZD-JKJ-103590	BOLD:ACC3725
North_America	E. subrepanda	BIOUG22440-B06	BOLD:ACI6494
North_America	E. subrepanda	BIOUG06132-H10	BOLD:ACI6494
North_America	E. subrepanda	BIOUG06394-C12	BOLD:ACI6494
North_America	E. subrepanda	BIOUG09204-G02	BOLD:ACI6494
North_America	E. subrepanda	BIOUG09205-C08	BOLD:ACI6494
North_America	E. subrepanda	BIOUG22795-B10	BOLD:ACI6494
North_America	E. breviflagellata	BIOUG06302-G09	BOLD:ACI6985
North_America	E. breviflagellata	BIOUG09240-B08	BOLD:ACI6985
North_America	E. breviflagellata	BIOUG10611-B11	BOLD:ACI6985
North_America	E. breviflagellata	BIOUG27487-H10	BOLD:ACI6985
Europe	E. brevilobata	TSZD-JKJ-102846	BOLD:ACI6985
Europe	E. neorepanda	BIOUG07265-E04	BOLD:ACJ3411
Europe	E. neorepanda	TROM-TSZD-JKJ-100510	BOLD:ACJ3411
Europe	E. neorepanda	TSZD-JKJ-102591	BOLD:ACJ3411
Europe	E. neorepanda	KM679373	BOLD:ACJ3411
Europe	E. neorepanda	TSZD-JKJ-103405	BOLD:ACJ3411
Europe	E. neorepanda	TSZD-JKJ-107534	BOLD:ACJ3411
Europe	E. neorepanda	TSZD-JKJ-101379	BOLD:ACJ3411
Europe	E. neorepanda	TSZD-JKJ-101398	BOLD:ACJ3411
Europe	E. neorepanda	TSZD-JKJ-101840	BOLD:ACJ3411
Europe	E. neorepanda	ZFMK-TIS-2570647	BOLD:ACJ3411
Europe	E. parva	BIOUG08210-F10	BOLD:ACJ4957
Europe	E. parva	BIOUG08365-A02	BOLD:ACJ4957
Europe	E. parva	TSZD-JKJ-101565	BOLD:ACJ4957
Europe	E. parva	TSZD-JKJ-104538	BOLD:ACJ4957
Europe	E. parva	TSZD-JKJ-104539	BOLD:ACJ4957
Europe	E. parva	TSZD-JKJ-101428	BOLD:ACJ4957
Europe	E. parva	TSZD-JKJ-101682	BOLD:ACJ4957
Europe	E. parva	TSZD-JKJ-102584	BOLD:ACJ4957
Europe	E. parva	TSZD-JKJ-102825	BOLD:ACJ4957
Japan	E. rectiloba	TSZD-JKJ-102067	BOLD:ADB8703
Europe	E. longilobata	ZFMK-TIS-2570648	BOLD:ADD3869
Japan	E. rohdendorfi	TSZD-JKJ-107245	BOLD:AEA3741
Africa	E. zuluensis	TSZD-JKJ-107186	BOLD:AEA3872
Africa	E. cryptata	TSZD-JKJ-107232	BOLD:AEA4924
Africa	E. arctata	TSZD-JKJ-107175	BOLD:AEA5210
Africa	E. penicillata	TSZD-JKJ-107187	BOLD:AEA7288
Africa	E. penicillata	TSZD-JKJ-107188	BOLD:AEA7288
Africa	E. sambai	TSZD-JKJ-107176	BOLD:AEA7289
Africa	E. sambai	TSZD-JKJ-107177	BOLD:AEA7289
Africa	E. sambai	TSZD-JKJ-107178	BOLD:AEA7289
Japan	E. toyoheii	SPM-032386	M
Japan	E. toyoheii	SPM-033423	M
Japan	E. toyoheii	SPM-PARAROHOD.01	M
Japan	E. toyoheii	SPM-PARAROHOD.02	M
Japan	E. toyoheii	SPM-PARAROHOD.03	M
Japan	E. toyoheii	TSZD-JKJ-109247	M
Japan	E. toyoheii	TSZD-JKJ-109248	M
Japan	E. toyoheii	TSZD-JKJ-109249	M
Japan	E. toyoheii	TSZD-JKJ-109250	M
Nepal	E. crassiseta	SPM-C05	M
Nepal	E. trunciseta	SPM-B9	M
Europe	E. longiloba	SPM-059573	BOLD:ADD3869
Africa	E. burundiensis	TSZD-JKJ-107224	M
Africa	E. afroparva	TSZD-JKJ-107225	M
Africa	E. brachiata	TSZD-JKJ-107226	M
Africa	E. ashleyi	TSZD-JKJ-107227	M
Nepal	E. columna	SPM-nep-001	M
Japan	E. tegnelli	SPM-repandagr.-B6	M
Nepal	E. chiroteca	SPM-C08	M
Nepal	E. serrae	SPM-B10	M
Nepal	E. pararepanda	SPM-B11	M
Nepal	E. pararepanda	SPM-B8	M
Nepal	E. pararepanda	SPM-C02	M
Nepal	E. pararepanda	SPM-C04	M
Nepal	E. pararepanda	SPM-C07	M
Nepal	E. pararepanda	SPM-nep-002	M
Japan	E. rohdendorfi	TSZD-JKJ-108464	M
Japan	E. toyoheii	TSZD-JKJ-108463	M
Japan	E. rohdendorfi	TSZD-JKJ-109246	M
Japan	E. rohdendorfi	SPM-032387	BOLD:AEA3741
Japan	E. rohdendorfi	SPM-033424	BOLD:AEA3741
Europe	E. spatulata	TSZD-JKJ-107937	M
Europe	E. spatulata	TSZD-JKJ-107987	M
Europe	E. spatulata	TSZD-JKJ-107932	M
Europe	E. repandoides	SPM-011754	M
Europe	E. repandoides	SPM-034358	M
Europe	E. brevilobata	SPM-009230	M
	E. cornuta	BIOUG08091-D02
	E. separata	BIOUG06345-D12
	E. cincta	BIOUG06128-B08
	E. fusca	BIOUG17023-C12
	Exechiopsis subulata	BIOUG07648-G10
	Allodia lugens	NHMO10069754
