# Supplementary material for: Revision of the Exechiaparva group (Diptera: Mycetophilidae)
Source: Biodivers Data J. 2021 Sep 24;9:e67134. doi: 10.3897/BDJ.9.e67134 (PMC8486760; doi:10.3897/BDJ.9.e67134)
Supplement: XML Treatment for Exechia adenaparva [file BDJ.9.e67134-treatment1.xml]

<!DOCTYPE tp:taxon-treatment
  PUBLIC "-//TaxonX//DTD Taxonomic Treatment Publishing DTD v0 20100105//EN" "tax-treatment-NSO.dtd">
<tp:taxon-treatment xmlns:tp="http://www.plazi.org/taxpub"><tp:treatment-meta><mixed-citation publication-type="journal"><person-group><name><surname>Lindemann</surname><given-names>Jon Peder</given-names></name><name><surname>Søli</surname><given-names>Geir</given-names></name><name><surname>Kjærandsen</surname><given-names>Jostein</given-names></name></person-group><article-title>Revision of the <italic><tp:taxon-name><tp:taxon-name-part taxon-name-part-type="genus" reg="Exechia">Exechia</tp:taxon-name-part><tp:taxon-name-part taxon-name-part-type="species" reg="parva">parva</tp:taxon-name-part></tp:taxon-name></italic> group (<tp:taxon-name><tp:taxon-name-part taxon-name-part-type="order">Diptera</tp:taxon-name-part></tp:taxon-name>: <tp:taxon-name><tp:taxon-name-part taxon-name-part-type="family">Mycetophilidae</tp:taxon-name-part></tp:taxon-name>)</article-title><source>Biodivers Data J</source><day>24</day><month>9</month><year>2021</year><volume>9</volume><pub-id pub-id-type="doi">10.3897/BDJ.9.e67134</pub-id></mixed-citation></tp:treatment-meta><tp:nomenclature><tp:taxon-name>
            <object-id xmlns:xlink="http://www.w3.org/1999/xlink" content-type="arpha" xlink:type="simple">9D488837-6572-56B1-B528-8C41052A4A57</object-id>
            <tp:taxon-name-part taxon-name-part-type="genus">Exechia</tp:taxon-name-part>
            <tp:taxon-name-part taxon-name-part-type="species">adenaparva</tp:taxon-name-part>
          </tp:taxon-name><tp:taxon-authority>Chandler, 2000</tp:taxon-authority><tp:nomenclature-citation-list><tp:nomenclature-citation><tp:taxon-name>
                <tp:taxon-name-part taxon-name-part-type="genus" reg="Exechia">Exechia</tp:taxon-name-part>
                <tp:taxon-name-part taxon-name-part-type="species" reg="adenaparva">adenaparva</tp:taxon-name-part>
              </tp:taxon-name><comment> Chandler, 2000: 282 ♂ (<xref ref-type="bibr" rid="B6111057">Chandler 2000</xref>)</comment></tp:nomenclature-citation></tp:nomenclature-citation-list></tp:nomenclature><tp:treatment-sec sec-type="Distribution"><title>Distribution</title><p>Afrotropical, Yemen (Fig. <xref ref-type="fig" rid="F6415645">4</xref>).</p></tp:treatment-sec><tp:treatment-sec sec-type="Notes"><title>Notes</title><p>We did not have the opportunity to re-describe this species, but the male terminalia are well illustrated in <xref ref-type="bibr" rid="B6111057">Chandler (2000)</xref> (Fig. <xref ref-type="fig" rid="F6404929">5</xref><xref ref-type="fig" rid="F6404934">a</xref>, <xref ref-type="fig" rid="F6404935">b</xref>). Dr. Erica McAlister, NHM, provided us with images of the holotype (Fig. <xref ref-type="fig" rid="F6404929">5</xref><xref ref-type="fig" rid="F6404936">c</xref>, <xref ref-type="fig" rid="F6404937">d</xref>), which seems to be in good condition. The holotype is pinned with the abdomen and terminalia dissected and slide-mounted, with five labels: "W. ADEN. PROT. / Wadi Dareija, / S.W of Dahla, / ea. 4500 ft. / 6-9.xi.1937", "B.M. Exp. to / S.W. Arabia. / H. Scott &amp; / E.B. Britton. / B.M. 1938-246", "<tp:taxon-name><tp:taxon-name-part taxon-name-part-type="genus" reg="Exechia">Exechia</tp:taxon-name-part></tp:taxon-name> / ♂ <tp:taxon-name><tp:taxon-name-part taxon-name-part-type="genus" reg="Exechia"/><tp:taxon-name-part taxon-name-part-type="species" reg="adenaparva">adenaparva</tp:taxon-name-part></tp:taxon-name> spn / det. P. J. Chandler / Holotype", "BMNH(E) # / 254408", "NHMUK 012804625".</p></tp:treatment-sec><tp:treatment-sec><!--Section generated to contain objects referenced in tp:taxon-treatment.--><fig id="F6415645" position="float" orientation="portrait"><object-id xmlns:xlink="http://www.w3.org/1999/xlink" content-type="arpha" xlink:type="simple">CABCBF2F-16CB-55CC-923D-E132A38B2478</object-id><object-id xmlns:xlink="http://www.w3.org/1999/xlink" content-type="doi" xlink:type="simple">10.3897/BDJ.9.e67134.figure4</object-id><label>Figure 4.</label><caption><p>Distribution map of species in the <italic><tp:taxon-name><tp:taxon-name-part taxon-name-part-type="genus" reg="Exechia">E.</tp:taxon-name-part><tp:taxon-name-part taxon-name-part-type="species" reg="parva">parva</tp:taxon-name-part></tp:taxon-name></italic> group occurring in the Afrotropical Region, based on localities from studied material, type material and DNA barcoded material. Different species are represented by individual colours. Altitudes are indicated in shades from grey (lowland) to white (mountains).</p></caption><graphic xmlns:xlink="http://www.w3.org/1999/xlink" xlink:href="bdj-09-e67134-g004.jpg" position="float" id="oo_518386.jpg" orientation="portrait" xlink:type="simple"><uri content-type="original_file" xlink:type="simple">https://binary.pensoft.net/fig/518386</uri></graphic></fig><fig-group id="F6404929" position="float" orientation="portrait"><caption><p><italic><tp:taxon-name><tp:taxon-name-part taxon-name-part-type="genus" reg="Exechia">Exechia</tp:taxon-name-part><tp:taxon-name-part taxon-name-part-type="species" reg="adenaparva">adenaparva</tp:taxon-name-part></tp:taxon-name></italic> Chandler, 2000. <bold>Abbreviations</bold>: db = dorsal gonostylus branch, gl = gonocoxal lobe, ib = internal gonostylus branch, mb = medial gonostylus branch, vb = ventral gonostylus branch.</p></caption><fig id="F6404934" position="float" orientation="portrait"><object-id xmlns:xlink="http://www.w3.org/1999/xlink" content-type="arpha" xlink:type="simple">742310A7-51FD-5D8B-A0A8-509010B05FF5</object-id><object-id xmlns:xlink="http://www.w3.org/1999/xlink" content-type="doi" xlink:type="simple">10.3897/BDJ.9.e67134.figure5a</object-id><label>Figure 5a.</label><caption><p>Male terminalia, ventral view. Reprinted with permission from <xref ref-type="bibr" rid="B6111057">Chandler (2000)</xref>.</p></caption><graphic xmlns:xlink="http://www.w3.org/1999/xlink" xlink:href="bdj-09-e67134-g005_a.jpg" xlink:type="simple" position="float" orientation="portrait" id="oo_559718.jpg"><uri content-type="original_file" xlink:type="simple">https://binary.pensoft.net/fig/559718</uri></graphic></fig><fig id="F6404935" position="float" orientation="portrait"><object-id xmlns:xlink="http://www.w3.org/1999/xlink" content-type="arpha" xlink:type="simple">A6108E60-B0F8-576E-BBFF-007D9FC02232</object-id><object-id xmlns:xlink="http://www.w3.org/1999/xlink" content-type="doi" xlink:type="simple">10.3897/BDJ.9.e67134.figure5b</object-id><label>Figure 5b.</label><caption><p>Male terminalia, lateral view. Reprinted with permission from <xref ref-type="bibr" rid="B6111057">Chandler (2000)</xref>.</p></caption><graphic xmlns:xlink="http://www.w3.org/1999/xlink" xlink:href="bdj-09-e67134-g005_b.jpg" xlink:type="simple" position="float" orientation="portrait" id="oo_559720.jpg"><uri content-type="original_file" xlink:type="simple">https://binary.pensoft.net/fig/559720</uri></graphic></fig><fig id="F6404936" position="float" orientation="portrait"><object-id xmlns:xlink="http://www.w3.org/1999/xlink" content-type="arpha" xlink:type="simple">CEB855E0-D593-5E79-9778-3533E73EFDFE</object-id><object-id xmlns:xlink="http://www.w3.org/1999/xlink" content-type="doi" xlink:type="simple">10.3897/BDJ.9.e67134.figure5c</object-id><label>Figure 5c.</label><caption><p>Holotype excluding abdomen. Photo by courtesy of Erica McAlister, NHM.</p></caption><graphic xmlns:xlink="http://www.w3.org/1999/xlink" xlink:href="bdj-09-e67134-g005_c.jpg" xlink:type="simple" position="float" orientation="portrait" id="oo_481915.jpg"><uri content-type="original_file" xlink:type="simple">https://binary.pensoft.net/fig/481915</uri></graphic></fig><fig id="F6404937" position="float" orientation="portrait"><object-id xmlns:xlink="http://www.w3.org/1999/xlink" content-type="arpha" xlink:type="simple">7A8AD710-9255-503F-A6E0-20B8DF45659A</object-id><object-id xmlns:xlink="http://www.w3.org/1999/xlink" content-type="doi" xlink:type="simple">10.3897/BDJ.9.e67134.figure5d</object-id><label>Figure 5d.</label><caption><p>Holotype abdomen and terminalia. Photo by courtesy of Erica McAlister, NHM.</p></caption><graphic xmlns:xlink="http://www.w3.org/1999/xlink" xlink:href="bdj-09-e67134-g005_d.jpg" xlink:type="simple" position="float" orientation="portrait" id="oo_481916.jpg"><uri content-type="original_file" xlink:type="simple">https://binary.pensoft.net/fig/481916</uri></graphic></fig></fig-group><fig id="F6404934" position="float" orientation="portrait"><object-id xmlns:xlink="http://www.w3.org/1999/xlink" content-type="arpha" xlink:type="simple">742310A7-51FD-5D8B-A0A8-509010B05FF5</object-id><object-id xmlns:xlink="http://www.w3.org/1999/xlink" content-type="doi" xlink:type="simple">10.3897/BDJ.9.e67134.figure5a</object-id><label>Figure 5a.</label><caption><p>Male terminalia, ventral view. Reprinted with permission from <xref ref-type="bibr" rid="B6111057">Chandler (2000)</xref>.</p></caption><graphic xmlns:xlink="http://www.w3.org/1999/xlink" xlink:href="bdj-09-e67134-g005_a.jpg" xlink:type="simple" position="float" orientation="portrait" id="oo_559718.jpg"><uri content-type="original_file" xlink:type="simple">https://binary.pensoft.net/fig/559718</uri></graphic></fig><fig id="F6404935" position="float" orientation="portrait"><object-id xmlns:xlink="http://www.w3.org/1999/xlink" content-type="arpha" xlink:type="simple">A6108E60-B0F8-576E-BBFF-007D9FC02232</object-id><object-id xmlns:xlink="http://www.w3.org/1999/xlink" content-type="doi" xlink:type="simple">10.3897/BDJ.9.e67134.figure5b</object-id><label>Figure 5b.</label><caption><p>Male terminalia, lateral view. Reprinted with permission from <xref ref-type="bibr" rid="B6111057">Chandler (2000)</xref>.</p></caption><graphic xmlns:xlink="http://www.w3.org/1999/xlink" xlink:href="bdj-09-e67134-g005_b.jpg" xlink:type="simple" position="float" orientation="portrait" id="oo_559720.jpg"><uri content-type="original_file" xlink:type="simple">https://binary.pensoft.net/fig/559720</uri></graphic></fig><fig id="F6404936" position="float" orientation="portrait"><object-id xmlns:xlink="http://www.w3.org/1999/xlink" content-type="arpha" xlink:type="simple">CEB855E0-D593-5E79-9778-3533E73EFDFE</object-id><object-id xmlns:xlink="http://www.w3.org/1999/xlink" content-type="doi" xlink:type="simple">10.3897/BDJ.9.e67134.figure5c</object-id><label>Figure 5c.</label><caption><p>Holotype excluding abdomen. Photo by courtesy of Erica McAlister, NHM.</p></caption><graphic xmlns:xlink="http://www.w3.org/1999/xlink" xlink:href="bdj-09-e67134-g005_c.jpg" xlink:type="simple" position="float" orientation="portrait" id="oo_481915.jpg"><uri content-type="original_file" xlink:type="simple">https://binary.pensoft.net/fig/481915</uri></graphic></fig><fig id="F6404937" position="float" orientation="portrait"><object-id xmlns:xlink="http://www.w3.org/1999/xlink" content-type="arpha" xlink:type="simple">7A8AD710-9255-503F-A6E0-20B8DF45659A</object-id><object-id xmlns:xlink="http://www.w3.org/1999/xlink" content-type="doi" xlink:type="simple">10.3897/BDJ.9.e67134.figure5d</object-id><label>Figure 5d.</label><caption><p>Holotype abdomen and terminalia. Photo by courtesy of Erica McAlister, NHM.</p></caption><graphic xmlns:xlink="http://www.w3.org/1999/xlink" xlink:href="bdj-09-e67134-g005_d.jpg" xlink:type="simple" position="float" orientation="portrait" id="oo_481916.jpg"><uri content-type="original_file" xlink:type="simple">https://binary.pensoft.net/fig/481916</uri></graphic></fig></tp:treatment-sec><ref-list><ref id="B6111057"><element-citation xmlns:xlink="http://www.w3.org/1999/xlink" publication-type="article" xlink:type="simple"><person-group person-group-type="author"><name name-style="western"><surname>Chandler</surname><given-names>Peter</given-names></name></person-group><year>2000</year><article-title>Fungus gnats (<tp:taxon-name><tp:taxon-name-part taxon-name-part-type="order">Diptera</tp:taxon-name-part></tp:taxon-name>: <tp:taxon-name><tp:taxon-name-part taxon-name-part-type="family">Keroplatidae</tp:taxon-name-part></tp:taxon-name> and <tp:taxon-name><tp:taxon-name-part taxon-name-part-type="family">Mycetophilidae</tp:taxon-name-part></tp:taxon-name>) from the Arabian Peninsula</article-title><source>Fauna of Arabia</source><volume>18</volume><fpage>273</fpage><lpage>284</lpage></element-citation></ref></ref-list></tp:taxon-treatment>
