# Supplementary material for: Revision of the Exechiaparva group (Diptera: Mycetophilidae)
Source: Biodivers Data J. 2021 Sep 24;9:e67134. doi: 10.3897/BDJ.9.e67134 (PMC8486760; doi:10.3897/BDJ.9.e67134)
Supplement: XML Treatment for Exechia afroparva [file BDJ.9.e67134-treatment2.xml]

<!DOCTYPE tp:taxon-treatment
  PUBLIC "-//TaxonX//DTD Taxonomic Treatment Publishing DTD v0 20100105//EN" "tax-treatment-NSO.dtd">
<tp:taxon-treatment xmlns:tp="http://www.plazi.org/taxpub"><tp:treatment-meta><mixed-citation publication-type="journal"><person-group><name><surname>Lindemann</surname><given-names>Jon Peder</given-names></name><name><surname>Søli</surname><given-names>Geir</given-names></name><name><surname>Kjærandsen</surname><given-names>Jostein</given-names></name></person-group><article-title>Revision of the <italic><tp:taxon-name><tp:taxon-name-part taxon-name-part-type="genus" reg="Exechia">Exechia</tp:taxon-name-part><tp:taxon-name-part taxon-name-part-type="species" reg="parva">parva</tp:taxon-name-part></tp:taxon-name></italic> group (<tp:taxon-name><tp:taxon-name-part taxon-name-part-type="order">Diptera</tp:taxon-name-part></tp:taxon-name>: <tp:taxon-name><tp:taxon-name-part taxon-name-part-type="family">Mycetophilidae</tp:taxon-name-part></tp:taxon-name>)</article-title><source>Biodivers Data J</source><day>24</day><month>9</month><year>2021</year><volume>9</volume><pub-id pub-id-type="doi">10.3897/BDJ.9.e67134</pub-id></mixed-citation></tp:treatment-meta><tp:nomenclature><tp:taxon-name>
            <object-id xmlns:xlink="http://www.w3.org/1999/xlink" content-type="arpha" xlink:type="simple">91F7E7D4-5DC3-5D7F-8BA0-FA3AB2228861</object-id>
            <tp:taxon-name-part taxon-name-part-type="genus">Exechia</tp:taxon-name-part>
            <tp:taxon-name-part taxon-name-part-type="species">afroparva</tp:taxon-name-part>
            <object-id xmlns:xlink="http://www.w3.org/1999/xlink" content-type="zoobank" xlink:type="simple" object-id-type="ZooBank">urn:lsid:zoobank.org:act:061df718-a50b-418c-9566-58d26ebe4c73</object-id>
          </tp:taxon-name><tp:taxon-authority>Lindemann</tp:taxon-authority><tp:taxon-status xmlns:xlink="http://www.w3.org/1999/xlink" xlink:type="simple">sp. n.</tp:taxon-status></tp:nomenclature><tp:treatment-sec sec-type="materials"><title>Materials</title><list list-type="alpha-lower" list-content="occurrences"><list-item><p><bold>Type status:</bold><named-content xmlns:xlink="http://www.w3.org/1999/xlink" content-type="dwc:typeStatus" xlink:type="simple">Holotype</named-content>. <bold>Occurrence:</bold> catalogNumber: <named-content xmlns:xlink="http://www.w3.org/1999/xlink" content-type="dwc:catalogNumber" xlink:type="simple">TSZD-JKJ-107225</named-content>; occurrenceRemarks: <named-content xmlns:xlink="http://www.w3.org/1999/xlink" content-type="dwc:occurrenceRemarks" xlink:type="simple">BMSA(D): 26650</named-content>; recordedBy: <named-content xmlns:xlink="http://www.w3.org/1999/xlink" content-type="dwc:recordedBy" xlink:type="simple">A.H. Kirk-Spriggs</named-content>; individualCount: <named-content xmlns:xlink="http://www.w3.org/1999/xlink" content-type="dwc:individualCount" xlink:type="simple">1</named-content>; sex: <named-content xmlns:xlink="http://www.w3.org/1999/xlink" content-type="dwc:sex" xlink:type="simple">male</named-content>; lifeStage: <named-content xmlns:xlink="http://www.w3.org/1999/xlink" content-type="dwc:lifeStage" xlink:type="simple">adult</named-content>; preparations: <named-content xmlns:xlink="http://www.w3.org/1999/xlink" content-type="dwc:preparations" xlink:type="simple">Pinned, with genitalia in glycerine in separate microvial</named-content>; <bold>Location:</bold> country: <named-content xmlns:xlink="http://www.w3.org/1999/xlink" content-type="dwc:country" xlink:type="simple"><tp:taxon-name><tp:taxon-name-part taxon-name-part-type="genus" reg="Burundi">Burundi</tp:taxon-name-part></tp:taxon-name></named-content>; stateProvince: <named-content xmlns:xlink="http://www.w3.org/1999/xlink" content-type="dwc:stateProvince" xlink:type="simple">Kayanza prov.</named-content>; municipality: <named-content xmlns:xlink="http://www.w3.org/1999/xlink" content-type="dwc:municipality" xlink:type="simple">Rwegara</named-content>; locality: <named-content xmlns:xlink="http://www.w3.org/1999/xlink" content-type="dwc:locality" xlink:type="simple">Parc National de la Kibira</named-content>; verbatimElevation: <named-content xmlns:xlink="http://www.w3.org/1999/xlink" content-type="dwc:verbatimElevation" xlink:type="simple">2237 m</named-content>; decimalLatitude: <named-content xmlns:xlink="http://www.w3.org/1999/xlink" content-type="dwc:decimalLatitude" xlink:type="simple">-2.922000</named-content>; decimalLongitude: <named-content xmlns:xlink="http://www.w3.org/1999/xlink" content-type="dwc:decimalLongitude" xlink:type="simple">29.501117</named-content>; <bold>Event:</bold> samplingProtocol: <named-content xmlns:xlink="http://www.w3.org/1999/xlink" content-type="dwc:samplingProtocol" xlink:type="simple">Malaise trap</named-content>; eventDate: <named-content xmlns:xlink="http://www.w3.org/1999/xlink" content-type="dwc:eventDate" xlink:type="simple">2010-11-25/2010-11-26</named-content>; habitat: <named-content xmlns:xlink="http://www.w3.org/1999/xlink" content-type="dwc:habitat" xlink:type="simple">Indigenous Afromontane forest</named-content>; <bold>Record Level:</bold> institutionCode: <named-content xmlns:xlink="http://www.w3.org/1999/xlink" content-type="dwc:institutionCode" xlink:type="simple">BMSA</named-content></p></list-item></list></tp:treatment-sec><tp:treatment-sec sec-type="Description"><title>Description</title><p>Male: Body length 5.2 mm. Wing length 4.0 mm. <bold>Colouration</bold> (Dry specimen). Head dark brown; eye margin, face and clypeus yellow; labellum yellow; palpus yellow-brown, segments 4-5 dark brown. Antennae with scape and pedicel yellow; flagellum brown, first flagellomere with yellow base. Thorax with scutum brown, pale mesonotal stripes present and anterior and lateral margins broadly yellow; lateral sclerites pale brown to dark brown; propleura brown; halteres whitish-yellow, apically slightly darker. Legs whitish-yellow. Abdomen dark brown, tergites I-III with yellow lateral area. Terminalia pale brown. <bold>Head</bold>. Frons and vertex covered with short black setae. Clypeus covered with short black setae, evenly distributed; flagellomeres longer than broad, with sixth flagellomere 1.2 times as long as wide. <bold>Thorax</bold>. Scutum covered with short black setae. <bold>Legs</bold>. Mid-tibia with 23 anterior, 9 posterodorsal, 10 posterior and 6 posteroventral bristles. Hind tibia with 14 anterodorsal, 8 posterodorsal and 8 posterior bristles. <bold>Abdomen.</bold> Tergites covered with black setae. <bold>Terminalia</bold> (Fig. <xref ref-type="fig" rid="F6404899">6</xref>). Each part of divided tergite IX apically with about 7 setae, apical seta stout. Gonocoxites evenly covered with setae, except on basoventral third (Fig. <xref ref-type="fig" rid="F6404899">6</xref><xref ref-type="fig" rid="F6404904">a</xref>, <xref ref-type="fig" rid="F6404905">b</xref>). Each GL evenly tapered towards apex, entirely covered with setae, apex with 2 setae (Fig. <xref ref-type="fig" rid="F6404899">6</xref><xref ref-type="fig" rid="F6404904">a</xref>, <xref ref-type="fig" rid="F6404905">b</xref>). Aedaegal guides short, evenly tapered towards rounded apex (Fig. <xref ref-type="fig" rid="F6404899">6</xref><xref ref-type="fig" rid="F6404904">a</xref>, <xref ref-type="fig" rid="F6404905">b</xref>). Hypandrium covered with about 11 setae, apical pair of setae reaching about level of GL apex (Fig. <xref ref-type="fig" rid="F6404899">6</xref><xref ref-type="fig" rid="F6404904">a</xref>, <xref ref-type="fig" rid="F6404905">b</xref>). Hypandrial lobe elongate, each branch basally with large hyaline flap, apical part tapering towards narrow rounded apex (Fig. <xref ref-type="fig" rid="F6404899">6</xref><xref ref-type="fig" rid="F6404904">a</xref>). Gonostylus (Fig. <xref ref-type="fig" rid="F6404899">6</xref><xref ref-type="fig" rid="F6404906">c</xref>) with DB elongate, apically spathulate with apicoexternal margin slightly expanded, dorsally evenly covered with setae, except on apical third. VB with apical half acuminate, apex acute; with 3 setae, apical seta on apex. IB elongate, expanded area one-third from apex, apically capitate, apex acute, row of 4 setae close to apex. MB elongate, apex rounded, apically with 2 small setae, basal seta close to centre.</p><p>Female unknown.</p></tp:treatment-sec><tp:treatment-sec sec-type="Diagnosis"><title>Diagnosis</title><p>Distinguished from all species in the <italic><tp:taxon-name><tp:taxon-name-part taxon-name-part-type="genus" reg="Exechia">E.</tp:taxon-name-part><tp:taxon-name-part taxon-name-part-type="species" reg="parva">parva</tp:taxon-name-part></tp:taxon-name></italic> group in having the gonocoxal lobes entirely covered with setae and entire length tapering (Fig. <xref ref-type="fig" rid="F6404899">6</xref><xref ref-type="fig" rid="F6404904">a</xref>), in combination with the internal gonostylus branch with 4 setae close to the apex (Fig. <xref ref-type="fig" rid="F6404899">6</xref><xref ref-type="fig" rid="F6404906">c</xref>).</p></tp:treatment-sec><tp:treatment-sec sec-type="Etymology"><title>Etymology</title><p>From <italic>afro</italic>, relating to the Afrotropical Region and <italic><tp:taxon-name><tp:taxon-name-part taxon-name-part-type="genus" reg="Exechia"/><tp:taxon-name-part taxon-name-part-type="species" reg="parva">parva</tp:taxon-name-part></tp:taxon-name></italic>, relating to the resemblance to <italic><tp:taxon-name><tp:taxon-name-part taxon-name-part-type="genus" reg="Exechia">E.</tp:taxon-name-part><tp:taxon-name-part taxon-name-part-type="species" reg="parva">parva</tp:taxon-name-part></tp:taxon-name></italic>.</p></tp:treatment-sec><tp:treatment-sec sec-type="Distribution"><title>Distribution</title><p>Afrotropical, <tp:taxon-name><tp:taxon-name-part taxon-name-part-type="genus" reg="Burundi">Burundi</tp:taxon-name-part></tp:taxon-name> (Fig. <xref ref-type="fig" rid="F6415645">4</xref>).</p></tp:treatment-sec><tp:treatment-sec sec-type="Biology"><title>Biology</title><p>Adult collected in afromontane forest (2237 m a.s.l.).</p></tp:treatment-sec><tp:treatment-sec><!--Section generated to contain objects referenced in tp:taxon-treatment.--><fig-group id="F6404899" position="float" orientation="portrait"><caption><p><italic><tp:taxon-name><tp:taxon-name-part taxon-name-part-type="genus" reg="Exechia">Exechia</tp:taxon-name-part><tp:taxon-name-part taxon-name-part-type="species" reg="afroparva">afroparva</tp:taxon-name-part></tp:taxon-name></italic> sp. n., male terminalia.</p></caption><fig id="F6404904" position="float" orientation="portrait"><object-id xmlns:xlink="http://www.w3.org/1999/xlink" content-type="arpha" xlink:type="simple">B7239C9F-91A5-5866-8965-B9750C1B2F36</object-id><object-id xmlns:xlink="http://www.w3.org/1999/xlink" content-type="doi" xlink:type="simple">10.3897/BDJ.9.e67134.figure6a</object-id><label>Figure 6a.</label><caption><p>Ventral view. Right gonostylus and setae on left gonocoxite not drawn. Scale = 50 μm.</p></caption><graphic xmlns:xlink="http://www.w3.org/1999/xlink" xlink:href="bdj-09-e67134-g006_a.jpg" xlink:type="simple" position="float" orientation="portrait" id="oo_481822.jpg"><uri content-type="original_file" xlink:type="simple">https://binary.pensoft.net/fig/481822</uri></graphic></fig><fig id="F6404905" position="float" orientation="portrait"><object-id xmlns:xlink="http://www.w3.org/1999/xlink" content-type="arpha" xlink:type="simple">23CB0131-9CDB-5741-9E8D-E29503F45C22</object-id><object-id xmlns:xlink="http://www.w3.org/1999/xlink" content-type="doi" xlink:type="simple">10.3897/BDJ.9.e67134.figure6b</object-id><label>Figure 6b.</label><caption><p>Ventral view. Photo.</p></caption><graphic xmlns:xlink="http://www.w3.org/1999/xlink" xlink:href="bdj-09-e67134-g006_b.jpg" xlink:type="simple" position="float" orientation="portrait" id="oo_481819.jpg"><uri content-type="original_file" xlink:type="simple">https://binary.pensoft.net/fig/481819</uri></graphic></fig><fig id="F6404906" position="float" orientation="portrait"><object-id xmlns:xlink="http://www.w3.org/1999/xlink" content-type="arpha" xlink:type="simple">B27707BA-CAC5-5FC4-828C-04E7B58E86FC</object-id><object-id xmlns:xlink="http://www.w3.org/1999/xlink" content-type="doi" xlink:type="simple">10.3897/BDJ.9.e67134.figure6c</object-id><label>Figure 6c.</label><caption><p>Right gonostylus with: <bold>i</bold> dorsal branch, <bold>ii</bold> internal branch, <bold>iii</bold> medial branch and <bold>iv</bold> ventral branch separated. Scale = 50 μm.</p></caption><graphic xmlns:xlink="http://www.w3.org/1999/xlink" xlink:href="bdj-09-e67134-g006_c.jpg" xlink:type="simple" position="float" orientation="portrait" id="oo_481824.jpg"><uri content-type="original_file" xlink:type="simple">https://binary.pensoft.net/fig/481824</uri></graphic></fig></fig-group><fig id="F6404904" position="float" orientation="portrait"><object-id xmlns:xlink="http://www.w3.org/1999/xlink" content-type="arpha" xlink:type="simple">B7239C9F-91A5-5866-8965-B9750C1B2F36</object-id><object-id xmlns:xlink="http://www.w3.org/1999/xlink" content-type="doi" xlink:type="simple">10.3897/BDJ.9.e67134.figure6a</object-id><label>Figure 6a.</label><caption><p>Ventral view. Right gonostylus and setae on left gonocoxite not drawn. Scale = 50 μm.</p></caption><graphic xmlns:xlink="http://www.w3.org/1999/xlink" xlink:href="bdj-09-e67134-g006_a.jpg" xlink:type="simple" position="float" orientation="portrait" id="oo_481822.jpg"><uri content-type="original_file" xlink:type="simple">https://binary.pensoft.net/fig/481822</uri></graphic></fig><fig id="F6404905" position="float" orientation="portrait"><object-id xmlns:xlink="http://www.w3.org/1999/xlink" content-type="arpha" xlink:type="simple">23CB0131-9CDB-5741-9E8D-E29503F45C22</object-id><object-id xmlns:xlink="http://www.w3.org/1999/xlink" content-type="doi" xlink:type="simple">10.3897/BDJ.9.e67134.figure6b</object-id><label>Figure 6b.</label><caption><p>Ventral view. Photo.</p></caption><graphic xmlns:xlink="http://www.w3.org/1999/xlink" xlink:href="bdj-09-e67134-g006_b.jpg" xlink:type="simple" position="float" orientation="portrait" id="oo_481819.jpg"><uri content-type="original_file" xlink:type="simple">https://binary.pensoft.net/fig/481819</uri></graphic></fig><fig id="F6404906" position="float" orientation="portrait"><object-id xmlns:xlink="http://www.w3.org/1999/xlink" content-type="arpha" xlink:type="simple">B27707BA-CAC5-5FC4-828C-04E7B58E86FC</object-id><object-id xmlns:xlink="http://www.w3.org/1999/xlink" content-type="doi" xlink:type="simple">10.3897/BDJ.9.e67134.figure6c</object-id><label>Figure 6c.</label><caption><p>Right gonostylus with: <bold>i</bold> dorsal branch, <bold>ii</bold> internal branch, <bold>iii</bold> medial branch and <bold>iv</bold> ventral branch separated. Scale = 50 μm.</p></caption><graphic xmlns:xlink="http://www.w3.org/1999/xlink" xlink:href="bdj-09-e67134-g006_c.jpg" xlink:type="simple" position="float" orientation="portrait" id="oo_481824.jpg"><uri content-type="original_file" xlink:type="simple">https://binary.pensoft.net/fig/481824</uri></graphic></fig><fig id="F6415645" position="float" orientation="portrait"><object-id xmlns:xlink="http://www.w3.org/1999/xlink" content-type="arpha" xlink:type="simple">CABCBF2F-16CB-55CC-923D-E132A38B2478</object-id><object-id xmlns:xlink="http://www.w3.org/1999/xlink" content-type="doi" xlink:type="simple">10.3897/BDJ.9.e67134.figure4</object-id><label>Figure 4.</label><caption><p>Distribution map of species in the <italic><tp:taxon-name><tp:taxon-name-part taxon-name-part-type="genus" reg="Exechia">E.</tp:taxon-name-part><tp:taxon-name-part taxon-name-part-type="species" reg="parva">parva</tp:taxon-name-part></tp:taxon-name></italic> group occurring in the Afrotropical Region, based on localities from studied material, type material and DNA barcoded material. Different species are represented by individual colours. Altitudes are indicated in shades from grey (lowland) to white (mountains).</p></caption><graphic xmlns:xlink="http://www.w3.org/1999/xlink" xlink:href="bdj-09-e67134-g004.jpg" position="float" id="oo_518386.jpg" orientation="portrait" xlink:type="simple"><uri content-type="original_file" xlink:type="simple">https://binary.pensoft.net/fig/518386</uri></graphic></fig></tp:treatment-sec></tp:taxon-treatment>
