# Supplementary material for: Revision of the Exechiaparva group (Diptera: Mycetophilidae)
Source: Biodivers Data J. 2021 Sep 24;9:e67134. doi: 10.3897/BDJ.9.e67134 (PMC8486760; doi:10.3897/BDJ.9.e67134)
Supplement: XML Treatment for Exechia arcuata [file BDJ.9.e67134-treatment3.xml]

<!DOCTYPE tp:taxon-treatment
  PUBLIC "-//TaxonX//DTD Taxonomic Treatment Publishing DTD v0 20100105//EN" "tax-treatment-NSO.dtd">
<tp:taxon-treatment xmlns:tp="http://www.plazi.org/taxpub"><tp:treatment-meta><mixed-citation publication-type="journal"><person-group><name><surname>Lindemann</surname><given-names>Jon Peder</given-names></name><name><surname>Søli</surname><given-names>Geir</given-names></name><name><surname>Kjærandsen</surname><given-names>Jostein</given-names></name></person-group><article-title>Revision of the <italic><tp:taxon-name><tp:taxon-name-part taxon-name-part-type="genus" reg="Exechia">Exechia</tp:taxon-name-part><tp:taxon-name-part taxon-name-part-type="species" reg="parva">parva</tp:taxon-name-part></tp:taxon-name></italic> group (<tp:taxon-name><tp:taxon-name-part taxon-name-part-type="order">Diptera</tp:taxon-name-part></tp:taxon-name>: <tp:taxon-name><tp:taxon-name-part taxon-name-part-type="family">Mycetophilidae</tp:taxon-name-part></tp:taxon-name>)</article-title><source>Biodivers Data J</source><day>24</day><month>9</month><year>2021</year><volume>9</volume><pub-id pub-id-type="doi">10.3897/BDJ.9.e67134</pub-id></mixed-citation></tp:treatment-meta><tp:nomenclature><tp:taxon-name>
            <object-id xmlns:xlink="http://www.w3.org/1999/xlink" content-type="arpha" xlink:type="simple">640977E0-9902-5931-9423-CF5FE3AD0129</object-id>
            <tp:taxon-name-part taxon-name-part-type="genus">Exechia</tp:taxon-name-part>
            <tp:taxon-name-part taxon-name-part-type="species">arcuata</tp:taxon-name-part>
            <object-id xmlns:xlink="http://www.w3.org/1999/xlink" content-type="zoobank" xlink:type="simple" object-id-type="ZooBank">urn:lsid:zoobank.org:act:3d22f6c7-e233-48d1-9da3-19a0af7f6add</object-id>
            <object-id xmlns:xlink="http://www.w3.org/1999/xlink" xlink:type="simple" object-id-type="Barcode of life DOI">http://dx.doi.org/10.5883/BOLD:AEA5210</object-id>
          </tp:taxon-name><tp:taxon-authority>Lindemann</tp:taxon-authority><tp:taxon-status xmlns:xlink="http://www.w3.org/1999/xlink" xlink:type="simple">sp. n.</tp:taxon-status></tp:nomenclature><tp:treatment-sec sec-type="materials"><title>Materials</title><list list-type="alpha-lower" list-content="occurrences"><list-item><p><bold>Type status:</bold><named-content xmlns:xlink="http://www.w3.org/1999/xlink" content-type="dwc:typeStatus" xlink:type="simple">Holotype</named-content>. <bold>Occurrence:</bold> catalogNumber: <named-content xmlns:xlink="http://www.w3.org/1999/xlink" content-type="dwc:catalogNumber" xlink:type="simple">TSZD-JKJ-107175</named-content>; recordedBy: <named-content xmlns:xlink="http://www.w3.org/1999/xlink" content-type="dwc:recordedBy" xlink:type="simple">J. Kjærandsen</named-content>; individualCount: <named-content xmlns:xlink="http://www.w3.org/1999/xlink" content-type="dwc:individualCount" xlink:type="simple">1</named-content>; sex: <named-content xmlns:xlink="http://www.w3.org/1999/xlink" content-type="dwc:sex" xlink:type="simple">male</named-content>; lifeStage: <named-content xmlns:xlink="http://www.w3.org/1999/xlink" content-type="dwc:lifeStage" xlink:type="simple">adult</named-content>; preparations: <named-content xmlns:xlink="http://www.w3.org/1999/xlink" content-type="dwc:preparations" xlink:type="simple">Pinned, with genitalia in glycerine in separate microvial</named-content>; <bold>Location:</bold> country: <named-content xmlns:xlink="http://www.w3.org/1999/xlink" content-type="dwc:country" xlink:type="simple">Kenya</named-content>; stateProvince: <named-content xmlns:xlink="http://www.w3.org/1999/xlink" content-type="dwc:stateProvince" xlink:type="simple">Nyeri county</named-content>; locality: <named-content xmlns:xlink="http://www.w3.org/1999/xlink" content-type="dwc:locality" xlink:type="simple">Mt. Kenya, Northern Naro Moru, Base camp at Naro Moru River Lodge</named-content>; verbatimElevation: <named-content xmlns:xlink="http://www.w3.org/1999/xlink" content-type="dwc:verbatimElevation" xlink:type="simple">3050 m</named-content>; decimalLatitude: <named-content xmlns:xlink="http://www.w3.org/1999/xlink" content-type="dwc:decimalLatitude" xlink:type="simple">-0.17028</named-content>; decimalLongitude: <named-content xmlns:xlink="http://www.w3.org/1999/xlink" content-type="dwc:decimalLongitude" xlink:type="simple">37.215</named-content>; <bold>Event:</bold> samplingProtocol: <named-content xmlns:xlink="http://www.w3.org/1999/xlink" content-type="dwc:samplingProtocol" xlink:type="simple">sweep net</named-content>; eventDate: <named-content xmlns:xlink="http://www.w3.org/1999/xlink" content-type="dwc:eventDate" xlink:type="simple">2008-08-19</named-content>; habitat: <named-content xmlns:xlink="http://www.w3.org/1999/xlink" content-type="dwc:habitat" xlink:type="simple">bamboo forest</named-content>; <bold>Record Level:</bold> institutionCode: <named-content xmlns:xlink="http://www.w3.org/1999/xlink" content-type="dwc:institutionCode" xlink:type="simple">TMU</named-content></p></list-item></list></tp:treatment-sec><tp:treatment-sec sec-type="Description"><title>Description</title><p>Male: Wing length 3.2 mm. <bold>Colouration</bold> (Dry specimen). Head dark brown; face and clypeus brown; labellum and palpus yellow. Antenna with scape and pedicel yellow; flagellum brown, first flagellomere with yellow base. Thorax with scutum brown, lateral margin broadly yellow; lateral sclerites pale brown; propleura yellow; halteres whitish-yellow. Legs whitish-yellow. Abdomen dark brown, tergites II-III with lateral yellow area. Terminalia. <bold>Head</bold>. Frons and vertex covered with pale setae. Clypeus covered with pale brown setae. Antenna long, 2.3 times as long as length from vertex to ventral margin of clypeus; flagellomeres longer than broad, with sixth flagellomere 1.4 times as long as wide. <bold>Thorax</bold>. Scutum covered with pale setae. <bold>Legs</bold>. Fore leg with tibia 0.93 times as long as first tarsomere. Mid-tibia with 20 anterior, 4 posterodorsal, 8 posterior and 4 posteroventral bristles. <bold>Wings</bold>. Vein r-m 3 times longer than stem of M-fork. <bold>Abdomen.</bold> Tergites covered with pale brown setae. <bold>Terminalia</bold> (Fig. <xref ref-type="fig" rid="F6406317">7</xref>). Each part of divided tergite IX apically with about 7 setae, apical seta stout. Gonocoxites evenly covered with setae on apicoventral half (Fig. <xref ref-type="fig" rid="F6406317">7</xref><xref ref-type="fig" rid="F6406322">a</xref>, <xref ref-type="fig" rid="F6406323">b</xref>). Gonocoxal apicoventral margin, between GL and hypandrium, forming distinct protrusion with 2-3 elongate setae reaching far beyond GL apex (Fig. <xref ref-type="fig" rid="F6406317">7</xref><xref ref-type="fig" rid="F6406322">a</xref>, <xref ref-type="fig" rid="F6406323">b</xref>). Each GL small and distinctly curved interiorly, apex with row of 4 short setae somewhat extended down exterior margin (Fig. <xref ref-type="fig" rid="F6406317">7</xref><xref ref-type="fig" rid="F6406322">a</xref>, <xref ref-type="fig" rid="F6406323">b</xref>). Aedaegal guides indistinct or reduced. Hypandrium covered with about 6 setae, apical pair elongate, reaching far beyond GL apex (Fig. <xref ref-type="fig" rid="F6406317">7</xref><xref ref-type="fig" rid="F6406322">a</xref>, <xref ref-type="fig" rid="F6406323">b</xref>). Hypandrial lobe broad, apically tapering towards rounded apex (Fig. <xref ref-type="fig" rid="F6406317">7</xref><xref ref-type="fig" rid="F6406322">a</xref>). Gonostylus (Fig. <xref ref-type="fig" rid="F6406317">7</xref><xref ref-type="fig" rid="F6406324">c</xref>) with DB elongate, about 4 times longer than broad, apex distinctly spathulate; evenly covered with setae on dorsal side, except on apical fourth. VB ovate, apically acute, with 2 setae, apical seta on apex. IB with apex membranous rounded, apical part with row of 3 setae, apical seta close to apex. MB forming small apicointernal extension bearing 2 small setae, 1 basal seta located about the middle.</p><p>Female: Unknown.</p></tp:treatment-sec><tp:treatment-sec sec-type="Diagnosis"><title>Diagnosis</title><p>Distinguished from all species in the <italic><tp:taxon-name><tp:taxon-name-part taxon-name-part-type="genus" reg="Exechia">E.</tp:taxon-name-part><tp:taxon-name-part taxon-name-part-type="species" reg="parva">parva</tp:taxon-name-part></tp:taxon-name></italic> group in having the gonocoxal lobes distinctly curved interiorly (Fig. <xref ref-type="fig" rid="F6406317">7</xref><xref ref-type="fig" rid="F6406322">a</xref>, <xref ref-type="fig" rid="F6406323">b</xref>).</p></tp:treatment-sec><tp:treatment-sec sec-type="Etymology"><title>Etymology</title><p>From Latin <italic>arcus</italic>, bow, relating to the shape of the gonocoxal lobe.</p></tp:treatment-sec><tp:treatment-sec sec-type="Distribution"><title>Distribution</title><p>Afrotropical, Kenya (Fig. <xref ref-type="fig" rid="F6415645">4</xref>).</p></tp:treatment-sec><tp:treatment-sec sec-type="Biology"><title>Biology</title><p>Adult collected in bamboo forest (3050 m a.s.l.).</p></tp:treatment-sec><tp:treatment-sec><!--Section generated to contain objects referenced in tp:taxon-treatment.--><fig-group id="F6406317" position="float" orientation="portrait"><caption><p><italic><tp:taxon-name><tp:taxon-name-part taxon-name-part-type="genus" reg="Exechia">Exechia</tp:taxon-name-part><tp:taxon-name-part taxon-name-part-type="species" reg="arcuata">arcuata</tp:taxon-name-part></tp:taxon-name></italic> sp. n., male terminalia.</p></caption><fig id="F6406322" position="float" orientation="portrait"><object-id xmlns:xlink="http://www.w3.org/1999/xlink" content-type="arpha" xlink:type="simple">DA0C6389-9D36-555F-A8B6-45F225EB8070</object-id><object-id xmlns:xlink="http://www.w3.org/1999/xlink" content-type="doi" xlink:type="simple">10.3897/BDJ.9.e67134.figure7a</object-id><label>Figure 7a.</label><caption><p>Ventral view. Right gonostylus and setae on left gonocoxite not drawn. Scale = 50 μm.</p></caption><graphic xmlns:xlink="http://www.w3.org/1999/xlink" xlink:href="bdj-09-e67134-g007_a.jpg" xlink:type="simple" position="float" orientation="portrait" id="oo_481994.jpg"><uri content-type="original_file" xlink:type="simple">https://binary.pensoft.net/fig/481994</uri></graphic></fig><fig id="F6406323" position="float" orientation="portrait"><object-id xmlns:xlink="http://www.w3.org/1999/xlink" content-type="arpha" xlink:type="simple">0A6F669C-D571-524E-B3E7-69DA6D2FFD34</object-id><object-id xmlns:xlink="http://www.w3.org/1999/xlink" content-type="doi" xlink:type="simple">10.3897/BDJ.9.e67134.figure7b</object-id><label>Figure 7b.</label><caption><p>Ventral view. Photo.</p></caption><graphic xmlns:xlink="http://www.w3.org/1999/xlink" xlink:href="bdj-09-e67134-g007_b.jpg" xlink:type="simple" position="float" orientation="portrait" id="oo_481996.jpg"><uri content-type="original_file" xlink:type="simple">https://binary.pensoft.net/fig/481996</uri></graphic></fig><fig id="F6406324" position="float" orientation="portrait"><object-id xmlns:xlink="http://www.w3.org/1999/xlink" content-type="arpha" xlink:type="simple">0A6248CD-4175-55F0-8D8B-1AD60289238D</object-id><object-id xmlns:xlink="http://www.w3.org/1999/xlink" content-type="doi" xlink:type="simple">10.3897/BDJ.9.e67134.figure7c</object-id><label>Figure 7c.</label><caption><p>Right gonostylus with: <bold>i</bold> dorsal branch, <bold>ii</bold> internal branch, <bold>iii</bold> medial branch and <bold>iv</bold> ventral branch separated. Scale = 50 μm.</p></caption><graphic xmlns:xlink="http://www.w3.org/1999/xlink" xlink:href="bdj-09-e67134-g007_c.jpg" xlink:type="simple" position="float" orientation="portrait" id="oo_481995.jpg"><uri content-type="original_file" xlink:type="simple">https://binary.pensoft.net/fig/481995</uri></graphic></fig></fig-group><fig id="F6406322" position="float" orientation="portrait"><object-id xmlns:xlink="http://www.w3.org/1999/xlink" content-type="arpha" xlink:type="simple">DA0C6389-9D36-555F-A8B6-45F225EB8070</object-id><object-id xmlns:xlink="http://www.w3.org/1999/xlink" content-type="doi" xlink:type="simple">10.3897/BDJ.9.e67134.figure7a</object-id><label>Figure 7a.</label><caption><p>Ventral view. Right gonostylus and setae on left gonocoxite not drawn. Scale = 50 μm.</p></caption><graphic xmlns:xlink="http://www.w3.org/1999/xlink" xlink:href="bdj-09-e67134-g007_a.jpg" xlink:type="simple" position="float" orientation="portrait" id="oo_481994.jpg"><uri content-type="original_file" xlink:type="simple">https://binary.pensoft.net/fig/481994</uri></graphic></fig><fig id="F6406323" position="float" orientation="portrait"><object-id xmlns:xlink="http://www.w3.org/1999/xlink" content-type="arpha" xlink:type="simple">0A6F669C-D571-524E-B3E7-69DA6D2FFD34</object-id><object-id xmlns:xlink="http://www.w3.org/1999/xlink" content-type="doi" xlink:type="simple">10.3897/BDJ.9.e67134.figure7b</object-id><label>Figure 7b.</label><caption><p>Ventral view. Photo.</p></caption><graphic xmlns:xlink="http://www.w3.org/1999/xlink" xlink:href="bdj-09-e67134-g007_b.jpg" xlink:type="simple" position="float" orientation="portrait" id="oo_481996.jpg"><uri content-type="original_file" xlink:type="simple">https://binary.pensoft.net/fig/481996</uri></graphic></fig><fig id="F6406324" position="float" orientation="portrait"><object-id xmlns:xlink="http://www.w3.org/1999/xlink" content-type="arpha" xlink:type="simple">0A6248CD-4175-55F0-8D8B-1AD60289238D</object-id><object-id xmlns:xlink="http://www.w3.org/1999/xlink" content-type="doi" xlink:type="simple">10.3897/BDJ.9.e67134.figure7c</object-id><label>Figure 7c.</label><caption><p>Right gonostylus with: <bold>i</bold> dorsal branch, <bold>ii</bold> internal branch, <bold>iii</bold> medial branch and <bold>iv</bold> ventral branch separated. Scale = 50 μm.</p></caption><graphic xmlns:xlink="http://www.w3.org/1999/xlink" xlink:href="bdj-09-e67134-g007_c.jpg" xlink:type="simple" position="float" orientation="portrait" id="oo_481995.jpg"><uri content-type="original_file" xlink:type="simple">https://binary.pensoft.net/fig/481995</uri></graphic></fig><fig id="F6415645" position="float" orientation="portrait"><object-id xmlns:xlink="http://www.w3.org/1999/xlink" content-type="arpha" xlink:type="simple">CABCBF2F-16CB-55CC-923D-E132A38B2478</object-id><object-id xmlns:xlink="http://www.w3.org/1999/xlink" content-type="doi" xlink:type="simple">10.3897/BDJ.9.e67134.figure4</object-id><label>Figure 4.</label><caption><p>Distribution map of species in the <italic><tp:taxon-name><tp:taxon-name-part taxon-name-part-type="genus" reg="Exechia">E.</tp:taxon-name-part><tp:taxon-name-part taxon-name-part-type="species" reg="parva">parva</tp:taxon-name-part></tp:taxon-name></italic> group occurring in the Afrotropical Region, based on localities from studied material, type material and DNA barcoded material. Different species are represented by individual colours. Altitudes are indicated in shades from grey (lowland) to white (mountains).</p></caption><graphic xmlns:xlink="http://www.w3.org/1999/xlink" xlink:href="bdj-09-e67134-g004.jpg" position="float" id="oo_518386.jpg" orientation="portrait" xlink:type="simple"><uri content-type="original_file" xlink:type="simple">https://binary.pensoft.net/fig/518386</uri></graphic></fig></tp:treatment-sec></tp:taxon-treatment>
