# Supplementary material for: Revision of the Exechiaparva group (Diptera: Mycetophilidae)
Source: Biodivers Data J. 2021 Sep 24;9:e67134. doi: 10.3897/BDJ.9.e67134 (PMC8486760; doi:10.3897/BDJ.9.e67134)
Supplement: XML Treatment for Exechia ashleyi [file BDJ.9.e67134-treatment4.xml]

<!DOCTYPE tp:taxon-treatment
  PUBLIC "-//TaxonX//DTD Taxonomic Treatment Publishing DTD v0 20100105//EN" "tax-treatment-NSO.dtd">
<tp:taxon-treatment xmlns:tp="http://www.plazi.org/taxpub"><tp:treatment-meta><mixed-citation publication-type="journal"><person-group><name><surname>Lindemann</surname><given-names>Jon Peder</given-names></name><name><surname>Søli</surname><given-names>Geir</given-names></name><name><surname>Kjærandsen</surname><given-names>Jostein</given-names></name></person-group><article-title>Revision of the <italic><tp:taxon-name><tp:taxon-name-part taxon-name-part-type="genus" reg="Exechia">Exechia</tp:taxon-name-part><tp:taxon-name-part taxon-name-part-type="species" reg="parva">parva</tp:taxon-name-part></tp:taxon-name></italic> group (<tp:taxon-name><tp:taxon-name-part taxon-name-part-type="order">Diptera</tp:taxon-name-part></tp:taxon-name>: <tp:taxon-name><tp:taxon-name-part taxon-name-part-type="family">Mycetophilidae</tp:taxon-name-part></tp:taxon-name>)</article-title><source>Biodivers Data J</source><day>24</day><month>9</month><year>2021</year><volume>9</volume><pub-id pub-id-type="doi">10.3897/BDJ.9.e67134</pub-id></mixed-citation></tp:treatment-meta><tp:nomenclature><tp:taxon-name>
            <object-id xmlns:xlink="http://www.w3.org/1999/xlink" content-type="arpha" xlink:type="simple">890CB2DD-53CA-5568-8867-F7F09942A52B</object-id>
            <tp:taxon-name-part taxon-name-part-type="genus">Exechia</tp:taxon-name-part>
            <tp:taxon-name-part taxon-name-part-type="species">ashleyi</tp:taxon-name-part>
            <object-id xmlns:xlink="http://www.w3.org/1999/xlink" content-type="zoobank" xlink:type="simple" object-id-type="ZooBank">urn:lsid:zoobank.org:act:1db2fea8-351d-4fc7-b241-bbbb043edf47</object-id>
          </tp:taxon-name><tp:taxon-authority>Lindemann</tp:taxon-authority><tp:taxon-status xmlns:xlink="http://www.w3.org/1999/xlink" xlink:type="simple">sp. n.</tp:taxon-status></tp:nomenclature><tp:treatment-sec sec-type="materials"><title>Materials</title><list list-type="alpha-lower" list-content="occurrences"><list-item><p><bold>Type status:</bold><named-content xmlns:xlink="http://www.w3.org/1999/xlink" content-type="dwc:typeStatus" xlink:type="simple">Holotype</named-content>. <bold>Occurrence:</bold> catalogNumber: <named-content xmlns:xlink="http://www.w3.org/1999/xlink" content-type="dwc:catalogNumber" xlink:type="simple">TSZD-JKJ-107227</named-content>; occurrenceRemarks: <named-content xmlns:xlink="http://www.w3.org/1999/xlink" content-type="dwc:occurrenceRemarks" xlink:type="simple">BMSA(D): 26355.</named-content>; recordedBy: <named-content xmlns:xlink="http://www.w3.org/1999/xlink" content-type="dwc:recordedBy" xlink:type="simple">A.H. Kirk-Spriggs</named-content>; individualCount: <named-content xmlns:xlink="http://www.w3.org/1999/xlink" content-type="dwc:individualCount" xlink:type="simple">1</named-content>; sex: <named-content xmlns:xlink="http://www.w3.org/1999/xlink" content-type="dwc:sex" xlink:type="simple">male</named-content>; lifeStage: <named-content xmlns:xlink="http://www.w3.org/1999/xlink" content-type="dwc:lifeStage" xlink:type="simple">adult</named-content>; preparations: <named-content xmlns:xlink="http://www.w3.org/1999/xlink" content-type="dwc:preparations" xlink:type="simple">Pinned, with genitalia in glycerine in separate microvial</named-content>; <bold>Location:</bold> country: <named-content xmlns:xlink="http://www.w3.org/1999/xlink" content-type="dwc:country" xlink:type="simple"><tp:taxon-name><tp:taxon-name-part taxon-name-part-type="genus" reg="Burundi">Burundi</tp:taxon-name-part></tp:taxon-name></named-content>; stateProvince: <named-content xmlns:xlink="http://www.w3.org/1999/xlink" content-type="dwc:stateProvince" xlink:type="simple">Kayanza prov.</named-content>; municipality: <named-content xmlns:xlink="http://www.w3.org/1999/xlink" content-type="dwc:municipality" xlink:type="simple">Rwegura</named-content>; locality: <named-content xmlns:xlink="http://www.w3.org/1999/xlink" content-type="dwc:locality" xlink:type="simple">Parc National de la Kibira</named-content>; verbatimElevation: <named-content xmlns:xlink="http://www.w3.org/1999/xlink" content-type="dwc:verbatimElevation" xlink:type="simple">2237 m</named-content>; decimalLatitude: <named-content xmlns:xlink="http://www.w3.org/1999/xlink" content-type="dwc:decimalLatitude" xlink:type="simple">-2.92194</named-content>; decimalLongitude: <named-content xmlns:xlink="http://www.w3.org/1999/xlink" content-type="dwc:decimalLongitude" xlink:type="simple">29.5011</named-content>; <bold>Event:</bold> samplingProtocol: <named-content xmlns:xlink="http://www.w3.org/1999/xlink" content-type="dwc:samplingProtocol" xlink:type="simple">Malaise trap</named-content>; eventDate: <named-content xmlns:xlink="http://www.w3.org/1999/xlink" content-type="dwc:eventDate" xlink:type="simple">2010-11-24</named-content>; habitat: <named-content xmlns:xlink="http://www.w3.org/1999/xlink" content-type="dwc:habitat" xlink:type="simple">Indigenous Afromontane forest</named-content>; <bold>Record Level:</bold> institutionCode: <named-content xmlns:xlink="http://www.w3.org/1999/xlink" content-type="dwc:institutionCode" xlink:type="simple">BMSA</named-content></p></list-item></list></tp:treatment-sec><tp:treatment-sec sec-type="Description"><title>Description</title><p>Male: Body length 3.2 mm. Wing length 2.5 mm. <bold>Colouration</bold> (Dry specimen). Head face and clypeus dark brown, almost black; labellum brown; palpus yellow. Antenna with scape and pedicel yellow; flagellum brown, basal half of first flagellomere yellow. Thorax with scutum dark brown, lateral margin pale brown; lateral sclerites and propleura brown; halteres whitish-yellow, apically slightly darker. Legs whitish-yellow. Abdomen dark brown, tergites II-III with slightly paler lateral area. Terminalia yellow. <bold>Head</bold>. Frons and vertex covered with long pale brown setae. Clypeus covered with pale setae, evenly distributed; flagellomeres quadrate, with sixth flagellomere as long as broad. <bold>Thorax</bold>. Scutum covered with long, pale brown setae. <bold>Legs</bold>. Fore leg with tibia 0.76 times as long as first tarsomere. Mid-tibia with 17 anterior, 4 posterodorsal, 9 posterior and no posteroventral bristles. Hind tibia with 7-8 anterodorsal, 5 posterodorsal and 5 posterior bristles. <bold>Abdomen.</bold> Tergites covered with long, dark brown setae. <bold>Terminalia</bold> (Fig. <xref ref-type="fig" rid="F6406379">8</xref>). Each part of divided tergite IX apically with about 9 setae, apical stout. Gonocoxites (Fig. <xref ref-type="fig" rid="F6406379">8</xref><xref ref-type="fig" rid="F6406384">a</xref>, <xref ref-type="fig" rid="F6406385">b</xref>) evenly covered with setae, except on basoventral third; setae on apicoventral margin reaching as far as GL apex. Each GL apex with 3 setae (Fig. <xref ref-type="fig" rid="F6406379">8</xref><xref ref-type="fig" rid="F6406384">a</xref>, <xref ref-type="fig" rid="F6406385">b</xref>). Aedaegal guides short, evenly tapered towards acute apex (Fig. <xref ref-type="fig" rid="F6406379">8</xref><xref ref-type="fig" rid="F6406384">a</xref>). Hypandrium covered with about 12 setae, apical pair elongate, reaching beyond the GL apex (Fig. <xref ref-type="fig" rid="F6406379">8</xref><xref ref-type="fig" rid="F6406384">a</xref>, <xref ref-type="fig" rid="F6406385">b</xref>). Hypandrial lobe with each branch abruptly curved interiorly, apically narrow, apex rounded (Fig. <xref ref-type="fig" rid="F6406379">8</xref><xref ref-type="fig" rid="F6406384">a</xref>). Gonostylus (Fig. <xref ref-type="fig" rid="F6406379">8</xref><xref ref-type="fig" rid="F6406386">c</xref>) with DB short, squared, about 2 times longer than broad, apically truncate with apical corners virtually right-angled, apical margin emarginate, dorsal side evenly covered with setae. VB lanceolate, apex with 2 setae, apical seta on apex. IB with apex membranous, acute, apical part with row of 3 setae close to apex. MB short, slender, apex rounded, apically with row of 3 small setae.</p><p>Female: Unknown.</p></tp:treatment-sec><tp:treatment-sec sec-type="Diagnosis"><title>Diagnosis</title><p>Distinguished from <italic><tp:taxon-name><tp:taxon-name-part taxon-name-part-type="genus" reg="Exechia">E.</tp:taxon-name-part><tp:taxon-name-part taxon-name-part-type="species" reg="penicillata">penicillata</tp:taxon-name-part></tp:taxon-name></italic> and <italic><tp:taxon-name><tp:taxon-name-part taxon-name-part-type="genus" reg="Exechia">E.</tp:taxon-name-part><tp:taxon-name-part taxon-name-part-type="species" reg="sambai">sambai</tp:taxon-name-part></tp:taxon-name></italic> in having the dorsal gonostylus branch short and squared with apico-internal corner right-angled (Fig. <xref ref-type="fig" rid="F6406379">8</xref><xref ref-type="fig" rid="F6406386">c</xref>), in combination with setae on apicoventral margin of gonocoxites not reaching beyond the gonocoxal lobe apex (Fig. <xref ref-type="fig" rid="F6406379">8</xref><xref ref-type="fig" rid="F6406384">a</xref>) and by the shape of the hypandrial lobe (Fig. <xref ref-type="fig" rid="F6406379">8</xref><xref ref-type="fig" rid="F6406384">a</xref>); from <italic><tp:taxon-name><tp:taxon-name-part taxon-name-part-type="genus" reg="Exechia">E.</tp:taxon-name-part><tp:taxon-name-part taxon-name-part-type="species" reg="burundiensis">burundiensis</tp:taxon-name-part></tp:taxon-name></italic> in having the dorsal gonostylus branch apically emarginate (Fig. <xref ref-type="fig" rid="F6406379">8</xref><xref ref-type="fig" rid="F6406386">c</xref>) and the gonocoxal lobe with apical setae parallel, not splaying (Fig. <xref ref-type="fig" rid="F6406379">8</xref><xref ref-type="fig" rid="F6406384">a</xref>); from <italic><tp:taxon-name><tp:taxon-name-part taxon-name-part-type="genus" reg="Exechia">E.</tp:taxon-name-part><tp:taxon-name-part taxon-name-part-type="species" reg="afrorepanda">afrorepanda</tp:taxon-name-part></tp:taxon-name></italic> in having the gonocoxal lobe mostly bare, with parallel ventral margins (Fig. <xref ref-type="fig" rid="F6406379">8</xref><xref ref-type="fig" rid="F6406384">a</xref>); from other species in the <italic><tp:taxon-name><tp:taxon-name-part taxon-name-part-type="genus" reg="Exechia">E.</tp:taxon-name-part><tp:taxon-name-part taxon-name-part-type="species" reg="parva">parva</tp:taxon-name-part></tp:taxon-name></italic> group in having the internal gonostylus branch with 3 setae close to the apex (Fig. <xref ref-type="fig" rid="F6406379">8</xref><xref ref-type="fig" rid="F6406386">c</xref>).</p></tp:treatment-sec><tp:treatment-sec sec-type="Etymology"><title>Etymology</title><p>Named in honour of Dr. Ashley Kirk-Spriggs, the collector of the holotype, who also collected other invaluable material of several species described in this revision.</p></tp:treatment-sec><tp:treatment-sec sec-type="Distribution"><title>Distribution</title><p>Afrotropical, <tp:taxon-name><tp:taxon-name-part taxon-name-part-type="genus" reg="Burundi">Burundi</tp:taxon-name-part></tp:taxon-name> (Fig. <xref ref-type="fig" rid="F6415645">4</xref>).</p></tp:treatment-sec><tp:treatment-sec sec-type="Biology"><title>Biology</title><p>Adult collected in afromontane forest (2237 m a.s.l.).</p></tp:treatment-sec><tp:treatment-sec><!--Section generated to contain objects referenced in tp:taxon-treatment.--><fig-group id="F6406379" position="float" orientation="portrait"><caption><p><italic><tp:taxon-name><tp:taxon-name-part taxon-name-part-type="genus" reg="Exechia">Exechia</tp:taxon-name-part><tp:taxon-name-part taxon-name-part-type="species" reg="ashleyi">ashleyi</tp:taxon-name-part></tp:taxon-name></italic> sp. n. male terminalia.</p></caption><fig id="F6406384" position="float" orientation="portrait"><object-id xmlns:xlink="http://www.w3.org/1999/xlink" content-type="arpha" xlink:type="simple">20149BF4-BF1B-5DCE-997E-414AF54BB318</object-id><object-id xmlns:xlink="http://www.w3.org/1999/xlink" content-type="doi" xlink:type="simple">10.3897/BDJ.9.e67134.figure8a</object-id><label>Figure 8a.</label><caption><p>Ventral view. Right gonostylus and setae on left gonocoxite not drawn. Scale = 50 μm.</p></caption><graphic xmlns:xlink="http://www.w3.org/1999/xlink" xlink:href="bdj-09-e67134-g008_a.jpg" xlink:type="simple" position="float" orientation="portrait" id="oo_482018.jpg"><uri content-type="original_file" xlink:type="simple">https://binary.pensoft.net/fig/482018</uri></graphic></fig><fig id="F6406385" position="float" orientation="portrait"><object-id xmlns:xlink="http://www.w3.org/1999/xlink" content-type="arpha" xlink:type="simple">E0EF65E3-07DD-55BB-AF4C-C121F9054DF3</object-id><object-id xmlns:xlink="http://www.w3.org/1999/xlink" content-type="doi" xlink:type="simple">10.3897/BDJ.9.e67134.figure8b</object-id><label>Figure 8b.</label><caption><p>Ventral view. Photo.</p></caption><graphic xmlns:xlink="http://www.w3.org/1999/xlink" xlink:href="bdj-09-e67134-g008_b.jpg" xlink:type="simple" position="float" orientation="portrait" id="oo_482016.jpg"><uri content-type="original_file" xlink:type="simple">https://binary.pensoft.net/fig/482016</uri></graphic></fig><fig id="F6406386" position="float" orientation="portrait"><object-id xmlns:xlink="http://www.w3.org/1999/xlink" content-type="arpha" xlink:type="simple">DDBA7BE6-A5C7-594E-88B0-F717B69D9466</object-id><object-id xmlns:xlink="http://www.w3.org/1999/xlink" content-type="doi" xlink:type="simple">10.3897/BDJ.9.e67134.figure8c</object-id><label>Figure 8c.</label><caption><p>Right gonostylus with: <bold>i</bold> dorsal branch, <bold>ii</bold> internal branch, <bold>iii</bold> medial branch and <bold>iv</bold> ventral branch separated. Scale = 50 μm.</p></caption><graphic xmlns:xlink="http://www.w3.org/1999/xlink" xlink:href="bdj-09-e67134-g008_c.jpg" xlink:type="simple" position="float" orientation="portrait" id="oo_482019.jpg"><uri content-type="original_file" xlink:type="simple">https://binary.pensoft.net/fig/482019</uri></graphic></fig></fig-group><fig id="F6406384" position="float" orientation="portrait"><object-id xmlns:xlink="http://www.w3.org/1999/xlink" content-type="arpha" xlink:type="simple">20149BF4-BF1B-5DCE-997E-414AF54BB318</object-id><object-id xmlns:xlink="http://www.w3.org/1999/xlink" content-type="doi" xlink:type="simple">10.3897/BDJ.9.e67134.figure8a</object-id><label>Figure 8a.</label><caption><p>Ventral view. Right gonostylus and setae on left gonocoxite not drawn. Scale = 50 μm.</p></caption><graphic xmlns:xlink="http://www.w3.org/1999/xlink" xlink:href="bdj-09-e67134-g008_a.jpg" xlink:type="simple" position="float" orientation="portrait" id="oo_482018.jpg"><uri content-type="original_file" xlink:type="simple">https://binary.pensoft.net/fig/482018</uri></graphic></fig><fig id="F6406385" position="float" orientation="portrait"><object-id xmlns:xlink="http://www.w3.org/1999/xlink" content-type="arpha" xlink:type="simple">E0EF65E3-07DD-55BB-AF4C-C121F9054DF3</object-id><object-id xmlns:xlink="http://www.w3.org/1999/xlink" content-type="doi" xlink:type="simple">10.3897/BDJ.9.e67134.figure8b</object-id><label>Figure 8b.</label><caption><p>Ventral view. Photo.</p></caption><graphic xmlns:xlink="http://www.w3.org/1999/xlink" xlink:href="bdj-09-e67134-g008_b.jpg" xlink:type="simple" position="float" orientation="portrait" id="oo_482016.jpg"><uri content-type="original_file" xlink:type="simple">https://binary.pensoft.net/fig/482016</uri></graphic></fig><fig id="F6406386" position="float" orientation="portrait"><object-id xmlns:xlink="http://www.w3.org/1999/xlink" content-type="arpha" xlink:type="simple">DDBA7BE6-A5C7-594E-88B0-F717B69D9466</object-id><object-id xmlns:xlink="http://www.w3.org/1999/xlink" content-type="doi" xlink:type="simple">10.3897/BDJ.9.e67134.figure8c</object-id><label>Figure 8c.</label><caption><p>Right gonostylus with: <bold>i</bold> dorsal branch, <bold>ii</bold> internal branch, <bold>iii</bold> medial branch and <bold>iv</bold> ventral branch separated. Scale = 50 μm.</p></caption><graphic xmlns:xlink="http://www.w3.org/1999/xlink" xlink:href="bdj-09-e67134-g008_c.jpg" xlink:type="simple" position="float" orientation="portrait" id="oo_482019.jpg"><uri content-type="original_file" xlink:type="simple">https://binary.pensoft.net/fig/482019</uri></graphic></fig><fig id="F6415645" position="float" orientation="portrait"><object-id xmlns:xlink="http://www.w3.org/1999/xlink" content-type="arpha" xlink:type="simple">CABCBF2F-16CB-55CC-923D-E132A38B2478</object-id><object-id xmlns:xlink="http://www.w3.org/1999/xlink" content-type="doi" xlink:type="simple">10.3897/BDJ.9.e67134.figure4</object-id><label>Figure 4.</label><caption><p>Distribution map of species in the <italic><tp:taxon-name><tp:taxon-name-part taxon-name-part-type="genus" reg="Exechia">E.</tp:taxon-name-part><tp:taxon-name-part taxon-name-part-type="species" reg="parva">parva</tp:taxon-name-part></tp:taxon-name></italic> group occurring in the Afrotropical Region, based on localities from studied material, type material and DNA barcoded material. Different species are represented by individual colours. Altitudes are indicated in shades from grey (lowland) to white (mountains).</p></caption><graphic xmlns:xlink="http://www.w3.org/1999/xlink" xlink:href="bdj-09-e67134-g004.jpg" position="float" id="oo_518386.jpg" orientation="portrait" xlink:type="simple"><uri content-type="original_file" xlink:type="simple">https://binary.pensoft.net/fig/518386</uri></graphic></fig></tp:treatment-sec></tp:taxon-treatment>
