# Supplementary material for: Revision of the Exechiaparva group (Diptera: Mycetophilidae)
Source: Biodivers Data J. 2021 Sep 24;9:e67134. doi: 10.3897/BDJ.9.e67134 (PMC8486760; doi:10.3897/BDJ.9.e67134)
Supplement: XML Treatment for Exechia bifasciata [file BDJ.9.e67134-treatment5.xml]

<!DOCTYPE tp:taxon-treatment
  PUBLIC "-//TaxonX//DTD Taxonomic Treatment Publishing DTD v0 20100105//EN" "tax-treatment-NSO.dtd">
<tp:taxon-treatment xmlns:tp="http://www.plazi.org/taxpub"><tp:treatment-meta><mixed-citation publication-type="journal"><person-group><name><surname>Lindemann</surname><given-names>Jon Peder</given-names></name><name><surname>Søli</surname><given-names>Geir</given-names></name><name><surname>Kjærandsen</surname><given-names>Jostein</given-names></name></person-group><article-title>Revision of the <italic><tp:taxon-name><tp:taxon-name-part taxon-name-part-type="genus" reg="Exechia">Exechia</tp:taxon-name-part><tp:taxon-name-part taxon-name-part-type="species" reg="parva">parva</tp:taxon-name-part></tp:taxon-name></italic> group (<tp:taxon-name><tp:taxon-name-part taxon-name-part-type="order">Diptera</tp:taxon-name-part></tp:taxon-name>: <tp:taxon-name><tp:taxon-name-part taxon-name-part-type="family">Mycetophilidae</tp:taxon-name-part></tp:taxon-name>)</article-title><source>Biodivers Data J</source><day>24</day><month>9</month><year>2021</year><volume>9</volume><pub-id pub-id-type="doi">10.3897/BDJ.9.e67134</pub-id></mixed-citation></tp:treatment-meta><tp:nomenclature><tp:taxon-name>
            <object-id xmlns:xlink="http://www.w3.org/1999/xlink" content-type="arpha" xlink:type="simple">3C953E28-3E88-5C67-9017-A26230E283A4</object-id>
            <tp:taxon-name-part taxon-name-part-type="genus">Exechia</tp:taxon-name-part>
            <tp:taxon-name-part taxon-name-part-type="species">bifasciata</tp:taxon-name-part>
            <object-id xmlns:xlink="http://www.w3.org/1999/xlink" content-type="zoobank" xlink:type="simple" object-id-type="ZooBank">urn:lsid:zoobank.org:act:2ae21a90-ec81-4425-9af5-00b1bdad220a</object-id>
          </tp:taxon-name><tp:taxon-authority>Lindemann</tp:taxon-authority><tp:taxon-status xmlns:xlink="http://www.w3.org/1999/xlink" xlink:type="simple">sp. n.</tp:taxon-status></tp:nomenclature><tp:treatment-sec sec-type="materials"><title>Materials</title><list list-type="alpha-lower" list-content="occurrences"><list-item><p><bold>Type status:</bold><named-content xmlns:xlink="http://www.w3.org/1999/xlink" content-type="dwc:typeStatus" xlink:type="simple">Holotype</named-content>. <bold>Occurrence:</bold> catalogNumber: <named-content xmlns:xlink="http://www.w3.org/1999/xlink" content-type="dwc:catalogNumber" xlink:type="simple">TSZD-JKJ-111548</named-content>; recordedBy: <named-content xmlns:xlink="http://www.w3.org/1999/xlink" content-type="dwc:recordedBy" xlink:type="simple">T. Saigusa</named-content>; individualCount: <named-content xmlns:xlink="http://www.w3.org/1999/xlink" content-type="dwc:individualCount" xlink:type="simple">1</named-content>; sex: <named-content xmlns:xlink="http://www.w3.org/1999/xlink" content-type="dwc:sex" xlink:type="simple">male</named-content>; lifeStage: <named-content xmlns:xlink="http://www.w3.org/1999/xlink" content-type="dwc:lifeStage" xlink:type="simple">adult</named-content>; preparations: <named-content xmlns:xlink="http://www.w3.org/1999/xlink" content-type="dwc:preparations" xlink:type="simple">Pinned, with genitalia in glycerine in separate microvial</named-content>; <bold>Location:</bold> island: <named-content xmlns:xlink="http://www.w3.org/1999/xlink" content-type="dwc:island" xlink:type="simple">Kyushu</named-content>; country: <named-content xmlns:xlink="http://www.w3.org/1999/xlink" content-type="dwc:country" xlink:type="simple">Japan</named-content>; stateProvince: <named-content xmlns:xlink="http://www.w3.org/1999/xlink" content-type="dwc:stateProvince" xlink:type="simple">Miyazaki prefecture</named-content>; locality: <named-content xmlns:xlink="http://www.w3.org/1999/xlink" content-type="dwc:locality" xlink:type="simple">Kobayashi-shi, Inokodanibashi 2-5</named-content>; verbatimElevation: <named-content xmlns:xlink="http://www.w3.org/1999/xlink" content-type="dwc:verbatimElevation" xlink:type="simple">365-450 m</named-content>; <bold>Event:</bold> eventDate: <named-content xmlns:xlink="http://www.w3.org/1999/xlink" content-type="dwc:eventDate" xlink:type="simple">2004-04-17</named-content>; <bold>Record Level:</bold> collectionCode: <named-content xmlns:xlink="http://www.w3.org/1999/xlink" content-type="dwc:collectionCode" xlink:type="simple">KUEC</named-content></p></list-item></list></tp:treatment-sec><tp:treatment-sec sec-type="Description"><title>Description</title><p>Male: Body length 3.7 mm. Wing length 3.2 mm. <bold>Colouration</bold> (Dry specimen). Head, face and clypeus dark brown; labellum brown; palpus dark brown. Antenna with scape and pedicel yellow; flagellum dark brown, basal half of first flagellomere pale. Scutum and lateral sclerites dark brown; propleura brown; halteres whitish-yellow. Wings hyaline with two weak dark marks, one reaching from apical part of costal cell to middle of cell r4+5 and the other covering area posterior to cubital fork (Fig. <xref ref-type="fig" rid="F6406393">9</xref><xref ref-type="fig" rid="F6406402">e</xref>). Legs yellow. Abdomen dark brown. Terminalia pale brown. <bold>Head</bold>. Frons and vertex covered with pale setae. Clypeus densely covered with pale setae; flagellomeres quadrate, with sixth flagellomere as long as broad. <bold>Thorax</bold>. Scutum covered with short pale setae. <bold>Legs</bold>. Fore leg with tibia length 0.93 times length of first tarsomere. Mid-tibia with 21 anterior, 5 posterodorsal, 8 posterior and 6 posteroventral bristles. Hind tibia with 11 anterodorsal, 4 posterodorsal and 5 posterior bristles. <bold>Wings</bold> (Fig. <xref ref-type="fig" rid="F6406393">9</xref><xref ref-type="fig" rid="F6406402">e</xref>). Vein r-m 2 times longer than stem of M-fork. <bold>Abdomen.</bold> Tergites covered with short, pale setae. <bold>Terminalia</bold> (Fig. <xref ref-type="fig" rid="F6406393">9</xref>). Each part of divided tergite IX apically with about 20 setae, most apical setae stout. Each cercus triangular with apex truncate and base acute (Fig. <xref ref-type="fig" rid="F6406393">9</xref><xref ref-type="fig" rid="F6406401">d</xref>). Gonocoxites evenly covered with setae on apicoventral half (Fig. <xref ref-type="fig" rid="F6406393">9</xref><xref ref-type="fig" rid="F6406398">a</xref>, <xref ref-type="fig" rid="F6406399">b</xref>). GL very short, length about 0.17 of gonocoxite width, entirely covered with setae, apex with 3 short setae (Fig. <xref ref-type="fig" rid="F6406393">9</xref><xref ref-type="fig" rid="F6406398">a</xref>, <xref ref-type="fig" rid="F6406399">b</xref>). Aedaegal guides elongate, curved interiorly, basal part wide, abruptly tapered, apical two-thirds slender, apex rounded (Fig. <xref ref-type="fig" rid="F6406393">9</xref><xref ref-type="fig" rid="F6406398">a</xref>, <xref ref-type="fig" rid="F6406399">b</xref>). Hypandrium covered with about 13 setae with apical pair reaching slightly beyond level of GL apex (Fig. <xref ref-type="fig" rid="F6406393">9</xref><xref ref-type="fig" rid="F6406398">a</xref>, <xref ref-type="fig" rid="F6406399">b</xref>). Hypandrial lobe with each branch lanceolate, apically rounded (Fig. <xref ref-type="fig" rid="F6406393">9</xref><xref ref-type="fig" rid="F6406398">a</xref>). Gonostylus (Fig. <xref ref-type="fig" rid="F6406393">9</xref><xref ref-type="fig" rid="F6406400">c</xref>) with DB large, wide, spathulate, apical half almost as broad as basal half, dorsal side with baso-internal part densly covered with setae, baso-external margin with three small setae. VB ovate, apex rounded, 2 setae close to apex. IB with apex expanded into round membranous area, apically with 1 seta located slightly below apex, pair of setae located one-third from apex. MB large, wide, almost as long as DB, geniculate, apically with 2 very small setae close to apex, medio-internally with 1 seta.</p><p>Female: Unknown.</p></tp:treatment-sec><tp:treatment-sec sec-type="Diagnosis"><title>Diagnosis</title><p>Distinguished from all species in the <italic><tp:taxon-name><tp:taxon-name-part taxon-name-part-type="genus" reg="Exechia">E.</tp:taxon-name-part><tp:taxon-name-part taxon-name-part-type="species" reg="parva">parva</tp:taxon-name-part></tp:taxon-name></italic> group in having the wings with dark marks (Fig. <xref ref-type="fig" rid="F6406393">9</xref><xref ref-type="fig" rid="F6406402">e</xref>), the gonocoxal lobes very short with length only about 0.17 of gonocoxite width (Fig. <xref ref-type="fig" rid="F6406393">9</xref><xref ref-type="fig" rid="F6406398">a</xref>), each cercus triangular and apically truncate (Fig. <xref ref-type="fig" rid="F6406393">9</xref><xref ref-type="fig" rid="F6406401">d</xref>), the aedaegal guides very distinctive (Fig. <xref ref-type="fig" rid="F6406393">9</xref><xref ref-type="fig" rid="F6406398">a</xref>, <xref ref-type="fig" rid="F6406399">b</xref>) and by the shape of the dorsal and medial branch of the gonostylus (Fig. <xref ref-type="fig" rid="F6406393">9</xref><xref ref-type="fig" rid="F6406400">c</xref>).</p></tp:treatment-sec><tp:treatment-sec sec-type="Etymology"><title>Etymology</title><p>From Latin <italic>fascia</italic>, band, with the Latin prefix <italic>bi</italic>-, two, relating to the specific wing pattern, forming two dark bands.</p></tp:treatment-sec><tp:treatment-sec sec-type="Distribution"><title>Distribution</title><p>East Palaearctic, Japan (Fig. <xref ref-type="fig" rid="F6415653">10</xref>).</p></tp:treatment-sec><tp:treatment-sec sec-type="Biology"><title>Biology</title><p>Unknown.</p></tp:treatment-sec><tp:treatment-sec><!--Section generated to contain objects referenced in tp:taxon-treatment.--><fig-group id="F6406393" position="float" orientation="portrait"><caption><p><italic><tp:taxon-name><tp:taxon-name-part taxon-name-part-type="genus" reg="Exechia">Exechia</tp:taxon-name-part><tp:taxon-name-part taxon-name-part-type="species" reg="bifasciata">bifasciata</tp:taxon-name-part></tp:taxon-name></italic> sp. n.</p></caption><fig id="F6406398" position="float" orientation="portrait"><object-id xmlns:xlink="http://www.w3.org/1999/xlink" content-type="arpha" xlink:type="simple">4933F248-680F-50C1-A670-1D3CBC6C44FD</object-id><object-id xmlns:xlink="http://www.w3.org/1999/xlink" content-type="doi" xlink:type="simple">10.3897/BDJ.9.e67134.figure9a</object-id><label>Figure 9a.</label><caption><p>Male terminalia ventral view. Right gonostylus and setae on left gonocoxite not drawn. Scale = 50 μm.</p></caption><graphic xmlns:xlink="http://www.w3.org/1999/xlink" xlink:href="bdj-09-e67134-g009_a.jpg" xlink:type="simple" position="float" orientation="portrait" id="oo_482028.jpg"><uri content-type="original_file" xlink:type="simple">https://binary.pensoft.net/fig/482028</uri></graphic></fig><fig id="F6406399" position="float" orientation="portrait"><object-id xmlns:xlink="http://www.w3.org/1999/xlink" content-type="arpha" xlink:type="simple">6A135CDA-EC6E-5F31-B7CB-032424B00CA3</object-id><object-id xmlns:xlink="http://www.w3.org/1999/xlink" content-type="doi" xlink:type="simple">10.3897/BDJ.9.e67134.figure9b</object-id><label>Figure 9b.</label><caption><p>Male terminalia ventral view. Photo.</p></caption><graphic xmlns:xlink="http://www.w3.org/1999/xlink" xlink:href="bdj-09-e67134-g009_b.jpg" xlink:type="simple" position="float" orientation="portrait" id="oo_482031.jpg"><uri content-type="original_file" xlink:type="simple">https://binary.pensoft.net/fig/482031</uri></graphic></fig><fig id="F6406400" position="float" orientation="portrait"><object-id xmlns:xlink="http://www.w3.org/1999/xlink" content-type="arpha" xlink:type="simple">D4E6BD62-CAAA-53AC-9A6E-E1A018F9D89D</object-id><object-id xmlns:xlink="http://www.w3.org/1999/xlink" content-type="doi" xlink:type="simple">10.3897/BDJ.9.e67134.figure9c</object-id><label>Figure 9c.</label><caption><p>Male right gonostylus with: <bold>i</bold> dorsal branch, <bold>ii</bold> internal branch, <bold>iii</bold> medial branch and <bold>iv</bold> ventral branch separated. Scale = 50 μm.</p></caption><graphic xmlns:xlink="http://www.w3.org/1999/xlink" xlink:href="bdj-09-e67134-g009_c.jpg" xlink:type="simple" position="float" orientation="portrait" id="oo_482032.jpg"><uri content-type="original_file" xlink:type="simple">https://binary.pensoft.net/fig/482032</uri></graphic></fig><fig id="F6406401" position="float" orientation="portrait"><object-id xmlns:xlink="http://www.w3.org/1999/xlink" content-type="arpha" xlink:type="simple">C76B9112-BA38-5318-B111-B2C1408CC3D0</object-id><object-id xmlns:xlink="http://www.w3.org/1999/xlink" content-type="doi" xlink:type="simple">10.3897/BDJ.9.e67134.figure9d</object-id><label>Figure 9d.</label><caption><p>Male terminalia dorsal view. Photo.</p></caption><graphic xmlns:xlink="http://www.w3.org/1999/xlink" xlink:href="bdj-09-e67134-g009_d.jpg" xlink:type="simple" position="float" orientation="portrait" id="oo_482033.jpg"><uri content-type="original_file" xlink:type="simple">https://binary.pensoft.net/fig/482033</uri></graphic></fig><fig id="F6406402" position="float" orientation="portrait"><object-id xmlns:xlink="http://www.w3.org/1999/xlink" content-type="arpha" xlink:type="simple">266A53FE-DEB3-5DDB-AFFA-44C85E9E3ACF</object-id><object-id xmlns:xlink="http://www.w3.org/1999/xlink" content-type="doi" xlink:type="simple">10.3897/BDJ.9.e67134.figure9e</object-id><label>Figure 9e.</label><caption><p>Right wing. Photo.</p></caption><graphic xmlns:xlink="http://www.w3.org/1999/xlink" xlink:href="bdj-09-e67134-g009_e.jpg" xlink:type="simple" position="float" orientation="portrait" id="oo_482042.jpg"><uri content-type="original_file" xlink:type="simple">https://binary.pensoft.net/fig/482042</uri></graphic></fig></fig-group><fig id="F6406402" position="float" orientation="portrait"><object-id xmlns:xlink="http://www.w3.org/1999/xlink" content-type="arpha" xlink:type="simple">266A53FE-DEB3-5DDB-AFFA-44C85E9E3ACF</object-id><object-id xmlns:xlink="http://www.w3.org/1999/xlink" content-type="doi" xlink:type="simple">10.3897/BDJ.9.e67134.figure9e</object-id><label>Figure 9e.</label><caption><p>Right wing. Photo.</p></caption><graphic xmlns:xlink="http://www.w3.org/1999/xlink" xlink:href="bdj-09-e67134-g009_e.jpg" xlink:type="simple" position="float" orientation="portrait" id="oo_482042.jpg"><uri content-type="original_file" xlink:type="simple">https://binary.pensoft.net/fig/482042</uri></graphic></fig><fig id="F6406401" position="float" orientation="portrait"><object-id xmlns:xlink="http://www.w3.org/1999/xlink" content-type="arpha" xlink:type="simple">C76B9112-BA38-5318-B111-B2C1408CC3D0</object-id><object-id xmlns:xlink="http://www.w3.org/1999/xlink" content-type="doi" xlink:type="simple">10.3897/BDJ.9.e67134.figure9d</object-id><label>Figure 9d.</label><caption><p>Male terminalia dorsal view. Photo.</p></caption><graphic xmlns:xlink="http://www.w3.org/1999/xlink" xlink:href="bdj-09-e67134-g009_d.jpg" xlink:type="simple" position="float" orientation="portrait" id="oo_482033.jpg"><uri content-type="original_file" xlink:type="simple">https://binary.pensoft.net/fig/482033</uri></graphic></fig><fig id="F6406398" position="float" orientation="portrait"><object-id xmlns:xlink="http://www.w3.org/1999/xlink" content-type="arpha" xlink:type="simple">4933F248-680F-50C1-A670-1D3CBC6C44FD</object-id><object-id xmlns:xlink="http://www.w3.org/1999/xlink" content-type="doi" xlink:type="simple">10.3897/BDJ.9.e67134.figure9a</object-id><label>Figure 9a.</label><caption><p>Male terminalia ventral view. Right gonostylus and setae on left gonocoxite not drawn. Scale = 50 μm.</p></caption><graphic xmlns:xlink="http://www.w3.org/1999/xlink" xlink:href="bdj-09-e67134-g009_a.jpg" xlink:type="simple" position="float" orientation="portrait" id="oo_482028.jpg"><uri content-type="original_file" xlink:type="simple">https://binary.pensoft.net/fig/482028</uri></graphic></fig><fig id="F6406399" position="float" orientation="portrait"><object-id xmlns:xlink="http://www.w3.org/1999/xlink" content-type="arpha" xlink:type="simple">6A135CDA-EC6E-5F31-B7CB-032424B00CA3</object-id><object-id xmlns:xlink="http://www.w3.org/1999/xlink" content-type="doi" xlink:type="simple">10.3897/BDJ.9.e67134.figure9b</object-id><label>Figure 9b.</label><caption><p>Male terminalia ventral view. Photo.</p></caption><graphic xmlns:xlink="http://www.w3.org/1999/xlink" xlink:href="bdj-09-e67134-g009_b.jpg" xlink:type="simple" position="float" orientation="portrait" id="oo_482031.jpg"><uri content-type="original_file" xlink:type="simple">https://binary.pensoft.net/fig/482031</uri></graphic></fig><fig id="F6406400" position="float" orientation="portrait"><object-id xmlns:xlink="http://www.w3.org/1999/xlink" content-type="arpha" xlink:type="simple">D4E6BD62-CAAA-53AC-9A6E-E1A018F9D89D</object-id><object-id xmlns:xlink="http://www.w3.org/1999/xlink" content-type="doi" xlink:type="simple">10.3897/BDJ.9.e67134.figure9c</object-id><label>Figure 9c.</label><caption><p>Male right gonostylus with: <bold>i</bold> dorsal branch, <bold>ii</bold> internal branch, <bold>iii</bold> medial branch and <bold>iv</bold> ventral branch separated. Scale = 50 μm.</p></caption><graphic xmlns:xlink="http://www.w3.org/1999/xlink" xlink:href="bdj-09-e67134-g009_c.jpg" xlink:type="simple" position="float" orientation="portrait" id="oo_482032.jpg"><uri content-type="original_file" xlink:type="simple">https://binary.pensoft.net/fig/482032</uri></graphic></fig><fig id="F6415653" position="float" orientation="portrait"><object-id xmlns:xlink="http://www.w3.org/1999/xlink" content-type="arpha" xlink:type="simple">0AB429A1-D66E-5522-9D59-0DA13C0A2C6F</object-id><object-id xmlns:xlink="http://www.w3.org/1999/xlink" content-type="doi" xlink:type="simple">10.3897/BDJ.9.e67134.figure10</object-id><label>Figure 10.</label><caption><p>Distribution map of species in the <italic><tp:taxon-name><tp:taxon-name-part taxon-name-part-type="genus" reg="Exechia">E.</tp:taxon-name-part><tp:taxon-name-part taxon-name-part-type="species" reg="parva">parva</tp:taxon-name-part></tp:taxon-name></italic> group occurring in the East Palaearctic Region, based on localities from studied material, type material and DNA-barcoded material. Different species are represented by individual colours. Altitudes are indicated in shades from grey (lowland) to white (mountains).</p></caption><graphic xmlns:xlink="http://www.w3.org/1999/xlink" xlink:href="bdj-09-e67134-g010.jpg" position="float" id="oo_483997.jpg" orientation="portrait" xlink:type="simple"><uri content-type="original_file" xlink:type="simple">https://binary.pensoft.net/fig/483997</uri></graphic></fig></tp:treatment-sec></tp:taxon-treatment>
