# Supplementary material for: Revision of the Exechiaparva group (Diptera: Mycetophilidae)
Source: Biodivers Data J. 2021 Sep 24;9:e67134. doi: 10.3897/BDJ.9.e67134 (PMC8486760; doi:10.3897/BDJ.9.e67134)
Supplement: XML Treatment for Exechia brachiata [file BDJ.9.e67134-treatment6.xml]

<!DOCTYPE tp:taxon-treatment
  PUBLIC "-//TaxonX//DTD Taxonomic Treatment Publishing DTD v0 20100105//EN" "tax-treatment-NSO.dtd">
<tp:taxon-treatment xmlns:tp="http://www.plazi.org/taxpub"><tp:treatment-meta><mixed-citation publication-type="journal"><person-group><name><surname>Lindemann</surname><given-names>Jon Peder</given-names></name><name><surname>Søli</surname><given-names>Geir</given-names></name><name><surname>Kjærandsen</surname><given-names>Jostein</given-names></name></person-group><article-title>Revision of the <italic><tp:taxon-name><tp:taxon-name-part taxon-name-part-type="genus" reg="Exechia">Exechia</tp:taxon-name-part><tp:taxon-name-part taxon-name-part-type="species" reg="parva">parva</tp:taxon-name-part></tp:taxon-name></italic> group (<tp:taxon-name><tp:taxon-name-part taxon-name-part-type="order">Diptera</tp:taxon-name-part></tp:taxon-name>: <tp:taxon-name><tp:taxon-name-part taxon-name-part-type="family">Mycetophilidae</tp:taxon-name-part></tp:taxon-name>)</article-title><source>Biodivers Data J</source><day>24</day><month>9</month><year>2021</year><volume>9</volume><pub-id pub-id-type="doi">10.3897/BDJ.9.e67134</pub-id></mixed-citation></tp:treatment-meta><tp:nomenclature><tp:taxon-name>
            <object-id xmlns:xlink="http://www.w3.org/1999/xlink" content-type="arpha" xlink:type="simple">CD9A9320-0991-51EF-A4BC-02928D2E96AF</object-id>
            <tp:taxon-name-part taxon-name-part-type="genus">Exechia</tp:taxon-name-part>
            <tp:taxon-name-part taxon-name-part-type="species">brachiata</tp:taxon-name-part>
            <object-id xmlns:xlink="http://www.w3.org/1999/xlink" content-type="zoobank" xlink:type="simple" object-id-type="ZooBank">urn:lsid:zoobank.org:act:7181740d-9624-4cff-bf74-8374358fe1c3</object-id>
          </tp:taxon-name><tp:taxon-authority>Lindemann</tp:taxon-authority><tp:taxon-status xmlns:xlink="http://www.w3.org/1999/xlink" xlink:type="simple">sp. n.</tp:taxon-status></tp:nomenclature><tp:treatment-sec sec-type="materials"><title>Materials</title><list list-type="alpha-lower" list-content="occurrences"><list-item><p><bold>Type status:</bold><named-content xmlns:xlink="http://www.w3.org/1999/xlink" content-type="dwc:typeStatus" xlink:type="simple">Holotype</named-content>. <bold>Occurrence:</bold> catalogNumber: <named-content xmlns:xlink="http://www.w3.org/1999/xlink" content-type="dwc:catalogNumber" xlink:type="simple">TSZD-JKJ-107226</named-content>; recordedBy: <named-content xmlns:xlink="http://www.w3.org/1999/xlink" content-type="dwc:recordedBy" xlink:type="simple">A.H. Kirk-Spriggs</named-content>; individualCount: <named-content xmlns:xlink="http://www.w3.org/1999/xlink" content-type="dwc:individualCount" xlink:type="simple">1</named-content>; sex: <named-content xmlns:xlink="http://www.w3.org/1999/xlink" content-type="dwc:sex" xlink:type="simple">male</named-content>; lifeStage: <named-content xmlns:xlink="http://www.w3.org/1999/xlink" content-type="dwc:lifeStage" xlink:type="simple">adult</named-content>; preparations: <named-content xmlns:xlink="http://www.w3.org/1999/xlink" content-type="dwc:preparations" xlink:type="simple">Pinned, with genitalia in glycerine in separate microvial</named-content>; <bold>Location:</bold> country: <named-content xmlns:xlink="http://www.w3.org/1999/xlink" content-type="dwc:country" xlink:type="simple">Madagascar</named-content>; stateProvince: <named-content xmlns:xlink="http://www.w3.org/1999/xlink" content-type="dwc:stateProvince" xlink:type="simple">Fianarantsoa prov.</named-content>; locality: <named-content xmlns:xlink="http://www.w3.org/1999/xlink" content-type="dwc:locality" xlink:type="simple">Ranomafana NP</named-content>; decimalLatitude: <named-content xmlns:xlink="http://www.w3.org/1999/xlink" content-type="dwc:decimalLatitude" xlink:type="simple">-21.2603</named-content>; decimalLongitude: <named-content xmlns:xlink="http://www.w3.org/1999/xlink" content-type="dwc:decimalLongitude" xlink:type="simple">47.4186</named-content>; <bold>Event:</bold> eventDate: <named-content xmlns:xlink="http://www.w3.org/1999/xlink" content-type="dwc:eventDate" xlink:type="simple">2007-01-16</named-content>; <bold>Record Level:</bold> institutionCode: <named-content xmlns:xlink="http://www.w3.org/1999/xlink" content-type="dwc:institutionCode" xlink:type="simple">BMSA</named-content></p></list-item></list></tp:treatment-sec><tp:treatment-sec sec-type="Description"><title>Description</title><p>Male: Body length 3.2 mm. Wing length 2.5 mm. <bold>Colouration</bold> (Dry specimen). Head and face dark brown; clypeus brown; labellum and palpus yellow. Antenna with scape and pedicel yellow; flagellum brown with first flagellomere pale brown. Thorax with scutum and lateral sclerites brown; propleura pale brown; halteres whitish-yellow, apically slightly darker. Legs whitish-yellow. Abdomen dark brown, tergites II-III with lateral yellow area. Terminalia pale brown. <bold>Head</bold>. Frons and vertex covered with long dark brown setae. Clypeus covered with brown setae, more dense towards ventral side; flagellomeres quadrate, with sixth flagellomere as long as broad. <bold>Thorax</bold>. Scutum covered with long dark brown setae. <bold>Legs</bold>. Fore leg with tibia 0.87 times as long as first tarsomere. Mid-tibia with 20 anterior, 5 posterodorsal, 8 posterior and no posteroventral bristles. Hind tibia with 7-8 anterodorsal, 8-9 posterodorsal and 4 posterior bristles. <bold>Abdomen.</bold> Tergites covered with long dark brown to black setae. <bold>Terminalia</bold> (Fig. <xref ref-type="fig" rid="F6406418">11</xref>). Each part of divided tergite IX apically with about 6 setae, most apical seta stout. Gonocoxites evenly covered with setae, except on basoventral three-fourths (Fig. <xref ref-type="fig" rid="F6406418">11</xref><xref ref-type="fig" rid="F6406423">a</xref>, <xref ref-type="fig" rid="F6406424">b</xref>). Each GL entirely covered with setae, apically with 2 short stout setae (Fig. <xref ref-type="fig" rid="F6406418">11</xref><xref ref-type="fig" rid="F6406423">a</xref>, <xref ref-type="fig" rid="F6406424">b</xref>). Aedaegal guides elongate, basal part wide, evenly tapered, apex acute (Fig. <xref ref-type="fig" rid="F6406418">11</xref><xref ref-type="fig" rid="F6406423">a</xref>, <xref ref-type="fig" rid="F6406424">b</xref>). Hypandrium with row of 4 large setae reaching about half of GL, otherwise bare (Fig. <xref ref-type="fig" rid="F6406418">11</xref><xref ref-type="fig" rid="F6406423">a</xref>, <xref ref-type="fig" rid="F6406424">b</xref>). Hypandrial lobe with basal part large, medial area hyaline or hollow, each branch relatively short, apex rounded (Fig. <xref ref-type="fig" rid="F6406418">11</xref><xref ref-type="fig" rid="F6406423">a</xref>, <xref ref-type="fig" rid="F6406424">b</xref>). Gonostylus (Fig. <xref ref-type="fig" rid="F6406418">11</xref><xref ref-type="fig" rid="F6406425">c</xref>) with DB medially broad, tapered towards narrow apical part, apex rounded, base acuminate, baso-internally forming elongated narrow branch about as long as half DB length, extending in almost straight angle and curving distally; apex with three short stout setae, dorsal side evenly covered with setae, except on apical fourth, on baso-internal branch and on baso-external corner. VB ovate, apically as broad as basally, apex rounded, with 2 setae on apical half. IB short; apex trifurcated with middle branch broad and truncated and lateral branches short and acute; apical part with 2 small setae, one seta located on apical side of each furcation and with 1 seta located further down. MB large, curved interiorly, at about half length bifurcated with each branch apically acute; the internal branch straight and about as long as stem, with two small setae located adjacent to apex; external branch shorter, bent interiorly at a right angle.</p><p>Female: Unknown.</p></tp:treatment-sec><tp:treatment-sec sec-type="Diagnosis"><title>Diagnosis</title><p>Distinguished from all species in the <italic><tp:taxon-name><tp:taxon-name-part taxon-name-part-type="genus" reg="Exechia">E.</tp:taxon-name-part><tp:taxon-name-part taxon-name-part-type="species" reg="parva">parva</tp:taxon-name-part></tp:taxon-name></italic> group in having the dorsal branch of the gonostylus with an elongated and narrow baso-internal lobe extending in an almost straight angle and curving distally (Fig. <xref ref-type="fig" rid="F6406418">11</xref><xref ref-type="fig" rid="F6406425">c</xref>), the internal branch of the gonostylus apically trilobed (Fig. <xref ref-type="fig" rid="F6406418">11</xref><xref ref-type="fig" rid="F6406425">c</xref>), the medial branches of the gonostylus bilobed (Fig. <xref ref-type="fig" rid="F6406418">11</xref><xref ref-type="fig" rid="F6406425">c</xref>) and the hypandrium with a row of 4 large setae (Fig. <xref ref-type="fig" rid="F6406418">11</xref><xref ref-type="fig" rid="F6406423">a</xref>, <xref ref-type="fig" rid="F6406424">b</xref>).</p></tp:treatment-sec><tp:treatment-sec sec-type="Etymology"><title>Etymology</title><p>From Latin, <italic>brachiatus</italic>, branched, relating to the shape of the gonostylus with bilobed dorsal and medial branches and trilobed internal branch.</p></tp:treatment-sec><tp:treatment-sec sec-type="Distribution"><title>Distribution</title><p>Afrotropical, Madagascar (Fig. <xref ref-type="fig" rid="F6415645">4</xref>)</p></tp:treatment-sec><tp:treatment-sec sec-type="Biology"><title>Biology</title><p>Unknown.</p></tp:treatment-sec><tp:treatment-sec><!--Section generated to contain objects referenced in tp:taxon-treatment.--><fig-group id="F6406418" position="float" orientation="portrait"><caption><p><italic><tp:taxon-name><tp:taxon-name-part taxon-name-part-type="genus" reg="Exechia">Exechia</tp:taxon-name-part><tp:taxon-name-part taxon-name-part-type="species" reg="brachiata">brachiata</tp:taxon-name-part></tp:taxon-name></italic> sp. n., male terminalia.</p></caption><fig id="F6406423" position="float" orientation="portrait"><object-id xmlns:xlink="http://www.w3.org/1999/xlink" content-type="arpha" xlink:type="simple">FDFBB2B7-3408-5D1F-AB28-614AF7848430</object-id><object-id xmlns:xlink="http://www.w3.org/1999/xlink" content-type="doi" xlink:type="simple">10.3897/BDJ.9.e67134.figure11a</object-id><label>Figure 11a.</label><caption><p>Ventral view. Right gonostylus and setae on left gonocoxite not drawn. Scale = 50 μm.</p></caption><graphic xmlns:xlink="http://www.w3.org/1999/xlink" xlink:href="bdj-09-e67134-g011_a.jpg" xlink:type="simple" position="float" orientation="portrait" id="oo_482061.jpg"><uri content-type="original_file" xlink:type="simple">https://binary.pensoft.net/fig/482061</uri></graphic></fig><fig id="F6406424" position="float" orientation="portrait"><object-id xmlns:xlink="http://www.w3.org/1999/xlink" content-type="arpha" xlink:type="simple">EBBAC5DD-DA18-5F23-AB5F-73C0D5E9C914</object-id><object-id xmlns:xlink="http://www.w3.org/1999/xlink" content-type="doi" xlink:type="simple">10.3897/BDJ.9.e67134.figure11b</object-id><label>Figure 11b.</label><caption><p>Ventral view. Photo.</p></caption><graphic xmlns:xlink="http://www.w3.org/1999/xlink" xlink:href="bdj-09-e67134-g011_b.jpg" xlink:type="simple" position="float" orientation="portrait" id="oo_482063.jpg"><uri content-type="original_file" xlink:type="simple">https://binary.pensoft.net/fig/482063</uri></graphic></fig><fig id="F6406425" position="float" orientation="portrait"><object-id xmlns:xlink="http://www.w3.org/1999/xlink" content-type="arpha" xlink:type="simple">8BB19219-66AC-5DD5-98CC-569FE96FE63F</object-id><object-id xmlns:xlink="http://www.w3.org/1999/xlink" content-type="doi" xlink:type="simple">10.3897/BDJ.9.e67134.figure11c</object-id><label>Figure 11c.</label><caption><p>Right gonostylus with: <bold>i</bold> dorsal branch, <bold>ii</bold> internal branch, <bold>iii</bold> medial branch and <bold>iv</bold> ventral branch separated. Scale = 50 μm.</p></caption><graphic xmlns:xlink="http://www.w3.org/1999/xlink" xlink:href="bdj-09-e67134-g011_c.jpg" xlink:type="simple" position="float" orientation="portrait" id="oo_482064.jpg"><uri content-type="original_file" xlink:type="simple">https://binary.pensoft.net/fig/482064</uri></graphic></fig></fig-group><fig id="F6406423" position="float" orientation="portrait"><object-id xmlns:xlink="http://www.w3.org/1999/xlink" content-type="arpha" xlink:type="simple">FDFBB2B7-3408-5D1F-AB28-614AF7848430</object-id><object-id xmlns:xlink="http://www.w3.org/1999/xlink" content-type="doi" xlink:type="simple">10.3897/BDJ.9.e67134.figure11a</object-id><label>Figure 11a.</label><caption><p>Ventral view. Right gonostylus and setae on left gonocoxite not drawn. Scale = 50 μm.</p></caption><graphic xmlns:xlink="http://www.w3.org/1999/xlink" xlink:href="bdj-09-e67134-g011_a.jpg" xlink:type="simple" position="float" orientation="portrait" id="oo_482061.jpg"><uri content-type="original_file" xlink:type="simple">https://binary.pensoft.net/fig/482061</uri></graphic></fig><fig id="F6406424" position="float" orientation="portrait"><object-id xmlns:xlink="http://www.w3.org/1999/xlink" content-type="arpha" xlink:type="simple">EBBAC5DD-DA18-5F23-AB5F-73C0D5E9C914</object-id><object-id xmlns:xlink="http://www.w3.org/1999/xlink" content-type="doi" xlink:type="simple">10.3897/BDJ.9.e67134.figure11b</object-id><label>Figure 11b.</label><caption><p>Ventral view. Photo.</p></caption><graphic xmlns:xlink="http://www.w3.org/1999/xlink" xlink:href="bdj-09-e67134-g011_b.jpg" xlink:type="simple" position="float" orientation="portrait" id="oo_482063.jpg"><uri content-type="original_file" xlink:type="simple">https://binary.pensoft.net/fig/482063</uri></graphic></fig><fig id="F6406425" position="float" orientation="portrait"><object-id xmlns:xlink="http://www.w3.org/1999/xlink" content-type="arpha" xlink:type="simple">8BB19219-66AC-5DD5-98CC-569FE96FE63F</object-id><object-id xmlns:xlink="http://www.w3.org/1999/xlink" content-type="doi" xlink:type="simple">10.3897/BDJ.9.e67134.figure11c</object-id><label>Figure 11c.</label><caption><p>Right gonostylus with: <bold>i</bold> dorsal branch, <bold>ii</bold> internal branch, <bold>iii</bold> medial branch and <bold>iv</bold> ventral branch separated. Scale = 50 μm.</p></caption><graphic xmlns:xlink="http://www.w3.org/1999/xlink" xlink:href="bdj-09-e67134-g011_c.jpg" xlink:type="simple" position="float" orientation="portrait" id="oo_482064.jpg"><uri content-type="original_file" xlink:type="simple">https://binary.pensoft.net/fig/482064</uri></graphic></fig><fig id="F6415645" position="float" orientation="portrait"><object-id xmlns:xlink="http://www.w3.org/1999/xlink" content-type="arpha" xlink:type="simple">CABCBF2F-16CB-55CC-923D-E132A38B2478</object-id><object-id xmlns:xlink="http://www.w3.org/1999/xlink" content-type="doi" xlink:type="simple">10.3897/BDJ.9.e67134.figure4</object-id><label>Figure 4.</label><caption><p>Distribution map of species in the <italic><tp:taxon-name><tp:taxon-name-part taxon-name-part-type="genus" reg="Exechia">E.</tp:taxon-name-part><tp:taxon-name-part taxon-name-part-type="species" reg="parva">parva</tp:taxon-name-part></tp:taxon-name></italic> group occurring in the Afrotropical Region, based on localities from studied material, type material and DNA barcoded material. Different species are represented by individual colours. Altitudes are indicated in shades from grey (lowland) to white (mountains).</p></caption><graphic xmlns:xlink="http://www.w3.org/1999/xlink" xlink:href="bdj-09-e67134-g004.jpg" position="float" id="oo_518386.jpg" orientation="portrait" xlink:type="simple"><uri content-type="original_file" xlink:type="simple">https://binary.pensoft.net/fig/518386</uri></graphic></fig></tp:treatment-sec></tp:taxon-treatment>
