# Supplementary material for: Revision of the Exechiaparva group (Diptera: Mycetophilidae)
Source: Biodivers Data J. 2021 Sep 24;9:e67134. doi: 10.3897/BDJ.9.e67134 (PMC8486760; doi:10.3897/BDJ.9.e67134)
Supplement: XML Treatment for Exechia breviflagellata [file BDJ.9.e67134-treatment7.xml]

<!DOCTYPE tp:taxon-treatment
  PUBLIC "-//TaxonX//DTD Taxonomic Treatment Publishing DTD v0 20100105//EN" "tax-treatment-NSO.dtd">
<tp:taxon-treatment xmlns:tp="http://www.plazi.org/taxpub"><tp:treatment-meta><mixed-citation publication-type="journal"><person-group><name><surname>Lindemann</surname><given-names>Jon Peder</given-names></name><name><surname>Søli</surname><given-names>Geir</given-names></name><name><surname>Kjærandsen</surname><given-names>Jostein</given-names></name></person-group><article-title>Revision of the <italic><tp:taxon-name><tp:taxon-name-part taxon-name-part-type="genus" reg="Exechia">Exechia</tp:taxon-name-part><tp:taxon-name-part taxon-name-part-type="species" reg="parva">parva</tp:taxon-name-part></tp:taxon-name></italic> group (<tp:taxon-name><tp:taxon-name-part taxon-name-part-type="order">Diptera</tp:taxon-name-part></tp:taxon-name>: <tp:taxon-name><tp:taxon-name-part taxon-name-part-type="family">Mycetophilidae</tp:taxon-name-part></tp:taxon-name>)</article-title><source>Biodivers Data J</source><day>24</day><month>9</month><year>2021</year><volume>9</volume><pub-id pub-id-type="doi">10.3897/BDJ.9.e67134</pub-id></mixed-citation></tp:treatment-meta><tp:nomenclature><tp:taxon-name>
            <object-id xmlns:xlink="http://www.w3.org/1999/xlink" content-type="arpha" xlink:type="simple">392331B5-C101-5BB1-B99E-C0EFE79A4E3C</object-id>
            <tp:taxon-name-part taxon-name-part-type="genus">Exechia</tp:taxon-name-part>
            <tp:taxon-name-part taxon-name-part-type="species">breviflagellata</tp:taxon-name-part>
            <object-id xmlns:xlink="http://www.w3.org/1999/xlink" content-type="zoobank" xlink:type="simple" object-id-type="ZooBank">urn:lsid:zoobank.org:act:952b7008-5f0f-4182-bd34-b96083ea4ace</object-id>
            <object-id xmlns:xlink="http://www.w3.org/1999/xlink" xlink:type="simple" object-id-type="Barcode of life DOI">http://dx.doi.org/10.5883/BOLD:ACI6985</object-id>
          </tp:taxon-name><tp:taxon-authority>Lindemann</tp:taxon-authority><tp:taxon-status xmlns:xlink="http://www.w3.org/1999/xlink" xlink:type="simple">sp. n.</tp:taxon-status></tp:nomenclature><tp:treatment-sec sec-type="materials"><title>Materials</title><list list-type="alpha-lower" list-content="occurrences"><list-item><p><bold>Type status:</bold><named-content xmlns:xlink="http://www.w3.org/1999/xlink" content-type="dwc:typeStatus" xlink:type="simple">Holotype</named-content>. <bold>Occurrence:</bold> catalogNumber: <named-content xmlns:xlink="http://www.w3.org/1999/xlink" content-type="dwc:catalogNumber" xlink:type="simple">BIOUG27487-H10</named-content>; recordedBy: <named-content xmlns:xlink="http://www.w3.org/1999/xlink" content-type="dwc:recordedBy" xlink:type="simple">BIObus 2014</named-content>; individualCount: <named-content xmlns:xlink="http://www.w3.org/1999/xlink" content-type="dwc:individualCount" xlink:type="simple">1</named-content>; sex: <named-content xmlns:xlink="http://www.w3.org/1999/xlink" content-type="dwc:sex" xlink:type="simple">male</named-content>; lifeStage: <named-content xmlns:xlink="http://www.w3.org/1999/xlink" content-type="dwc:lifeStage" xlink:type="simple">adult</named-content>; preparations: <named-content xmlns:xlink="http://www.w3.org/1999/xlink" content-type="dwc:preparations" xlink:type="simple">Pinned, with genitalia in glycerine in separate microvial</named-content>; <bold>Location:</bold> country: <named-content xmlns:xlink="http://www.w3.org/1999/xlink" content-type="dwc:country" xlink:type="simple">Canada</named-content>; stateProvince: <named-content xmlns:xlink="http://www.w3.org/1999/xlink" content-type="dwc:stateProvince" xlink:type="simple">Yukon Territory</named-content>; locality: <named-content xmlns:xlink="http://www.w3.org/1999/xlink" content-type="dwc:locality" xlink:type="simple">Kluane National Park and Reserve, Dezadeash River Trail</named-content>; verbatimElevation: <named-content xmlns:xlink="http://www.w3.org/1999/xlink" content-type="dwc:verbatimElevation" xlink:type="simple">582 m</named-content>; decimalLatitude: <named-content xmlns:xlink="http://www.w3.org/1999/xlink" content-type="dwc:decimalLatitude" xlink:type="simple">60.748</named-content>; decimalLongitude: <named-content xmlns:xlink="http://www.w3.org/1999/xlink" content-type="dwc:decimalLongitude" xlink:type="simple">-137.513</named-content>; <bold>Event:</bold> samplingProtocol: <named-content xmlns:xlink="http://www.w3.org/1999/xlink" content-type="dwc:samplingProtocol" xlink:type="simple">Intercept trap</named-content>; eventDate: <named-content xmlns:xlink="http://www.w3.org/1999/xlink" content-type="dwc:eventDate" xlink:type="simple">2014-07-24</named-content>; habitat: <named-content xmlns:xlink="http://www.w3.org/1999/xlink" content-type="dwc:habitat" xlink:type="simple">Wetland</named-content>; fieldNotes: <named-content xmlns:xlink="http://www.w3.org/1999/xlink" content-type="dwc:fieldNotes" xlink:type="simple">1 Intercept Trap|cold and overcast on day of collection|Wetland with grasses and shrubs</named-content>; <bold>Record Level:</bold> institutionCode: <named-content xmlns:xlink="http://www.w3.org/1999/xlink" content-type="dwc:institutionCode" xlink:type="simple">CBG</named-content></p></list-item><list-item><p><bold>Type status:</bold><named-content xmlns:xlink="http://www.w3.org/1999/xlink" content-type="dwc:typeStatus" xlink:type="simple">Paratype</named-content>. <bold>Occurrence:</bold> catalogNumber: <named-content xmlns:xlink="http://www.w3.org/1999/xlink" content-type="dwc:catalogNumber" xlink:type="simple">BIOUG09240-B08</named-content>; recordedBy: <named-content xmlns:xlink="http://www.w3.org/1999/xlink" content-type="dwc:recordedBy" xlink:type="simple">Chris Johnstone</named-content>; individualCount: <named-content xmlns:xlink="http://www.w3.org/1999/xlink" content-type="dwc:individualCount" xlink:type="simple">1</named-content>; sex: <named-content xmlns:xlink="http://www.w3.org/1999/xlink" content-type="dwc:sex" xlink:type="simple">Female</named-content>; lifeStage: <named-content xmlns:xlink="http://www.w3.org/1999/xlink" content-type="dwc:lifeStage" xlink:type="simple">adult</named-content>; preparations: <named-content xmlns:xlink="http://www.w3.org/1999/xlink" content-type="dwc:preparations" xlink:type="simple">Pinned, with genitalia in glycerine in separate microvial</named-content>; <bold>Location:</bold> country: <named-content xmlns:xlink="http://www.w3.org/1999/xlink" content-type="dwc:country" xlink:type="simple">Canada</named-content>; stateProvince: <named-content xmlns:xlink="http://www.w3.org/1999/xlink" content-type="dwc:stateProvince" xlink:type="simple">Ontario</named-content>; locality: <named-content xmlns:xlink="http://www.w3.org/1999/xlink" content-type="dwc:locality" xlink:type="simple">Georgian Bay Islands National Park, Administration Office, 901 Wye Valley Rd.</named-content>; verbatimElevation: <named-content xmlns:xlink="http://www.w3.org/1999/xlink" content-type="dwc:verbatimElevation" xlink:type="simple">190 m</named-content>; decimalLatitude: <named-content xmlns:xlink="http://www.w3.org/1999/xlink" content-type="dwc:decimalLatitude" xlink:type="simple">44.7418</named-content>; decimalLongitude: <named-content xmlns:xlink="http://www.w3.org/1999/xlink" content-type="dwc:decimalLongitude" xlink:type="simple">-79.8501</named-content>; <bold>Event:</bold> samplingProtocol: <named-content xmlns:xlink="http://www.w3.org/1999/xlink" content-type="dwc:samplingProtocol" xlink:type="simple">Malaise Trap</named-content>; eventDate: <named-content xmlns:xlink="http://www.w3.org/1999/xlink" content-type="dwc:eventDate" xlink:type="simple">2013-04-28</named-content>; habitat: <named-content xmlns:xlink="http://www.w3.org/1999/xlink" content-type="dwc:habitat" xlink:type="simple">Wetland</named-content>; fieldNotes: <named-content xmlns:xlink="http://www.w3.org/1999/xlink" content-type="dwc:fieldNotes" xlink:type="simple">Marsh</named-content>; <bold>Record Level:</bold> institutionCode: <named-content xmlns:xlink="http://www.w3.org/1999/xlink" content-type="dwc:institutionCode" xlink:type="simple">CBG</named-content></p></list-item><list-item><p><bold>Type status:</bold><named-content xmlns:xlink="http://www.w3.org/1999/xlink" content-type="dwc:typeStatus" xlink:type="simple">Paratype</named-content>. <bold>Occurrence:</bold> catalogNumber: <named-content xmlns:xlink="http://www.w3.org/1999/xlink" content-type="dwc:catalogNumber" xlink:type="simple">BIOUG10611-B11</named-content>; recordedBy: <named-content xmlns:xlink="http://www.w3.org/1999/xlink" content-type="dwc:recordedBy" xlink:type="simple">Chris Johnstone</named-content>; individualCount: <named-content xmlns:xlink="http://www.w3.org/1999/xlink" content-type="dwc:individualCount" xlink:type="simple">1</named-content>; sex: <named-content xmlns:xlink="http://www.w3.org/1999/xlink" content-type="dwc:sex" xlink:type="simple">male</named-content>; lifeStage: <named-content xmlns:xlink="http://www.w3.org/1999/xlink" content-type="dwc:lifeStage" xlink:type="simple">adult</named-content>; preparations: <named-content xmlns:xlink="http://www.w3.org/1999/xlink" content-type="dwc:preparations" xlink:type="simple">Pinned, with genitalia in glycerine in separate microvial</named-content>; <bold>Location:</bold> country: <named-content xmlns:xlink="http://www.w3.org/1999/xlink" content-type="dwc:country" xlink:type="simple">Canada</named-content>; stateProvince: <named-content xmlns:xlink="http://www.w3.org/1999/xlink" content-type="dwc:stateProvince" xlink:type="simple">Ontario</named-content>; locality: <named-content xmlns:xlink="http://www.w3.org/1999/xlink" content-type="dwc:locality" xlink:type="simple">Georgian Bay Islands National Park, Administration Office, 901 Wye Valley Rd.</named-content>; verbatimElevation: <named-content xmlns:xlink="http://www.w3.org/1999/xlink" content-type="dwc:verbatimElevation" xlink:type="simple">190 m</named-content>; decimalLatitude: <named-content xmlns:xlink="http://www.w3.org/1999/xlink" content-type="dwc:decimalLatitude" xlink:type="simple">44.7418</named-content>; decimalLongitude: <named-content xmlns:xlink="http://www.w3.org/1999/xlink" content-type="dwc:decimalLongitude" xlink:type="simple">-79.8501</named-content>; <bold>Event:</bold> samplingProtocol: <named-content xmlns:xlink="http://www.w3.org/1999/xlink" content-type="dwc:samplingProtocol" xlink:type="simple">Malaise Trap</named-content>; eventDate: <named-content xmlns:xlink="http://www.w3.org/1999/xlink" content-type="dwc:eventDate" xlink:type="simple">2013-05-23</named-content>; habitat: <named-content xmlns:xlink="http://www.w3.org/1999/xlink" content-type="dwc:habitat" xlink:type="simple">Wetland</named-content>; fieldNotes: <named-content xmlns:xlink="http://www.w3.org/1999/xlink" content-type="dwc:fieldNotes" xlink:type="simple">2 Malaise traps|Marsh</named-content>; <bold>Record Level:</bold> institutionCode: <named-content xmlns:xlink="http://www.w3.org/1999/xlink" content-type="dwc:institutionCode" xlink:type="simple">CBG</named-content></p></list-item></list></tp:treatment-sec><tp:treatment-sec sec-type="Description"><title>Description</title><p>Male (n = 2): Body length 2.9-3.2 mm. Wing length 2.3-2.5 mm. <bold>Colouration</bold> (Dry specimen). Head dark brown; face and clypeus brown; labellum pale brown; palpus whitish-yellow. Antenna with scape and pedicel brown; flagellum brown. Scutum, lateral sclerites and propleura brown; halteres whitish-yellow. Legs whitish-yellow. Abdomen brown. Terminalia yellow. <bold>Head</bold>. Frons and vertex covered with pale setae. Clypeus covered with few (15-17) pale setae, evenly distributed. Antenna short, 1.45-1.5 times as long as length from vertex to ventral margin of clypeus; flagellomeres quadrate, with sixth flagellomere 0.8-0.9 times as long as wide. <bold>Thorax</bold>. Scutum covered with short pale brown setae. <bold>Legs</bold>. Fore leg with tibia 0.96-1.0 times as long as first tarsomere. Mid-tibia with 20-21 anterior, 3-4 posterodorsal, 7-9 posterior and (n = 1) 2 posteroventral bristles. Hind tibia with 5 anterodorsal, 4-5 posterodorsal and 4-5 posterior bristles. <bold>Wings</bold>. Vein r-m 2.46-2.6 times longer than stem of M-fork. <bold>Abdomen.</bold> Tergites covered with pale brown setae. <bold>Terminalia</bold> (Fig. <xref ref-type="fig" rid="F6406432">12</xref><xref ref-type="fig" rid="F7322758">a</xref>, <xref ref-type="fig" rid="F7322759">b</xref>, <xref ref-type="fig" rid="F7322760">c</xref>). Each part of divided tergite IX with about 4-5 setae, apical seta stout. Gonocoxites evenly covered with setae, except on basoventral third (Fig. <xref ref-type="fig" rid="F6406432">12</xref><xref ref-type="fig" rid="F7322758">a</xref>, <xref ref-type="fig" rid="F7322759">b</xref>). GL with length 0.55-0.61 of gonocoxite width, apico-internal margin slightly angled exteriorly, basal third or fourth covered with setae, apex with 3-4 setae (Fig. <xref ref-type="fig" rid="F6406432">12</xref><xref ref-type="fig" rid="F7322758">a</xref>, <xref ref-type="fig" rid="F7322759">b</xref>). Aedaegal guides short with acute apex (Fig. <xref ref-type="fig" rid="F6406432">12</xref><xref ref-type="fig" rid="F7322758">a</xref>, <xref ref-type="fig" rid="F7322759">b</xref>). Hypandrium covered with 16-19 setae, apical pair reaching about half of the GL (Fig. <xref ref-type="fig" rid="F6406432">12</xref><xref ref-type="fig" rid="F7322758">a</xref>, <xref ref-type="fig" rid="F7322759">b</xref>). Hypandrial lobe with each branch slender, evenly tapering. Gonostylus (Fig. <xref ref-type="fig" rid="F6406432">12</xref><xref ref-type="fig" rid="F7322760">c</xref>) with DB 1.37-1.42 times longer than broad, short and round; apical lobe well defined, short and broad, 0.18-0.2 times as long as the total DB length, apex rounded; evenly covered with setae on dorsal side, except on most apical part; external margin evenly rounded, with row of 4-5 elongate setae. VB round, with 2 small setae. IB apically with 1 seta close to apex and pair of setae one-third from apex. MB with apex acute, 1 seta close to base.</p><p>Female (n = 1): Body length 3.1 mm. Wing length 2.7 mm. <bold>Colouration</bold> (Dry specimen). Head, face and clypeus dark brown; labellum pale brown; palpus yellow. Antenna with scape and pedicel yellow; flagellum pale brown. Scutum, lateral sclerites and propleura brown; halteres whitish-yellow. Legs whitish-yellow. Abdomen brown, tergites II-VI with paler lateral areas, not extending notably dorsally. Terminalia yellow. <bold>Head</bold>. Frons and vertex and clypeus covered with pale setae. Antenna short, 1.4 times as long as length from vertex to ventral margin of clypeus; flagellomeres broader than long, with sixth flagellomere 0.7 as long as wide. <bold>Thorax</bold>. Scutum covered with pale brown setae. <bold>Legs</bold>. Fore leg with tibia as long as first tarsomere. Hind tibia with 6 anterodorsal and 6 posterodorsal bristles. <bold>Wings</bold>. Vein r-m 2.8 times longer than stem of M-fork. <bold>Abdomen.</bold> Tergites covered with pale brown setae. <bold>Terminalia</bold> (Fig. <xref ref-type="fig" rid="F6406432">12</xref><xref ref-type="fig" rid="F7322761">d</xref>, <xref ref-type="fig" rid="F7322762">e</xref>). Cerci with apical segment 0.7 as long as basal segment. Tergite VIII with apicolateral margin virtually straight (Fig. <xref ref-type="fig" rid="F6406432">12</xref><xref ref-type="fig" rid="F7322761">d</xref>). Sternite VII with apicoventral margin acuminate. Sternite VIII (Fig. <xref ref-type="fig" rid="F6406432">12</xref><xref ref-type="fig" rid="F7322762">e</xref>) with hypogynal valves separated by wide v-shaped cleft with depth about one-sixth of sternite VIII and hypogynium length; apical seta about 0.54 times as long as sternite VIII length. Gonapophysis IX with basolateral part expanding in relatively obtuse angle; spermathecal eminence in ventral view appears cross-shaped, but with lateral branches slightly curved distally; gonapophysis IX apically with about 4 small setae.</p></tp:treatment-sec><tp:treatment-sec sec-type="Diagnosis"><title>Diagnosis</title><p>Distinguished from <italic><tp:taxon-name><tp:taxon-name-part taxon-name-part-type="genus" reg="Exechia">E.</tp:taxon-name-part><tp:taxon-name-part taxon-name-part-type="species" reg="brevilobata">brevilobata</tp:taxon-name-part></tp:taxon-name></italic> in having the gonostylus with the dorsal branch only 1.37-1.42 times longer than broad, with its apical lobe broader and shorter, 0.18-0.2 of the total dorsal branch length (Fig. <xref ref-type="fig" rid="F6406432">12</xref><xref ref-type="fig" rid="F7322760">c</xref>); from <italic><tp:taxon-name><tp:taxon-name-part taxon-name-part-type="genus" reg="Exechia">E.</tp:taxon-name-part><tp:taxon-name-part taxon-name-part-type="species" reg="sphaerata">sphaerata</tp:taxon-name-part></tp:taxon-name></italic> and <italic><tp:taxon-name><tp:taxon-name-part taxon-name-part-type="genus" reg="Exechia">E.</tp:taxon-name-part><tp:taxon-name-part taxon-name-part-type="species" reg="repandoides">repandoides</tp:taxon-name-part></tp:taxon-name></italic> in having shorter antennae, only 1.4-1.5 times as long as length from vertex to ventral margin of clypeus, in combination with the gonostylus with the apical lobe of the dorsal branch well defined (Fig. <xref ref-type="fig" rid="F6406432">12</xref><xref ref-type="fig" rid="F7322760">c</xref>); from other species in the <italic><tp:taxon-name><tp:taxon-name-part taxon-name-part-type="genus" reg="Exechia">E.</tp:taxon-name-part><tp:taxon-name-part taxon-name-part-type="species" reg="parva">parva</tp:taxon-name-part></tp:taxon-name></italic> group in having shorter antennae, in combination with the apico-internal margin of the gonocoxal lobe slightly angled exteriorly (Fig. <xref ref-type="fig" rid="F6406432">12</xref><xref ref-type="fig" rid="F7322758">a</xref>, <xref ref-type="fig" rid="F7322759">b</xref>).</p></tp:treatment-sec><tp:treatment-sec sec-type="Etymology"><title>Etymology</title><p>From Latin <italic>brevis</italic>, short and <italic>flagellum</italic>, whip, relating to the short antennae of the species.</p></tp:treatment-sec><tp:treatment-sec sec-type="Distribution"><title>Distribution</title><p>Nearctic, Canada (Fig. <xref ref-type="fig" rid="F6415657">13</xref>).</p></tp:treatment-sec><tp:treatment-sec sec-type="Biology"><title>Biology</title><p>Adults collected in wetland habitats.</p></tp:treatment-sec><tp:treatment-sec><!--Section generated to contain objects referenced in tp:taxon-treatment.--><fig-group id="F6406432" position="float" orientation="portrait"><caption><p><italic><tp:taxon-name><tp:taxon-name-part taxon-name-part-type="genus" reg="Exechia">Exechia</tp:taxon-name-part><tp:taxon-name-part taxon-name-part-type="species" reg="breviflagellata">breviflagellata</tp:taxon-name-part></tp:taxon-name></italic> sp. n.</p></caption><fig id="F7322758" position="float" orientation="portrait"><object-id xmlns:xlink="http://www.w3.org/1999/xlink" content-type="arpha" xlink:type="simple">1C15F383-E800-5700-A99D-79D17878FB3C</object-id><object-id xmlns:xlink="http://www.w3.org/1999/xlink" content-type="doi" xlink:type="simple">10.3897/BDJ.9.e67134.figure12a</object-id><label>Figure 12a.</label><caption><p>Male terminalia ventral view. Left gonocoxal setae and right gonostylus not drawn. Scale = 50 μm.</p></caption><graphic xmlns:xlink="http://www.w3.org/1999/xlink" xlink:href="bdj-09-e67134-g012_a.jpg" xlink:type="simple" position="float" orientation="portrait" id="oo_564088.jpg"><uri content-type="original_file" xlink:type="simple">https://binary.pensoft.net/fig/564088</uri></graphic></fig><fig id="F7322759" position="float" orientation="portrait"><object-id xmlns:xlink="http://www.w3.org/1999/xlink" content-type="arpha" xlink:type="simple">599938D1-8D71-5013-9A11-28E992AFE120</object-id><object-id xmlns:xlink="http://www.w3.org/1999/xlink" content-type="doi" xlink:type="simple">10.3897/BDJ.9.e67134.figure12b</object-id><label>Figure 12b.</label><caption><p>Male terminalia ventral view. Photo.</p></caption><graphic xmlns:xlink="http://www.w3.org/1999/xlink" xlink:href="bdj-09-e67134-g012_b.jpg" xlink:type="simple" position="float" orientation="portrait" id="oo_564089.jpg"><uri content-type="original_file" xlink:type="simple">https://binary.pensoft.net/fig/564089</uri></graphic></fig><fig id="F7322760" position="float" orientation="portrait"><object-id xmlns:xlink="http://www.w3.org/1999/xlink" content-type="arpha" xlink:type="simple">8F646776-7EA8-596B-BB5B-D82FF960B376</object-id><object-id xmlns:xlink="http://www.w3.org/1999/xlink" content-type="doi" xlink:type="simple">10.3897/BDJ.9.e67134.figure12c</object-id><label>Figure 12c.</label><caption><p>Male right gonostylus with: <bold>i</bold> dorsal branch, <bold>ii</bold> internal branch, <bold>iii</bold> medial branch and <bold>iv</bold> ventral branch separated. Scale = 50 μm.</p></caption><graphic xmlns:xlink="http://www.w3.org/1999/xlink" xlink:href="bdj-09-e67134-g012_c.jpg" xlink:type="simple" position="float" orientation="portrait" id="oo_564092.jpg"><uri content-type="original_file" xlink:type="simple">https://binary.pensoft.net/fig/564092</uri></graphic></fig><fig id="F7322761" position="float" orientation="portrait"><object-id xmlns:xlink="http://www.w3.org/1999/xlink" content-type="arpha" xlink:type="simple">EFF27318-9E04-528D-B12D-B151F441812F</object-id><object-id xmlns:xlink="http://www.w3.org/1999/xlink" content-type="doi" xlink:type="simple">10.3897/BDJ.9.e67134.figure12d</object-id><label>Figure 12d.</label><caption><p>Female terminalia, lateral view. Photo.</p></caption><graphic xmlns:xlink="http://www.w3.org/1999/xlink" xlink:href="bdj-09-e67134-g012_d.jpg" xlink:type="simple" position="float" orientation="portrait" id="oo_564093.jpg"><uri content-type="original_file" xlink:type="simple">https://binary.pensoft.net/fig/564093</uri></graphic></fig><fig id="F7322762" position="float" orientation="portrait"><object-id xmlns:xlink="http://www.w3.org/1999/xlink" content-type="arpha" xlink:type="simple">AD54D666-3D22-5D59-A05C-76691BEE91BF</object-id><object-id xmlns:xlink="http://www.w3.org/1999/xlink" content-type="doi" xlink:type="simple">10.3897/BDJ.9.e67134.figure12e</object-id><label>Figure 12e.</label><caption><p>Female sternite VIII ventral view. Setae on left half not drawn. Scale = 50 μm.</p></caption><graphic xmlns:xlink="http://www.w3.org/1999/xlink" xlink:href="bdj-09-e67134-g012_e.jpg" xlink:type="simple" position="float" orientation="portrait" id="oo_564094.jpg"><uri content-type="original_file" xlink:type="simple">https://binary.pensoft.net/fig/564094</uri></graphic></fig></fig-group><fig id="F7322758" position="float" orientation="portrait"><object-id xmlns:xlink="http://www.w3.org/1999/xlink" content-type="arpha" xlink:type="simple">1C15F383-E800-5700-A99D-79D17878FB3C</object-id><object-id xmlns:xlink="http://www.w3.org/1999/xlink" content-type="doi" xlink:type="simple">10.3897/BDJ.9.e67134.figure12a</object-id><label>Figure 12a.</label><caption><p>Male terminalia ventral view. Left gonocoxal setae and right gonostylus not drawn. Scale = 50 μm.</p></caption><graphic xmlns:xlink="http://www.w3.org/1999/xlink" xlink:href="bdj-09-e67134-g012_a.jpg" xlink:type="simple" position="float" orientation="portrait" id="oo_564088.jpg"><uri content-type="original_file" xlink:type="simple">https://binary.pensoft.net/fig/564088</uri></graphic></fig><fig id="F7322759" position="float" orientation="portrait"><object-id xmlns:xlink="http://www.w3.org/1999/xlink" content-type="arpha" xlink:type="simple">599938D1-8D71-5013-9A11-28E992AFE120</object-id><object-id xmlns:xlink="http://www.w3.org/1999/xlink" content-type="doi" xlink:type="simple">10.3897/BDJ.9.e67134.figure12b</object-id><label>Figure 12b.</label><caption><p>Male terminalia ventral view. Photo.</p></caption><graphic xmlns:xlink="http://www.w3.org/1999/xlink" xlink:href="bdj-09-e67134-g012_b.jpg" xlink:type="simple" position="float" orientation="portrait" id="oo_564089.jpg"><uri content-type="original_file" xlink:type="simple">https://binary.pensoft.net/fig/564089</uri></graphic></fig><fig id="F7322760" position="float" orientation="portrait"><object-id xmlns:xlink="http://www.w3.org/1999/xlink" content-type="arpha" xlink:type="simple">8F646776-7EA8-596B-BB5B-D82FF960B376</object-id><object-id xmlns:xlink="http://www.w3.org/1999/xlink" content-type="doi" xlink:type="simple">10.3897/BDJ.9.e67134.figure12c</object-id><label>Figure 12c.</label><caption><p>Male right gonostylus with: <bold>i</bold> dorsal branch, <bold>ii</bold> internal branch, <bold>iii</bold> medial branch and <bold>iv</bold> ventral branch separated. Scale = 50 μm.</p></caption><graphic xmlns:xlink="http://www.w3.org/1999/xlink" xlink:href="bdj-09-e67134-g012_c.jpg" xlink:type="simple" position="float" orientation="portrait" id="oo_564092.jpg"><uri content-type="original_file" xlink:type="simple">https://binary.pensoft.net/fig/564092</uri></graphic></fig><fig id="F7322761" position="float" orientation="portrait"><object-id xmlns:xlink="http://www.w3.org/1999/xlink" content-type="arpha" xlink:type="simple">EFF27318-9E04-528D-B12D-B151F441812F</object-id><object-id xmlns:xlink="http://www.w3.org/1999/xlink" content-type="doi" xlink:type="simple">10.3897/BDJ.9.e67134.figure12d</object-id><label>Figure 12d.</label><caption><p>Female terminalia, lateral view. Photo.</p></caption><graphic xmlns:xlink="http://www.w3.org/1999/xlink" xlink:href="bdj-09-e67134-g012_d.jpg" xlink:type="simple" position="float" orientation="portrait" id="oo_564093.jpg"><uri content-type="original_file" xlink:type="simple">https://binary.pensoft.net/fig/564093</uri></graphic></fig><fig id="F7322762" position="float" orientation="portrait"><object-id xmlns:xlink="http://www.w3.org/1999/xlink" content-type="arpha" xlink:type="simple">AD54D666-3D22-5D59-A05C-76691BEE91BF</object-id><object-id xmlns:xlink="http://www.w3.org/1999/xlink" content-type="doi" xlink:type="simple">10.3897/BDJ.9.e67134.figure12e</object-id><label>Figure 12e.</label><caption><p>Female sternite VIII ventral view. Setae on left half not drawn. Scale = 50 μm.</p></caption><graphic xmlns:xlink="http://www.w3.org/1999/xlink" xlink:href="bdj-09-e67134-g012_e.jpg" xlink:type="simple" position="float" orientation="portrait" id="oo_564094.jpg"><uri content-type="original_file" xlink:type="simple">https://binary.pensoft.net/fig/564094</uri></graphic></fig><fig id="F6415657" position="float" orientation="portrait"><object-id xmlns:xlink="http://www.w3.org/1999/xlink" content-type="arpha" xlink:type="simple">61FB0139-0F44-58C3-8C60-25AB23D20A24</object-id><object-id xmlns:xlink="http://www.w3.org/1999/xlink" content-type="doi" xlink:type="simple">10.3897/BDJ.9.e67134.figure13</object-id><label>Figure 13.</label><caption><p>Distribution map of species in the <italic><tp:taxon-name><tp:taxon-name-part taxon-name-part-type="genus" reg="Exechia">E.</tp:taxon-name-part><tp:taxon-name-part taxon-name-part-type="species" reg="parva">parva</tp:taxon-name-part></tp:taxon-name></italic> group occurring in the Nearctic Region, based on localities from studied material, type material and DNA-barcoded material. Different species are represented by individual colours. Altitudes are indicated in shades from grey (lowland) to white (mountains).</p></caption><graphic xmlns:xlink="http://www.w3.org/1999/xlink" xlink:href="bdj-09-e67134-g013.jpg" position="float" id="oo_483998.jpg" orientation="portrait" xlink:type="simple"><uri content-type="original_file" xlink:type="simple">https://binary.pensoft.net/fig/483998</uri></graphic></fig></tp:treatment-sec></tp:taxon-treatment>
