# Supplementary material for: Revision of the Exechiaparva group (Diptera: Mycetophilidae)
Source: Biodivers Data J. 2021 Sep 24;9:e67134. doi: 10.3897/BDJ.9.e67134 (PMC8486760; doi:10.3897/BDJ.9.e67134)
Supplement: XML Treatment for Exechia burundiensis [file BDJ.9.e67134-treatment9.xml]

<!DOCTYPE tp:taxon-treatment
  PUBLIC "-//TaxonX//DTD Taxonomic Treatment Publishing DTD v0 20100105//EN" "tax-treatment-NSO.dtd">
<tp:taxon-treatment xmlns:tp="http://www.plazi.org/taxpub"><tp:treatment-meta><mixed-citation publication-type="journal"><person-group><name><surname>Lindemann</surname><given-names>Jon Peder</given-names></name><name><surname>Søli</surname><given-names>Geir</given-names></name><name><surname>Kjærandsen</surname><given-names>Jostein</given-names></name></person-group><article-title>Revision of the <italic><tp:taxon-name><tp:taxon-name-part taxon-name-part-type="genus" reg="Exechia">Exechia</tp:taxon-name-part><tp:taxon-name-part taxon-name-part-type="species" reg="parva">parva</tp:taxon-name-part></tp:taxon-name></italic> group (<tp:taxon-name><tp:taxon-name-part taxon-name-part-type="order">Diptera</tp:taxon-name-part></tp:taxon-name>: <tp:taxon-name><tp:taxon-name-part taxon-name-part-type="family">Mycetophilidae</tp:taxon-name-part></tp:taxon-name>)</article-title><source>Biodivers Data J</source><day>24</day><month>9</month><year>2021</year><volume>9</volume><pub-id pub-id-type="doi">10.3897/BDJ.9.e67134</pub-id></mixed-citation></tp:treatment-meta><tp:nomenclature><tp:taxon-name>
            <object-id xmlns:xlink="http://www.w3.org/1999/xlink" content-type="arpha" xlink:type="simple">F9FAA639-7946-5D93-A960-547F0FE34A07</object-id>
            <tp:taxon-name-part taxon-name-part-type="genus">Exechia</tp:taxon-name-part>
            <tp:taxon-name-part taxon-name-part-type="species">burundiensis</tp:taxon-name-part>
            <object-id xmlns:xlink="http://www.w3.org/1999/xlink" content-type="zoobank" xlink:type="simple" object-id-type="ZooBank">urn:lsid:zoobank.org:act:30637427-b5a9-4104-a6cd-a25cd52aca25</object-id>
          </tp:taxon-name><tp:taxon-authority>Lindemann</tp:taxon-authority><tp:taxon-status xmlns:xlink="http://www.w3.org/1999/xlink" xlink:type="simple">sp. n.</tp:taxon-status></tp:nomenclature><tp:treatment-sec sec-type="materials"><title>Materials</title><list list-type="alpha-lower" list-content="occurrences"><list-item><p><bold>Type status:</bold><named-content xmlns:xlink="http://www.w3.org/1999/xlink" content-type="dwc:typeStatus" xlink:type="simple">Holotype</named-content>. <bold>Occurrence:</bold> catalogNumber: <named-content xmlns:xlink="http://www.w3.org/1999/xlink" content-type="dwc:catalogNumber" xlink:type="simple">TSZD-JKJ-107224</named-content>; occurrenceRemarks: <named-content xmlns:xlink="http://www.w3.org/1999/xlink" content-type="dwc:occurrenceRemarks" xlink:type="simple">BMSA(D): 24977</named-content>; recordedBy: <named-content xmlns:xlink="http://www.w3.org/1999/xlink" content-type="dwc:recordedBy" xlink:type="simple">A.H. Kirk-Spriggs</named-content>; individualCount: <named-content xmlns:xlink="http://www.w3.org/1999/xlink" content-type="dwc:individualCount" xlink:type="simple">1</named-content>; sex: <named-content xmlns:xlink="http://www.w3.org/1999/xlink" content-type="dwc:sex" xlink:type="simple">male</named-content>; lifeStage: <named-content xmlns:xlink="http://www.w3.org/1999/xlink" content-type="dwc:lifeStage" xlink:type="simple">adult</named-content>; preparations: <named-content xmlns:xlink="http://www.w3.org/1999/xlink" content-type="dwc:preparations" xlink:type="simple">Pinned, with genitalia in glycerine in separate microvial</named-content>; <bold>Location:</bold> country: <named-content xmlns:xlink="http://www.w3.org/1999/xlink" content-type="dwc:country" xlink:type="simple"><tp:taxon-name><tp:taxon-name-part taxon-name-part-type="genus" reg="Burundi">Burundi</tp:taxon-name-part></tp:taxon-name></named-content>; stateProvince: <named-content xmlns:xlink="http://www.w3.org/1999/xlink" content-type="dwc:stateProvince" xlink:type="simple">Kayanza prov.</named-content>; municipality: <named-content xmlns:xlink="http://www.w3.org/1999/xlink" content-type="dwc:municipality" xlink:type="simple">Rwegura</named-content>; locality: <named-content xmlns:xlink="http://www.w3.org/1999/xlink" content-type="dwc:locality" xlink:type="simple">Parc National de la Kibira</named-content>; verbatimElevation: <named-content xmlns:xlink="http://www.w3.org/1999/xlink" content-type="dwc:verbatimElevation" xlink:type="simple">2237 m</named-content>; decimalLatitude: <named-content xmlns:xlink="http://www.w3.org/1999/xlink" content-type="dwc:decimalLatitude" xlink:type="simple">-2.92194</named-content>; decimalLongitude: <named-content xmlns:xlink="http://www.w3.org/1999/xlink" content-type="dwc:decimalLongitude" xlink:type="simple">29.5011</named-content>; <bold>Event:</bold> samplingProtocol: <named-content xmlns:xlink="http://www.w3.org/1999/xlink" content-type="dwc:samplingProtocol" xlink:type="simple">Malaise trap</named-content>; eventDate: <named-content xmlns:xlink="http://www.w3.org/1999/xlink" content-type="dwc:eventDate" xlink:type="simple">2010-11-24</named-content>; habitat: <named-content xmlns:xlink="http://www.w3.org/1999/xlink" content-type="dwc:habitat" xlink:type="simple">Indigenous Afromontane forest</named-content>; <bold>Record Level:</bold> institutionCode: <named-content xmlns:xlink="http://www.w3.org/1999/xlink" content-type="dwc:institutionCode" xlink:type="simple">BMSA</named-content></p></list-item></list></tp:treatment-sec><tp:treatment-sec sec-type="Description"><title>Description</title><p>Adult male: Body length 2.6 mm. Wing length 2.1 mm. <bold>Colouration</bold> (Dry specimen). Head dark brown; face and clypeus yellow; labellum yellow; palpus yellow, with segments 4-5 yellow to brown. Antenna with scape and pedicel yellow; flagellum brown. Thorax with scutum brown; lateral sclerites pale brown; propleura yellow; halteres whitish-yellow. Legs whitish-yellow. Abdomen dark brown, tergites I-III with slightly paler lateroventral area. Terminalia pale brown. <bold>Head</bold>. Frons and vertex covered with short pale brown setae. Clypeus covered with only a few (about 11) black setae, mostly on ventral side; flagellomeres quadrate, with sixth flagellomere as long as broad. <bold>Thorax</bold>. Scutum covered with short pale brown setae. <bold>Legs</bold>. Fore leg with tibia 0.95 times as long as first tarsomere. Mid-tibia with 16 anterior, 4 posterodorsal, 7 posterior and 2 posteroventral bristles. Hind tibia with 11 anterodorsal, 4 posterodorsal and 3 posterior bristles. <bold>Abdomen.</bold> Tergites covered with long pale brown to yellow setae. <bold>Terminalia</bold> (Fig. <xref ref-type="fig" rid="F6406479">16</xref>). Each part of divided tergite IX apically with about 6 setae, most apical seta elongate. Gonocoxites with apicoventral margin with 2 setae reaching beyond GL apex (Fig. <xref ref-type="fig" rid="F6406479">16</xref><xref ref-type="fig" rid="F6406484">a</xref>, <xref ref-type="fig" rid="F6406485">b</xref>). GL apex with 3 setae distinctly splaying (Fig. <xref ref-type="fig" rid="F6406479">16</xref><xref ref-type="fig" rid="F6406484">a</xref>, <xref ref-type="fig" rid="F6406485">b</xref>). Aedaegal guides short and acuminate (Fig. <xref ref-type="fig" rid="F6406479">16</xref><xref ref-type="fig" rid="F6406484">a</xref>). Hypandrium covered with about 10 setae, apical pair elongate, reaching beyond GL apex (Fig. <xref ref-type="fig" rid="F6406479">16</xref><xref ref-type="fig" rid="F6406484">a</xref>, <xref ref-type="fig" rid="F6406485">b</xref>). Hypandrial lobe with each branch relatively wide, widening somewhat towards the middle, apex narrow, acute (Fig. <xref ref-type="fig" rid="F6406479">16</xref><xref ref-type="fig" rid="F6406484">a</xref>, <xref ref-type="fig" rid="F6406485">b</xref>). Gonostylus with DB (Fig. <xref ref-type="fig" rid="F6406479">16</xref><xref ref-type="fig" rid="F6406486">c</xref>) elongate, spathulate, apico-external corner virtually right-angled, apex rounded, forming acute angle pointing apico-interiorly; dorsal side evenly covered with setae, except on apical fourth. VB ovate, apex acute, with 2 setae, most apical seta on apex. IB apically rounded; distal part with 4 apical setae, otherwise bare. MB short, slightly curved interiorly towards rounded apex, with 3 setae, 2 most apical setae very small, close to apex, basal seta one third from apex.</p><p>Female: Unknown.</p></tp:treatment-sec><tp:treatment-sec sec-type="Diagnosis"><title>Diagnosis</title><p>Distinguished from all species in the <italic><tp:taxon-name><tp:taxon-name-part taxon-name-part-type="genus" reg="Exechia">E.</tp:taxon-name-part><tp:taxon-name-part taxon-name-part-type="species" reg="parva">parva</tp:taxon-name-part></tp:taxon-name></italic> group in having the gonocoxal lobe with apical setae distinctly splaying (Fig. <xref ref-type="fig" rid="F6406479">16</xref><xref ref-type="fig" rid="F6406484">a</xref>, <xref ref-type="fig" rid="F6406485">b</xref>), the internal gonostylus branch with 4 setae close to the apex (Fig. <xref ref-type="fig" rid="F6406479">16</xref><xref ref-type="fig" rid="F6406486">c</xref>), by the shape of the hypandrial lobe (Fig. <xref ref-type="fig" rid="F6406479">16</xref><xref ref-type="fig" rid="F6406484">a</xref>) and the dorsal gonostylus branch (Fig. <xref ref-type="fig" rid="F6406479">16</xref><xref ref-type="fig" rid="F6406486">c</xref>).</p></tp:treatment-sec><tp:treatment-sec sec-type="Etymology"><title>Etymology</title><p>From <italic><tp:taxon-name><tp:taxon-name-part taxon-name-part-type="genus" reg="Burundi">Burundi</tp:taxon-name-part></tp:taxon-name></italic>, the country where the holotype was collected, with Latin ending -<italic>ensis</italic>, belonging to.</p></tp:treatment-sec><tp:treatment-sec sec-type="Distribution"><title>Distribution</title><p>Afrotropical, <tp:taxon-name><tp:taxon-name-part taxon-name-part-type="genus" reg="Burundi">Burundi</tp:taxon-name-part></tp:taxon-name> (Fig. <xref ref-type="fig" rid="F6415645">4</xref>).</p></tp:treatment-sec><tp:treatment-sec sec-type="Biology"><title>Biology</title><p>Adult collected in afromontane forest (2237 m a.s.l.).</p></tp:treatment-sec><tp:treatment-sec><!--Section generated to contain objects referenced in tp:taxon-treatment.--><fig-group id="F6406479" position="float" orientation="portrait"><caption><p><italic><tp:taxon-name><tp:taxon-name-part taxon-name-part-type="genus" reg="Exechia">Exechia</tp:taxon-name-part><tp:taxon-name-part taxon-name-part-type="species" reg="burundiensis">burundiensis</tp:taxon-name-part></tp:taxon-name></italic> sp. n., male terminalia.</p></caption><fig id="F6406484" position="float" orientation="portrait"><object-id xmlns:xlink="http://www.w3.org/1999/xlink" content-type="arpha" xlink:type="simple">A11D466C-3BEA-5AC9-9E4F-3E03515788B2</object-id><object-id xmlns:xlink="http://www.w3.org/1999/xlink" content-type="doi" xlink:type="simple">10.3897/BDJ.9.e67134.figure16a</object-id><label>Figure 16a.</label><caption><p>Ventral view. Right gonostylus and setae on left gonocoxite not drawn. Scale = 50 μm.</p></caption><graphic xmlns:xlink="http://www.w3.org/1999/xlink" xlink:href="bdj-09-e67134-g016_a.jpg" xlink:type="simple" position="float" orientation="portrait" id="oo_482125.jpg"><uri content-type="original_file" xlink:type="simple">https://binary.pensoft.net/fig/482125</uri></graphic></fig><fig id="F6406485" position="float" orientation="portrait"><object-id xmlns:xlink="http://www.w3.org/1999/xlink" content-type="arpha" xlink:type="simple">0983C15F-7615-5E35-B17D-A1C114098203</object-id><object-id xmlns:xlink="http://www.w3.org/1999/xlink" content-type="doi" xlink:type="simple">10.3897/BDJ.9.e67134.figure16b</object-id><label>Figure 16b.</label><caption><p>Ventral view. Photo.</p></caption><graphic xmlns:xlink="http://www.w3.org/1999/xlink" xlink:href="bdj-09-e67134-g016_b.jpg" xlink:type="simple" position="float" orientation="portrait" id="oo_482128.jpg"><uri content-type="original_file" xlink:type="simple">https://binary.pensoft.net/fig/482128</uri></graphic></fig><fig id="F6406486" position="float" orientation="portrait"><object-id xmlns:xlink="http://www.w3.org/1999/xlink" content-type="arpha" xlink:type="simple">494A575E-2B53-5CE0-B101-F843131A388E</object-id><object-id xmlns:xlink="http://www.w3.org/1999/xlink" content-type="doi" xlink:type="simple">10.3897/BDJ.9.e67134.figure16c</object-id><label>Figure 16c.</label><caption><p>Right gonostylus with: <bold>i</bold> dorsal branch, <bold>ii</bold> internal branch, <bold>iii</bold> medial branch and <bold>iv</bold> ventral branch separated. Scale = 50 μm.</p></caption><graphic xmlns:xlink="http://www.w3.org/1999/xlink" xlink:href="bdj-09-e67134-g016_c.jpg" xlink:type="simple" position="float" orientation="portrait" id="oo_482129.jpg"><uri content-type="original_file" xlink:type="simple">https://binary.pensoft.net/fig/482129</uri></graphic></fig></fig-group><fig id="F6406484" position="float" orientation="portrait"><object-id xmlns:xlink="http://www.w3.org/1999/xlink" content-type="arpha" xlink:type="simple">A11D466C-3BEA-5AC9-9E4F-3E03515788B2</object-id><object-id xmlns:xlink="http://www.w3.org/1999/xlink" content-type="doi" xlink:type="simple">10.3897/BDJ.9.e67134.figure16a</object-id><label>Figure 16a.</label><caption><p>Ventral view. Right gonostylus and setae on left gonocoxite not drawn. Scale = 50 μm.</p></caption><graphic xmlns:xlink="http://www.w3.org/1999/xlink" xlink:href="bdj-09-e67134-g016_a.jpg" xlink:type="simple" position="float" orientation="portrait" id="oo_482125.jpg"><uri content-type="original_file" xlink:type="simple">https://binary.pensoft.net/fig/482125</uri></graphic></fig><fig id="F6406485" position="float" orientation="portrait"><object-id xmlns:xlink="http://www.w3.org/1999/xlink" content-type="arpha" xlink:type="simple">0983C15F-7615-5E35-B17D-A1C114098203</object-id><object-id xmlns:xlink="http://www.w3.org/1999/xlink" content-type="doi" xlink:type="simple">10.3897/BDJ.9.e67134.figure16b</object-id><label>Figure 16b.</label><caption><p>Ventral view. Photo.</p></caption><graphic xmlns:xlink="http://www.w3.org/1999/xlink" xlink:href="bdj-09-e67134-g016_b.jpg" xlink:type="simple" position="float" orientation="portrait" id="oo_482128.jpg"><uri content-type="original_file" xlink:type="simple">https://binary.pensoft.net/fig/482128</uri></graphic></fig><fig id="F6406486" position="float" orientation="portrait"><object-id xmlns:xlink="http://www.w3.org/1999/xlink" content-type="arpha" xlink:type="simple">494A575E-2B53-5CE0-B101-F843131A388E</object-id><object-id xmlns:xlink="http://www.w3.org/1999/xlink" content-type="doi" xlink:type="simple">10.3897/BDJ.9.e67134.figure16c</object-id><label>Figure 16c.</label><caption><p>Right gonostylus with: <bold>i</bold> dorsal branch, <bold>ii</bold> internal branch, <bold>iii</bold> medial branch and <bold>iv</bold> ventral branch separated. Scale = 50 μm.</p></caption><graphic xmlns:xlink="http://www.w3.org/1999/xlink" xlink:href="bdj-09-e67134-g016_c.jpg" xlink:type="simple" position="float" orientation="portrait" id="oo_482129.jpg"><uri content-type="original_file" xlink:type="simple">https://binary.pensoft.net/fig/482129</uri></graphic></fig><fig id="F6415645" position="float" orientation="portrait"><object-id xmlns:xlink="http://www.w3.org/1999/xlink" content-type="arpha" xlink:type="simple">CABCBF2F-16CB-55CC-923D-E132A38B2478</object-id><object-id xmlns:xlink="http://www.w3.org/1999/xlink" content-type="doi" xlink:type="simple">10.3897/BDJ.9.e67134.figure4</object-id><label>Figure 4.</label><caption><p>Distribution map of species in the <italic><tp:taxon-name><tp:taxon-name-part taxon-name-part-type="genus" reg="Exechia">E.</tp:taxon-name-part><tp:taxon-name-part taxon-name-part-type="species" reg="parva">parva</tp:taxon-name-part></tp:taxon-name></italic> group occurring in the Afrotropical Region, based on localities from studied material, type material and DNA barcoded material. Different species are represented by individual colours. Altitudes are indicated in shades from grey (lowland) to white (mountains).</p></caption><graphic xmlns:xlink="http://www.w3.org/1999/xlink" xlink:href="bdj-09-e67134-g004.jpg" position="float" id="oo_518386.jpg" orientation="portrait" xlink:type="simple"><uri content-type="original_file" xlink:type="simple">https://binary.pensoft.net/fig/518386</uri></graphic></fig></tp:treatment-sec></tp:taxon-treatment>
