# Supplementary material for: Revision of the Exechiaparva group (Diptera: Mycetophilidae)
Source: Biodivers Data J. 2021 Sep 24;9:e67134. doi: 10.3897/BDJ.9.e67134 (PMC8486760; doi:10.3897/BDJ.9.e67134)
Supplement: XML Treatment for Exechia chirotheca [file BDJ.9.e67134-treatment11.xml]

<!DOCTYPE tp:taxon-treatment
  PUBLIC "-//TaxonX//DTD Taxonomic Treatment Publishing DTD v0 20100105//EN" "tax-treatment-NSO.dtd">
<tp:taxon-treatment xmlns:tp="http://www.plazi.org/taxpub"><tp:treatment-meta><mixed-citation publication-type="journal"><person-group><name><surname>Lindemann</surname><given-names>Jon Peder</given-names></name><name><surname>Søli</surname><given-names>Geir</given-names></name><name><surname>Kjærandsen</surname><given-names>Jostein</given-names></name></person-group><article-title>Revision of the <italic><tp:taxon-name><tp:taxon-name-part taxon-name-part-type="genus" reg="Exechia">Exechia</tp:taxon-name-part><tp:taxon-name-part taxon-name-part-type="species" reg="parva">parva</tp:taxon-name-part></tp:taxon-name></italic> group (<tp:taxon-name><tp:taxon-name-part taxon-name-part-type="order">Diptera</tp:taxon-name-part></tp:taxon-name>: <tp:taxon-name><tp:taxon-name-part taxon-name-part-type="family">Mycetophilidae</tp:taxon-name-part></tp:taxon-name>)</article-title><source>Biodivers Data J</source><day>24</day><month>9</month><year>2021</year><volume>9</volume><pub-id pub-id-type="doi">10.3897/BDJ.9.e67134</pub-id></mixed-citation></tp:treatment-meta><tp:nomenclature><tp:taxon-name>
            <object-id xmlns:xlink="http://www.w3.org/1999/xlink" content-type="arpha" xlink:type="simple">A1BB2947-FC76-5A03-BEA7-75730CD425A2</object-id>
            <tp:taxon-name-part taxon-name-part-type="genus">Exechia</tp:taxon-name-part>
            <tp:taxon-name-part taxon-name-part-type="species">chirotheca</tp:taxon-name-part>
            <object-id xmlns:xlink="http://www.w3.org/1999/xlink" content-type="zoobank" xlink:type="simple" object-id-type="ZooBank">urn:lsid:zoobank.org:act:b9d1788f-c210-48b8-92b3-2c691e25a2f2</object-id>
          </tp:taxon-name><tp:taxon-authority>Lindemann</tp:taxon-authority><tp:taxon-status xmlns:xlink="http://www.w3.org/1999/xlink" xlink:type="simple">sp. n.</tp:taxon-status></tp:nomenclature><tp:treatment-sec sec-type="materials"><title>Materials</title><list list-type="alpha-lower" list-content="occurrences"><list-item><p><bold>Type status:</bold><named-content xmlns:xlink="http://www.w3.org/1999/xlink" content-type="dwc:typeStatus" xlink:type="simple">Holotype</named-content>. <bold>Occurrence:</bold> catalogNumber: <named-content xmlns:xlink="http://www.w3.org/1999/xlink" content-type="dwc:catalogNumber" xlink:type="simple">TSZD-JKJ-111552</named-content>; recordedBy: <named-content xmlns:xlink="http://www.w3.org/1999/xlink" content-type="dwc:recordedBy" xlink:type="simple">J. Emoto</named-content>; individualCount: <named-content xmlns:xlink="http://www.w3.org/1999/xlink" content-type="dwc:individualCount" xlink:type="simple">1</named-content>; sex: <named-content xmlns:xlink="http://www.w3.org/1999/xlink" content-type="dwc:sex" xlink:type="simple">male</named-content>; lifeStage: <named-content xmlns:xlink="http://www.w3.org/1999/xlink" content-type="dwc:lifeStage" xlink:type="simple">adult</named-content>; preparations: <named-content xmlns:xlink="http://www.w3.org/1999/xlink" content-type="dwc:preparations" xlink:type="simple">Pinned, with genitalia in glycerine in separate microvial</named-content>; <bold>Location:</bold> country: <named-content xmlns:xlink="http://www.w3.org/1999/xlink" content-type="dwc:country" xlink:type="simple">Nepal</named-content>; stateProvince: <named-content xmlns:xlink="http://www.w3.org/1999/xlink" content-type="dwc:stateProvince" xlink:type="simple">Province No. 1</named-content>; county: <named-content xmlns:xlink="http://www.w3.org/1999/xlink" content-type="dwc:county" xlink:type="simple">Terhathum District</named-content>; locality: <named-content xmlns:xlink="http://www.w3.org/1999/xlink" content-type="dwc:locality" xlink:type="simple">Basantapur</named-content>; verbatimElevation: <named-content xmlns:xlink="http://www.w3.org/1999/xlink" content-type="dwc:verbatimElevation" xlink:type="simple">2300 m</named-content>; decimalLatitude: <named-content xmlns:xlink="http://www.w3.org/1999/xlink" content-type="dwc:decimalLatitude" xlink:type="simple">27.1333</named-content>; decimalLongitude: <named-content xmlns:xlink="http://www.w3.org/1999/xlink" content-type="dwc:decimalLongitude" xlink:type="simple">87.4333</named-content>; <bold>Event:</bold> eventDate: <named-content xmlns:xlink="http://www.w3.org/1999/xlink" content-type="dwc:eventDate" xlink:type="simple">1972-05-06</named-content>; <bold>Record Level:</bold> institutionCode: <named-content xmlns:xlink="http://www.w3.org/1999/xlink" content-type="dwc:institutionCode" xlink:type="simple">KUEC</named-content></p></list-item></list></tp:treatment-sec><tp:treatment-sec sec-type="Description"><title>Description</title><p>Male: Body length 3.3 mm. Wing length 2.8 mm. <bold>Colouration</bold> (Dry specimen). Head, face dark and clypeus dark brown; labellum pale brown; palpus yellow. Antenna with scape and pedicel yellow; flagellum brown, basal half of first flagellomere pale. Scutum, lateral sclerites and propleura brown; halteres yellow. Legs yellow. Abdomen dark brown. Terminalia yellow. <bold>Head</bold>. Frons and vertex covered with pale setae. Clypeus covered with pale setae, evenly distributed. Antenna long, 2.2 times as long as length from vertex to ventral margin of clypeus; flagellomeres longer than broad, with sixth flagellomere 1.5 as long as wide. <bold>Thorax</bold>. Scutum covered with pale setae. <bold>Legs</bold>. Fore leg with tibia 0.83 times as long as first tarsomere. Mid-tibia with 21 anterior, 3 posterodorsal, 10 posterior and 3 posteroventral bristles. Hind tibia with 9 anterodorsal, 4 posterodorsal and 6 posterior bristles. <bold>Wings</bold>. Vein r-m 2.9 times longer than stem of M-fork. <bold>Abdomen.</bold> Tergites covered with short, pale setae. <bold>Terminalia</bold> (Fig. <xref ref-type="fig" rid="F6406559">18</xref>). Each part of divided tergite IX apically with about 6 setae, the 2-3 most apical setae stout. Gonocoxites evenly covered with setae, except on basoventral half (Fig. <xref ref-type="fig" rid="F6406559">18</xref><xref ref-type="fig" rid="F6406564">a</xref>, <xref ref-type="fig" rid="F6406565">b</xref>); GL apex with 3 stout short setae (Fig. <xref ref-type="fig" rid="F6406559">18</xref><xref ref-type="fig" rid="F6406564">a</xref>, <xref ref-type="fig" rid="F6406565">b</xref>). Aedaegal guides elongate with parallel margins, apex acute (Fig. <xref ref-type="fig" rid="F6406559">18</xref><xref ref-type="fig" rid="F6406564">a</xref>, <xref ref-type="fig" rid="F6406565">b</xref>). Hypandrium with about 6 setae, apical pair relatively short, reaching about the GL basal fourth (Fig. <xref ref-type="fig" rid="F6406559">18</xref><xref ref-type="fig" rid="F6406564">a</xref>, <xref ref-type="fig" rid="F6406565">b</xref>). Hypandrial lobe with each branch basally wide, apically narrow, evenly tapered (Fig. <xref ref-type="fig" rid="F6406559">18</xref><xref ref-type="fig" rid="F6406564">a</xref>). Gonostylus (Fig. <xref ref-type="fig" rid="F6406559">18</xref><xref ref-type="fig" rid="F6406566">c</xref>) with DB large, elongate, apex rounded, apicoexternal margin forming a short rounded lobe extending distally; dorsal side evenly covered with setae. VB apically acuminate, apex acute, with 2 setae, most apical seta on apex. IB apically with 1 seta on apex and pair of setae on elevated area one-third from apex. MB short, slightly curved interiorly towards acute apex; apically forming a small finger-like process, with 2 setae on the apex.</p></tp:treatment-sec><tp:treatment-sec sec-type="Diagnosis"><title>Diagnosis</title><p>Distinguished from all species in the <italic><tp:taxon-name><tp:taxon-name-part taxon-name-part-type="genus" reg="Exechia">E.</tp:taxon-name-part><tp:taxon-name-part taxon-name-part-type="species" reg="parva">parva</tp:taxon-name-part></tp:taxon-name></italic> group in having the medial gonostylus branch with an apical finger-like process with 2 setae at the apex (Fig. <xref ref-type="fig" rid="F6406559">18</xref><xref ref-type="fig" rid="F6406566">c</xref>), the gonocoxal lobe apex with relatively short and stout setae (Fig. <xref ref-type="fig" rid="F6406559">18</xref><xref ref-type="fig" rid="F6406564">a</xref>, <xref ref-type="fig" rid="F6406565">b</xref>) and by the shape of the dorsal gonostylus branch (Fig. <xref ref-type="fig" rid="F6406559">18</xref><xref ref-type="fig" rid="F6406566">c</xref>).</p></tp:treatment-sec><tp:treatment-sec sec-type="Etymology"><title>Etymology</title><p>From Latin <italic>chirotheca</italic>, mitten, relating to the shape of the dorsal and medial lobes of the gonostylus, resembling mittens.</p></tp:treatment-sec><tp:treatment-sec sec-type="Distribution"><title>Distribution</title><p>Oriental, Nepal (Fig. <xref ref-type="fig" rid="F6415665">19</xref>).</p></tp:treatment-sec><tp:treatment-sec sec-type="Biology"><title>Biology</title><p>Adult collected in the eastern Himalayas (2300 m a.s.l.).</p></tp:treatment-sec><tp:treatment-sec><!--Section generated to contain objects referenced in tp:taxon-treatment.--><fig-group id="F6406559" position="float" orientation="portrait"><caption><p><italic><tp:taxon-name><tp:taxon-name-part taxon-name-part-type="genus" reg="Exechia">Exechia</tp:taxon-name-part><tp:taxon-name-part taxon-name-part-type="species" reg="chirothecae">chirothecae</tp:taxon-name-part></tp:taxon-name></italic> sp. n., male terminalia.</p></caption><fig id="F6406564" position="float" orientation="portrait"><object-id xmlns:xlink="http://www.w3.org/1999/xlink" content-type="arpha" xlink:type="simple">AE4D51AE-C430-53E0-85B3-B9A783FEE8F0</object-id><object-id xmlns:xlink="http://www.w3.org/1999/xlink" content-type="doi" xlink:type="simple">10.3897/BDJ.9.e67134.figure18a</object-id><label>Figure 18a.</label><caption><p>Ventral view. Right gonostylus and setae on left gonocoxite not drawn. Scale = 50 μm.</p></caption><graphic xmlns:xlink="http://www.w3.org/1999/xlink" xlink:href="bdj-09-e67134-g018_a.jpg" xlink:type="simple" position="float" orientation="portrait" id="oo_482143.jpg"><uri content-type="original_file" xlink:type="simple">https://binary.pensoft.net/fig/482143</uri></graphic></fig><fig id="F6406565" position="float" orientation="portrait"><object-id xmlns:xlink="http://www.w3.org/1999/xlink" content-type="arpha" xlink:type="simple">960AEF5C-BA5E-510D-B3DD-89A32C43DC7A</object-id><object-id xmlns:xlink="http://www.w3.org/1999/xlink" content-type="doi" xlink:type="simple">10.3897/BDJ.9.e67134.figure18b</object-id><label>Figure 18b.</label><caption><p>Ventral view. Photo.</p></caption><graphic xmlns:xlink="http://www.w3.org/1999/xlink" xlink:href="bdj-09-e67134-g018_b.jpg" xlink:type="simple" position="float" orientation="portrait" id="oo_482145.jpg"><uri content-type="original_file" xlink:type="simple">https://binary.pensoft.net/fig/482145</uri></graphic></fig><fig id="F6406566" position="float" orientation="portrait"><object-id xmlns:xlink="http://www.w3.org/1999/xlink" content-type="arpha" xlink:type="simple">66A7343F-207A-50AB-BBEB-6AA846822963</object-id><object-id xmlns:xlink="http://www.w3.org/1999/xlink" content-type="doi" xlink:type="simple">10.3897/BDJ.9.e67134.figure18c</object-id><label>Figure 18c.</label><caption><p>Right gonostylus with: <bold>i</bold> dorsal branch, <bold>ii</bold> internal branch, <bold>iii</bold> medial branch and <bold>iv</bold> ventral branch separated. Scale = 50 μm.</p></caption><graphic xmlns:xlink="http://www.w3.org/1999/xlink" xlink:href="bdj-09-e67134-g018_c.jpg" xlink:type="simple" position="float" orientation="portrait" id="oo_482146.jpg"><uri content-type="original_file" xlink:type="simple">https://binary.pensoft.net/fig/482146</uri></graphic></fig></fig-group><fig id="F6406564" position="float" orientation="portrait"><object-id xmlns:xlink="http://www.w3.org/1999/xlink" content-type="arpha" xlink:type="simple">AE4D51AE-C430-53E0-85B3-B9A783FEE8F0</object-id><object-id xmlns:xlink="http://www.w3.org/1999/xlink" content-type="doi" xlink:type="simple">10.3897/BDJ.9.e67134.figure18a</object-id><label>Figure 18a.</label><caption><p>Ventral view. Right gonostylus and setae on left gonocoxite not drawn. Scale = 50 μm.</p></caption><graphic xmlns:xlink="http://www.w3.org/1999/xlink" xlink:href="bdj-09-e67134-g018_a.jpg" xlink:type="simple" position="float" orientation="portrait" id="oo_482143.jpg"><uri content-type="original_file" xlink:type="simple">https://binary.pensoft.net/fig/482143</uri></graphic></fig><fig id="F6406565" position="float" orientation="portrait"><object-id xmlns:xlink="http://www.w3.org/1999/xlink" content-type="arpha" xlink:type="simple">960AEF5C-BA5E-510D-B3DD-89A32C43DC7A</object-id><object-id xmlns:xlink="http://www.w3.org/1999/xlink" content-type="doi" xlink:type="simple">10.3897/BDJ.9.e67134.figure18b</object-id><label>Figure 18b.</label><caption><p>Ventral view. Photo.</p></caption><graphic xmlns:xlink="http://www.w3.org/1999/xlink" xlink:href="bdj-09-e67134-g018_b.jpg" xlink:type="simple" position="float" orientation="portrait" id="oo_482145.jpg"><uri content-type="original_file" xlink:type="simple">https://binary.pensoft.net/fig/482145</uri></graphic></fig><fig id="F6406566" position="float" orientation="portrait"><object-id xmlns:xlink="http://www.w3.org/1999/xlink" content-type="arpha" xlink:type="simple">66A7343F-207A-50AB-BBEB-6AA846822963</object-id><object-id xmlns:xlink="http://www.w3.org/1999/xlink" content-type="doi" xlink:type="simple">10.3897/BDJ.9.e67134.figure18c</object-id><label>Figure 18c.</label><caption><p>Right gonostylus with: <bold>i</bold> dorsal branch, <bold>ii</bold> internal branch, <bold>iii</bold> medial branch and <bold>iv</bold> ventral branch separated. Scale = 50 μm.</p></caption><graphic xmlns:xlink="http://www.w3.org/1999/xlink" xlink:href="bdj-09-e67134-g018_c.jpg" xlink:type="simple" position="float" orientation="portrait" id="oo_482146.jpg"><uri content-type="original_file" xlink:type="simple">https://binary.pensoft.net/fig/482146</uri></graphic></fig><fig id="F6415665" position="float" orientation="portrait"><object-id xmlns:xlink="http://www.w3.org/1999/xlink" content-type="arpha" xlink:type="simple">283B5447-E5F7-5B0A-B97A-4F6766CDA204</object-id><object-id xmlns:xlink="http://www.w3.org/1999/xlink" content-type="doi" xlink:type="simple">10.3897/BDJ.9.e67134.figure19</object-id><label>Figure 19.</label><caption><p>Distribution map of species in the <italic><tp:taxon-name><tp:taxon-name-part taxon-name-part-type="genus" reg="Exechia">E.</tp:taxon-name-part><tp:taxon-name-part taxon-name-part-type="species" reg="parva">parva</tp:taxon-name-part></tp:taxon-name></italic> group occurring in the eastern Himalayas (Oriental Region), based on localities from studied material, type material and DNA-barcoded material. Different species are represented by individual colours. Altitudes are indicated in shades from grey (lowland) to white (mountains).</p></caption><graphic xmlns:xlink="http://www.w3.org/1999/xlink" xlink:href="bdj-09-e67134-g019.jpg" position="float" id="oo_484003.jpg" orientation="portrait" xlink:type="simple"><uri content-type="original_file" xlink:type="simple">https://binary.pensoft.net/fig/484003</uri></graphic></fig></tp:treatment-sec></tp:taxon-treatment>
