# Supplementary material for: Revision of the Exechiaparva group (Diptera: Mycetophilidae)
Source: Biodivers Data J. 2021 Sep 24;9:e67134. doi: 10.3897/BDJ.9.e67134 (PMC8486760; doi:10.3897/BDJ.9.e67134)
Supplement: XML Treatment for Exechia cinctiformis [file BDJ.9.e67134-treatment12.xml]

<!DOCTYPE tp:taxon-treatment
  PUBLIC "-//TaxonX//DTD Taxonomic Treatment Publishing DTD v0 20100105//EN" "tax-treatment-NSO.dtd">
<tp:taxon-treatment xmlns:tp="http://www.plazi.org/taxpub"><tp:treatment-meta><mixed-citation publication-type="journal"><person-group><name><surname>Lindemann</surname><given-names>Jon Peder</given-names></name><name><surname>Søli</surname><given-names>Geir</given-names></name><name><surname>Kjærandsen</surname><given-names>Jostein</given-names></name></person-group><article-title>Revision of the <italic><tp:taxon-name><tp:taxon-name-part taxon-name-part-type="genus" reg="Exechia">Exechia</tp:taxon-name-part><tp:taxon-name-part taxon-name-part-type="species" reg="parva">parva</tp:taxon-name-part></tp:taxon-name></italic> group (<tp:taxon-name><tp:taxon-name-part taxon-name-part-type="order">Diptera</tp:taxon-name-part></tp:taxon-name>: <tp:taxon-name><tp:taxon-name-part taxon-name-part-type="family">Mycetophilidae</tp:taxon-name-part></tp:taxon-name>)</article-title><source>Biodivers Data J</source><day>24</day><month>9</month><year>2021</year><volume>9</volume><pub-id pub-id-type="doi">10.3897/BDJ.9.e67134</pub-id></mixed-citation></tp:treatment-meta><tp:nomenclature><tp:taxon-name>
            <object-id xmlns:xlink="http://www.w3.org/1999/xlink" content-type="arpha" xlink:type="simple">DE409AAE-F291-5610-8FF3-830388D73DD4</object-id>
            <tp:taxon-name-part taxon-name-part-type="genus">Exechia</tp:taxon-name-part>
            <tp:taxon-name-part taxon-name-part-type="species">cinctiformis</tp:taxon-name-part>
          </tp:taxon-name><tp:taxon-authority>Storå, 1941</tp:taxon-authority><tp:nomenclature-citation-list><tp:nomenclature-citation><tp:taxon-name>
                <tp:taxon-name-part taxon-name-part-type="genus" reg="Exechia">Exechia</tp:taxon-name-part>
                <tp:taxon-name-part taxon-name-part-type="species" reg="cinctiformis">cinctiformis</tp:taxon-name-part>
              </tp:taxon-name><comment> Storå, 1941: 2 ♂♀ (<xref ref-type="bibr" rid="B6115458">Storå 1941</xref>)</comment></tp:nomenclature-citation><tp:nomenclature-citation><tp:taxon-name>
                <tp:taxon-name-part taxon-name-part-type="genus" reg="Exechia">Exechia</tp:taxon-name-part>
              </tp:taxon-name><comment> sp. Storå, 1941:3 ♀ (<xref ref-type="bibr" rid="B6115458">Storå 1941</xref>)</comment></tp:nomenclature-citation><tp:nomenclature-citation><tp:taxon-name>
                <tp:taxon-name-part taxon-name-part-type="genus" reg="Exechia">Exechia</tp:taxon-name-part>
                <tp:taxon-name-part taxon-name-part-type="species" reg="dahli">dahli</tp:taxon-name-part>
              </tp:taxon-name><comment> Nielsen, 1966: 8 ♂♀ (<xref ref-type="bibr" rid="B6431279">Nielsen 1966</xref>)</comment></tp:nomenclature-citation></tp:nomenclature-citation-list></tp:nomenclature><tp:treatment-sec sec-type="Distribution"><title>Distribution</title><p>West Palaearctic, Madeira (Fig. <xref ref-type="fig" rid="F6415661">15</xref>)</p></tp:treatment-sec><tp:treatment-sec sec-type="Notes"><title>Notes</title><p>We did not have the opportunity to re-describe this species, but the male terminalia are well illustrated in <xref ref-type="bibr" rid="B6115440">Chandler and Ribeiro (1995)</xref> who also noted that the male terminalia resemble <italic><tp:taxon-name><tp:taxon-name-part taxon-name-part-type="genus" reg="Exechia">E.</tp:taxon-name-part><tp:taxon-name-part taxon-name-part-type="species" reg="parva">parva</tp:taxon-name-part></tp:taxon-name></italic> on the apicolateral margin and <italic><tp:taxon-name><tp:taxon-name-part taxon-name-part-type="genus" reg="Exechia">E.</tp:taxon-name-part><tp:taxon-name-part taxon-name-part-type="species" reg="repanda">repanda</tp:taxon-name-part></tp:taxon-name></italic> on the gonostylus.</p></tp:treatment-sec><tp:treatment-sec sec-type="Figures"><title>Figures</title><p>Male: Fig. <xref ref-type="fig" rid="F6406574">20</xref>. Map: Fig. <xref ref-type="fig" rid="F6415661">15</xref>.</p></tp:treatment-sec><tp:treatment-sec><!--Section generated to contain objects referenced in tp:taxon-treatment.--><fig id="F6415661" position="float" orientation="portrait"><object-id xmlns:xlink="http://www.w3.org/1999/xlink" content-type="arpha" xlink:type="simple">EF485FB6-B69C-5F5A-91BF-D7C58941C926</object-id><object-id xmlns:xlink="http://www.w3.org/1999/xlink" content-type="doi" xlink:type="simple">10.3897/BDJ.9.e67134.figure15</object-id><label>Figure 15.</label><caption><p>Distribution map of species in the <italic><tp:taxon-name><tp:taxon-name-part taxon-name-part-type="genus" reg="Exechia">E.</tp:taxon-name-part><tp:taxon-name-part taxon-name-part-type="species" reg="parva">parva</tp:taxon-name-part></tp:taxon-name></italic> group occurring in the West Palaearctic Region, based on localities from studied material, type material and DNA-barcoded material. Different species are represented by individual colours. Altitudes are indicated in shades from grey (lowland) to white (mountains).</p></caption><graphic xmlns:xlink="http://www.w3.org/1999/xlink" xlink:href="bdj-09-e67134-g015.jpg" position="float" id="oo_483999.jpg" orientation="portrait" xlink:type="simple"><uri content-type="original_file" xlink:type="simple">https://binary.pensoft.net/fig/483999</uri></graphic></fig><fig-group id="F6406574" position="float" orientation="portrait"><caption><p><italic><tp:taxon-name><tp:taxon-name-part taxon-name-part-type="genus" reg="Exechia">Exechia</tp:taxon-name-part><tp:taxon-name-part taxon-name-part-type="species" reg="cinctiformis">cinctiformis</tp:taxon-name-part></tp:taxon-name></italic> Storå, 1941, male terminalia. <bold>Abbreviations</bold>: ce = cercus, db = dorsal gonostylus branch, gl = gonocoxal lobe, ib = internal gonostylus branch, mb = medial gonostylus branch, tg = tergite, vb = ventral gonostylus branch.</p></caption><fig id="F6406579" position="float" orientation="portrait"><object-id xmlns:xlink="http://www.w3.org/1999/xlink" content-type="arpha" xlink:type="simple">9026CC32-5F22-5697-A5A6-F54FAA508B28</object-id><object-id xmlns:xlink="http://www.w3.org/1999/xlink" content-type="doi" xlink:type="simple">10.3897/BDJ.9.e67134.figure20a</object-id><label>Figure 20a.</label><caption><p>Ventral view. Reprinted with permission from <xref ref-type="bibr" rid="B6115440">Chandler and Ribeiro (1995)</xref></p></caption><graphic xmlns:xlink="http://www.w3.org/1999/xlink" xlink:href="bdj-09-e67134-g020_a.jpg" xlink:type="simple" position="float" orientation="portrait" id="oo_559717.jpg"><uri content-type="original_file" xlink:type="simple">https://binary.pensoft.net/fig/559717</uri></graphic></fig><fig id="F6406580" position="float" orientation="portrait"><object-id xmlns:xlink="http://www.w3.org/1999/xlink" content-type="arpha" xlink:type="simple">CE6A8EAB-D802-5310-A31D-D62F64A0E8B6</object-id><object-id xmlns:xlink="http://www.w3.org/1999/xlink" content-type="doi" xlink:type="simple">10.3897/BDJ.9.e67134.figure20b</object-id><label>Figure 20b.</label><caption><p>Left gonostylus in lateral view. Reprinted with permission from <xref ref-type="bibr" rid="B6115440">Chandler and Ribeiro (1995)</xref></p></caption><graphic xmlns:xlink="http://www.w3.org/1999/xlink" xlink:href="bdj-09-e67134-g020_b.jpg" xlink:type="simple" position="float" orientation="portrait" id="oo_559703.jpg"><uri content-type="original_file" xlink:type="simple">https://binary.pensoft.net/fig/559703</uri></graphic></fig><fig id="F6406581" position="float" orientation="portrait"><object-id xmlns:xlink="http://www.w3.org/1999/xlink" content-type="arpha" xlink:type="simple">F82202F6-FA50-5EF0-BFE3-3B5152D09757</object-id><object-id xmlns:xlink="http://www.w3.org/1999/xlink" content-type="doi" xlink:type="simple">10.3897/BDJ.9.e67134.figure20c</object-id><label>Figure 20c.</label><caption><p>Tergite IX and cerci. Reprinted with permission from <xref ref-type="bibr" rid="B6115440">Chandler and Ribeiro (1995)</xref></p></caption><graphic xmlns:xlink="http://www.w3.org/1999/xlink" xlink:href="bdj-09-e67134-g020_c.jpg" xlink:type="simple" position="float" orientation="portrait" id="oo_559704.jpg"><uri content-type="original_file" xlink:type="simple">https://binary.pensoft.net/fig/559704</uri></graphic></fig><fig id="F6406582" position="float" orientation="portrait"><object-id xmlns:xlink="http://www.w3.org/1999/xlink" content-type="arpha" xlink:type="simple">77BCA2C6-9B5B-5D55-975B-607148222F05</object-id><object-id xmlns:xlink="http://www.w3.org/1999/xlink" content-type="doi" xlink:type="simple">10.3897/BDJ.9.e67134.figure20d</object-id><label>Figure 20d.</label><caption><p>Lateral view. Reprinted from <xref ref-type="bibr" rid="B6115458">Storå (1941)</xref></p></caption><graphic xmlns:xlink="http://www.w3.org/1999/xlink" xlink:href="bdj-09-e67134-g020_d.jpg" xlink:type="simple" position="float" orientation="portrait" id="oo_559705.jpg"><uri content-type="original_file" xlink:type="simple">https://binary.pensoft.net/fig/559705</uri></graphic></fig></fig-group></tp:treatment-sec><ref-list><ref id="B6115458"><element-citation xmlns:xlink="http://www.w3.org/1999/xlink" publication-type="article" xlink:type="simple"><person-group person-group-type="author"><name name-style="western"><surname>Storå</surname><given-names>Ragnar</given-names></name></person-group><year>1941</year><article-title>Die arthropodenfauna von Madeira nach den Ergebnissen der Reise von Prof. Dr. O. Lundblad Juli-August 1935: <tp:taxon-name><tp:taxon-name-part taxon-name-part-type="order">Diptera</tp:taxon-name-part></tp:taxon-name> <tp:taxon-name><tp:taxon-name-part taxon-name-part-type="suborder">Nematocera</tp:taxon-name-part></tp:taxon-name>: <tp:taxon-name><tp:taxon-name-part taxon-name-part-type="family">Thaumaleidae</tp:taxon-name-part></tp:taxon-name>, <tp:taxon-name><tp:taxon-name-part taxon-name-part-type="family">Ceroplatidae</tp:taxon-name-part></tp:taxon-name>, <tp:taxon-name><tp:taxon-name-part taxon-name-part-type="family">Mycetophilidae</tp:taxon-name-part></tp:taxon-name>, <tp:taxon-name><tp:taxon-name-part taxon-name-part-type="family">Dixidae</tp:taxon-name-part></tp:taxon-name> und <tp:taxon-name><tp:taxon-name-part taxon-name-part-type="family">Culicidae</tp:taxon-name-part></tp:taxon-name></article-title><source>Arkiv för zoologi</source><volume>33B</volume><fpage>1</fpage><lpage>6</lpage></element-citation></ref><ref id="B6431279"><element-citation xmlns:xlink="http://www.w3.org/1999/xlink" publication-type="article" xlink:type="simple"><person-group person-group-type="author"><name name-style="western"><surname>Nielsen</surname><given-names>Peder</given-names></name></person-group><year>1966</year><article-title><tp:taxon-name><tp:taxon-name-part taxon-name-part-type="family">Mycetophilidae</tp:taxon-name-part></tp:taxon-name> from Madeira and the Azores with descriptions of three species new to science</article-title><source><italic><tp:taxon-name><tp:taxon-name-part taxon-name-part-type="genus" reg="Boletim">Boletim</tp:taxon-name-part></tp:taxon-name></italic> do <italic>Museu Municipal do Funchal</italic></source><volume>20</volume><fpage>6</fpage><lpage>13</lpage></element-citation></ref><ref id="B6115440"><element-citation xmlns:xlink="http://www.w3.org/1999/xlink" publication-type="article" xlink:type="simple"><person-group person-group-type="author"><name name-style="western"><surname>Chandler</surname><given-names>Peter</given-names></name><name name-style="western"><surname>Ribeiro</surname><given-names>Eugénia</given-names></name></person-group><year>1995</year><article-title>The <tp:taxon-name><tp:taxon-name-part taxon-name-part-type="superfamily">Sciaroidea</tp:taxon-name-part></tp:taxon-name> (<tp:taxon-name><tp:taxon-name-part taxon-name-part-type="order">Diptera</tp:taxon-name-part></tp:taxon-name>) (excluding <tp:taxon-name><tp:taxon-name-part taxon-name-part-type="family">Sciaridae</tp:taxon-name-part></tp:taxon-name>) of the Atlantic Islands (Canary Islands, Madeira and the Azores)</article-title><source><tp:taxon-name><tp:taxon-name-part taxon-name-part-type="genus" reg="Boletim">Boletim</tp:taxon-name-part></tp:taxon-name> Do Museu Municipal Do Funchal (História Natural)</source><volume>Supl. No. 3</volume><fpage>1</fpage><lpage>170</lpage></element-citation></ref></ref-list></tp:taxon-treatment>
