# Supplementary material for: Revision of the Exechiaparva group (Diptera: Mycetophilidae)
Source: Biodivers Data J. 2021 Sep 24;9:e67134. doi: 10.3897/BDJ.9.e67134 (PMC8486760; doi:10.3897/BDJ.9.e67134)
Supplement: XML Treatment for Exechia columna [file BDJ.9.e67134-treatment13.xml]

<!DOCTYPE tp:taxon-treatment
  PUBLIC "-//TaxonX//DTD Taxonomic Treatment Publishing DTD v0 20100105//EN" "tax-treatment-NSO.dtd">
<tp:taxon-treatment xmlns:tp="http://www.plazi.org/taxpub"><tp:treatment-meta><mixed-citation publication-type="journal"><person-group><name><surname>Lindemann</surname><given-names>Jon Peder</given-names></name><name><surname>Søli</surname><given-names>Geir</given-names></name><name><surname>Kjærandsen</surname><given-names>Jostein</given-names></name></person-group><article-title>Revision of the <italic><tp:taxon-name><tp:taxon-name-part taxon-name-part-type="genus" reg="Exechia">Exechia</tp:taxon-name-part><tp:taxon-name-part taxon-name-part-type="species" reg="parva">parva</tp:taxon-name-part></tp:taxon-name></italic> group (<tp:taxon-name><tp:taxon-name-part taxon-name-part-type="order">Diptera</tp:taxon-name-part></tp:taxon-name>: <tp:taxon-name><tp:taxon-name-part taxon-name-part-type="family">Mycetophilidae</tp:taxon-name-part></tp:taxon-name>)</article-title><source>Biodivers Data J</source><day>24</day><month>9</month><year>2021</year><volume>9</volume><pub-id pub-id-type="doi">10.3897/BDJ.9.e67134</pub-id></mixed-citation></tp:treatment-meta><tp:nomenclature><tp:taxon-name>
            <object-id xmlns:xlink="http://www.w3.org/1999/xlink" content-type="arpha" xlink:type="simple">B1B0383C-A9D0-5C64-B455-ED53BCC0EAAC</object-id>
            <tp:taxon-name-part taxon-name-part-type="genus">Exechia</tp:taxon-name-part>
            <tp:taxon-name-part taxon-name-part-type="species">columna</tp:taxon-name-part>
            <object-id xmlns:xlink="http://www.w3.org/1999/xlink" content-type="zoobank" xlink:type="simple" object-id-type="ZooBank">urn:lsid:zoobank.org:act:01744a34-c29f-41c8-8bdc-f629b4600422</object-id>
          </tp:taxon-name><tp:taxon-authority>Lindemann</tp:taxon-authority><tp:taxon-status xmlns:xlink="http://www.w3.org/1999/xlink" xlink:type="simple">sp. n.</tp:taxon-status></tp:nomenclature><tp:treatment-sec sec-type="materials"><title>Materials</title><list list-type="alpha-lower" list-content="occurrences"><list-item><p><bold>Type status:</bold><named-content xmlns:xlink="http://www.w3.org/1999/xlink" content-type="dwc:typeStatus" xlink:type="simple">Holotype</named-content>. <bold>Occurrence:</bold> catalogNumber: <named-content xmlns:xlink="http://www.w3.org/1999/xlink" content-type="dwc:catalogNumber" xlink:type="simple">TSZD-JKJ-111553</named-content>; recordedBy: <named-content xmlns:xlink="http://www.w3.org/1999/xlink" content-type="dwc:recordedBy" xlink:type="simple">H. Shima</named-content>; individualCount: <named-content xmlns:xlink="http://www.w3.org/1999/xlink" content-type="dwc:individualCount" xlink:type="simple">1</named-content>; sex: <named-content xmlns:xlink="http://www.w3.org/1999/xlink" content-type="dwc:sex" xlink:type="simple">male</named-content>; lifeStage: <named-content xmlns:xlink="http://www.w3.org/1999/xlink" content-type="dwc:lifeStage" xlink:type="simple">adult</named-content>; preparations: <named-content xmlns:xlink="http://www.w3.org/1999/xlink" content-type="dwc:preparations" xlink:type="simple">Pinned, with genitalia in glycerine in separate microvial</named-content>; <bold>Location:</bold> country: <named-content xmlns:xlink="http://www.w3.org/1999/xlink" content-type="dwc:country" xlink:type="simple">Nepal</named-content>; stateProvince: <named-content xmlns:xlink="http://www.w3.org/1999/xlink" content-type="dwc:stateProvince" xlink:type="simple">Province no. 1 (Kosi Zone)</named-content>; county: <named-content xmlns:xlink="http://www.w3.org/1999/xlink" content-type="dwc:county" xlink:type="simple">Sankhuwasabha District</named-content>; locality: <named-content xmlns:xlink="http://www.w3.org/1999/xlink" content-type="dwc:locality" xlink:type="simple">Thudam</named-content>; verbatimElevation: <named-content xmlns:xlink="http://www.w3.org/1999/xlink" content-type="dwc:verbatimElevation" xlink:type="simple">3500 m</named-content>; decimalLatitude: <named-content xmlns:xlink="http://www.w3.org/1999/xlink" content-type="dwc:decimalLatitude" xlink:type="simple">27.7500</named-content>; decimalLongitude: <named-content xmlns:xlink="http://www.w3.org/1999/xlink" content-type="dwc:decimalLongitude" xlink:type="simple">87.5333</named-content>; <bold>Event:</bold> samplingProtocol: <named-content xmlns:xlink="http://www.w3.org/1999/xlink" content-type="dwc:samplingProtocol" xlink:type="simple">Malaise Trap</named-content>; eventDate: <named-content xmlns:xlink="http://www.w3.org/1999/xlink" content-type="dwc:eventDate" xlink:type="simple">1972-07-02</named-content>; <bold>Record Level:</bold> institutionCode: <named-content xmlns:xlink="http://www.w3.org/1999/xlink" content-type="dwc:institutionCode" xlink:type="simple">KUEC</named-content></p></list-item></list></tp:treatment-sec><tp:treatment-sec sec-type="Description"><title>Description</title><p>Male: Body length 3.9 mm. Wing length 3.2 mm. <bold>Colouration</bold> (Dry specimen). Head, face and clypeus dark brown; labellum dark brown; palpus whitish-yellow. Antenna with scape and pedicel yellow; flagellum pale brown, basal half of first flagellomere pale. Thorax with scutum pale brown, lateral margin paler; lateral sclerites brown; propleura brown; halteres whitish-yellow. Legs whitish-yellow. Abdomen dark brown, tergites II-III with a lateral pale area. Terminalia brown. <bold>Head</bold>. Frons and vertex covered with pale setae. Clypeus covered with only few (about 17) pale setae. Antenna long, 2.1 times as long as length from vertex to ventral margin of clypeus; flagellomeres longer than broad, sixth flagellomere 1.5 times as long as wide. <bold>Thorax</bold>. Scutum covered with pale setae. <bold>Legs</bold>. Fore leg with tibia 0.91 times as long as first tarsomere. Mid-tibia with 19 anterior, 4 posterodorsal, 7 posterior and 3 posteroventral bristles. <bold>Wings</bold>. Vein r-m 2.14 times longer than stem of M-fork. <bold>Abdomen.</bold> Tergites covered with pale brown setae. <bold>Terminalia</bold> (Fig. <xref ref-type="fig" rid="F6406588">21</xref>). Each part of divided tergite IX apically with about 4 setae, most apical seta stout. Gonocoxites with GL elongate, entirely covered with setae, apex with 2 short setae (Fig. <xref ref-type="fig" rid="F6406588">21</xref><xref ref-type="fig" rid="F6406593">a</xref>, <xref ref-type="fig" rid="F6406594">b</xref>). Aedaegal guides elongate and spathulate (Fig. <xref ref-type="fig" rid="F6406588">21</xref><xref ref-type="fig" rid="F6406593">a</xref>). Hypandrium strongly extended distally, forming a large lobe that reaches far beyond apicoventral gonocoxal margin, covered with about 10 setae, with apical pair stout, reaching almost level of GL apex (Fig. <xref ref-type="fig" rid="F6406588">21</xref><xref ref-type="fig" rid="F6406593">a</xref>, <xref ref-type="fig" rid="F6406594">b</xref>). Hypandrial lobe with each branch elongate, narrow, apically rounded (Fig. <xref ref-type="fig" rid="F6406588">21</xref><xref ref-type="fig" rid="F6406593">a</xref>). Gonostylus (Fig. <xref ref-type="fig" rid="F6406588">21</xref><xref ref-type="fig" rid="F6406595">c</xref>) with DB forming a large distally projecting baso-external lobe; basal part rounded, abruptly tapered, apical part slender elongate, apex rounded; basodorsal part evenly covered with setae; baso-external lobe with 2 short stout setae on apex. VB small and apically rounded, with 2 setae, most apical seta on apex. IB with apical part slender and elongate; 1 seta on apex and row of 4 setae on elevated area close to middle. MB elongate; internal margin smooth; apically somewhat hollowed with small seta within hollow area close to apex.</p><p>Female: Unknown.</p></tp:treatment-sec><tp:treatment-sec sec-type="Diagnosis"><title>Diagnosis</title><p>Distinguished from <italic><tp:taxon-name><tp:taxon-name-part taxon-name-part-type="genus" reg="Exechia">E.</tp:taxon-name-part><tp:taxon-name-part taxon-name-part-type="species" reg="serrae">serrae</tp:taxon-name-part></tp:taxon-name></italic> in having the gonocoxal lobe extended beyond the apex of the apical hypandrial setae (Fig. <xref ref-type="fig" rid="F6406588">21</xref><xref ref-type="fig" rid="F6406593">a</xref>, <xref ref-type="fig" rid="F6406594">b</xref>) and the medial gonostylus branch with internal margin smooth (Fig. <xref ref-type="fig" rid="F6406588">21</xref><xref ref-type="fig" rid="F6406595">c</xref>); from other species in the <italic><tp:taxon-name><tp:taxon-name-part taxon-name-part-type="genus" reg="Exechia">E.</tp:taxon-name-part><tp:taxon-name-part taxon-name-part-type="species" reg="parva">parva</tp:taxon-name-part></tp:taxon-name></italic> group in having the hypandrium forming a distally-extended lobe reaching far beyond the apicoventral gonocoxal margin (Fig. <xref ref-type="fig" rid="F6406588">21</xref><xref ref-type="fig" rid="F6406593">a</xref>, <xref ref-type="fig" rid="F6406594">b</xref>) and the dorsal gonostylus branch with a large baso-external lobe with two apical setae (Fig. <xref ref-type="fig" rid="F6406588">21</xref><xref ref-type="fig" rid="F6406595">c</xref>).</p></tp:treatment-sec><tp:treatment-sec sec-type="Etymology"><title>Etymology</title><p>From Latin <italic><tp:taxon-name><tp:taxon-name-part taxon-name-part-type="genus" reg="Exechia"/><tp:taxon-name-part taxon-name-part-type="species" reg="columna">columna</tp:taxon-name-part></tp:taxon-name></italic>, column, relating to the shape of the hypandrium forming a large distally-extended lobe.</p></tp:treatment-sec><tp:treatment-sec sec-type="Distribution"><title>Distribution</title><p>Oriental, Nepal (Fig. <xref ref-type="fig" rid="F6415665">19</xref>)</p></tp:treatment-sec><tp:treatment-sec sec-type="Biology"><title>Biology</title><p>Adult collected in the eastern Himalayas (3500 m a.s.l.).</p></tp:treatment-sec><tp:treatment-sec><!--Section generated to contain objects referenced in tp:taxon-treatment.--><fig-group id="F6406588" position="float" orientation="portrait"><caption><p><italic><tp:taxon-name><tp:taxon-name-part taxon-name-part-type="genus" reg="Exechia">Exechia</tp:taxon-name-part><tp:taxon-name-part taxon-name-part-type="species" reg="columna">columna</tp:taxon-name-part></tp:taxon-name></italic> sp. n., male terminalia.</p></caption><fig id="F6406593" position="float" orientation="portrait"><object-id xmlns:xlink="http://www.w3.org/1999/xlink" content-type="arpha" xlink:type="simple">6D3D7765-876B-54DE-B419-CC26D1115AB2</object-id><object-id xmlns:xlink="http://www.w3.org/1999/xlink" content-type="doi" xlink:type="simple">10.3897/BDJ.9.e67134.figure21a</object-id><label>Figure 21a.</label><caption><p>Ventral view. Left gonocoxal setae and right gonostylus not drawn. Scale = 50 μm.</p></caption><graphic xmlns:xlink="http://www.w3.org/1999/xlink" xlink:href="bdj-09-e67134-g021_a.jpg" xlink:type="simple" position="float" orientation="portrait" id="oo_482164.jpg"><uri content-type="original_file" xlink:type="simple">https://binary.pensoft.net/fig/482164</uri></graphic></fig><fig id="F6406594" position="float" orientation="portrait"><object-id xmlns:xlink="http://www.w3.org/1999/xlink" content-type="arpha" xlink:type="simple">A755C118-5584-5A3D-A897-1E748A1A25C0</object-id><object-id xmlns:xlink="http://www.w3.org/1999/xlink" content-type="doi" xlink:type="simple">10.3897/BDJ.9.e67134.figure21b</object-id><label>Figure 21b.</label><caption><p>Ventral view. Photo.</p></caption><graphic xmlns:xlink="http://www.w3.org/1999/xlink" xlink:href="bdj-09-e67134-g021_b.jpg" xlink:type="simple" position="float" orientation="portrait" id="oo_482162.jpg"><uri content-type="original_file" xlink:type="simple">https://binary.pensoft.net/fig/482162</uri></graphic></fig><fig id="F6406595" position="float" orientation="portrait"><object-id xmlns:xlink="http://www.w3.org/1999/xlink" content-type="arpha" xlink:type="simple">EA86B7A7-6F30-5013-BADD-660FBB3CA8A6</object-id><object-id xmlns:xlink="http://www.w3.org/1999/xlink" content-type="doi" xlink:type="simple">10.3897/BDJ.9.e67134.figure21c</object-id><label>Figure 21c.</label><caption><p>Right gonostylus with: <bold>i</bold> dorsal branch, <bold>ii</bold> internal branch, <bold>iii</bold> medial branch and <bold>iv</bold> ventral branch separated. Scale = 50 μm.</p></caption><graphic xmlns:xlink="http://www.w3.org/1999/xlink" xlink:href="bdj-09-e67134-g021_c.jpg" xlink:type="simple" position="float" orientation="portrait" id="oo_482165.jpg"><uri content-type="original_file" xlink:type="simple">https://binary.pensoft.net/fig/482165</uri></graphic></fig></fig-group><fig id="F6406593" position="float" orientation="portrait"><object-id xmlns:xlink="http://www.w3.org/1999/xlink" content-type="arpha" xlink:type="simple">6D3D7765-876B-54DE-B419-CC26D1115AB2</object-id><object-id xmlns:xlink="http://www.w3.org/1999/xlink" content-type="doi" xlink:type="simple">10.3897/BDJ.9.e67134.figure21a</object-id><label>Figure 21a.</label><caption><p>Ventral view. Left gonocoxal setae and right gonostylus not drawn. Scale = 50 μm.</p></caption><graphic xmlns:xlink="http://www.w3.org/1999/xlink" xlink:href="bdj-09-e67134-g021_a.jpg" xlink:type="simple" position="float" orientation="portrait" id="oo_482164.jpg"><uri content-type="original_file" xlink:type="simple">https://binary.pensoft.net/fig/482164</uri></graphic></fig><fig id="F6406594" position="float" orientation="portrait"><object-id xmlns:xlink="http://www.w3.org/1999/xlink" content-type="arpha" xlink:type="simple">A755C118-5584-5A3D-A897-1E748A1A25C0</object-id><object-id xmlns:xlink="http://www.w3.org/1999/xlink" content-type="doi" xlink:type="simple">10.3897/BDJ.9.e67134.figure21b</object-id><label>Figure 21b.</label><caption><p>Ventral view. Photo.</p></caption><graphic xmlns:xlink="http://www.w3.org/1999/xlink" xlink:href="bdj-09-e67134-g021_b.jpg" xlink:type="simple" position="float" orientation="portrait" id="oo_482162.jpg"><uri content-type="original_file" xlink:type="simple">https://binary.pensoft.net/fig/482162</uri></graphic></fig><fig id="F6406595" position="float" orientation="portrait"><object-id xmlns:xlink="http://www.w3.org/1999/xlink" content-type="arpha" xlink:type="simple">EA86B7A7-6F30-5013-BADD-660FBB3CA8A6</object-id><object-id xmlns:xlink="http://www.w3.org/1999/xlink" content-type="doi" xlink:type="simple">10.3897/BDJ.9.e67134.figure21c</object-id><label>Figure 21c.</label><caption><p>Right gonostylus with: <bold>i</bold> dorsal branch, <bold>ii</bold> internal branch, <bold>iii</bold> medial branch and <bold>iv</bold> ventral branch separated. Scale = 50 μm.</p></caption><graphic xmlns:xlink="http://www.w3.org/1999/xlink" xlink:href="bdj-09-e67134-g021_c.jpg" xlink:type="simple" position="float" orientation="portrait" id="oo_482165.jpg"><uri content-type="original_file" xlink:type="simple">https://binary.pensoft.net/fig/482165</uri></graphic></fig><fig id="F6415665" position="float" orientation="portrait"><object-id xmlns:xlink="http://www.w3.org/1999/xlink" content-type="arpha" xlink:type="simple">283B5447-E5F7-5B0A-B97A-4F6766CDA204</object-id><object-id xmlns:xlink="http://www.w3.org/1999/xlink" content-type="doi" xlink:type="simple">10.3897/BDJ.9.e67134.figure19</object-id><label>Figure 19.</label><caption><p>Distribution map of species in the <italic><tp:taxon-name><tp:taxon-name-part taxon-name-part-type="genus" reg="Exechia">E.</tp:taxon-name-part><tp:taxon-name-part taxon-name-part-type="species" reg="parva">parva</tp:taxon-name-part></tp:taxon-name></italic> group occurring in the eastern Himalayas (Oriental Region), based on localities from studied material, type material and DNA-barcoded material. Different species are represented by individual colours. Altitudes are indicated in shades from grey (lowland) to white (mountains).</p></caption><graphic xmlns:xlink="http://www.w3.org/1999/xlink" xlink:href="bdj-09-e67134-g019.jpg" position="float" id="oo_484003.jpg" orientation="portrait" xlink:type="simple"><uri content-type="original_file" xlink:type="simple">https://binary.pensoft.net/fig/484003</uri></graphic></fig></tp:treatment-sec></tp:taxon-treatment>
