# Supplementary material for: Revision of the Exechiaparva group (Diptera: Mycetophilidae)
Source: Biodivers Data J. 2021 Sep 24;9:e67134. doi: 10.3897/BDJ.9.e67134 (PMC8486760; doi:10.3897/BDJ.9.e67134)
Supplement: XML Treatment for Exechia crassiseta [file BDJ.9.e67134-treatment14.xml]

<!DOCTYPE tp:taxon-treatment
  PUBLIC "-//TaxonX//DTD Taxonomic Treatment Publishing DTD v0 20100105//EN" "tax-treatment-NSO.dtd">
<tp:taxon-treatment xmlns:tp="http://www.plazi.org/taxpub"><tp:treatment-meta><mixed-citation publication-type="journal"><person-group><name><surname>Lindemann</surname><given-names>Jon Peder</given-names></name><name><surname>Søli</surname><given-names>Geir</given-names></name><name><surname>Kjærandsen</surname><given-names>Jostein</given-names></name></person-group><article-title>Revision of the <italic><tp:taxon-name><tp:taxon-name-part taxon-name-part-type="genus" reg="Exechia">Exechia</tp:taxon-name-part><tp:taxon-name-part taxon-name-part-type="species" reg="parva">parva</tp:taxon-name-part></tp:taxon-name></italic> group (<tp:taxon-name><tp:taxon-name-part taxon-name-part-type="order">Diptera</tp:taxon-name-part></tp:taxon-name>: <tp:taxon-name><tp:taxon-name-part taxon-name-part-type="family">Mycetophilidae</tp:taxon-name-part></tp:taxon-name>)</article-title><source>Biodivers Data J</source><day>24</day><month>9</month><year>2021</year><volume>9</volume><pub-id pub-id-type="doi">10.3897/BDJ.9.e67134</pub-id></mixed-citation></tp:treatment-meta><tp:nomenclature><tp:taxon-name>
            <object-id xmlns:xlink="http://www.w3.org/1999/xlink" content-type="arpha" xlink:type="simple">37C20DEC-E3FA-5637-BE19-AA911CC23187</object-id>
            <tp:taxon-name-part taxon-name-part-type="genus">Exechia</tp:taxon-name-part>
            <tp:taxon-name-part taxon-name-part-type="species">crassiseta</tp:taxon-name-part>
            <object-id xmlns:xlink="http://www.w3.org/1999/xlink" content-type="zoobank" xlink:type="simple" object-id-type="ZooBank">urn:lsid:zoobank.org:act:dd60a76e-48a1-4991-8cc6-20c9f368603a</object-id>
          </tp:taxon-name><tp:taxon-authority>Lindemann</tp:taxon-authority><tp:taxon-status xmlns:xlink="http://www.w3.org/1999/xlink" xlink:type="simple">sp. n.</tp:taxon-status></tp:nomenclature><tp:treatment-sec sec-type="materials"><title>Materials</title><list list-type="alpha-lower" list-content="occurrences"><list-item><p><bold>Type status:</bold><named-content xmlns:xlink="http://www.w3.org/1999/xlink" content-type="dwc:typeStatus" xlink:type="simple">Holotype</named-content>. <bold>Occurrence:</bold> catalogNumber: <named-content xmlns:xlink="http://www.w3.org/1999/xlink" content-type="dwc:catalogNumber" xlink:type="simple">TSZD-JKJ-111554</named-content>; recordedBy: <named-content xmlns:xlink="http://www.w3.org/1999/xlink" content-type="dwc:recordedBy" xlink:type="simple">J. Emoto</named-content>; individualCount: <named-content xmlns:xlink="http://www.w3.org/1999/xlink" content-type="dwc:individualCount" xlink:type="simple">1</named-content>; sex: <named-content xmlns:xlink="http://www.w3.org/1999/xlink" content-type="dwc:sex" xlink:type="simple">male</named-content>; lifeStage: <named-content xmlns:xlink="http://www.w3.org/1999/xlink" content-type="dwc:lifeStage" xlink:type="simple">adult</named-content>; preparations: <named-content xmlns:xlink="http://www.w3.org/1999/xlink" content-type="dwc:preparations" xlink:type="simple">Pinned, with genitalia in glycerine in separate microvial</named-content>; <bold>Location:</bold> country: <named-content xmlns:xlink="http://www.w3.org/1999/xlink" content-type="dwc:country" xlink:type="simple">Nepal</named-content>; stateProvince: <named-content xmlns:xlink="http://www.w3.org/1999/xlink" content-type="dwc:stateProvince" xlink:type="simple">Province no. 1 (Kosi Zone)</named-content>; county: <named-content xmlns:xlink="http://www.w3.org/1999/xlink" content-type="dwc:county" xlink:type="simple">Sankhuwasabha District</named-content>; locality: <named-content xmlns:xlink="http://www.w3.org/1999/xlink" content-type="dwc:locality" xlink:type="simple">Salpa La</named-content>; verbatimElevation: <named-content xmlns:xlink="http://www.w3.org/1999/xlink" content-type="dwc:verbatimElevation" xlink:type="simple">2900-3000 m</named-content>; decimalLatitude: <named-content xmlns:xlink="http://www.w3.org/1999/xlink" content-type="dwc:decimalLatitude" xlink:type="simple">27.450000</named-content>; decimalLongitude: <named-content xmlns:xlink="http://www.w3.org/1999/xlink" content-type="dwc:decimalLongitude" xlink:type="simple">86.916667</named-content>; <bold>Event:</bold> eventDate: <named-content xmlns:xlink="http://www.w3.org/1999/xlink" content-type="dwc:eventDate" xlink:type="simple">1981-07-29</named-content>; <bold>Record Level:</bold> institutionCode: <named-content xmlns:xlink="http://www.w3.org/1999/xlink" content-type="dwc:institutionCode" xlink:type="simple">KUEC</named-content></p></list-item></list></tp:treatment-sec><tp:treatment-sec sec-type="Description"><title>Description</title><p>Male: Body length 3.6 mm. Wing length 3.2 mm. <bold>Colouration</bold> (Dry specimen). Head, face and clypeus dark brown; labellum pale brown; palpus yellow to pale brown. Antenna with scape and pedicel yellow; flagellum dark brown, basal half of first flagellomere yellow. Thorax with scutum dark brown, except narrow yellow anterolateral margin; lateral sclerites dark brown; propleura brown; halteres whitish-yellow. Legs yellow. Abdomen dark brown, tergites II-III with yellow laterodorsal area. Terminalia pale brown with MB dark brown. <bold>Head</bold>. Frons and vertex covered with brown setae. Clypeus covered with pale setae, most dense towards ventral side; flagellomeres quadrate, with sixth flagellomere as long as broad. <bold>Thorax</bold>. Scutum covered with brown setae. <bold>Legs</bold>. Fore leg with tibia 0.7 times length of first tarsomere. Mid-tibia with 23 anterior, 5 posterodorsal, 10 posterior and 5 posteroventral bristles. Hind tibia with 10 anterodorsal, 6 posterodorsal and 4 posterior bristles. <bold>Wings</bold>. Vein r-m 3.3 times longer than stem of M-fork. <bold>Abdomen.</bold> Tergites covered with long brown setae. <bold>Terminalia</bold> (Fig. <xref ref-type="fig" rid="F6406602">22</xref>). Each part of divided tergite IX apically with about 4 setae, most apical seta stout. Gonocoxites with apicoventral margin between GL and hypandrium forming short protrusion, each with 2 very stout and apically truncated setae (Fig. <xref ref-type="fig" rid="F6406602">22</xref><xref ref-type="fig" rid="F6406607">a</xref>, <xref ref-type="fig" rid="F6406608">b</xref>); GL apex with 2-3 relatively short and stout setae (Fig. <xref ref-type="fig" rid="F6406602">22</xref><xref ref-type="fig" rid="F6406607">a</xref>, <xref ref-type="fig" rid="F6406608">b</xref>). Aedaegal guides elongate, converging, apically acute (Fig. <xref ref-type="fig" rid="F6406602">22</xref><xref ref-type="fig" rid="F6406607">a</xref>). Hypandrium with about 8 setae, apical pair not reaching longer than half the GL length (Fig. <xref ref-type="fig" rid="F6406602">22</xref><xref ref-type="fig" rid="F6406607">a</xref>, <xref ref-type="fig" rid="F6406608">b</xref>). Hypandrial lobe with each branch narrow, evenly tapering, apex acute. Gonostylus (Fig. <xref ref-type="fig" rid="F6406602">22</xref><xref ref-type="fig" rid="F6406609">c</xref>) with DB elongate, apex rounded, baso-internally forming small lobe, extending interiorly; dorsal side evenly covered with relatively stout setae, except on most basal part and internal lobe; apically with about 4 very stout and apically truncated setae. VB ovate, apex acute, with 1 elongate seta on apex and 3 smaller setae further down, one distinctly wider than others. Apical part of IB with 1 seta on apex and row of 4 setae on elevation one-fifth from the apex. MB short, apex acute, internal margin forming curved acute process, external margin forming short acute process, apex with row of 4 elongate setae, all longer than MB length.</p><p>Female: Unknown.</p></tp:treatment-sec><tp:treatment-sec sec-type="Diagnosis"><title>Diagnosis</title><p>Distinguished from <italic><tp:taxon-name><tp:taxon-name-part taxon-name-part-type="genus" reg="Exechia">E.</tp:taxon-name-part><tp:taxon-name-part taxon-name-part-type="species" reg="trunciseta">trunciseta</tp:taxon-name-part></tp:taxon-name></italic> by the shape of the medial gonostylus branch (Fig. <xref ref-type="fig" rid="F6406602">22</xref><xref ref-type="fig" rid="F6406609">c</xref>); from other species in the <italic><tp:taxon-name><tp:taxon-name-part taxon-name-part-type="genus" reg="Exechia">E.</tp:taxon-name-part><tp:taxon-name-part taxon-name-part-type="species" reg="parva">parva</tp:taxon-name-part></tp:taxon-name></italic> group in having the dorsal gonostylus branch apically with a row of 4 stout truncate setae, baso-internally with a short lobe (Fig. <xref ref-type="fig" rid="F6406602">22</xref><xref ref-type="fig" rid="F6406609">c</xref>) and in having the medial gonostylus branch darkened, apically with a row of 4 setae, all of which are longer than the medial gonostylus branch length (Fig. <xref ref-type="fig" rid="F6406602">22</xref><xref ref-type="fig" rid="F6406609">c</xref>).</p></tp:treatment-sec><tp:treatment-sec sec-type="Etymology"><title>Etymology</title><p>From Latin <italic>crassus</italic>, stout and <italic>seta</italic>, bristle, relating to the shape of the seta on apicoventral margin of the gonocoxites and apically on the dorsal branch of the gonostylus.</p></tp:treatment-sec><tp:treatment-sec sec-type="Distribution"><title>Distribution</title><p>Oriental, Nepal (2900-3000 m a.s.l., Fig. <xref ref-type="fig" rid="F6415665">19</xref>).</p></tp:treatment-sec><tp:treatment-sec sec-type="Biology"><title>Biology</title><p>Unknown</p></tp:treatment-sec><tp:treatment-sec><!--Section generated to contain objects referenced in tp:taxon-treatment.--><fig-group id="F6406602" position="float" orientation="portrait"><caption><p><italic><tp:taxon-name><tp:taxon-name-part taxon-name-part-type="genus" reg="Exechia">Exechia</tp:taxon-name-part><tp:taxon-name-part taxon-name-part-type="species" reg="crassiseta">crassiseta</tp:taxon-name-part></tp:taxon-name></italic> sp. n., male terminalia.</p></caption><fig id="F6406607" position="float" orientation="portrait"><object-id xmlns:xlink="http://www.w3.org/1999/xlink" content-type="arpha" xlink:type="simple">9C919DEA-E53C-5467-AFDA-34EC41B6BAF7</object-id><object-id xmlns:xlink="http://www.w3.org/1999/xlink" content-type="doi" xlink:type="simple">10.3897/BDJ.9.e67134.figure22a</object-id><label>Figure 22a.</label><caption><p>Ventral view. Left gonocoxal setae and right gonostylus not drawn. Scale = 50 μm.</p></caption><graphic xmlns:xlink="http://www.w3.org/1999/xlink" xlink:href="bdj-09-e67134-g022_a.jpg" xlink:type="simple" position="float" orientation="portrait" id="oo_482171.jpg"><uri content-type="original_file" xlink:type="simple">https://binary.pensoft.net/fig/482171</uri></graphic></fig><fig id="F6406608" position="float" orientation="portrait"><object-id xmlns:xlink="http://www.w3.org/1999/xlink" content-type="arpha" xlink:type="simple">0E9260F9-6322-5CBD-8A5F-FB05E2956E1B</object-id><object-id xmlns:xlink="http://www.w3.org/1999/xlink" content-type="doi" xlink:type="simple">10.3897/BDJ.9.e67134.figure22b</object-id><label>Figure 22b.</label><caption><p>Ventral view. Photo.</p></caption><graphic xmlns:xlink="http://www.w3.org/1999/xlink" xlink:href="bdj-09-e67134-g022_b.jpg" xlink:type="simple" position="float" orientation="portrait" id="oo_482172.jpg"><uri content-type="original_file" xlink:type="simple">https://binary.pensoft.net/fig/482172</uri></graphic></fig><fig id="F6406609" position="float" orientation="portrait"><object-id xmlns:xlink="http://www.w3.org/1999/xlink" content-type="arpha" xlink:type="simple">B1E940CF-06ED-5CDB-8F23-211FC1859B36</object-id><object-id xmlns:xlink="http://www.w3.org/1999/xlink" content-type="doi" xlink:type="simple">10.3897/BDJ.9.e67134.figure22c</object-id><label>Figure 22c.</label><caption><p>Right gonostylus with: <bold>i</bold> dorsal branch, <bold>ii</bold> internal branch, <bold>iii</bold> medial branch and <bold>iv</bold> ventral branch separated. Scale = 50 μm.</p></caption><graphic xmlns:xlink="http://www.w3.org/1999/xlink" xlink:href="bdj-09-e67134-g022_c.jpg" xlink:type="simple" position="float" orientation="portrait" id="oo_482173.jpg"><uri content-type="original_file" xlink:type="simple">https://binary.pensoft.net/fig/482173</uri></graphic></fig></fig-group><fig id="F6406607" position="float" orientation="portrait"><object-id xmlns:xlink="http://www.w3.org/1999/xlink" content-type="arpha" xlink:type="simple">9C919DEA-E53C-5467-AFDA-34EC41B6BAF7</object-id><object-id xmlns:xlink="http://www.w3.org/1999/xlink" content-type="doi" xlink:type="simple">10.3897/BDJ.9.e67134.figure22a</object-id><label>Figure 22a.</label><caption><p>Ventral view. Left gonocoxal setae and right gonostylus not drawn. Scale = 50 μm.</p></caption><graphic xmlns:xlink="http://www.w3.org/1999/xlink" xlink:href="bdj-09-e67134-g022_a.jpg" xlink:type="simple" position="float" orientation="portrait" id="oo_482171.jpg"><uri content-type="original_file" xlink:type="simple">https://binary.pensoft.net/fig/482171</uri></graphic></fig><fig id="F6406608" position="float" orientation="portrait"><object-id xmlns:xlink="http://www.w3.org/1999/xlink" content-type="arpha" xlink:type="simple">0E9260F9-6322-5CBD-8A5F-FB05E2956E1B</object-id><object-id xmlns:xlink="http://www.w3.org/1999/xlink" content-type="doi" xlink:type="simple">10.3897/BDJ.9.e67134.figure22b</object-id><label>Figure 22b.</label><caption><p>Ventral view. Photo.</p></caption><graphic xmlns:xlink="http://www.w3.org/1999/xlink" xlink:href="bdj-09-e67134-g022_b.jpg" xlink:type="simple" position="float" orientation="portrait" id="oo_482172.jpg"><uri content-type="original_file" xlink:type="simple">https://binary.pensoft.net/fig/482172</uri></graphic></fig><fig id="F6406609" position="float" orientation="portrait"><object-id xmlns:xlink="http://www.w3.org/1999/xlink" content-type="arpha" xlink:type="simple">B1E940CF-06ED-5CDB-8F23-211FC1859B36</object-id><object-id xmlns:xlink="http://www.w3.org/1999/xlink" content-type="doi" xlink:type="simple">10.3897/BDJ.9.e67134.figure22c</object-id><label>Figure 22c.</label><caption><p>Right gonostylus with: <bold>i</bold> dorsal branch, <bold>ii</bold> internal branch, <bold>iii</bold> medial branch and <bold>iv</bold> ventral branch separated. Scale = 50 μm.</p></caption><graphic xmlns:xlink="http://www.w3.org/1999/xlink" xlink:href="bdj-09-e67134-g022_c.jpg" xlink:type="simple" position="float" orientation="portrait" id="oo_482173.jpg"><uri content-type="original_file" xlink:type="simple">https://binary.pensoft.net/fig/482173</uri></graphic></fig><fig id="F6415665" position="float" orientation="portrait"><object-id xmlns:xlink="http://www.w3.org/1999/xlink" content-type="arpha" xlink:type="simple">283B5447-E5F7-5B0A-B97A-4F6766CDA204</object-id><object-id xmlns:xlink="http://www.w3.org/1999/xlink" content-type="doi" xlink:type="simple">10.3897/BDJ.9.e67134.figure19</object-id><label>Figure 19.</label><caption><p>Distribution map of species in the <italic><tp:taxon-name><tp:taxon-name-part taxon-name-part-type="genus" reg="Exechia">E.</tp:taxon-name-part><tp:taxon-name-part taxon-name-part-type="species" reg="parva">parva</tp:taxon-name-part></tp:taxon-name></italic> group occurring in the eastern Himalayas (Oriental Region), based on localities from studied material, type material and DNA-barcoded material. Different species are represented by individual colours. Altitudes are indicated in shades from grey (lowland) to white (mountains).</p></caption><graphic xmlns:xlink="http://www.w3.org/1999/xlink" xlink:href="bdj-09-e67134-g019.jpg" position="float" id="oo_484003.jpg" orientation="portrait" xlink:type="simple"><uri content-type="original_file" xlink:type="simple">https://binary.pensoft.net/fig/484003</uri></graphic></fig></tp:treatment-sec></tp:taxon-treatment>
