# Supplementary material for: Revision of the Exechiaparva group (Diptera: Mycetophilidae)
Source: Biodivers Data J. 2021 Sep 24;9:e67134. doi: 10.3897/BDJ.9.e67134 (PMC8486760; doi:10.3897/BDJ.9.e67134)
Supplement: XML Treatment for Exechia longichaeta [file BDJ.9.e67134-treatment16.xml]

<!DOCTYPE tp:taxon-treatment
  PUBLIC "-//TaxonX//DTD Taxonomic Treatment Publishing DTD v0 20100105//EN" "tax-treatment-NSO.dtd">
<tp:taxon-treatment xmlns:tp="http://www.plazi.org/taxpub"><tp:treatment-meta><mixed-citation publication-type="journal"><person-group><name><surname>Lindemann</surname><given-names>Jon Peder</given-names></name><name><surname>Søli</surname><given-names>Geir</given-names></name><name><surname>Kjærandsen</surname><given-names>Jostein</given-names></name></person-group><article-title>Revision of the <italic><tp:taxon-name><tp:taxon-name-part taxon-name-part-type="genus" reg="Exechia">Exechia</tp:taxon-name-part><tp:taxon-name-part taxon-name-part-type="species" reg="parva">parva</tp:taxon-name-part></tp:taxon-name></italic> group (<tp:taxon-name><tp:taxon-name-part taxon-name-part-type="order">Diptera</tp:taxon-name-part></tp:taxon-name>: <tp:taxon-name><tp:taxon-name-part taxon-name-part-type="family">Mycetophilidae</tp:taxon-name-part></tp:taxon-name>)</article-title><source>Biodivers Data J</source><day>24</day><month>9</month><year>2021</year><volume>9</volume><pub-id pub-id-type="doi">10.3897/BDJ.9.e67134</pub-id></mixed-citation></tp:treatment-meta><tp:nomenclature><tp:taxon-name>
            <object-id xmlns:xlink="http://www.w3.org/1999/xlink" content-type="arpha" xlink:type="simple">9CD41099-2E07-5C9E-97BB-0CA8715A9CBF</object-id>
            <tp:taxon-name-part taxon-name-part-type="genus">Exechia</tp:taxon-name-part>
            <tp:taxon-name-part taxon-name-part-type="species">longichaeta</tp:taxon-name-part>
          </tp:taxon-name><tp:taxon-authority>Wu, Xu &amp; Yu, 2004</tp:taxon-authority><tp:nomenclature-citation-list><tp:nomenclature-citation><tp:taxon-name>
                <tp:taxon-name-part taxon-name-part-type="genus" reg="Exechia">Exechia</tp:taxon-name-part>
                <tp:taxon-name-part taxon-name-part-type="species" reg="longichaeta">longichaeta</tp:taxon-name-part>
              </tp:taxon-name><comment> Wu, Xu &amp; Yu, 2004: 555 ♂ (<xref ref-type="bibr" rid="B6115467">Wu et al. 2004</xref>)</comment></tp:nomenclature-citation></tp:nomenclature-citation-list></tp:nomenclature><tp:treatment-sec sec-type="Distribution"><title>Distribution</title><p>Palaearctic, Oriental, China</p></tp:treatment-sec><tp:treatment-sec sec-type="Taxon discussion"><title>Taxon discussion</title><p><xref ref-type="bibr" rid="B6115467">Wu et al. (2004)</xref> suggested that the species was similar to <italic><tp:taxon-name><tp:taxon-name-part taxon-name-part-type="genus" reg="Exechia">E.</tp:taxon-name-part><tp:taxon-name-part taxon-name-part-type="species" reg="pollex">pollex</tp:taxon-name-part></tp:taxon-name></italic> Shaw, 1935, which is closely related to <italic><tp:taxon-name><tp:taxon-name-part taxon-name-part-type="genus" reg="Exechia">E.</tp:taxon-name-part><tp:taxon-name-part taxon-name-part-type="species" reg="spinigera">spinigera</tp:taxon-name-part></tp:taxon-name></italic> Winnertz, 1863 in the <italic><tp:taxon-name><tp:taxon-name-part taxon-name-part-type="genus" reg="Exechia">E.</tp:taxon-name-part><tp:taxon-name-part taxon-name-part-type="species" reg="fusca">fusca</tp:taxon-name-part></tp:taxon-name></italic> group. However, based on the shape of the deeply biforked hypandrial lobe, as well as the elongate GLs with apical setae (Fig. <xref ref-type="fig" rid="F6589106">24</xref><xref ref-type="fig" rid="F6589111">a</xref>), we consider it more appopriate to place the species within the <italic><tp:taxon-name><tp:taxon-name-part taxon-name-part-type="genus" reg="Exechia">E.</tp:taxon-name-part><tp:taxon-name-part taxon-name-part-type="species" reg="parva">parva</tp:taxon-name-part></tp:taxon-name></italic> group. Comparison of illustrations of male terminalia in ventral view indicates that <italic><tp:taxon-name><tp:taxon-name-part taxon-name-part-type="genus" reg="Exechia">E.</tp:taxon-name-part><tp:taxon-name-part taxon-name-part-type="species" reg="longichaeta">longichaeta</tp:taxon-name-part></tp:taxon-name></italic> is likely a close ally of, or possibly even a junior synonym of <italic><tp:taxon-name><tp:taxon-name-part taxon-name-part-type="genus" reg="Exechia">E.</tp:taxon-name-part><tp:taxon-name-part taxon-name-part-type="species" reg="pararepanda">pararepanda.</tp:taxon-name-part></tp:taxon-name></italic> This is evident when considering that, in both species, the apical part of the hypandrium is not distinctly fused with the gonocoxites, as well as the shape and apical setae of the GLs and the profile of the DB of the gonostylus. It is possible that the two species are sympatric, as <italic><tp:taxon-name><tp:taxon-name-part taxon-name-part-type="genus" reg="Exechia">E.</tp:taxon-name-part><tp:taxon-name-part taxon-name-part-type="species" reg="longichaeta">longichaeta</tp:taxon-name-part></tp:taxon-name></italic> is distributed as far south-west as Kunming, Yunnan (<xref ref-type="bibr" rid="B6115467">Wu et al. 2004</xref>).</p></tp:treatment-sec><tp:treatment-sec sec-type="Notes"><title>Notes</title><p>We did not have the opportunity to re-describe this species; however, the male terminalia are well illustrated in <xref ref-type="bibr" rid="B6115467">Wu et al. (2004)</xref>.</p></tp:treatment-sec><tp:treatment-sec><!--Section generated to contain objects referenced in tp:taxon-treatment.--><fig-group id="F6589106" position="float" orientation="portrait"><caption><p><italic><tp:taxon-name><tp:taxon-name-part taxon-name-part-type="genus" reg="Exechia">E.</tp:taxon-name-part><tp:taxon-name-part taxon-name-part-type="species" reg="longichaeta">longichaeta</tp:taxon-name-part></tp:taxon-name></italic> Wu, Xu &amp; Yu, 2004, male terminalia, reprinted from <xref ref-type="bibr" rid="B6115467">Wu et al. (2004)</xref>. <bold>Abbreviations</bold>: ce = cercus, db = dorsal gonostylus branch, gl = gonocoxal lobe, hl = hypandrial lobe, hy = hypandrium, mb = medial gonostylus branch, tg = tergite.</p></caption><fig id="F6589111" position="float" orientation="portrait"><object-id xmlns:xlink="http://www.w3.org/1999/xlink" content-type="arpha" xlink:type="simple">67B4C79E-1B03-5ADF-9A46-428C37C79189</object-id><object-id xmlns:xlink="http://www.w3.org/1999/xlink" content-type="doi" xlink:type="simple">10.3897/BDJ.9.e67134.figure24a</object-id><label>Figure 24a.</label><caption><p>Ventral view.</p></caption><graphic xmlns:xlink="http://www.w3.org/1999/xlink" xlink:href="bdj-09-e67134-g024_a.jpg" xlink:type="simple" position="float" orientation="portrait" id="oo_559851.jpg"><uri content-type="original_file" xlink:type="simple">https://binary.pensoft.net/fig/559851</uri></graphic></fig><fig id="F6589112" position="float" orientation="portrait"><object-id xmlns:xlink="http://www.w3.org/1999/xlink" content-type="arpha" xlink:type="simple">E091768E-7DA4-5B1F-9A54-7CA1F27468C1</object-id><object-id xmlns:xlink="http://www.w3.org/1999/xlink" content-type="doi" xlink:type="simple">10.3897/BDJ.9.e67134.figure24b</object-id><label>Figure 24b.</label><caption><p>Tergite IX and cerci.</p></caption><graphic xmlns:xlink="http://www.w3.org/1999/xlink" xlink:href="bdj-09-e67134-g024_b.jpg" xlink:type="simple" position="float" orientation="portrait" id="oo_559852.jpg"><uri content-type="original_file" xlink:type="simple">https://binary.pensoft.net/fig/559852</uri></graphic></fig></fig-group><fig id="F6589111" position="float" orientation="portrait"><object-id xmlns:xlink="http://www.w3.org/1999/xlink" content-type="arpha" xlink:type="simple">67B4C79E-1B03-5ADF-9A46-428C37C79189</object-id><object-id xmlns:xlink="http://www.w3.org/1999/xlink" content-type="doi" xlink:type="simple">10.3897/BDJ.9.e67134.figure24a</object-id><label>Figure 24a.</label><caption><p>Ventral view.</p></caption><graphic xmlns:xlink="http://www.w3.org/1999/xlink" xlink:href="bdj-09-e67134-g024_a.jpg" xlink:type="simple" position="float" orientation="portrait" id="oo_559851.jpg"><uri content-type="original_file" xlink:type="simple">https://binary.pensoft.net/fig/559851</uri></graphic></fig></tp:treatment-sec><ref-list><ref id="B6115467"><element-citation xmlns:xlink="http://www.w3.org/1999/xlink" publication-type="article" xlink:type="simple"><person-group person-group-type="author"><name name-style="western"><surname>Wu</surname><given-names>Hong</given-names></name><name name-style="western"><surname>Xu</surname><given-names>Huachao</given-names></name><name name-style="western"><surname>Yu</surname><given-names>Xiaoxia</given-names></name></person-group><year>2004</year><article-title>New species of the genus <italic><tp:taxon-name><tp:taxon-name-part taxon-name-part-type="genus" reg="Exechia">Exechia</tp:taxon-name-part></tp:taxon-name></italic> Winnertz from China (<tp:taxon-name><tp:taxon-name-part taxon-name-part-type="order">Diptera</tp:taxon-name-part></tp:taxon-name>, <tp:taxon-name><tp:taxon-name-part taxon-name-part-type="family">Mycetophilidae</tp:taxon-name-part></tp:taxon-name>)</article-title><source>Acta Zootaxonomica Sinica</source><volume>29</volume><issue>3</issue><fpage>553</fpage><lpage>556</lpage></element-citation></ref></ref-list></tp:taxon-treatment>
