# Supplementary material for: Revision of the Exechiaparva group (Diptera: Mycetophilidae)
Source: Biodivers Data J. 2021 Sep 24;9:e67134. doi: 10.3897/BDJ.9.e67134 (PMC8486760; doi:10.3897/BDJ.9.e67134)
Supplement: XML Treatment for Exechia penicillata [file BDJ.9.e67134-treatment21.xml]

<!DOCTYPE tp:taxon-treatment
  PUBLIC "-//TaxonX//DTD Taxonomic Treatment Publishing DTD v0 20100105//EN" "tax-treatment-NSO.dtd">
<tp:taxon-treatment xmlns:tp="http://www.plazi.org/taxpub"><tp:treatment-meta><mixed-citation publication-type="journal"><person-group><name><surname>Lindemann</surname><given-names>Jon Peder</given-names></name><name><surname>Søli</surname><given-names>Geir</given-names></name><name><surname>Kjærandsen</surname><given-names>Jostein</given-names></name></person-group><article-title>Revision of the <italic><tp:taxon-name><tp:taxon-name-part taxon-name-part-type="genus" reg="Exechia">Exechia</tp:taxon-name-part><tp:taxon-name-part taxon-name-part-type="species" reg="parva">parva</tp:taxon-name-part></tp:taxon-name></italic> group (<tp:taxon-name><tp:taxon-name-part taxon-name-part-type="order">Diptera</tp:taxon-name-part></tp:taxon-name>: <tp:taxon-name><tp:taxon-name-part taxon-name-part-type="family">Mycetophilidae</tp:taxon-name-part></tp:taxon-name>)</article-title><source>Biodivers Data J</source><day>24</day><month>9</month><year>2021</year><volume>9</volume><pub-id pub-id-type="doi">10.3897/BDJ.9.e67134</pub-id></mixed-citation></tp:treatment-meta><tp:nomenclature><tp:taxon-name>
            <object-id xmlns:xlink="http://www.w3.org/1999/xlink" content-type="arpha" xlink:type="simple">BFAFEB6D-B3FE-581D-B2EA-70BDA14663C9</object-id>
            <tp:taxon-name-part taxon-name-part-type="genus">Exechia</tp:taxon-name-part>
            <tp:taxon-name-part taxon-name-part-type="species">penicillata</tp:taxon-name-part>
            <object-id xmlns:xlink="http://www.w3.org/1999/xlink" content-type="zoobank" xlink:type="simple" object-id-type="ZooBank">urn:lsid:zoobank.org:act:dbe1bdf0-280d-46eb-848d-db9e45a5e9e0</object-id>
            <object-id xmlns:xlink="http://www.w3.org/1999/xlink" xlink:type="simple" object-id-type="Barcode of life DOI">http://dx.doi.org/10.5883/BOLD:AEA7288</object-id>
          </tp:taxon-name><tp:taxon-authority>Lindemann</tp:taxon-authority><tp:taxon-status xmlns:xlink="http://www.w3.org/1999/xlink" xlink:type="simple">sp. n.</tp:taxon-status></tp:nomenclature><tp:treatment-sec sec-type="materials"><title>Materials</title><list list-type="alpha-lower" list-content="occurrences"><list-item><p><bold>Type status:</bold><named-content xmlns:xlink="http://www.w3.org/1999/xlink" content-type="dwc:typeStatus" xlink:type="simple">Holotype</named-content>. <bold>Occurrence:</bold> catalogNumber: <named-content xmlns:xlink="http://www.w3.org/1999/xlink" content-type="dwc:catalogNumber" xlink:type="simple">TSZD-JKJ-107187</named-content>; recordedBy: <named-content xmlns:xlink="http://www.w3.org/1999/xlink" content-type="dwc:recordedBy" xlink:type="simple">M. Mostovski</named-content>; individualCount: <named-content xmlns:xlink="http://www.w3.org/1999/xlink" content-type="dwc:individualCount" xlink:type="simple">1</named-content>; sex: <named-content xmlns:xlink="http://www.w3.org/1999/xlink" content-type="dwc:sex" xlink:type="simple">male</named-content>; lifeStage: <named-content xmlns:xlink="http://www.w3.org/1999/xlink" content-type="dwc:lifeStage" xlink:type="simple">adult</named-content>; preparations: <named-content xmlns:xlink="http://www.w3.org/1999/xlink" content-type="dwc:preparations" xlink:type="simple">Pinned, with genitalia in glycerine in separate microvial</named-content>; <bold>Location:</bold> country: <named-content xmlns:xlink="http://www.w3.org/1999/xlink" content-type="dwc:country" xlink:type="simple">South Africa</named-content>; stateProvince: <named-content xmlns:xlink="http://www.w3.org/1999/xlink" content-type="dwc:stateProvince" xlink:type="simple">KwaZulu-Natal</named-content>; municipality: <named-content xmlns:xlink="http://www.w3.org/1999/xlink" content-type="dwc:municipality" xlink:type="simple">Pietermaritzburg</named-content>; locality: <named-content xmlns:xlink="http://www.w3.org/1999/xlink" content-type="dwc:locality" xlink:type="simple">Karkloof Nat. Res.</named-content>; verbatimElevation: <named-content xmlns:xlink="http://www.w3.org/1999/xlink" content-type="dwc:verbatimElevation" xlink:type="simple">1325 m</named-content>; decimalLatitude: <named-content xmlns:xlink="http://www.w3.org/1999/xlink" content-type="dwc:decimalLatitude" xlink:type="simple">-29.3169</named-content>; decimalLongitude: <named-content xmlns:xlink="http://www.w3.org/1999/xlink" content-type="dwc:decimalLongitude" xlink:type="simple">30.2514</named-content>; <bold>Event:</bold> samplingProtocol: <named-content xmlns:xlink="http://www.w3.org/1999/xlink" content-type="dwc:samplingProtocol" xlink:type="simple">Malaise trap</named-content>; eventDate: <named-content xmlns:xlink="http://www.w3.org/1999/xlink" content-type="dwc:eventDate" xlink:type="simple">2005-08-27</named-content>; habitat: <named-content xmlns:xlink="http://www.w3.org/1999/xlink" content-type="dwc:habitat" xlink:type="simple">mistbelt forest</named-content>; <bold>Record Level:</bold> institutionCode: <named-content xmlns:xlink="http://www.w3.org/1999/xlink" content-type="dwc:institutionCode" xlink:type="simple">TMU</named-content></p></list-item><list-item><p><bold>Type status:</bold><named-content xmlns:xlink="http://www.w3.org/1999/xlink" content-type="dwc:typeStatus" xlink:type="simple">Paratype</named-content>. <bold>Occurrence:</bold> catalogNumber: <named-content xmlns:xlink="http://www.w3.org/1999/xlink" content-type="dwc:catalogNumber" xlink:type="simple">TSZD-JKJ-107188</named-content>; recordedBy: <named-content xmlns:xlink="http://www.w3.org/1999/xlink" content-type="dwc:recordedBy" xlink:type="simple">M. Mostovski</named-content>; individualCount: <named-content xmlns:xlink="http://www.w3.org/1999/xlink" content-type="dwc:individualCount" xlink:type="simple">1</named-content>; sex: <named-content xmlns:xlink="http://www.w3.org/1999/xlink" content-type="dwc:sex" xlink:type="simple">female</named-content>; lifeStage: <named-content xmlns:xlink="http://www.w3.org/1999/xlink" content-type="dwc:lifeStage" xlink:type="simple">adult</named-content>; preparations: <named-content xmlns:xlink="http://www.w3.org/1999/xlink" content-type="dwc:preparations" xlink:type="simple">Pinned, with genitalia in glycerine in separate microvial</named-content>; <bold>Location:</bold> country: <named-content xmlns:xlink="http://www.w3.org/1999/xlink" content-type="dwc:country" xlink:type="simple">South Africa</named-content>; stateProvince: <named-content xmlns:xlink="http://www.w3.org/1999/xlink" content-type="dwc:stateProvince" xlink:type="simple">KwaZulu-Natal</named-content>; municipality: <named-content xmlns:xlink="http://www.w3.org/1999/xlink" content-type="dwc:municipality" xlink:type="simple">Pietermaritzburg</named-content>; locality: <named-content xmlns:xlink="http://www.w3.org/1999/xlink" content-type="dwc:locality" xlink:type="simple">Karkloof Nat. Res.</named-content>; verbatimElevation: <named-content xmlns:xlink="http://www.w3.org/1999/xlink" content-type="dwc:verbatimElevation" xlink:type="simple">1325 m</named-content>; decimalLatitude: <named-content xmlns:xlink="http://www.w3.org/1999/xlink" content-type="dwc:decimalLatitude" xlink:type="simple">-29.3169</named-content>; decimalLongitude: <named-content xmlns:xlink="http://www.w3.org/1999/xlink" content-type="dwc:decimalLongitude" xlink:type="simple">30.2514</named-content>; <bold>Event:</bold> samplingProtocol: <named-content xmlns:xlink="http://www.w3.org/1999/xlink" content-type="dwc:samplingProtocol" xlink:type="simple">Malaise trap</named-content>; eventDate: <named-content xmlns:xlink="http://www.w3.org/1999/xlink" content-type="dwc:eventDate" xlink:type="simple">2005-08-27</named-content>; habitat: <named-content xmlns:xlink="http://www.w3.org/1999/xlink" content-type="dwc:habitat" xlink:type="simple">mistbelt forest</named-content>; <bold>Record Level:</bold> institutionCode: <named-content xmlns:xlink="http://www.w3.org/1999/xlink" content-type="dwc:institutionCode" xlink:type="simple">TMU</named-content></p></list-item></list></tp:treatment-sec><tp:treatment-sec sec-type="Description"><title>Description</title><p>Male: Body length 3.5 mm. Wing length 2.7 mm. <bold>Colouration</bold> (Dry specimen). Head and face dark brown; clypeus, labellum and palpus brown. Antenna with scape and pedicel yellow; flagellum brown. Thorax with scutum brown; lateral sclerites pale brown; propleura yellow; halteres whitish-yellow. Legs whitish-yellow. Abdomen dark brown, tergites II-IV with a lateroventral yellow area. Terminalia pale brown. <bold>Head</bold>. Frons and vertex covered with short, brown setae. Clypeus covered with dense thin pale setae. Antennae elongate, 2.3 times as long as length from vertex to ventral margin of clypeus ; flagellomeres slightly longer than broad, with sixth flagellomere 1.1 times as long as wide. <bold>Thorax</bold>. Scutum covered with short, brown setae. <bold>Legs</bold>. Fore leg with tibia and first tarsomere equally long. Mid-tibia with 20 anterior, 4 posterodorsal, 7 posterior and 3 posteroventral bristles. Hind tibia with 8 anterodorsal, 6 posterodorsal and 4 posterior bristles. <bold>Wings</bold>. Vein r-m 2.1 times longer than stem of M-fork. <bold>Abdomen.</bold> Tergites covered with pale brown setae. <bold>Terminalia</bold> (Fig. <xref ref-type="fig" rid="F6407496">29</xref><xref ref-type="fig" rid="F6407501">a</xref>, <xref ref-type="fig" rid="F6407502">b</xref>, <xref ref-type="fig" rid="F6407503">c</xref>). Each part of divided tergite IX apically with about 3 setae, most apical seta stout. Gonocoxites with setae on apicoventral margin elongate, reaching as far as, or beyond GL apex (Fig. <xref ref-type="fig" rid="F6407496">29</xref><xref ref-type="fig" rid="F6407501">a</xref>, <xref ref-type="fig" rid="F6407502">b</xref>). GL apex with 2 setae (Fig. <xref ref-type="fig" rid="F6407496">29</xref><xref ref-type="fig" rid="F6407501">a</xref>). Aedaegal guides round (Fig. <xref ref-type="fig" rid="F6407496">29</xref><xref ref-type="fig" rid="F6407501">a</xref>). Hypandrium covered with about 9 setae, with apical pair elongate, reaching beyond GL apex (Fig. <xref ref-type="fig" rid="F6407496">29</xref><xref ref-type="fig" rid="F6407501">a</xref>). Hypandrial lobe with each branch wide medially, with narrow rounded apex (Fig. <xref ref-type="fig" rid="F6407496">29</xref><xref ref-type="fig" rid="F6407501">a</xref>). Gonostylus (Fig. <xref ref-type="fig" rid="F6407496">29</xref><xref ref-type="fig" rid="F6407503">c</xref>) with DB about 2.8 times longer than broad; apico-internal corner forming tapering acute apex extended apico-interiorly; apico-exterior corner right-angled, rounded; apical margin emarginate; dorsal side evenly covered with setae, except on most apical parts; VB oblong, with 2 small setae. IB apically rounded, apical part with 3 setae close to the apex. MB evenly tapered towards acute apex; bare.</p><p>Female: Body length 3 mm. Wing length 2.5 mm. <bold>Colouration</bold> (Dry specimen). Head with vertex dark brown; face and clypeus brown; labellum and palpus yellow. Antenna with scape and pedicel yellow; flagellum brown, basal part of first segment yellow. Thorax with scutum brown; lateral sclerites brown to pale brown; propleura yellow; halteres whitish-yellow. Legs whitish-yellow. Abdomen dark brown, tergites II-VI with lateral yellow areas. Terminalia brown. <bold>Head</bold>. Frons and vertex and clypeus covered with brown setae. Antenna 1.7 times as long as length from vertex to ventral margin of clypeus ; flagellomeres quadrate, with sixth flagellomere as long as broad. <bold>Thorax</bold>. Scutum covered with short dark brown setae. <bold>Legs</bold>. Mid-tibia with 22 anterior, 5 posterodorsal, 5 posterior and 2 posteroventral bristles. Hind tibia with 8 anterodorsal, 5 posterodorsal and 4 posterior bristles. <bold>Wings</bold>. Vein r-m 2.5 times longer than stem of M-fork. <bold>Abdomen.</bold> Tergites covered with brown setae. <bold>Terminalia</bold> (Fig. <xref ref-type="fig" rid="F6407496">29</xref><xref ref-type="fig" rid="F6407504">d</xref>, <xref ref-type="fig" rid="F6407505">e</xref>). Cerci with apical segment length about 0.5 of basal segment length. Tergite VIII with apicolateral margin slightly angular. Sternite VII with apicoventral margin evenly rounded. Sternite VIII (Fig. <xref ref-type="fig" rid="F6407496">29</xref><xref ref-type="fig" rid="F6407504">d</xref>) with hypogynal valves separated by a cleft with depth about one-fifth of Sternite VIII length; apical setae about 0.7 of sternite VIII length. Gonapophysis IX (Fig. <xref ref-type="fig" rid="F6407496">29</xref><xref ref-type="fig" rid="F6407505">e</xref>) basolaterally expanding in abrupt almost right angle; spermathecal eminence distinctly trilobed with lateral branches curved distally.</p></tp:treatment-sec><tp:treatment-sec sec-type="Diagnosis"><title>Diagnosis</title><p>Distinguished from <italic><tp:taxon-name><tp:taxon-name-part taxon-name-part-type="genus" reg="Exechia">E.</tp:taxon-name-part><tp:taxon-name-part taxon-name-part-type="species" reg="sambai">sambai</tp:taxon-name-part></tp:taxon-name></italic> and <italic><tp:taxon-name><tp:taxon-name-part taxon-name-part-type="genus" reg="Exechia">E.</tp:taxon-name-part><tp:taxon-name-part taxon-name-part-type="species" reg="ashleyi">ashleyi</tp:taxon-name-part></tp:taxon-name></italic> in having the dorsal gonostylus branch 2.8 times longer than broad, with apico-internal corner acuminate and apico-external corner right-angled (Fig. <xref ref-type="fig" rid="F6407496">29</xref><xref ref-type="fig" rid="F6407503">c</xref>); from <italic><tp:taxon-name><tp:taxon-name-part taxon-name-part-type="genus" reg="Exechia">E.</tp:taxon-name-part><tp:taxon-name-part taxon-name-part-type="species" reg="burundiensis">burundiensis</tp:taxon-name-part></tp:taxon-name></italic> in having the dorsal gonostylus branch apically emarginate (Fig. <xref ref-type="fig" rid="F6407496">29</xref><xref ref-type="fig" rid="F6407503">c</xref>) and the gonocoxal lobes with apical setae not splaying (Fig. <xref ref-type="fig" rid="F6407496">29</xref><xref ref-type="fig" rid="F6407501">a</xref>); from <italic><tp:taxon-name><tp:taxon-name-part taxon-name-part-type="genus" reg="Exechia">E.</tp:taxon-name-part><tp:taxon-name-part taxon-name-part-type="species" reg="afroparva">afroparva</tp:taxon-name-part></tp:taxon-name></italic> in having the gonocoxal lobes with parallel ventral margins (Fig. <xref ref-type="fig" rid="F6407496">29</xref><xref ref-type="fig" rid="F6407501">a</xref>); from other species in the <italic><tp:taxon-name><tp:taxon-name-part taxon-name-part-type="genus" reg="Exechia">E.</tp:taxon-name-part><tp:taxon-name-part taxon-name-part-type="species" reg="parva">parva</tp:taxon-name-part></tp:taxon-name></italic> group in having the internal branch with 3 setae close to the apex (Fig. <xref ref-type="fig" rid="F6407496">29</xref><xref ref-type="fig" rid="F6407503">c</xref>).</p></tp:treatment-sec><tp:treatment-sec sec-type="Etymology"><title>Etymology</title><p>From Latin <italic>penicillus</italic>, paint brush, relating to the shape and placement of setae on the internal lobe of the gonostylus, resembling a brush.</p></tp:treatment-sec><tp:treatment-sec sec-type="Distribution"><title>Distribution</title><p>Afrotropical, South Africa (Fig. <xref ref-type="fig" rid="F6415645">4</xref>)</p></tp:treatment-sec><tp:treatment-sec sec-type="Biology"><title>Biology</title><p>Collected in mist-belt forest (1325 m a.s.l.).</p></tp:treatment-sec><tp:treatment-sec><!--Section generated to contain objects referenced in tp:taxon-treatment.--><fig-group id="F6407496" position="float" orientation="portrait"><caption><p><italic><tp:taxon-name><tp:taxon-name-part taxon-name-part-type="genus" reg="Exechia">Exechia</tp:taxon-name-part><tp:taxon-name-part taxon-name-part-type="species" reg="penicillata">penicillata</tp:taxon-name-part></tp:taxon-name></italic> sp. n.</p></caption><fig id="F6407501" position="float" orientation="portrait"><object-id xmlns:xlink="http://www.w3.org/1999/xlink" content-type="arpha" xlink:type="simple">B5C089A7-502E-5F4E-AD93-9C8DEC94021F</object-id><object-id xmlns:xlink="http://www.w3.org/1999/xlink" content-type="doi" xlink:type="simple">10.3897/BDJ.9.e67134.figure29a</object-id><label>Figure 29a.</label><caption><p>Male terminalia ventral view. Right gonostylus and setae on left gonocoxite not drawn. Scale = 50 μm.</p></caption><graphic xmlns:xlink="http://www.w3.org/1999/xlink" xlink:href="bdj-09-e67134-g029_a.jpg" xlink:type="simple" position="float" orientation="portrait" id="oo_482324.jpg"><uri content-type="original_file" xlink:type="simple">https://binary.pensoft.net/fig/482324</uri></graphic></fig><fig id="F6407502" position="float" orientation="portrait"><object-id xmlns:xlink="http://www.w3.org/1999/xlink" content-type="arpha" xlink:type="simple">76F7C05B-CB11-566E-8F54-EB8D4E8EAB91</object-id><object-id xmlns:xlink="http://www.w3.org/1999/xlink" content-type="doi" xlink:type="simple">10.3897/BDJ.9.e67134.figure29b</object-id><label>Figure 29b.</label><caption><p>Male terminalia ventral view. Photo.</p></caption><graphic xmlns:xlink="http://www.w3.org/1999/xlink" xlink:href="bdj-09-e67134-g029_b.jpg" xlink:type="simple" position="float" orientation="portrait" id="oo_482325.jpg"><uri content-type="original_file" xlink:type="simple">https://binary.pensoft.net/fig/482325</uri></graphic></fig><fig id="F6407503" position="float" orientation="portrait"><object-id xmlns:xlink="http://www.w3.org/1999/xlink" content-type="arpha" xlink:type="simple">2589786F-AA4E-56A8-98E6-5A11E202FC7F</object-id><object-id xmlns:xlink="http://www.w3.org/1999/xlink" content-type="doi" xlink:type="simple">10.3897/BDJ.9.e67134.figure29c</object-id><label>Figure 29c.</label><caption><p>Male right gonostylus with: <bold>i</bold> dorsal branch, <bold>ii</bold> internal branch, <bold>iii</bold> medial branch and <bold>iv</bold> ventral branch separated. Scale = 50 μm.</p></caption><graphic xmlns:xlink="http://www.w3.org/1999/xlink" xlink:href="bdj-09-e67134-g029_c.jpg" xlink:type="simple" position="float" orientation="portrait" id="oo_482327.jpg"><uri content-type="original_file" xlink:type="simple">https://binary.pensoft.net/fig/482327</uri></graphic></fig><fig id="F6407504" position="float" orientation="portrait"><object-id xmlns:xlink="http://www.w3.org/1999/xlink" content-type="arpha" xlink:type="simple">E4DB8A88-4285-5184-B316-2E931D62BAAC</object-id><object-id xmlns:xlink="http://www.w3.org/1999/xlink" content-type="doi" xlink:type="simple">10.3897/BDJ.9.e67134.figure29d</object-id><label>Figure 29d.</label><caption><p>Female sternite VIII ventral view. Setae on left half not drawn. Scale = 50 μm.</p></caption><graphic xmlns:xlink="http://www.w3.org/1999/xlink" xlink:href="bdj-09-e67134-g029_d.jpg" xlink:type="simple" position="float" orientation="portrait" id="oo_482328.jpg"><uri content-type="original_file" xlink:type="simple">https://binary.pensoft.net/fig/482328</uri></graphic></fig><fig id="F6407505" position="float" orientation="portrait"><object-id xmlns:xlink="http://www.w3.org/1999/xlink" content-type="arpha" xlink:type="simple">7BD47A1D-2990-5490-AC51-82B5E6468BB3</object-id><object-id xmlns:xlink="http://www.w3.org/1999/xlink" content-type="doi" xlink:type="simple">10.3897/BDJ.9.e67134.figure29e</object-id><label>Figure 29e.</label><caption><p>Female gonapophysis IX and spermathecal eminence in ventral view.</p></caption><graphic xmlns:xlink="http://www.w3.org/1999/xlink" xlink:href="bdj-09-e67134-g029_e.jpg" xlink:type="simple" position="float" orientation="portrait" id="oo_482329.jpg"><uri content-type="original_file" xlink:type="simple">https://binary.pensoft.net/fig/482329</uri></graphic></fig></fig-group><fig id="F6407501" position="float" orientation="portrait"><object-id xmlns:xlink="http://www.w3.org/1999/xlink" content-type="arpha" xlink:type="simple">B5C089A7-502E-5F4E-AD93-9C8DEC94021F</object-id><object-id xmlns:xlink="http://www.w3.org/1999/xlink" content-type="doi" xlink:type="simple">10.3897/BDJ.9.e67134.figure29a</object-id><label>Figure 29a.</label><caption><p>Male terminalia ventral view. Right gonostylus and setae on left gonocoxite not drawn. Scale = 50 μm.</p></caption><graphic xmlns:xlink="http://www.w3.org/1999/xlink" xlink:href="bdj-09-e67134-g029_a.jpg" xlink:type="simple" position="float" orientation="portrait" id="oo_482324.jpg"><uri content-type="original_file" xlink:type="simple">https://binary.pensoft.net/fig/482324</uri></graphic></fig><fig id="F6407502" position="float" orientation="portrait"><object-id xmlns:xlink="http://www.w3.org/1999/xlink" content-type="arpha" xlink:type="simple">76F7C05B-CB11-566E-8F54-EB8D4E8EAB91</object-id><object-id xmlns:xlink="http://www.w3.org/1999/xlink" content-type="doi" xlink:type="simple">10.3897/BDJ.9.e67134.figure29b</object-id><label>Figure 29b.</label><caption><p>Male terminalia ventral view. Photo.</p></caption><graphic xmlns:xlink="http://www.w3.org/1999/xlink" xlink:href="bdj-09-e67134-g029_b.jpg" xlink:type="simple" position="float" orientation="portrait" id="oo_482325.jpg"><uri content-type="original_file" xlink:type="simple">https://binary.pensoft.net/fig/482325</uri></graphic></fig><fig id="F6407503" position="float" orientation="portrait"><object-id xmlns:xlink="http://www.w3.org/1999/xlink" content-type="arpha" xlink:type="simple">2589786F-AA4E-56A8-98E6-5A11E202FC7F</object-id><object-id xmlns:xlink="http://www.w3.org/1999/xlink" content-type="doi" xlink:type="simple">10.3897/BDJ.9.e67134.figure29c</object-id><label>Figure 29c.</label><caption><p>Male right gonostylus with: <bold>i</bold> dorsal branch, <bold>ii</bold> internal branch, <bold>iii</bold> medial branch and <bold>iv</bold> ventral branch separated. Scale = 50 μm.</p></caption><graphic xmlns:xlink="http://www.w3.org/1999/xlink" xlink:href="bdj-09-e67134-g029_c.jpg" xlink:type="simple" position="float" orientation="portrait" id="oo_482327.jpg"><uri content-type="original_file" xlink:type="simple">https://binary.pensoft.net/fig/482327</uri></graphic></fig><fig id="F6407504" position="float" orientation="portrait"><object-id xmlns:xlink="http://www.w3.org/1999/xlink" content-type="arpha" xlink:type="simple">E4DB8A88-4285-5184-B316-2E931D62BAAC</object-id><object-id xmlns:xlink="http://www.w3.org/1999/xlink" content-type="doi" xlink:type="simple">10.3897/BDJ.9.e67134.figure29d</object-id><label>Figure 29d.</label><caption><p>Female sternite VIII ventral view. Setae on left half not drawn. Scale = 50 μm.</p></caption><graphic xmlns:xlink="http://www.w3.org/1999/xlink" xlink:href="bdj-09-e67134-g029_d.jpg" xlink:type="simple" position="float" orientation="portrait" id="oo_482328.jpg"><uri content-type="original_file" xlink:type="simple">https://binary.pensoft.net/fig/482328</uri></graphic></fig><fig id="F6407505" position="float" orientation="portrait"><object-id xmlns:xlink="http://www.w3.org/1999/xlink" content-type="arpha" xlink:type="simple">7BD47A1D-2990-5490-AC51-82B5E6468BB3</object-id><object-id xmlns:xlink="http://www.w3.org/1999/xlink" content-type="doi" xlink:type="simple">10.3897/BDJ.9.e67134.figure29e</object-id><label>Figure 29e.</label><caption><p>Female gonapophysis IX and spermathecal eminence in ventral view.</p></caption><graphic xmlns:xlink="http://www.w3.org/1999/xlink" xlink:href="bdj-09-e67134-g029_e.jpg" xlink:type="simple" position="float" orientation="portrait" id="oo_482329.jpg"><uri content-type="original_file" xlink:type="simple">https://binary.pensoft.net/fig/482329</uri></graphic></fig><fig id="F6415645" position="float" orientation="portrait"><object-id xmlns:xlink="http://www.w3.org/1999/xlink" content-type="arpha" xlink:type="simple">CABCBF2F-16CB-55CC-923D-E132A38B2478</object-id><object-id xmlns:xlink="http://www.w3.org/1999/xlink" content-type="doi" xlink:type="simple">10.3897/BDJ.9.e67134.figure4</object-id><label>Figure 4.</label><caption><p>Distribution map of species in the <italic><tp:taxon-name><tp:taxon-name-part taxon-name-part-type="genus" reg="Exechia">E.</tp:taxon-name-part><tp:taxon-name-part taxon-name-part-type="species" reg="parva">parva</tp:taxon-name-part></tp:taxon-name></italic> group occurring in the Afrotropical Region, based on localities from studied material, type material and DNA barcoded material. Different species are represented by individual colours. Altitudes are indicated in shades from grey (lowland) to white (mountains).</p></caption><graphic xmlns:xlink="http://www.w3.org/1999/xlink" xlink:href="bdj-09-e67134-g004.jpg" position="float" id="oo_518386.jpg" orientation="portrait" xlink:type="simple"><uri content-type="original_file" xlink:type="simple">https://binary.pensoft.net/fig/518386</uri></graphic></fig></tp:treatment-sec></tp:taxon-treatment>
