# Supplementary material for: Revision of the Exechiaparva group (Diptera: Mycetophilidae)
Source: Biodivers Data J. 2021 Sep 24;9:e67134. doi: 10.3897/BDJ.9.e67134 (PMC8486760; doi:10.3897/BDJ.9.e67134)
Supplement: XML Treatment for Exechia rectiloba [file BDJ.9.e67134-treatment22.xml]

<!DOCTYPE tp:taxon-treatment
  PUBLIC "-//TaxonX//DTD Taxonomic Treatment Publishing DTD v0 20100105//EN" "tax-treatment-NSO.dtd">
<tp:taxon-treatment xmlns:tp="http://www.plazi.org/taxpub"><tp:treatment-meta><mixed-citation publication-type="journal"><person-group><name><surname>Lindemann</surname><given-names>Jon Peder</given-names></name><name><surname>Søli</surname><given-names>Geir</given-names></name><name><surname>Kjærandsen</surname><given-names>Jostein</given-names></name></person-group><article-title>Revision of the <italic><tp:taxon-name><tp:taxon-name-part taxon-name-part-type="genus" reg="Exechia">Exechia</tp:taxon-name-part><tp:taxon-name-part taxon-name-part-type="species" reg="parva">parva</tp:taxon-name-part></tp:taxon-name></italic> group (<tp:taxon-name><tp:taxon-name-part taxon-name-part-type="order">Diptera</tp:taxon-name-part></tp:taxon-name>: <tp:taxon-name><tp:taxon-name-part taxon-name-part-type="family">Mycetophilidae</tp:taxon-name-part></tp:taxon-name>)</article-title><source>Biodivers Data J</source><day>24</day><month>9</month><year>2021</year><volume>9</volume><pub-id pub-id-type="doi">10.3897/BDJ.9.e67134</pub-id></mixed-citation></tp:treatment-meta><tp:nomenclature><tp:taxon-name>
            <object-id xmlns:xlink="http://www.w3.org/1999/xlink" content-type="arpha" xlink:type="simple">1475EEDF-E52A-5CD4-B70F-4E0CE17D431C</object-id>
            <tp:taxon-name-part taxon-name-part-type="genus">Exechia</tp:taxon-name-part>
            <tp:taxon-name-part taxon-name-part-type="species">rectiloba</tp:taxon-name-part>
            <object-id xmlns:xlink="http://www.w3.org/1999/xlink" content-type="zoobank" xlink:type="simple" object-id-type="ZooBank">urn:lsid:zoobank.org:act:faa157e1-c2c7-4018-a02e-6214fede532a</object-id>
            <object-id xmlns:xlink="http://www.w3.org/1999/xlink" xlink:type="simple" object-id-type="Barcode of life DOI">http://dx.doi.org/10.5883/BOLD:ADB8703</object-id>
          </tp:taxon-name><tp:taxon-authority>Lindemann</tp:taxon-authority><tp:taxon-status xmlns:xlink="http://www.w3.org/1999/xlink" xlink:type="simple">sp. n.</tp:taxon-status></tp:nomenclature><tp:treatment-sec sec-type="materials"><title>Materials</title><list list-type="alpha-lower" list-content="occurrences"><list-item><p><bold>Type status:</bold><named-content xmlns:xlink="http://www.w3.org/1999/xlink" content-type="dwc:typeStatus" xlink:type="simple">Holotype</named-content>. <bold>Occurrence:</bold> catalogNumber: <named-content xmlns:xlink="http://www.w3.org/1999/xlink" content-type="dwc:catalogNumber" xlink:type="simple">TSZD-JKJ-102067</named-content>; recordedBy: <named-content xmlns:xlink="http://www.w3.org/1999/xlink" content-type="dwc:recordedBy" xlink:type="simple">Jostein Kjærandsen</named-content>; individualCount: <named-content xmlns:xlink="http://www.w3.org/1999/xlink" content-type="dwc:individualCount" xlink:type="simple">1</named-content>; sex: <named-content xmlns:xlink="http://www.w3.org/1999/xlink" content-type="dwc:sex" xlink:type="simple">male</named-content>; lifeStage: <named-content xmlns:xlink="http://www.w3.org/1999/xlink" content-type="dwc:lifeStage" xlink:type="simple">adult</named-content>; preparations: <named-content xmlns:xlink="http://www.w3.org/1999/xlink" content-type="dwc:preparations" xlink:type="simple">Pinned, with genitalia in glycerine in separate microvial</named-content>; <bold>Location:</bold> island: <named-content xmlns:xlink="http://www.w3.org/1999/xlink" content-type="dwc:island" xlink:type="simple">Hokkaido</named-content>; country: <named-content xmlns:xlink="http://www.w3.org/1999/xlink" content-type="dwc:country" xlink:type="simple">Japan</named-content>; stateProvince: <named-content xmlns:xlink="http://www.w3.org/1999/xlink" content-type="dwc:stateProvince" xlink:type="simple">Hokkaido Prefecture</named-content>; locality: <named-content xmlns:xlink="http://www.w3.org/1999/xlink" content-type="dwc:locality" xlink:type="simple">Chitose-shi, Kokeno-domon Gallary beside Lake Shikotsu</named-content>; verbatimElevation: <named-content xmlns:xlink="http://www.w3.org/1999/xlink" content-type="dwc:verbatimElevation" xlink:type="simple">279 m</named-content>; decimalLatitude: <named-content xmlns:xlink="http://www.w3.org/1999/xlink" content-type="dwc:decimalLatitude" xlink:type="simple">42.712</named-content>; decimalLongitude: <named-content xmlns:xlink="http://www.w3.org/1999/xlink" content-type="dwc:decimalLongitude" xlink:type="simple">141.321</named-content>; <bold>Event:</bold> samplingProtocol: <named-content xmlns:xlink="http://www.w3.org/1999/xlink" content-type="dwc:samplingProtocol" xlink:type="simple">sweep net</named-content>; eventDate: <named-content xmlns:xlink="http://www.w3.org/1999/xlink" content-type="dwc:eventDate" xlink:type="simple">2006-10-02</named-content>; <bold>Record Level:</bold> institutionCode: <named-content xmlns:xlink="http://www.w3.org/1999/xlink" content-type="dwc:institutionCode" xlink:type="simple">TMU</named-content></p></list-item></list></tp:treatment-sec><tp:treatment-sec sec-type="Description"><title>Description</title><p>Male: Body length 3.2 mm. Wing length 2.8 mm. <bold>Colouration</bold> (Dry specimen). Head, face and clypeus brown; labellum and palpus yellow. Antenna with scape and pedicel yellow; flagellum pale brown, basal half of first flagellomere pale. Thorax with scutum brown, anterior and lateral margin paler; lateral sclerites and propleura brown; halteres whitish-yellow. Legs whitish-yellow. Abdomen brown with a pale area covering ventral and apicolateral margins of tergite II and ventral and basolateral margins of tergite III, in dorsal view appearing as a pale band narrowly broken medially. Terminalia yellow. <bold>Head</bold>. Frons, vertex and clypeus covered with pale setae. Antenna 1.8 times as long as length from vertex to ventral margin of clypeus; flagellomeres quadrate, with sixth flagellomere as long as wide. <bold>Thorax</bold>. Scutum covered with pale setae. <bold>Legs</bold>. Fore leg with tibia 1.05 times as long as first tarsomere. Mid-tibia with 26 anterior, 3 posterodorsal, 7 posterior and 2 posteroventral bristles. Hind tibia with 7 anterodorsal, 4 posterodorsal and 6 posterior bristles. <bold>Wings</bold>. Vein r-m 2.7 times longer than stem of M-fork. <bold>Abdomen.</bold> Tergites covered with long, pale setae. <bold>Terminalia</bold> (Fig. <xref ref-type="fig" rid="F6407577">30</xref>). Each part of divided tergite IX with about 6-8 setae, most apical seta stout. GL (Fig. <xref ref-type="fig" rid="F6407577">30</xref><xref ref-type="fig" rid="F7323243">a</xref>, <xref ref-type="fig" rid="F7323244">b</xref>) with length about 0.52 of gonocoxite width; apico-internal margin slightly angled exteriorly; basal tenth covered with setae; apex with 3 setae. Aedaegal guides short with acute apex. Hypandrium covered with about 13 setae, with apical pair reaching about half of the GL (Fig. <xref ref-type="fig" rid="F6407577">30</xref><xref ref-type="fig" rid="F7323243">a</xref>, <xref ref-type="fig" rid="F7323244">b</xref>). Hypandrial lobe with each branch slender, apical half somewhat widened. Gonostylus (Fig. <xref ref-type="fig" rid="F6407577">30</xref><xref ref-type="fig" rid="F7323245">c</xref>) with DB about 2.2 times longer than broad, slightly curved interiorly; apical lobe well defined, about 0.22 of total DB length, apex acute; evenly covered with setae on dorsal side, except on the most apical part; external margin forming indistinct angle with row of 4 elongated setae. VB with 2 small setae. IB apically with 1 seta close to apex and pair of setae one-third from apex. MB apex acute, with 1 seta close to the base.</p><p>Female: Unknown.</p></tp:treatment-sec><tp:treatment-sec sec-type="Diagnosis"><title>Diagnosis</title><p>Distinguished from other species in the <italic><tp:taxon-name><tp:taxon-name-part taxon-name-part-type="genus" reg="Exechia">E.</tp:taxon-name-part><tp:taxon-name-part taxon-name-part-type="species" reg="parva">parva</tp:taxon-name-part></tp:taxon-name></italic> group in having the gonocoxal lobes extending almost without tapering, with only the basal tenth covered with setae (Fig. <xref ref-type="fig" rid="F6407577">30</xref><xref ref-type="fig" rid="F7323243">a</xref>, <xref ref-type="fig" rid="F7323244">b</xref>), in combination with the dorsal gonostylus branch only about 2.2 times longer than broad (Fig. <xref ref-type="fig" rid="F6407577">30</xref><xref ref-type="fig" rid="F7323245">c</xref>) and the gonocoxal lobes with apico-internal margin slightly angled exteriorly (Fig. <xref ref-type="fig" rid="F6407577">30</xref><xref ref-type="fig" rid="F7323243">a</xref>, <xref ref-type="fig" rid="F7323244">b</xref>).</p></tp:treatment-sec><tp:treatment-sec sec-type="Etymology"><title>Etymology</title><p>From Latin <italic>rectus</italic>, straight and <italic>loba</italic>, lobe, relating to the shape of the gonocoxal lobes.</p></tp:treatment-sec><tp:treatment-sec sec-type="Distribution"><title>Distribution</title><p>East Palaearctic, Japan (Fig. <xref ref-type="fig" rid="F6415653">10</xref>)</p></tp:treatment-sec><tp:treatment-sec sec-type="Biology"><title>Biology</title><p>Unknown.</p></tp:treatment-sec><tp:treatment-sec><!--Section generated to contain objects referenced in tp:taxon-treatment.--><fig-group id="F6407577" position="float" orientation="portrait"><caption><p><italic><tp:taxon-name><tp:taxon-name-part taxon-name-part-type="genus" reg="Exechia">Exechia</tp:taxon-name-part><tp:taxon-name-part taxon-name-part-type="species" reg="rectiloba">rectiloba</tp:taxon-name-part></tp:taxon-name></italic> sp. n., male terminalia.</p></caption><fig id="F7323243" position="float" orientation="portrait"><object-id xmlns:xlink="http://www.w3.org/1999/xlink" content-type="arpha" xlink:type="simple">D83AA835-7FA3-5DE1-8FDF-140685521742</object-id><object-id xmlns:xlink="http://www.w3.org/1999/xlink" content-type="doi" xlink:type="simple">10.3897/BDJ.9.e67134.figure30a</object-id><label>Figure 30a.</label><caption><p>Ventral view. Right gonostylus and setae on left gonocoxite not drawn. Scale = 50 μm.</p></caption><graphic xmlns:xlink="http://www.w3.org/1999/xlink" xlink:href="bdj-09-e67134-g030_a.jpg" xlink:type="simple" position="float" orientation="portrait" id="oo_564314.jpg"><uri content-type="original_file" xlink:type="simple">https://binary.pensoft.net/fig/564314</uri></graphic></fig><fig id="F7323244" position="float" orientation="portrait"><object-id xmlns:xlink="http://www.w3.org/1999/xlink" content-type="arpha" xlink:type="simple">CC8E8F5D-A01B-5524-9C52-B6C33468F564</object-id><object-id xmlns:xlink="http://www.w3.org/1999/xlink" content-type="doi" xlink:type="simple">10.3897/BDJ.9.e67134.figure30b</object-id><label>Figure 30b.</label><caption><p>Ventral view. Photo.</p></caption><graphic xmlns:xlink="http://www.w3.org/1999/xlink" xlink:href="bdj-09-e67134-g030_b.jpg" xlink:type="simple" position="float" orientation="portrait" id="oo_564315.jpg"><uri content-type="original_file" xlink:type="simple">https://binary.pensoft.net/fig/564315</uri></graphic></fig><fig id="F7323245" position="float" orientation="portrait"><object-id xmlns:xlink="http://www.w3.org/1999/xlink" content-type="arpha" xlink:type="simple">011F4AE6-3CB6-53EB-AFAC-0882B3BB0B52</object-id><object-id xmlns:xlink="http://www.w3.org/1999/xlink" content-type="doi" xlink:type="simple">10.3897/BDJ.9.e67134.figure30c</object-id><label>Figure 30c.</label><caption><p>Right gonostylus with: <bold>i</bold> dorsal branch, <bold>ii</bold> internal branch, <bold>iii</bold> medial branch and <bold>iv</bold> ventral branch separated. Scale = 50 μm.</p></caption><graphic xmlns:xlink="http://www.w3.org/1999/xlink" xlink:href="bdj-09-e67134-g030_c.jpg" xlink:type="simple" position="float" orientation="portrait" id="oo_564316.jpg"><uri content-type="original_file" xlink:type="simple">https://binary.pensoft.net/fig/564316</uri></graphic></fig></fig-group><fig id="F7323243" position="float" orientation="portrait"><object-id xmlns:xlink="http://www.w3.org/1999/xlink" content-type="arpha" xlink:type="simple">D83AA835-7FA3-5DE1-8FDF-140685521742</object-id><object-id xmlns:xlink="http://www.w3.org/1999/xlink" content-type="doi" xlink:type="simple">10.3897/BDJ.9.e67134.figure30a</object-id><label>Figure 30a.</label><caption><p>Ventral view. Right gonostylus and setae on left gonocoxite not drawn. Scale = 50 μm.</p></caption><graphic xmlns:xlink="http://www.w3.org/1999/xlink" xlink:href="bdj-09-e67134-g030_a.jpg" xlink:type="simple" position="float" orientation="portrait" id="oo_564314.jpg"><uri content-type="original_file" xlink:type="simple">https://binary.pensoft.net/fig/564314</uri></graphic></fig><fig id="F7323244" position="float" orientation="portrait"><object-id xmlns:xlink="http://www.w3.org/1999/xlink" content-type="arpha" xlink:type="simple">CC8E8F5D-A01B-5524-9C52-B6C33468F564</object-id><object-id xmlns:xlink="http://www.w3.org/1999/xlink" content-type="doi" xlink:type="simple">10.3897/BDJ.9.e67134.figure30b</object-id><label>Figure 30b.</label><caption><p>Ventral view. Photo.</p></caption><graphic xmlns:xlink="http://www.w3.org/1999/xlink" xlink:href="bdj-09-e67134-g030_b.jpg" xlink:type="simple" position="float" orientation="portrait" id="oo_564315.jpg"><uri content-type="original_file" xlink:type="simple">https://binary.pensoft.net/fig/564315</uri></graphic></fig><fig id="F7323245" position="float" orientation="portrait"><object-id xmlns:xlink="http://www.w3.org/1999/xlink" content-type="arpha" xlink:type="simple">011F4AE6-3CB6-53EB-AFAC-0882B3BB0B52</object-id><object-id xmlns:xlink="http://www.w3.org/1999/xlink" content-type="doi" xlink:type="simple">10.3897/BDJ.9.e67134.figure30c</object-id><label>Figure 30c.</label><caption><p>Right gonostylus with: <bold>i</bold> dorsal branch, <bold>ii</bold> internal branch, <bold>iii</bold> medial branch and <bold>iv</bold> ventral branch separated. Scale = 50 μm.</p></caption><graphic xmlns:xlink="http://www.w3.org/1999/xlink" xlink:href="bdj-09-e67134-g030_c.jpg" xlink:type="simple" position="float" orientation="portrait" id="oo_564316.jpg"><uri content-type="original_file" xlink:type="simple">https://binary.pensoft.net/fig/564316</uri></graphic></fig><fig id="F6415653" position="float" orientation="portrait"><object-id xmlns:xlink="http://www.w3.org/1999/xlink" content-type="arpha" xlink:type="simple">0AB429A1-D66E-5522-9D59-0DA13C0A2C6F</object-id><object-id xmlns:xlink="http://www.w3.org/1999/xlink" content-type="doi" xlink:type="simple">10.3897/BDJ.9.e67134.figure10</object-id><label>Figure 10.</label><caption><p>Distribution map of species in the <italic><tp:taxon-name><tp:taxon-name-part taxon-name-part-type="genus" reg="Exechia">E.</tp:taxon-name-part><tp:taxon-name-part taxon-name-part-type="species" reg="parva">parva</tp:taxon-name-part></tp:taxon-name></italic> group occurring in the East Palaearctic Region, based on localities from studied material, type material and DNA-barcoded material. Different species are represented by individual colours. Altitudes are indicated in shades from grey (lowland) to white (mountains).</p></caption><graphic xmlns:xlink="http://www.w3.org/1999/xlink" xlink:href="bdj-09-e67134-g010.jpg" position="float" id="oo_483997.jpg" orientation="portrait" xlink:type="simple"><uri content-type="original_file" xlink:type="simple">https://binary.pensoft.net/fig/483997</uri></graphic></fig></tp:treatment-sec></tp:taxon-treatment>
