# Supplementary material for: Revision of the Exechiaparva group (Diptera: Mycetophilidae)
Source: Biodivers Data J. 2021 Sep 24;9:e67134. doi: 10.3897/BDJ.9.e67134 (PMC8486760; doi:10.3897/BDJ.9.e67134)
Supplement: XML Treatment for Exechia repandoides [file BDJ.9.e67134-treatment24.xml]

<!DOCTYPE tp:taxon-treatment
  PUBLIC "-//TaxonX//DTD Taxonomic Treatment Publishing DTD v0 20100105//EN" "tax-treatment-NSO.dtd">
<tp:taxon-treatment xmlns:tp="http://www.plazi.org/taxpub"><tp:treatment-meta><mixed-citation publication-type="journal"><person-group><name><surname>Lindemann</surname><given-names>Jon Peder</given-names></name><name><surname>Søli</surname><given-names>Geir</given-names></name><name><surname>Kjærandsen</surname><given-names>Jostein</given-names></name></person-group><article-title>Revision of the <italic><tp:taxon-name><tp:taxon-name-part taxon-name-part-type="genus" reg="Exechia">Exechia</tp:taxon-name-part><tp:taxon-name-part taxon-name-part-type="species" reg="parva">parva</tp:taxon-name-part></tp:taxon-name></italic> group (<tp:taxon-name><tp:taxon-name-part taxon-name-part-type="order">Diptera</tp:taxon-name-part></tp:taxon-name>: <tp:taxon-name><tp:taxon-name-part taxon-name-part-type="family">Mycetophilidae</tp:taxon-name-part></tp:taxon-name>)</article-title><source>Biodivers Data J</source><day>24</day><month>9</month><year>2021</year><volume>9</volume><pub-id pub-id-type="doi">10.3897/BDJ.9.e67134</pub-id></mixed-citation></tp:treatment-meta><tp:nomenclature><tp:taxon-name>
            <object-id xmlns:xlink="http://www.w3.org/1999/xlink" content-type="arpha" xlink:type="simple">0BEFF25D-06E7-5861-B145-8F11ADE9E95C</object-id>
            <tp:taxon-name-part taxon-name-part-type="genus">Exechia</tp:taxon-name-part>
            <tp:taxon-name-part taxon-name-part-type="species">repandoides</tp:taxon-name-part>
          </tp:taxon-name><tp:taxon-authority>Caspers, 1984</tp:taxon-authority><tp:nomenclature-citation-list><tp:nomenclature-citation><tp:taxon-name>
                <tp:taxon-name-part taxon-name-part-type="genus" reg="Exechia">Exechia</tp:taxon-name-part>
                <tp:taxon-name-part taxon-name-part-type="species" reg="repandoides">repandoides</tp:taxon-name-part>
              </tp:taxon-name><comment> Caspers, 1984: 180 ♂ (<xref ref-type="bibr" rid="B6115431">Caspers 1984</xref>)</comment></tp:nomenclature-citation></tp:nomenclature-citation-list></tp:nomenclature><tp:treatment-sec sec-type="materials"><title>Materials</title><list list-type="alpha-lower" list-content="occurrences"><list-item><p><bold>Type status:</bold><named-content xmlns:xlink="http://www.w3.org/1999/xlink" content-type="dwc:typeStatus" xlink:type="simple">Holotype</named-content>. <bold>Occurrence:</bold> recordedBy: <named-content xmlns:xlink="http://www.w3.org/1999/xlink" content-type="dwc:recordedBy" xlink:type="simple">H. Malicky</named-content>; individualCount: <named-content xmlns:xlink="http://www.w3.org/1999/xlink" content-type="dwc:individualCount" xlink:type="simple">1</named-content>; sex: <named-content xmlns:xlink="http://www.w3.org/1999/xlink" content-type="dwc:sex" xlink:type="simple">male</named-content>; lifeStage: <named-content xmlns:xlink="http://www.w3.org/1999/xlink" content-type="dwc:lifeStage" xlink:type="simple">adult</named-content>; preparations: <named-content xmlns:xlink="http://www.w3.org/1999/xlink" content-type="dwc:preparations" xlink:type="simple">80% Alcohol</named-content>; <bold>Location:</bold> country: <named-content xmlns:xlink="http://www.w3.org/1999/xlink" content-type="dwc:country" xlink:type="simple">Austria</named-content>; locality: <named-content xmlns:xlink="http://www.w3.org/1999/xlink" content-type="dwc:locality" xlink:type="simple">Teichbach/Lunz</named-content>; <bold>Event:</bold> samplingProtocol: <named-content xmlns:xlink="http://www.w3.org/1999/xlink" content-type="dwc:samplingProtocol" xlink:type="simple">"Emergenzfalle"</named-content>; eventDate: <named-content xmlns:xlink="http://www.w3.org/1999/xlink" content-type="dwc:eventDate" xlink:type="simple">1972-09-22</named-content>; <bold>Record Level:</bold> institutionCode: <named-content xmlns:xlink="http://www.w3.org/1999/xlink" content-type="dwc:institutionCode" xlink:type="simple">ZSMC</named-content></p></list-item><list-item><p><bold>Type status:</bold><named-content xmlns:xlink="http://www.w3.org/1999/xlink" content-type="dwc:typeStatus" xlink:type="simple">Other material</named-content>. <bold>Occurrence:</bold> catalogNumber: <named-content xmlns:xlink="http://www.w3.org/1999/xlink" content-type="dwc:catalogNumber" xlink:type="simple">TSZD-JKJ-211754</named-content>; recordedBy: <named-content xmlns:xlink="http://www.w3.org/1999/xlink" content-type="dwc:recordedBy" xlink:type="simple">G. Couturier</named-content>; individualCount: <named-content xmlns:xlink="http://www.w3.org/1999/xlink" content-type="dwc:individualCount" xlink:type="simple">1</named-content>; sex: <named-content xmlns:xlink="http://www.w3.org/1999/xlink" content-type="dwc:sex" xlink:type="simple">male</named-content>; lifeStage: <named-content xmlns:xlink="http://www.w3.org/1999/xlink" content-type="dwc:lifeStage" xlink:type="simple">adult</named-content>; preparations: <named-content xmlns:xlink="http://www.w3.org/1999/xlink" content-type="dwc:preparations" xlink:type="simple">Pinned, with genitalia in glycerine in separate micro-vial</named-content>; <bold>Location:</bold> country: <named-content xmlns:xlink="http://www.w3.org/1999/xlink" content-type="dwc:country" xlink:type="simple">France</named-content>; county: <named-content xmlns:xlink="http://www.w3.org/1999/xlink" content-type="dwc:county" xlink:type="simple">Île-de-France</named-content>; municipality: <named-content xmlns:xlink="http://www.w3.org/1999/xlink" content-type="dwc:municipality" xlink:type="simple">Versaille</named-content>; locality: <named-content xmlns:xlink="http://www.w3.org/1999/xlink" content-type="dwc:locality" xlink:type="simple">Val d'Or, La Miniére</named-content>; decimalLatitude: <named-content xmlns:xlink="http://www.w3.org/1999/xlink" content-type="dwc:decimalLatitude" xlink:type="simple">48.78</named-content>; decimalLongitude: <named-content xmlns:xlink="http://www.w3.org/1999/xlink" content-type="dwc:decimalLongitude" xlink:type="simple">2.08</named-content>; <bold>Event:</bold> eventDate: <named-content xmlns:xlink="http://www.w3.org/1999/xlink" content-type="dwc:eventDate" xlink:type="simple">1970-06-05</named-content>; habitat: <named-content xmlns:xlink="http://www.w3.org/1999/xlink" content-type="dwc:habitat" xlink:type="simple">Garden</named-content>; fieldNotes: <named-content xmlns:xlink="http://www.w3.org/1999/xlink" content-type="dwc:fieldNotes" xlink:type="simple">"au pied d'une haie"</named-content>; <bold>Record Level:</bold> institutionCode: <named-content xmlns:xlink="http://www.w3.org/1999/xlink" content-type="dwc:institutionCode" xlink:type="simple">TMU</named-content></p></list-item><list-item><p><bold>Type status:</bold><named-content xmlns:xlink="http://www.w3.org/1999/xlink" content-type="dwc:typeStatus" xlink:type="simple">Other material</named-content>. <bold>Occurrence:</bold> catalogNumber: <named-content xmlns:xlink="http://www.w3.org/1999/xlink" content-type="dwc:catalogNumber" xlink:type="simple">TSZD-JKJ-232387</named-content>; recordedBy: <named-content xmlns:xlink="http://www.w3.org/1999/xlink" content-type="dwc:recordedBy" xlink:type="simple">Swedish Malaise Trap Project</named-content>; individualCount: <named-content xmlns:xlink="http://www.w3.org/1999/xlink" content-type="dwc:individualCount" xlink:type="simple">1</named-content>; sex: <named-content xmlns:xlink="http://www.w3.org/1999/xlink" content-type="dwc:sex" xlink:type="simple">male</named-content>; lifeStage: <named-content xmlns:xlink="http://www.w3.org/1999/xlink" content-type="dwc:lifeStage" xlink:type="simple">adult</named-content>; preparations: <named-content xmlns:xlink="http://www.w3.org/1999/xlink" content-type="dwc:preparations" xlink:type="simple">Pinned, with genitalia in glycerine in separate microvial</named-content>; <bold>Location:</bold> island: <named-content xmlns:xlink="http://www.w3.org/1999/xlink" content-type="dwc:island" xlink:type="simple">Öland</named-content>; country: <named-content xmlns:xlink="http://www.w3.org/1999/xlink" content-type="dwc:country" xlink:type="simple">Sweden</named-content>; county: <named-content xmlns:xlink="http://www.w3.org/1999/xlink" content-type="dwc:county" xlink:type="simple">Kalmar</named-content>; municipality: <named-content xmlns:xlink="http://www.w3.org/1999/xlink" content-type="dwc:municipality" xlink:type="simple">Morbylonga</named-content>; locality: <named-content xmlns:xlink="http://www.w3.org/1999/xlink" content-type="dwc:locality" xlink:type="simple">Gamla Skogsby (Kallstad)</named-content>; decimalLatitude: <named-content xmlns:xlink="http://www.w3.org/1999/xlink" content-type="dwc:decimalLatitude" xlink:type="simple">56.616700</named-content>; decimalLongitude: <named-content xmlns:xlink="http://www.w3.org/1999/xlink" content-type="dwc:decimalLongitude" xlink:type="simple">16.507617</named-content>; <bold>Event:</bold> samplingProtocol: <named-content xmlns:xlink="http://www.w3.org/1999/xlink" content-type="dwc:samplingProtocol" xlink:type="simple">malaise trap</named-content>; eventDate: <named-content xmlns:xlink="http://www.w3.org/1999/xlink" content-type="dwc:eventDate" xlink:type="simple">2003-09-12/2003-10-08</named-content>; habitat: <named-content xmlns:xlink="http://www.w3.org/1999/xlink" content-type="dwc:habitat" xlink:type="simple">Meadow with bushes</named-content>; fieldNotes: <named-content xmlns:xlink="http://www.w3.org/1999/xlink" content-type="dwc:fieldNotes" xlink:type="simple">"diversitets-ängen" / trapID 22</named-content>; <bold>Record Level:</bold> institutionCode: <named-content xmlns:xlink="http://www.w3.org/1999/xlink" content-type="dwc:institutionCode" xlink:type="simple">TMU</named-content></p></list-item><list-item><p><bold>Type status:</bold><named-content xmlns:xlink="http://www.w3.org/1999/xlink" content-type="dwc:typeStatus" xlink:type="simple">Other material</named-content>. <bold>Occurrence:</bold> catalogNumber: <named-content xmlns:xlink="http://www.w3.org/1999/xlink" content-type="dwc:catalogNumber" xlink:type="simple">TSZD-JKJ-207679</named-content>; recordedBy: <named-content xmlns:xlink="http://www.w3.org/1999/xlink" content-type="dwc:recordedBy" xlink:type="simple">H. Andersson &amp; R. Danielsson</named-content>; individualCount: <named-content xmlns:xlink="http://www.w3.org/1999/xlink" content-type="dwc:individualCount" xlink:type="simple">1</named-content>; sex: <named-content xmlns:xlink="http://www.w3.org/1999/xlink" content-type="dwc:sex" xlink:type="simple">male</named-content>; lifeStage: <named-content xmlns:xlink="http://www.w3.org/1999/xlink" content-type="dwc:lifeStage" xlink:type="simple">adult</named-content>; preparations: <named-content xmlns:xlink="http://www.w3.org/1999/xlink" content-type="dwc:preparations" xlink:type="simple">Slide</named-content>; <bold>Location:</bold> island: <named-content xmlns:xlink="http://www.w3.org/1999/xlink" content-type="dwc:island" xlink:type="simple">Öland</named-content>; country: <named-content xmlns:xlink="http://www.w3.org/1999/xlink" content-type="dwc:country" xlink:type="simple">Sweden</named-content>; county: <named-content xmlns:xlink="http://www.w3.org/1999/xlink" content-type="dwc:county" xlink:type="simple">Kalmar</named-content>; municipality: <named-content xmlns:xlink="http://www.w3.org/1999/xlink" content-type="dwc:municipality" xlink:type="simple">Borgholm</named-content>; locality: <named-content xmlns:xlink="http://www.w3.org/1999/xlink" content-type="dwc:locality" xlink:type="simple">Halltorps Hage</named-content>; verbatimElevation: <named-content xmlns:xlink="http://www.w3.org/1999/xlink" content-type="dwc:verbatimElevation" xlink:type="simple">25m</named-content>; decimalLatitude: <named-content xmlns:xlink="http://www.w3.org/1999/xlink" content-type="dwc:decimalLatitude" xlink:type="simple">56.800278</named-content>; decimalLongitude: <named-content xmlns:xlink="http://www.w3.org/1999/xlink" content-type="dwc:decimalLongitude" xlink:type="simple">16.576667</named-content>; <bold>Event:</bold> samplingProtocol: <named-content xmlns:xlink="http://www.w3.org/1999/xlink" content-type="dwc:samplingProtocol" xlink:type="simple">window trap</named-content>; eventDate: <named-content xmlns:xlink="http://www.w3.org/1999/xlink" content-type="dwc:eventDate" xlink:type="simple">1976-08-3/1976-08-6</named-content>; habitat: <named-content xmlns:xlink="http://www.w3.org/1999/xlink" content-type="dwc:habitat" xlink:type="simple">Oak forest</named-content>; <bold>Record Level:</bold> institutionCode: <named-content xmlns:xlink="http://www.w3.org/1999/xlink" content-type="dwc:institutionCode" xlink:type="simple">TMU</named-content></p></list-item></list></tp:treatment-sec><tp:treatment-sec sec-type="Description"><title>Description</title><p>Male (n = 3): Body length (n = 2) 3.0-3.3 mm. Wing length 2.8 mm. <bold>Colouration</bold> (Dry specimen; n = 2). Head pale brown to brown; labellum and palpus yellow. Antenna yellow. Scutum pale brown to brown, anterolaterally distinctly paler; lateral sclerites yellow to pale brown; halteres yellow. Legs yellow to whitish-yellow. Abdomen pale brown to brown, tergite II slightly paler. Terminalia pale brown. <bold>Head</bold>. Frons and vertex and clypeus covered with pale setae. Antenna 1.8-1.95 times as long as length from vertex to ventral margin of clypeus; flagellomeres elongate, with sixth flagellomere 1.25 times longer than broad. <bold>Thorax</bold>. Scutum covered with pale setae. <bold>Legs</bold>. Fore leg with tibia 0.96-1.0 times as long as first tarsomere. Mid-tibia with 20-24 anterior, 3-4 posterodorsal, 7-8 posterior and 2-3 posteroventral bristles. Hind tibia (n = 2) with 7-8 anterodorsal, 4-6 posterodorsal and 3-5 posterior bristles. <bold>Wings</bold>. Vein r-m 2.0-2.3 times longer than stem of M-fork. <bold>Abdomen.</bold> Tergites covered with pale setae. <bold>Terminalia</bold> (Fig. <xref ref-type="fig" rid="F6407695">32</xref>). Each part of divided tergite IX with 5 setae, most apical setae stout. GL (Fig. <xref ref-type="fig" rid="F6407695">32</xref><xref ref-type="fig" rid="F7322721">a</xref>, <xref ref-type="fig" rid="F7322722">b</xref>) with length 0.54-0.58 of gonocoxite width; apico-internal margin slightly angled exteriorly; basal fourth covered with setae; apex with 3-4 setae. Aedaegal guides short, rounded. Hypandrium covered with 17-21 setae, with apical pair reaching about half of the GL (Fig. <xref ref-type="fig" rid="F6407695">32</xref><xref ref-type="fig" rid="F7322721">a</xref>, <xref ref-type="fig" rid="F7322722">b</xref>). Hypandrial lobe with each branch slender, basal half somewhat widened, apical half narrow. Gonostylus (Fig. <xref ref-type="fig" rid="F6407695">32</xref><xref ref-type="fig" rid="F7322723">c</xref>) with DB 2.0-2.4 times longer than broad, distinctly curved interiorly, apical part broad, apex acute, apico-internally with short angular projection; evenly covered with setae on dorsal side, except on most apical part; apico-external margin slightly angled with row of 4-5 elongate setae. VB round, with 2 small setae. IB apically with 1 seta close to apex and pair of setae one-third from apex. MB apex acute, with 1 seta close to the base.</p><p>Female: Unknown.</p></tp:treatment-sec><tp:treatment-sec sec-type="Diagnosis"><title>Diagnosis</title><p>Distinguished from <italic><tp:taxon-name><tp:taxon-name-part taxon-name-part-type="genus" reg="Exechia">E.</tp:taxon-name-part><tp:taxon-name-part taxon-name-part-type="species" reg="sphaerata">sphaerata</tp:taxon-name-part></tp:taxon-name></italic> in having the dorsal gonostylus branch apico-internally forming a short angular projection (Fig. <xref ref-type="fig" rid="F6407695">32</xref><xref ref-type="fig" rid="F7322724">d</xref>) and with the apex acute (Fig. <xref ref-type="fig" rid="F6407695">32</xref><xref ref-type="fig" rid="F7322723">c</xref>), in combination with the hypandrium more setose, covered with 17-21 setae (Fig. <xref ref-type="fig" rid="F6407695">32</xref><xref ref-type="fig" rid="F7322721">a</xref>, <xref ref-type="fig" rid="F7322722">b</xref>); from <italic><tp:taxon-name><tp:taxon-name-part taxon-name-part-type="genus" reg="Exechia">E.</tp:taxon-name-part><tp:taxon-name-part taxon-name-part-type="species" reg="brevilobata">brevilobata</tp:taxon-name-part></tp:taxon-name></italic> and <italic><tp:taxon-name><tp:taxon-name-part taxon-name-part-type="genus" reg="Exechia">E.</tp:taxon-name-part><tp:taxon-name-part taxon-name-part-type="species" reg="breviflagellata">breviflagellata</tp:taxon-name-part></tp:taxon-name></italic> in having the antennae 1.8-1.95 times as long as length from vertex to ventral margin of clypeus, in combination with the dorsal gonostylus branch without a distinct apical lobe (Fig. <xref ref-type="fig" rid="F6407695">32</xref><xref ref-type="fig" rid="F7322723">c</xref>), and the hypandrium more setose (Fig. <xref ref-type="fig" rid="F6407695">32</xref><xref ref-type="fig" rid="F7322721">a</xref>, <xref ref-type="fig" rid="F7322722">b</xref>); from other species in the <italic><tp:taxon-name><tp:taxon-name-part taxon-name-part-type="genus" reg="Exechia">E.</tp:taxon-name-part><tp:taxon-name-part taxon-name-part-type="species" reg="parva">parva</tp:taxon-name-part></tp:taxon-name></italic> group in having a short dorsal gonostylus branch, 2.0-2.4 times longer than broad (Fig. <xref ref-type="fig" rid="F6407695">32</xref><xref ref-type="fig" rid="F7322723">c</xref>), in combination with the gonocoxal lobes with apico-internal margin angled exteriorly (Fig. <xref ref-type="fig" rid="F6407695">32</xref><xref ref-type="fig" rid="F7322721">a</xref>, <xref ref-type="fig" rid="F7322722">b</xref>).</p></tp:treatment-sec><tp:treatment-sec sec-type="Distribution"><title>Distribution</title><p>West Palaearctic, Austria, Britain, Corsica, Czech Republic, Estonia, France, Germany, Hungary, Italy, Sweden, Switzerland (Fig. <xref ref-type="fig" rid="F6415661">15</xref>, <xref ref-type="bibr" rid="B6106360">Chandler 2005</xref>).</p></tp:treatment-sec><tp:treatment-sec sec-type="Biology"><title>Biology</title><p>Reared from fruitbody of <italic><tp:taxon-name><tp:taxon-name-part taxon-name-part-type="genus" reg="Tricholoma">Tricholoma</tp:taxon-name-part><tp:taxon-name-part taxon-name-part-type="species" reg="sejunctum">sejunctum</tp:taxon-name-part></tp:taxon-name></italic> (Sowerby) Quél. and <italic><tp:taxon-name><tp:taxon-name-part taxon-name-part-type="genus" reg="Cortinarius">Cortinarius</tp:taxon-name-part></tp:taxon-name></italic> sp. (<xref ref-type="bibr" rid="B7215369">Šedivý and Ševčík 2003</xref>, <xref ref-type="bibr" rid="B6387850">Ševčík 2006</xref>). Adults collected in old growth deciduous forest.</p></tp:treatment-sec><tp:treatment-sec sec-type="Taxon discussion"><title>Taxon discussion</title><p>The earlier records of this species from Jokkmokk, Sweden (<xref ref-type="bibr" rid="B6388480">Kjærandsen et al. 2007</xref>), have here been re-identified to <italic><tp:taxon-name><tp:taxon-name-part taxon-name-part-type="genus" reg="Exechia">E.</tp:taxon-name-part><tp:taxon-name-part taxon-name-part-type="species" reg="brevilobata">brevilobata.</tp:taxon-name-part></tp:taxon-name></italic> The two species may have non-overlapping distributions, with <italic><tp:taxon-name><tp:taxon-name-part taxon-name-part-type="genus" reg="Exechia">E.</tp:taxon-name-part><tp:taxon-name-part taxon-name-part-type="species" reg="brevilobata">brevilobata</tp:taxon-name-part></tp:taxon-name></italic> only recorded from boreal areas and <italic><tp:taxon-name><tp:taxon-name-part taxon-name-part-type="genus" reg="Exechia">E.</tp:taxon-name-part><tp:taxon-name-part taxon-name-part-type="species" reg="repandoides">repandoides</tp:taxon-name-part></tp:taxon-name></italic> only recorded from nemoral areas.</p></tp:treatment-sec><tp:treatment-sec sec-type="Notes"><title>Notes</title><p>The pinned specimens have been preserved in alcohol for some years before being dry-mounted and may, therefore, be considerably paler compared to fresh material.</p><p>Holotype compared with and found to be conspecific with TSZD-JKJ-207679.</p></tp:treatment-sec><tp:treatment-sec><!--Section generated to contain objects referenced in tp:taxon-treatment.--><fig-group id="F6407695" position="float" orientation="portrait"><caption><p><italic><tp:taxon-name><tp:taxon-name-part taxon-name-part-type="genus" reg="Exechia">Exechia</tp:taxon-name-part><tp:taxon-name-part taxon-name-part-type="species" reg="repandoides">repandoides</tp:taxon-name-part></tp:taxon-name></italic> Caspers, 1984, male terminalia.</p></caption><fig id="F7322721" position="float" orientation="portrait"><object-id xmlns:xlink="http://www.w3.org/1999/xlink" content-type="arpha" xlink:type="simple">0E2EC62B-761E-504D-92A4-3CF01693FB96</object-id><object-id xmlns:xlink="http://www.w3.org/1999/xlink" content-type="doi" xlink:type="simple">10.3897/BDJ.9.e67134.figure32a</object-id><label>Figure 32a.</label><caption><p>Ventral view. Right gonostylus and setae on left gonocoxite not drawn. Scale = 50 μm.</p></caption><graphic xmlns:xlink="http://www.w3.org/1999/xlink" xlink:href="bdj-09-e67134-g032_a.jpg" xlink:type="simple" position="float" orientation="portrait" id="oo_564083.jpg"><uri content-type="original_file" xlink:type="simple">https://binary.pensoft.net/fig/564083</uri></graphic></fig><fig id="F7322722" position="float" orientation="portrait"><object-id xmlns:xlink="http://www.w3.org/1999/xlink" content-type="arpha" xlink:type="simple">A0600808-97F0-5871-B7A4-A70AA3F584DD</object-id><object-id xmlns:xlink="http://www.w3.org/1999/xlink" content-type="doi" xlink:type="simple">10.3897/BDJ.9.e67134.figure32b</object-id><label>Figure 32b.</label><caption><p>Ventral view. Photo by courtesy of Janet Graham.</p></caption><graphic xmlns:xlink="http://www.w3.org/1999/xlink" xlink:href="bdj-09-e67134-g032_b.jpg" xlink:type="simple" position="float" orientation="portrait" id="oo_564084.jpg"><uri content-type="original_file" xlink:type="simple">https://binary.pensoft.net/fig/564084</uri></graphic></fig><fig id="F7322723" position="float" orientation="portrait"><object-id xmlns:xlink="http://www.w3.org/1999/xlink" content-type="arpha" xlink:type="simple">D4C4EB91-B910-5217-850F-68233D567380</object-id><object-id xmlns:xlink="http://www.w3.org/1999/xlink" content-type="doi" xlink:type="simple">10.3897/BDJ.9.e67134.figure32c</object-id><label>Figure 32c.</label><caption><p>Right gonostylus with: <bold>i</bold> dorsal branch, <bold>ii</bold> internal branch, <bold>iii</bold> medial branch and <bold>iv</bold> ventral branch separated. Scale = 50 μm.</p></caption><graphic xmlns:xlink="http://www.w3.org/1999/xlink" xlink:href="bdj-09-e67134-g032_c.jpg" xlink:type="simple" position="float" orientation="portrait" id="oo_564085.jpg"><uri content-type="original_file" xlink:type="simple">https://binary.pensoft.net/fig/564085</uri></graphic></fig><fig id="F7322724" position="float" orientation="portrait"><object-id xmlns:xlink="http://www.w3.org/1999/xlink" content-type="arpha" xlink:type="simple">23DD6FC4-4807-5172-BE90-447EAD19CEB6</object-id><object-id xmlns:xlink="http://www.w3.org/1999/xlink" content-type="doi" xlink:type="simple">10.3897/BDJ.9.e67134.figure32d</object-id><label>Figure 32d.</label><caption><p>Apical part of dorsal branch of the gonostylus, <bold>i</bold> lateral view, <bold>ii</bold> ventral view. Red arrows indicate the apico-internal angular projection. Scale = 50 μm.</p></caption><graphic xmlns:xlink="http://www.w3.org/1999/xlink" xlink:href="bdj-09-e67134-g032_d.jpg" xlink:type="simple" position="float" orientation="portrait" id="oo_564087.jpg"><uri content-type="original_file" xlink:type="simple">https://binary.pensoft.net/fig/564087</uri></graphic></fig></fig-group><fig id="F7322721" position="float" orientation="portrait"><object-id xmlns:xlink="http://www.w3.org/1999/xlink" content-type="arpha" xlink:type="simple">0E2EC62B-761E-504D-92A4-3CF01693FB96</object-id><object-id xmlns:xlink="http://www.w3.org/1999/xlink" content-type="doi" xlink:type="simple">10.3897/BDJ.9.e67134.figure32a</object-id><label>Figure 32a.</label><caption><p>Ventral view. Right gonostylus and setae on left gonocoxite not drawn. Scale = 50 μm.</p></caption><graphic xmlns:xlink="http://www.w3.org/1999/xlink" xlink:href="bdj-09-e67134-g032_a.jpg" xlink:type="simple" position="float" orientation="portrait" id="oo_564083.jpg"><uri content-type="original_file" xlink:type="simple">https://binary.pensoft.net/fig/564083</uri></graphic></fig><fig id="F7322722" position="float" orientation="portrait"><object-id xmlns:xlink="http://www.w3.org/1999/xlink" content-type="arpha" xlink:type="simple">A0600808-97F0-5871-B7A4-A70AA3F584DD</object-id><object-id xmlns:xlink="http://www.w3.org/1999/xlink" content-type="doi" xlink:type="simple">10.3897/BDJ.9.e67134.figure32b</object-id><label>Figure 32b.</label><caption><p>Ventral view. Photo by courtesy of Janet Graham.</p></caption><graphic xmlns:xlink="http://www.w3.org/1999/xlink" xlink:href="bdj-09-e67134-g032_b.jpg" xlink:type="simple" position="float" orientation="portrait" id="oo_564084.jpg"><uri content-type="original_file" xlink:type="simple">https://binary.pensoft.net/fig/564084</uri></graphic></fig><fig id="F7322723" position="float" orientation="portrait"><object-id xmlns:xlink="http://www.w3.org/1999/xlink" content-type="arpha" xlink:type="simple">D4C4EB91-B910-5217-850F-68233D567380</object-id><object-id xmlns:xlink="http://www.w3.org/1999/xlink" content-type="doi" xlink:type="simple">10.3897/BDJ.9.e67134.figure32c</object-id><label>Figure 32c.</label><caption><p>Right gonostylus with: <bold>i</bold> dorsal branch, <bold>ii</bold> internal branch, <bold>iii</bold> medial branch and <bold>iv</bold> ventral branch separated. Scale = 50 μm.</p></caption><graphic xmlns:xlink="http://www.w3.org/1999/xlink" xlink:href="bdj-09-e67134-g032_c.jpg" xlink:type="simple" position="float" orientation="portrait" id="oo_564085.jpg"><uri content-type="original_file" xlink:type="simple">https://binary.pensoft.net/fig/564085</uri></graphic></fig><fig id="F7322724" position="float" orientation="portrait"><object-id xmlns:xlink="http://www.w3.org/1999/xlink" content-type="arpha" xlink:type="simple">23DD6FC4-4807-5172-BE90-447EAD19CEB6</object-id><object-id xmlns:xlink="http://www.w3.org/1999/xlink" content-type="doi" xlink:type="simple">10.3897/BDJ.9.e67134.figure32d</object-id><label>Figure 32d.</label><caption><p>Apical part of dorsal branch of the gonostylus, <bold>i</bold> lateral view, <bold>ii</bold> ventral view. Red arrows indicate the apico-internal angular projection. Scale = 50 μm.</p></caption><graphic xmlns:xlink="http://www.w3.org/1999/xlink" xlink:href="bdj-09-e67134-g032_d.jpg" xlink:type="simple" position="float" orientation="portrait" id="oo_564087.jpg"><uri content-type="original_file" xlink:type="simple">https://binary.pensoft.net/fig/564087</uri></graphic></fig><fig id="F6415661" position="float" orientation="portrait"><object-id xmlns:xlink="http://www.w3.org/1999/xlink" content-type="arpha" xlink:type="simple">EF485FB6-B69C-5F5A-91BF-D7C58941C926</object-id><object-id xmlns:xlink="http://www.w3.org/1999/xlink" content-type="doi" xlink:type="simple">10.3897/BDJ.9.e67134.figure15</object-id><label>Figure 15.</label><caption><p>Distribution map of species in the <italic><tp:taxon-name><tp:taxon-name-part taxon-name-part-type="genus" reg="Exechia">E.</tp:taxon-name-part><tp:taxon-name-part taxon-name-part-type="species" reg="parva">parva</tp:taxon-name-part></tp:taxon-name></italic> group occurring in the West Palaearctic Region, based on localities from studied material, type material and DNA-barcoded material. Different species are represented by individual colours. Altitudes are indicated in shades from grey (lowland) to white (mountains).</p></caption><graphic xmlns:xlink="http://www.w3.org/1999/xlink" xlink:href="bdj-09-e67134-g015.jpg" position="float" id="oo_483999.jpg" orientation="portrait" xlink:type="simple"><uri content-type="original_file" xlink:type="simple">https://binary.pensoft.net/fig/483999</uri></graphic></fig></tp:treatment-sec><ref-list><ref id="B6115431"><element-citation xmlns:xlink="http://www.w3.org/1999/xlink" publication-type="article" xlink:type="simple"><person-group person-group-type="author"><name name-style="western"><surname>Caspers</surname><given-names>N</given-names></name></person-group><year>1984</year><article-title>Mycetophiliden aus Lunz, Niederösterreich (<tp:taxon-name><tp:taxon-name-part taxon-name-part-type="order">Diptera</tp:taxon-name-part></tp:taxon-name>, <tp:taxon-name><tp:taxon-name-part taxon-name-part-type="suborder">Nematocera</tp:taxon-name-part></tp:taxon-name>, <tp:taxon-name><tp:taxon-name-part taxon-name-part-type="family">Mycetophilidae</tp:taxon-name-part></tp:taxon-name>)</article-title><source>Entomofauna</source><volume>5</volume><fpage>173</fpage><lpage>205</lpage></element-citation></ref><ref id="B6106360"><element-citation xmlns:xlink="http://www.w3.org/1999/xlink" publication-type="website" xlink:type="simple"><person-group person-group-type="author"><name name-style="western"><surname>Chandler</surname><given-names>Peter</given-names></name></person-group><article-title>Fauna Europaea: <italic><tp:taxon-name><tp:taxon-name-part taxon-name-part-type="genus" reg="Exechia">Exechia</tp:taxon-name-part></tp:taxon-name></italic>, <tp:taxon-name><tp:taxon-name-part taxon-name-part-type="family">Mycetiophilidae</tp:taxon-name-part></tp:taxon-name>. In: Pape, T. &amp; Buek, P. (2013) Fauna Europaea: <tp:taxon-name><tp:taxon-name-part taxon-name-part-type="suborder">Nematocera</tp:taxon-name-part></tp:taxon-name>. Fauna Europaea version 2017.06</article-title><uri xlink:type="simple">https://fauna-eu.org</uri><date-in-citation content-type="access-date">2020-09-11T00:00:00+03:00</date-in-citation></element-citation></ref><ref id="B7215369"><element-citation xmlns:xlink="http://www.w3.org/1999/xlink" publication-type="article" xlink:type="simple"><person-group person-group-type="author"><name name-style="western"><surname>Šedivý</surname><given-names>J</given-names></name><name name-style="western"><surname>Ševčík</surname><given-names>J</given-names></name></person-group><year>2003</year><article-title>Ichneumonid (<tp:taxon-name><tp:taxon-name-part taxon-name-part-type="order">Hymenoptera</tp:taxon-name-part></tp:taxon-name>: <tp:taxon-name><tp:taxon-name-part taxon-name-part-type="family">Ichneumonidae</tp:taxon-name-part></tp:taxon-name>) parasitoids of fungus gnats (<tp:taxon-name><tp:taxon-name-part taxon-name-part-type="order">Diptera</tp:taxon-name-part></tp:taxon-name>: <tp:taxon-name><tp:taxon-name-part taxon-name-part-type="family">Mycetophilidae</tp:taxon-name-part></tp:taxon-name>): rearing records from the Czech Republic</article-title><source>Studia dipterologica</source><volume>10</volume><issue>1</issue><fpage>153</fpage><lpage>158</lpage></element-citation></ref><ref id="B6387850"><element-citation xmlns:xlink="http://www.w3.org/1999/xlink" publication-type="book" xlink:type="simple"><person-group person-group-type="author"><name name-style="western"><surname>Ševčík</surname><given-names>J.</given-names></name></person-group><year>2006</year><source><tp:taxon-name><tp:taxon-name-part taxon-name-part-type="order">Diptera</tp:taxon-name-part></tp:taxon-name> associated with fungi in the Czech and Slovak Republics</source><publisher-name>Slezské zemské muzeum</publisher-name><size units="page">84</size></element-citation></ref><ref id="B6388480"><element-citation xmlns:xlink="http://www.w3.org/1999/xlink" publication-type="article" xlink:type="simple"><person-group person-group-type="author"><name name-style="western"><surname>Kjærandsen</surname><given-names>Josten</given-names></name><name name-style="western"><surname>Hedmark</surname><given-names>Kjell</given-names></name><name name-style="western"><surname>Kurina</surname><given-names>Olav</given-names></name><name name-style="western"><surname>Polevoi</surname><given-names>Alexei</given-names></name><name name-style="western"><surname>Økland</surname><given-names>Bjørn</given-names></name><name name-style="western"><surname>Götmark</surname><given-names>Frank</given-names></name></person-group><year>2007</year><article-title>Annotated checklist of fungus gnats from Sweden (<tp:taxon-name><tp:taxon-name-part taxon-name-part-type="order">Diptera</tp:taxon-name-part></tp:taxon-name>: <tp:taxon-name><tp:taxon-name-part taxon-name-part-type="family">Bolitophilidae</tp:taxon-name-part></tp:taxon-name>, <tp:taxon-name><tp:taxon-name-part taxon-name-part-type="family">Diadocidiidae</tp:taxon-name-part></tp:taxon-name>, <tp:taxon-name><tp:taxon-name-part taxon-name-part-type="family">Ditomyiidae</tp:taxon-name-part></tp:taxon-name>, <tp:taxon-name><tp:taxon-name-part taxon-name-part-type="family">Keroplatidae</tp:taxon-name-part></tp:taxon-name> and <tp:taxon-name><tp:taxon-name-part taxon-name-part-type="family">Mycetophilidae</tp:taxon-name-part></tp:taxon-name>)</article-title><source>Insect Systematics &amp; Evolution, Supplement</source><volume>65</volume><fpage>1</fpage><lpage>165</lpage></element-citation></ref></ref-list></tp:taxon-treatment>
