# Supplementary material for: Revision of the Exechiaparva group (Diptera: Mycetophilidae)
Source: Biodivers Data J. 2021 Sep 24;9:e67134. doi: 10.3897/BDJ.9.e67134 (PMC8486760; doi:10.3897/BDJ.9.e67134)
Supplement: XML Treatment for Exechia sambai [file BDJ.9.e67134-treatment26.xml]

<!DOCTYPE tp:taxon-treatment
  PUBLIC "-//TaxonX//DTD Taxonomic Treatment Publishing DTD v0 20100105//EN" "tax-treatment-NSO.dtd">
<tp:taxon-treatment xmlns:tp="http://www.plazi.org/taxpub"><tp:treatment-meta><mixed-citation publication-type="journal"><person-group><name><surname>Lindemann</surname><given-names>Jon Peder</given-names></name><name><surname>Søli</surname><given-names>Geir</given-names></name><name><surname>Kjærandsen</surname><given-names>Jostein</given-names></name></person-group><article-title>Revision of the <italic><tp:taxon-name><tp:taxon-name-part taxon-name-part-type="genus" reg="Exechia">Exechia</tp:taxon-name-part><tp:taxon-name-part taxon-name-part-type="species" reg="parva">parva</tp:taxon-name-part></tp:taxon-name></italic> group (<tp:taxon-name><tp:taxon-name-part taxon-name-part-type="order">Diptera</tp:taxon-name-part></tp:taxon-name>: <tp:taxon-name><tp:taxon-name-part taxon-name-part-type="family">Mycetophilidae</tp:taxon-name-part></tp:taxon-name>)</article-title><source>Biodivers Data J</source><day>24</day><month>9</month><year>2021</year><volume>9</volume><pub-id pub-id-type="doi">10.3897/BDJ.9.e67134</pub-id></mixed-citation></tp:treatment-meta><tp:nomenclature><tp:taxon-name>
            <object-id xmlns:xlink="http://www.w3.org/1999/xlink" content-type="arpha" xlink:type="simple">B94D46A7-572D-50FE-8121-DDE0CCAE4D6F</object-id>
            <tp:taxon-name-part taxon-name-part-type="genus">Exechia</tp:taxon-name-part>
            <tp:taxon-name-part taxon-name-part-type="species">sambai</tp:taxon-name-part>
            <object-id xmlns:xlink="http://www.w3.org/1999/xlink" content-type="zoobank" xlink:type="simple" object-id-type="ZooBank">urn:lsid:zoobank.org:act:dad1c233-a38a-48f5-9bed-fcecc64710dd</object-id>
            <object-id xmlns:xlink="http://www.w3.org/1999/xlink" xlink:type="simple" object-id-type="Barcode of life DOI">http://dx.doi.org/10.5883/BOLD:AEA7289</object-id>
          </tp:taxon-name><tp:taxon-authority>Lindemann</tp:taxon-authority><tp:taxon-status xmlns:xlink="http://www.w3.org/1999/xlink" xlink:type="simple">sp. n.</tp:taxon-status></tp:nomenclature><tp:treatment-sec sec-type="materials"><title>Materials</title><list list-type="alpha-lower" list-content="occurrences"><list-item><p><bold>Type status:</bold><named-content xmlns:xlink="http://www.w3.org/1999/xlink" content-type="dwc:typeStatus" xlink:type="simple">Holotype</named-content>. <bold>Occurrence:</bold> catalogNumber: <named-content xmlns:xlink="http://www.w3.org/1999/xlink" content-type="dwc:catalogNumber" xlink:type="simple">TSZD-JKJ-107177</named-content>; recordedBy: <named-content xmlns:xlink="http://www.w3.org/1999/xlink" content-type="dwc:recordedBy" xlink:type="simple">J. Kjærandsen</named-content>; individualCount: <named-content xmlns:xlink="http://www.w3.org/1999/xlink" content-type="dwc:individualCount" xlink:type="simple">1</named-content>; sex: <named-content xmlns:xlink="http://www.w3.org/1999/xlink" content-type="dwc:sex" xlink:type="simple">male</named-content>; lifeStage: <named-content xmlns:xlink="http://www.w3.org/1999/xlink" content-type="dwc:lifeStage" xlink:type="simple">adult</named-content>; preparations: <named-content xmlns:xlink="http://www.w3.org/1999/xlink" content-type="dwc:preparations" xlink:type="simple">Pinned, with genitalia in glycerine in separate microvial</named-content>; <bold>Location:</bold> country: <named-content xmlns:xlink="http://www.w3.org/1999/xlink" content-type="dwc:country" xlink:type="simple">Kenya</named-content>; stateProvince: <named-content xmlns:xlink="http://www.w3.org/1999/xlink" content-type="dwc:stateProvince" xlink:type="simple">Nyeri county</named-content>; locality: <named-content xmlns:xlink="http://www.w3.org/1999/xlink" content-type="dwc:locality" xlink:type="simple">Mt. Kenya, Northern Naro Moru, Base camp at Naro Moru River Lodge</named-content>; verbatimElevation: <named-content xmlns:xlink="http://www.w3.org/1999/xlink" content-type="dwc:verbatimElevation" xlink:type="simple">3050 m</named-content>; decimalLatitude: <named-content xmlns:xlink="http://www.w3.org/1999/xlink" content-type="dwc:decimalLatitude" xlink:type="simple">-0.17028</named-content>; decimalLongitude: <named-content xmlns:xlink="http://www.w3.org/1999/xlink" content-type="dwc:decimalLongitude" xlink:type="simple">37.215</named-content>; <bold>Event:</bold> samplingProtocol: <named-content xmlns:xlink="http://www.w3.org/1999/xlink" content-type="dwc:samplingProtocol" xlink:type="simple">sweep net</named-content>; eventDate: <named-content xmlns:xlink="http://www.w3.org/1999/xlink" content-type="dwc:eventDate" xlink:type="simple">2008-08-19</named-content>; habitat: <named-content xmlns:xlink="http://www.w3.org/1999/xlink" content-type="dwc:habitat" xlink:type="simple">bamboo forest</named-content>; <bold>Record Level:</bold> institutionCode: <named-content xmlns:xlink="http://www.w3.org/1999/xlink" content-type="dwc:institutionCode" xlink:type="simple">TMU</named-content></p></list-item><list-item><p><bold>Type status:</bold><named-content xmlns:xlink="http://www.w3.org/1999/xlink" content-type="dwc:typeStatus" xlink:type="simple">Paratype</named-content>. <bold>Occurrence:</bold> catalogNumber: <named-content xmlns:xlink="http://www.w3.org/1999/xlink" content-type="dwc:catalogNumber" xlink:type="simple">TSZD-JKJ-107178</named-content>; recordedBy: <named-content xmlns:xlink="http://www.w3.org/1999/xlink" content-type="dwc:recordedBy" xlink:type="simple">J. Kjærandsen</named-content>; individualCount: <named-content xmlns:xlink="http://www.w3.org/1999/xlink" content-type="dwc:individualCount" xlink:type="simple">1</named-content>; sex: <named-content xmlns:xlink="http://www.w3.org/1999/xlink" content-type="dwc:sex" xlink:type="simple">female</named-content>; lifeStage: <named-content xmlns:xlink="http://www.w3.org/1999/xlink" content-type="dwc:lifeStage" xlink:type="simple">adult</named-content>; preparations: <named-content xmlns:xlink="http://www.w3.org/1999/xlink" content-type="dwc:preparations" xlink:type="simple">Pinned, with genitalia in glycerine in separate microvial</named-content>; <bold>Location:</bold> country: <named-content xmlns:xlink="http://www.w3.org/1999/xlink" content-type="dwc:country" xlink:type="simple">Kenya</named-content>; stateProvince: <named-content xmlns:xlink="http://www.w3.org/1999/xlink" content-type="dwc:stateProvince" xlink:type="simple">Nyeri county</named-content>; locality: <named-content xmlns:xlink="http://www.w3.org/1999/xlink" content-type="dwc:locality" xlink:type="simple">Mt. Kenya, Northern Naro Moru, Base camp at Naro Moru River Lodge</named-content>; verbatimElevation: <named-content xmlns:xlink="http://www.w3.org/1999/xlink" content-type="dwc:verbatimElevation" xlink:type="simple">3050 m</named-content>; decimalLatitude: <named-content xmlns:xlink="http://www.w3.org/1999/xlink" content-type="dwc:decimalLatitude" xlink:type="simple">-0.17028</named-content>; decimalLongitude: <named-content xmlns:xlink="http://www.w3.org/1999/xlink" content-type="dwc:decimalLongitude" xlink:type="simple">37.215</named-content>; <bold>Event:</bold> samplingProtocol: <named-content xmlns:xlink="http://www.w3.org/1999/xlink" content-type="dwc:samplingProtocol" xlink:type="simple">sweep net</named-content>; eventDate: <named-content xmlns:xlink="http://www.w3.org/1999/xlink" content-type="dwc:eventDate" xlink:type="simple">2008-08-19</named-content>; habitat: <named-content xmlns:xlink="http://www.w3.org/1999/xlink" content-type="dwc:habitat" xlink:type="simple">bamboo forest</named-content>; <bold>Record Level:</bold> institutionCode: <named-content xmlns:xlink="http://www.w3.org/1999/xlink" content-type="dwc:institutionCode" xlink:type="simple">TMU</named-content></p></list-item><list-item><p><bold>Type status:</bold><named-content xmlns:xlink="http://www.w3.org/1999/xlink" content-type="dwc:typeStatus" xlink:type="simple">Paratype</named-content>. <bold>Occurrence:</bold> catalogNumber: <named-content xmlns:xlink="http://www.w3.org/1999/xlink" content-type="dwc:catalogNumber" xlink:type="simple">TSZD-JKJ-107176</named-content>; recordedBy: <named-content xmlns:xlink="http://www.w3.org/1999/xlink" content-type="dwc:recordedBy" xlink:type="simple">J. Kjærandsen</named-content>; individualCount: <named-content xmlns:xlink="http://www.w3.org/1999/xlink" content-type="dwc:individualCount" xlink:type="simple">1</named-content>; sex: <named-content xmlns:xlink="http://www.w3.org/1999/xlink" content-type="dwc:sex" xlink:type="simple">male</named-content>; lifeStage: <named-content xmlns:xlink="http://www.w3.org/1999/xlink" content-type="dwc:lifeStage" xlink:type="simple">adult</named-content>; preparations: <named-content xmlns:xlink="http://www.w3.org/1999/xlink" content-type="dwc:preparations" xlink:type="simple">Pinned, with genitalia in glycerine in separate microvial</named-content>; <bold>Location:</bold> country: <named-content xmlns:xlink="http://www.w3.org/1999/xlink" content-type="dwc:country" xlink:type="simple">Kenya</named-content>; stateProvince: <named-content xmlns:xlink="http://www.w3.org/1999/xlink" content-type="dwc:stateProvince" xlink:type="simple">Nyeri county</named-content>; locality: <named-content xmlns:xlink="http://www.w3.org/1999/xlink" content-type="dwc:locality" xlink:type="simple">Mt. Kenya, Northern Naro Moru, Base camp at Naro Moru River Lodge</named-content>; verbatimElevation: <named-content xmlns:xlink="http://www.w3.org/1999/xlink" content-type="dwc:verbatimElevation" xlink:type="simple">3050 m</named-content>; decimalLatitude: <named-content xmlns:xlink="http://www.w3.org/1999/xlink" content-type="dwc:decimalLatitude" xlink:type="simple">-0.17028</named-content>; decimalLongitude: <named-content xmlns:xlink="http://www.w3.org/1999/xlink" content-type="dwc:decimalLongitude" xlink:type="simple">37.215</named-content>; <bold>Event:</bold> samplingProtocol: <named-content xmlns:xlink="http://www.w3.org/1999/xlink" content-type="dwc:samplingProtocol" xlink:type="simple">sweep net</named-content>; eventDate: <named-content xmlns:xlink="http://www.w3.org/1999/xlink" content-type="dwc:eventDate" xlink:type="simple">2008-08-19</named-content>; habitat: <named-content xmlns:xlink="http://www.w3.org/1999/xlink" content-type="dwc:habitat" xlink:type="simple">bamboo forest</named-content>; <bold>Record Level:</bold> institutionCode: <named-content xmlns:xlink="http://www.w3.org/1999/xlink" content-type="dwc:institutionCode" xlink:type="simple">TMU</named-content></p></list-item></list></tp:treatment-sec><tp:treatment-sec sec-type="Description"><title>Description</title><p>Male (n = 2): Body length 3.3-3.4 mm. Wing length 2.8-2.9 mm. <bold>Colouration</bold> (Dry specimen). Head and face brown; clypeus pale brown; labellum yellow; palpus yellow to whitish-yellow. Antenna with scape and pedicel yellow; flagellum pale brown to brown, basal half of first flagellomere pale. Thorax with scutum pale brown, anterior and lateral margin slightly paler; lateral sclerites and propleura pale brown; halteres whitish-yellow. Legs whitish-yellow. Abdomen brown. Terminalia yellow. <bold>Head</bold>. Frons and vertex covered with pale setae. Clypeus covered with 13-16 pale setae, evenly distributed. Antenna long, 2.0-2.25 times as long as length from vertex to ventral margin of clypeus; flagellomeres longer than broad, with sixth flagellomere 1.2-1.3 times as long as wide. <bold>Thorax</bold>. Scutum covered with short, pale setae. <bold>Legs</bold>. Fore leg with tibia 0.91-0.95 times as long as first tarsomere. Mid-tibia with 22-23 anterior, 3-5 posterodorsal, 5-7 posterior and 2-4 posteroventral bristles. Hind tibia with 6-8 anterodorsal, 4 posterodorsal and 3-5 posterior bristles. <bold>Wings</bold>. Vein r-m 2.75-3 times longer than stem of M-fork. <bold>Abdomen.</bold> Tergites covered with pale setae. <bold>Terminalia</bold> (Fig. <xref ref-type="fig" rid="F6407888">34</xref><xref ref-type="fig" rid="F6407893">a</xref>, <xref ref-type="fig" rid="F6407894">b</xref>, <xref ref-type="fig" rid="F6407895">c</xref>). Each part of divided tergite IX apically with about 6 setae, most apical seta stout. Gonocoxites (Fig. <xref ref-type="fig" rid="F6407888">34</xref><xref ref-type="fig" rid="F6407893">a</xref>, <xref ref-type="fig" rid="F6407894">b</xref>) with setae on apicoventral margin elongate, reaching far beyond GL apex. GL apex with 2 setae (Fig. <xref ref-type="fig" rid="F6407888">34</xref><xref ref-type="fig" rid="F6407893">a</xref>, <xref ref-type="fig" rid="F6407894">b</xref>). Aedaegal guides acuminate (Fig. <xref ref-type="fig" rid="F6407888">34</xref><xref ref-type="fig" rid="F6407893">a</xref>). Hypandrium covered with about 11 setae, with apical pair elongate, reaching far beyond GL apex (Fig. <xref ref-type="fig" rid="F6407888">34</xref><xref ref-type="fig" rid="F6407893">a</xref>, <xref ref-type="fig" rid="F6407894">b</xref>). Hypandrial lobe with each branch short, evenly tapered, apex acute (Fig. <xref ref-type="fig" rid="F6407888">34</xref><xref ref-type="fig" rid="F6407893">a</xref>). Gonostylus (Fig. <xref ref-type="fig" rid="F6407888">34</xref><xref ref-type="fig" rid="F6407895">c</xref>) with DB short and squared; about 2 times longer than broad; apico-internal corner acuminate, extended apico-interiorly; apico-exterior corner forming rounded lobe, extended apico-exteriorly; apical margin emarginate; dorsal side evenly covered with setae, except on apical third; VB apically acuminate, with 2 setae, most apical seta on apex. IB apically rounded; apically with 3 setae close to apex. MB apically curved interiorly with apex acute; apically with 2 small setae.</p><p>Female: Body length 3.5 mm. Wing length 3.2 mm. <bold>Colouration</bold> (Dry specimen). Head, face and clypeus brown; labellum and palpus yellow. Antenna with scape and pedicel yellow; flagellum pale brown, basal part of first flagellomere pale. Thorax with scutum, lateral sclerites and propleura pale brown; halteres whitish-yellow. Legs whitish-yellow. Abdomen brown, tergites I-IV with pale lateral areas. Terminalia yellow. <bold>Head</bold>. Frons and vertex covered with short pale setae. Clypeus covered with pale setae, evenly distributed. Antenna 2 times as long as length from vertex to ventral margin of clypeus. <bold>Thorax</bold>. Scutum covered with short pale setae. <bold>Legs</bold>. Fore leg with tibia 0.92 times as long as first tarsomere. Mid-tibia with 24 anterior, 4 posterodorsal, 8 posterior and 3 posteroventral bristles. Hind tibia with 8 anterodorsal, 5 posterodorsal and 4 posterior bristles. <bold>Wings</bold>. Vein r-m 2.9 times longer than stem of M-fork. <bold>Abdomen.</bold> Tergites covered with dark brown setae. <bold>Terminalia</bold> (Fig. <xref ref-type="fig" rid="F6407888">34</xref><xref ref-type="fig" rid="F6407896">d</xref>, <xref ref-type="fig" rid="F6407897">e</xref>). Cerci with length of apical segment about two-thirds of basal segment. Tergite VIII with apicolateral margin weakly curved. Sternite VII with apicoventral margin acuminate. Sternite VIII (Fig. <xref ref-type="fig" rid="F6407888">34</xref><xref ref-type="fig" rid="F6407896">d</xref>) in ventral view square shaped, equally broad along most of length, except abruptly tapered apical part; two large bare areas extending into basal part of setae cover; hypogynal valves separated by wide cleft with depth about one-seventh of sternite VIII length; apical seta about 0.6 of sternite VIII length. Gonapophysis IX (Fig. <xref ref-type="fig" rid="F6407888">34</xref><xref ref-type="fig" rid="F6407897">e</xref>) with basolateral part abruptly expanded forming distally projecting lobe; spermathecal eminence weakly trilobed.</p></tp:treatment-sec><tp:treatment-sec sec-type="Diagnosis"><title>Diagnosis</title><p>Distinguished from <italic><tp:taxon-name><tp:taxon-name-part taxon-name-part-type="genus" reg="Exechia">E.</tp:taxon-name-part><tp:taxon-name-part taxon-name-part-type="species" reg="penicillata">penicillata</tp:taxon-name-part></tp:taxon-name></italic> in having the dorsal gonostylus branch 2 times longer than broad and with the apico-external corner extended into a rounded lobe (Fig. <xref ref-type="fig" rid="F6407888">34</xref><xref ref-type="fig" rid="F6407895">c</xref>); from <italic><tp:taxon-name><tp:taxon-name-part taxon-name-part-type="genus" reg="Exechia">E.</tp:taxon-name-part><tp:taxon-name-part taxon-name-part-type="species" reg="ashleyi">ashleyi</tp:taxon-name-part></tp:taxon-name></italic> in having the dorsal gonostylus branch with apico-internal corner extended and acuminate (Fig. <xref ref-type="fig" rid="F6407888">34</xref><xref ref-type="fig" rid="F6407895">c</xref>) and the gonocoxites with setae on apicoventral margin reaching far beyond the gonocoxal lobe apex (Fig. <xref ref-type="fig" rid="F6407888">34</xref><xref ref-type="fig" rid="F6407893">a</xref>, <xref ref-type="fig" rid="F6407894">b</xref>); from <italic><tp:taxon-name><tp:taxon-name-part taxon-name-part-type="genus" reg="Exechia">E.</tp:taxon-name-part><tp:taxon-name-part taxon-name-part-type="species" reg="burundiensis">burundiensis</tp:taxon-name-part></tp:taxon-name></italic> in having the dorsal gonostylus branch apically emarginate (Fig. <xref ref-type="fig" rid="F6407888">34</xref><xref ref-type="fig" rid="F6407895">c</xref>) and the gonocoxal lobes with apical setae parallel, not splaying (Fig. <xref ref-type="fig" rid="F6407888">34</xref><xref ref-type="fig" rid="F6407893">a</xref>, <xref ref-type="fig" rid="F6407894">b</xref>); from <italic><tp:taxon-name><tp:taxon-name-part taxon-name-part-type="genus" reg="Exechia">E.</tp:taxon-name-part><tp:taxon-name-part taxon-name-part-type="species" reg="afroparva">afroparva</tp:taxon-name-part></tp:taxon-name></italic> in having the gonocoxal lobes with parallel ventral margins (Fig. <xref ref-type="fig" rid="F6407888">34</xref><xref ref-type="fig" rid="F6407893">a</xref>, <xref ref-type="fig" rid="F6407894">b</xref>); from other species in the <italic><tp:taxon-name><tp:taxon-name-part taxon-name-part-type="genus" reg="Exechia">E.</tp:taxon-name-part><tp:taxon-name-part taxon-name-part-type="species" reg="parva">parva</tp:taxon-name-part></tp:taxon-name></italic> group in having the internal branch of the gonostylus with 3 setae close to the apex (Fig. <xref ref-type="fig" rid="F6407888">34</xref><xref ref-type="fig" rid="F6407895">c</xref>).</p></tp:treatment-sec><tp:treatment-sec sec-type="Etymology"><title>Etymology</title><p>Named in honour of the contemporary artist and painter Chéri Samba, relating to the shape of the internal lobe of the gonostylus, resembling a paintbrush.</p></tp:treatment-sec><tp:treatment-sec sec-type="Distribution"><title>Distribution</title><p>Afrotropical, Kenya (Fig. <xref ref-type="fig" rid="F6415645">4</xref>)</p></tp:treatment-sec><tp:treatment-sec sec-type="Biology"><title>Biology</title><p>Adult collected in bamboo forest (3050 m a.s.l.)</p></tp:treatment-sec><tp:treatment-sec><!--Section generated to contain objects referenced in tp:taxon-treatment.--><fig-group id="F6407888" position="float" orientation="portrait"><caption><p><italic><tp:taxon-name><tp:taxon-name-part taxon-name-part-type="genus" reg="Exechia">Exechia</tp:taxon-name-part><tp:taxon-name-part taxon-name-part-type="species" reg="sambai">sambai</tp:taxon-name-part></tp:taxon-name></italic> sp. n.</p></caption><fig id="F6407893" position="float" orientation="portrait"><object-id xmlns:xlink="http://www.w3.org/1999/xlink" content-type="arpha" xlink:type="simple">E7B83CE6-9817-5DC2-A358-5D5ED1C50222</object-id><object-id xmlns:xlink="http://www.w3.org/1999/xlink" content-type="doi" xlink:type="simple">10.3897/BDJ.9.e67134.figure34a</object-id><label>Figure 34a.</label><caption><p>Male terminalia ventral view. Left gonocoxal setae and right gonostylus not drawn. Scale = 50 μm.</p></caption><graphic xmlns:xlink="http://www.w3.org/1999/xlink" xlink:href="bdj-09-e67134-g034_a.jpg" xlink:type="simple" position="float" orientation="portrait" id="oo_482394.jpg"><uri content-type="original_file" xlink:type="simple">https://binary.pensoft.net/fig/482394</uri></graphic></fig><fig id="F6407894" position="float" orientation="portrait"><object-id xmlns:xlink="http://www.w3.org/1999/xlink" content-type="arpha" xlink:type="simple">65DA770E-8DA0-505A-9A13-03AA7FB6100B</object-id><object-id xmlns:xlink="http://www.w3.org/1999/xlink" content-type="doi" xlink:type="simple">10.3897/BDJ.9.e67134.figure34b</object-id><label>Figure 34b.</label><caption><p>Male terminalia ventral view. Photo.</p></caption><graphic xmlns:xlink="http://www.w3.org/1999/xlink" xlink:href="bdj-09-e67134-g034_b.jpg" xlink:type="simple" position="float" orientation="portrait" id="oo_482395.jpg"><uri content-type="original_file" xlink:type="simple">https://binary.pensoft.net/fig/482395</uri></graphic></fig><fig id="F6407895" position="float" orientation="portrait"><object-id xmlns:xlink="http://www.w3.org/1999/xlink" content-type="arpha" xlink:type="simple">0B7CE14F-FBD7-59E9-8760-3266EF204835</object-id><object-id xmlns:xlink="http://www.w3.org/1999/xlink" content-type="doi" xlink:type="simple">10.3897/BDJ.9.e67134.figure34c</object-id><label>Figure 34c.</label><caption><p>Male right gonostylus with: <bold>i</bold> dorsal branch, <bold>ii</bold> internal branch, <bold>iii</bold> medial branch and <bold>iv</bold> ventral branch separated. Scale = 50 μm.</p></caption><graphic xmlns:xlink="http://www.w3.org/1999/xlink" xlink:href="bdj-09-e67134-g034_c.jpg" xlink:type="simple" position="float" orientation="portrait" id="oo_482396.jpg"><uri content-type="original_file" xlink:type="simple">https://binary.pensoft.net/fig/482396</uri></graphic></fig><fig id="F6407896" position="float" orientation="portrait"><object-id xmlns:xlink="http://www.w3.org/1999/xlink" content-type="arpha" xlink:type="simple">E6042888-A1C6-59F0-9545-C34ED208F7C5</object-id><object-id xmlns:xlink="http://www.w3.org/1999/xlink" content-type="doi" xlink:type="simple">10.3897/BDJ.9.e67134.figure34d</object-id><label>Figure 34d.</label><caption><p>Female sternite VIII ventral view. Setae on left half not drawn. Red arrow indicates bare area. Scale = 50 μm.</p></caption><graphic xmlns:xlink="http://www.w3.org/1999/xlink" xlink:href="bdj-09-e67134-g034_d.jpg" xlink:type="simple" position="float" orientation="portrait" id="oo_482397.jpg"><uri content-type="original_file" xlink:type="simple">https://binary.pensoft.net/fig/482397</uri></graphic></fig><fig id="F6407897" position="float" orientation="portrait"><object-id xmlns:xlink="http://www.w3.org/1999/xlink" content-type="arpha" xlink:type="simple">B7BC47E4-1279-555D-9C21-4E05B784672C</object-id><object-id xmlns:xlink="http://www.w3.org/1999/xlink" content-type="doi" xlink:type="simple">10.3897/BDJ.9.e67134.figure34e</object-id><label>Figure 34e.</label><caption><p>Female gonapophysis IX and spermathecal eminence in ventral view. Red arrow indicates distally expanded basolateral part. <bold>Abbreviations</bold>: sp e = spermathecal eminence.</p></caption><graphic xmlns:xlink="http://www.w3.org/1999/xlink" xlink:href="bdj-09-e67134-g034_e.jpg" xlink:type="simple" position="float" orientation="portrait" id="oo_482398.jpg"><uri content-type="original_file" xlink:type="simple">https://binary.pensoft.net/fig/482398</uri></graphic></fig></fig-group><fig id="F6407893" position="float" orientation="portrait"><object-id xmlns:xlink="http://www.w3.org/1999/xlink" content-type="arpha" xlink:type="simple">E7B83CE6-9817-5DC2-A358-5D5ED1C50222</object-id><object-id xmlns:xlink="http://www.w3.org/1999/xlink" content-type="doi" xlink:type="simple">10.3897/BDJ.9.e67134.figure34a</object-id><label>Figure 34a.</label><caption><p>Male terminalia ventral view. Left gonocoxal setae and right gonostylus not drawn. Scale = 50 μm.</p></caption><graphic xmlns:xlink="http://www.w3.org/1999/xlink" xlink:href="bdj-09-e67134-g034_a.jpg" xlink:type="simple" position="float" orientation="portrait" id="oo_482394.jpg"><uri content-type="original_file" xlink:type="simple">https://binary.pensoft.net/fig/482394</uri></graphic></fig><fig id="F6407894" position="float" orientation="portrait"><object-id xmlns:xlink="http://www.w3.org/1999/xlink" content-type="arpha" xlink:type="simple">65DA770E-8DA0-505A-9A13-03AA7FB6100B</object-id><object-id xmlns:xlink="http://www.w3.org/1999/xlink" content-type="doi" xlink:type="simple">10.3897/BDJ.9.e67134.figure34b</object-id><label>Figure 34b.</label><caption><p>Male terminalia ventral view. Photo.</p></caption><graphic xmlns:xlink="http://www.w3.org/1999/xlink" xlink:href="bdj-09-e67134-g034_b.jpg" xlink:type="simple" position="float" orientation="portrait" id="oo_482395.jpg"><uri content-type="original_file" xlink:type="simple">https://binary.pensoft.net/fig/482395</uri></graphic></fig><fig id="F6407895" position="float" orientation="portrait"><object-id xmlns:xlink="http://www.w3.org/1999/xlink" content-type="arpha" xlink:type="simple">0B7CE14F-FBD7-59E9-8760-3266EF204835</object-id><object-id xmlns:xlink="http://www.w3.org/1999/xlink" content-type="doi" xlink:type="simple">10.3897/BDJ.9.e67134.figure34c</object-id><label>Figure 34c.</label><caption><p>Male right gonostylus with: <bold>i</bold> dorsal branch, <bold>ii</bold> internal branch, <bold>iii</bold> medial branch and <bold>iv</bold> ventral branch separated. Scale = 50 μm.</p></caption><graphic xmlns:xlink="http://www.w3.org/1999/xlink" xlink:href="bdj-09-e67134-g034_c.jpg" xlink:type="simple" position="float" orientation="portrait" id="oo_482396.jpg"><uri content-type="original_file" xlink:type="simple">https://binary.pensoft.net/fig/482396</uri></graphic></fig><fig id="F6407896" position="float" orientation="portrait"><object-id xmlns:xlink="http://www.w3.org/1999/xlink" content-type="arpha" xlink:type="simple">E6042888-A1C6-59F0-9545-C34ED208F7C5</object-id><object-id xmlns:xlink="http://www.w3.org/1999/xlink" content-type="doi" xlink:type="simple">10.3897/BDJ.9.e67134.figure34d</object-id><label>Figure 34d.</label><caption><p>Female sternite VIII ventral view. Setae on left half not drawn. Red arrow indicates bare area. Scale = 50 μm.</p></caption><graphic xmlns:xlink="http://www.w3.org/1999/xlink" xlink:href="bdj-09-e67134-g034_d.jpg" xlink:type="simple" position="float" orientation="portrait" id="oo_482397.jpg"><uri content-type="original_file" xlink:type="simple">https://binary.pensoft.net/fig/482397</uri></graphic></fig><fig id="F6407897" position="float" orientation="portrait"><object-id xmlns:xlink="http://www.w3.org/1999/xlink" content-type="arpha" xlink:type="simple">B7BC47E4-1279-555D-9C21-4E05B784672C</object-id><object-id xmlns:xlink="http://www.w3.org/1999/xlink" content-type="doi" xlink:type="simple">10.3897/BDJ.9.e67134.figure34e</object-id><label>Figure 34e.</label><caption><p>Female gonapophysis IX and spermathecal eminence in ventral view. Red arrow indicates distally expanded basolateral part. <bold>Abbreviations</bold>: sp e = spermathecal eminence.</p></caption><graphic xmlns:xlink="http://www.w3.org/1999/xlink" xlink:href="bdj-09-e67134-g034_e.jpg" xlink:type="simple" position="float" orientation="portrait" id="oo_482398.jpg"><uri content-type="original_file" xlink:type="simple">https://binary.pensoft.net/fig/482398</uri></graphic></fig><fig id="F6415645" position="float" orientation="portrait"><object-id xmlns:xlink="http://www.w3.org/1999/xlink" content-type="arpha" xlink:type="simple">CABCBF2F-16CB-55CC-923D-E132A38B2478</object-id><object-id xmlns:xlink="http://www.w3.org/1999/xlink" content-type="doi" xlink:type="simple">10.3897/BDJ.9.e67134.figure4</object-id><label>Figure 4.</label><caption><p>Distribution map of species in the <italic><tp:taxon-name><tp:taxon-name-part taxon-name-part-type="genus" reg="Exechia">E.</tp:taxon-name-part><tp:taxon-name-part taxon-name-part-type="species" reg="parva">parva</tp:taxon-name-part></tp:taxon-name></italic> group occurring in the Afrotropical Region, based on localities from studied material, type material and DNA barcoded material. Different species are represented by individual colours. Altitudes are indicated in shades from grey (lowland) to white (mountains).</p></caption><graphic xmlns:xlink="http://www.w3.org/1999/xlink" xlink:href="bdj-09-e67134-g004.jpg" position="float" id="oo_518386.jpg" orientation="portrait" xlink:type="simple"><uri content-type="original_file" xlink:type="simple">https://binary.pensoft.net/fig/518386</uri></graphic></fig></tp:treatment-sec></tp:taxon-treatment>
