# Supplementary material for: Revision of the Exechiaparva group (Diptera: Mycetophilidae)
Source: Biodivers Data J. 2021 Sep 24;9:e67134. doi: 10.3897/BDJ.9.e67134 (PMC8486760; doi:10.3897/BDJ.9.e67134)
Supplement: XML Treatment for Exechia serrae [file BDJ.9.e67134-treatment27.xml]

<!DOCTYPE tp:taxon-treatment
  PUBLIC "-//TaxonX//DTD Taxonomic Treatment Publishing DTD v0 20100105//EN" "tax-treatment-NSO.dtd">
<tp:taxon-treatment xmlns:tp="http://www.plazi.org/taxpub"><tp:treatment-meta><mixed-citation publication-type="journal"><person-group><name><surname>Lindemann</surname><given-names>Jon Peder</given-names></name><name><surname>Søli</surname><given-names>Geir</given-names></name><name><surname>Kjærandsen</surname><given-names>Jostein</given-names></name></person-group><article-title>Revision of the <italic><tp:taxon-name><tp:taxon-name-part taxon-name-part-type="genus" reg="Exechia">Exechia</tp:taxon-name-part><tp:taxon-name-part taxon-name-part-type="species" reg="parva">parva</tp:taxon-name-part></tp:taxon-name></italic> group (<tp:taxon-name><tp:taxon-name-part taxon-name-part-type="order">Diptera</tp:taxon-name-part></tp:taxon-name>: <tp:taxon-name><tp:taxon-name-part taxon-name-part-type="family">Mycetophilidae</tp:taxon-name-part></tp:taxon-name>)</article-title><source>Biodivers Data J</source><day>24</day><month>9</month><year>2021</year><volume>9</volume><pub-id pub-id-type="doi">10.3897/BDJ.9.e67134</pub-id></mixed-citation></tp:treatment-meta><tp:nomenclature><tp:taxon-name>
            <object-id xmlns:xlink="http://www.w3.org/1999/xlink" content-type="arpha" xlink:type="simple">C2B55C9C-16E2-5669-959F-877443CDBF62</object-id>
            <tp:taxon-name-part taxon-name-part-type="genus">Exechia</tp:taxon-name-part>
            <tp:taxon-name-part taxon-name-part-type="species">serrae</tp:taxon-name-part>
            <object-id xmlns:xlink="http://www.w3.org/1999/xlink" content-type="zoobank" xlink:type="simple" object-id-type="ZooBank">urn:lsid:zoobank.org:act:2e0af56c-4573-474e-aa12-f18ba98c3ea9</object-id>
          </tp:taxon-name><tp:taxon-authority>Lindemann</tp:taxon-authority><tp:taxon-status xmlns:xlink="http://www.w3.org/1999/xlink" xlink:type="simple">sp. n.</tp:taxon-status></tp:nomenclature><tp:treatment-sec sec-type="materials"><title>Materials</title><list list-type="alpha-lower" list-content="occurrences"><list-item><p><bold>Type status:</bold><named-content xmlns:xlink="http://www.w3.org/1999/xlink" content-type="dwc:typeStatus" xlink:type="simple">Holotype</named-content>. <bold>Occurrence:</bold> catalogNumber: <named-content xmlns:xlink="http://www.w3.org/1999/xlink" content-type="dwc:catalogNumber" xlink:type="simple">TSZD-JKJ-111561</named-content>; recordedBy: <named-content xmlns:xlink="http://www.w3.org/1999/xlink" content-type="dwc:recordedBy" xlink:type="simple">A. Nakanishi</named-content>; individualCount: <named-content xmlns:xlink="http://www.w3.org/1999/xlink" content-type="dwc:individualCount" xlink:type="simple">1</named-content>; sex: <named-content xmlns:xlink="http://www.w3.org/1999/xlink" content-type="dwc:sex" xlink:type="simple">male</named-content>; lifeStage: <named-content xmlns:xlink="http://www.w3.org/1999/xlink" content-type="dwc:lifeStage" xlink:type="simple">adult</named-content>; preparations: <named-content xmlns:xlink="http://www.w3.org/1999/xlink" content-type="dwc:preparations" xlink:type="simple">Pinned, with genitalia in glycerine in separate microvial</named-content>; <bold>Location:</bold> country: <named-content xmlns:xlink="http://www.w3.org/1999/xlink" content-type="dwc:country" xlink:type="simple">Nepal</named-content>; stateProvince: <named-content xmlns:xlink="http://www.w3.org/1999/xlink" content-type="dwc:stateProvince" xlink:type="simple">Gandaki Pradesh</named-content>; county: <named-content xmlns:xlink="http://www.w3.org/1999/xlink" content-type="dwc:county" xlink:type="simple">Myagdi District</named-content>; locality: <named-content xmlns:xlink="http://www.w3.org/1999/xlink" content-type="dwc:locality" xlink:type="simple">Mudi, Dobang Kharka</named-content>; verbatimElevation: <named-content xmlns:xlink="http://www.w3.org/1999/xlink" content-type="dwc:verbatimElevation" xlink:type="simple">2400 m</named-content>; decimalLatitude: <named-content xmlns:xlink="http://www.w3.org/1999/xlink" content-type="dwc:decimalLatitude" xlink:type="simple">28.6000</named-content>; decimalLongitude: <named-content xmlns:xlink="http://www.w3.org/1999/xlink" content-type="dwc:decimalLongitude" xlink:type="simple">83.4000</named-content>; <bold>Event:</bold> eventDate: <named-content xmlns:xlink="http://www.w3.org/1999/xlink" content-type="dwc:eventDate" xlink:type="simple">1971-10-23</named-content>; <bold>Record Level:</bold> institutionCode: <named-content xmlns:xlink="http://www.w3.org/1999/xlink" content-type="dwc:institutionCode" xlink:type="simple">KUEC</named-content></p></list-item></list></tp:treatment-sec><tp:treatment-sec sec-type="Description"><title>Description</title><p>Male: Body length 3.5 mm. Wing length 3.2 mm. <bold>Colouration</bold> (Dry specimen). Head, face and clypeus brown; labellum and palpus yellow. Antenna with scape and pedicel yellow; flagellum brown. Scutum and lateral sclerites pale brown; propleura yellow; halteres whitish-yellow. Legs whitish-yellow. Abdomen dark brown, tergites II-III with a lateral pale area. Terminalia yellow. <bold>Head</bold>. Frons and vertex covered with short pale setae. Clypeus covered with pale setae. Antenna 2 times as long as length from vertex to ventral margin of clypeus; flagellomeres longer than broad, with sixth flagellomere 1.4 times as long as wide. <bold>Thorax</bold>. Scutum covered with short, pale setae. <bold>Legs</bold>. Fore leg with tibia 0.78 times as long as first tarsomere. Mid-tibia with 18 anterior, 4 posterodorsal, 10 posterior and 4 posteroventral bristles. Hind tibia with 8 anterodorsal, 3 posterodorsal and 4 posterior bristles. <bold>Wings</bold>. Vein r-m 3.7 times longer than stem of M-fork. <bold>Abdomen.</bold> Tergites covered with pale setae. <bold>Terminalia</bold> (Fig. <xref ref-type="fig" rid="F6407912">35</xref>). Each part of divided tergite IX apically with about 3 setae, 2 most apical setae stout. GL (Fig. <xref ref-type="fig" rid="F6407912">35</xref><xref ref-type="fig" rid="F6407917">a</xref>, <xref ref-type="fig" rid="F6407918">b</xref>) with entire length covered with setae; apex with 2 setae. Aedaegal guides elongate and spathulate (Fig. <xref ref-type="fig" rid="F6407912">35</xref><xref ref-type="fig" rid="F6407917">a</xref>). Hypandrium (Fig. <xref ref-type="fig" rid="F6407912">35</xref><xref ref-type="fig" rid="F6407917">a</xref>, <xref ref-type="fig" rid="F6407918">b</xref>) strongly extended distally, forming large lobe that reaches far beyond apicoventral gonocoxal margin; covered with about 12 setae, with apical pair stout and reaching far beyond the level of the GL apex. Hypandrial lobe with each branch elongate, narrow, evenly tapered, apex acute (Fig. <xref ref-type="fig" rid="F6407912">35</xref><xref ref-type="fig" rid="F6407917">a</xref>). Gonostylus (Fig. <xref ref-type="fig" rid="F6407912">35</xref><xref ref-type="fig" rid="F6407919">c</xref>) with DB forming slender distally projecting baso-external lobe; basal part squared, abruptly tapered distally, apical part slender elongate, apex somewhat spathulate; basodorsal part evenly covered with setae; baso-external lobe with 2 apical setae, one on apex. VB small, apex rounded, with 3 setae, 2 most apical setae close to apex. IB with apical half slender, apex forming hyaline membranous area; apically with 1 seta close to apex and row of 3 setae on shelf one-third from apex. MB large, elongate; internal margin with few large teeth; apically hollowed with small seta within hollow area close to apex.</p><p>Female: Unknown.</p></tp:treatment-sec><tp:treatment-sec sec-type="Diagnosis"><title>Diagnosis</title><p>Distinguished from <italic><tp:taxon-name><tp:taxon-name-part taxon-name-part-type="genus" reg="Exechia">E.</tp:taxon-name-part><tp:taxon-name-part taxon-name-part-type="species" reg="columna">columna</tp:taxon-name-part></tp:taxon-name></italic> in having the gonocoxal lobes not reaching beyond the apical hypandrial setae (Fig. <xref ref-type="fig" rid="F6407912">35</xref><xref ref-type="fig" rid="F6407917">a</xref>, <xref ref-type="fig" rid="F6407918">b</xref>) and the medial gonostylus branch with internal margin forming several large teeth (Fig. <xref ref-type="fig" rid="F6407912">35</xref><xref ref-type="fig" rid="F6407919">c</xref>); from other species in the <italic><tp:taxon-name><tp:taxon-name-part taxon-name-part-type="genus" reg="Exechia">E.</tp:taxon-name-part><tp:taxon-name-part taxon-name-part-type="species" reg="parva">parva</tp:taxon-name-part></tp:taxon-name></italic> group by the hypandrium forming a distally-extended lobe that reaches far beyond apicoventral gonocoxal margin (Fig. <xref ref-type="fig" rid="F6407912">35</xref><xref ref-type="fig" rid="F6407917">a</xref>, <xref ref-type="fig" rid="F6407918">b</xref>) and the dorsal gonostylus branch forming a baso-external lobe with two apical setae (Fig. <xref ref-type="fig" rid="F6407912">35</xref><xref ref-type="fig" rid="F6407919">c</xref>).</p></tp:treatment-sec><tp:treatment-sec sec-type="Etymology"><title>Etymology</title><p>From Latin <italic>serra</italic>, saw, relating to the shape of the medial lobe of the gonostylus.</p></tp:treatment-sec><tp:treatment-sec sec-type="Distribution"><title>Distribution</title><p>Oriental, Nepal (Fig. <xref ref-type="fig" rid="F6415665">19</xref>).</p></tp:treatment-sec><tp:treatment-sec sec-type="Biology"><title>Biology</title><p>Adult collected in the eastern Himalayas (2500 m a.s.l.).</p></tp:treatment-sec><tp:treatment-sec><!--Section generated to contain objects referenced in tp:taxon-treatment.--><fig-group id="F6407912" position="float" orientation="portrait"><caption><p><italic><tp:taxon-name><tp:taxon-name-part taxon-name-part-type="genus" reg="Exechia">Exechia</tp:taxon-name-part><tp:taxon-name-part taxon-name-part-type="species" reg="serrae">serrae</tp:taxon-name-part></tp:taxon-name></italic> sp. n., male terminalia.</p></caption><fig id="F6407917" position="float" orientation="portrait"><object-id xmlns:xlink="http://www.w3.org/1999/xlink" content-type="arpha" xlink:type="simple">45F33DAB-4A08-5F31-A766-E5212FF34924</object-id><object-id xmlns:xlink="http://www.w3.org/1999/xlink" content-type="doi" xlink:type="simple">10.3897/BDJ.9.e67134.figure35a</object-id><label>Figure 35a.</label><caption><p>Ventral view. Right gonostylus and setae on left gonocoxite not drawn. Scale = 50 μm.</p></caption><graphic xmlns:xlink="http://www.w3.org/1999/xlink" xlink:href="bdj-09-e67134-g035_a.jpg" xlink:type="simple" position="float" orientation="portrait" id="oo_482403.jpg"><uri content-type="original_file" xlink:type="simple">https://binary.pensoft.net/fig/482403</uri></graphic></fig><fig id="F6407918" position="float" orientation="portrait"><object-id xmlns:xlink="http://www.w3.org/1999/xlink" content-type="arpha" xlink:type="simple">5ED5F557-C653-50B4-B31A-6D0B4618D271</object-id><object-id xmlns:xlink="http://www.w3.org/1999/xlink" content-type="doi" xlink:type="simple">10.3897/BDJ.9.e67134.figure35b</object-id><label>Figure 35b.</label><caption><p>Ventral view. Photo.</p></caption><graphic xmlns:xlink="http://www.w3.org/1999/xlink" xlink:href="bdj-09-e67134-g035_b.jpg" xlink:type="simple" position="float" orientation="portrait" id="oo_482404.jpg"><uri content-type="original_file" xlink:type="simple">https://binary.pensoft.net/fig/482404</uri></graphic></fig><fig id="F6407919" position="float" orientation="portrait"><object-id xmlns:xlink="http://www.w3.org/1999/xlink" content-type="arpha" xlink:type="simple">7DCA92B1-DB84-55EE-B7E4-40713EBBA28D</object-id><object-id xmlns:xlink="http://www.w3.org/1999/xlink" content-type="doi" xlink:type="simple">10.3897/BDJ.9.e67134.figure35c</object-id><label>Figure 35c.</label><caption><p>Right gonostylus with: <bold>i</bold> dorsal branch, <bold>ii</bold> internal branch, <bold>iii</bold> medial branch and <bold>iv</bold> ventral branch separated. Scale = 50 μm.</p></caption><graphic xmlns:xlink="http://www.w3.org/1999/xlink" xlink:href="bdj-09-e67134-g035_c.jpg" xlink:type="simple" position="float" orientation="portrait" id="oo_482406.jpg"><uri content-type="original_file" xlink:type="simple">https://binary.pensoft.net/fig/482406</uri></graphic></fig></fig-group><fig id="F6407917" position="float" orientation="portrait"><object-id xmlns:xlink="http://www.w3.org/1999/xlink" content-type="arpha" xlink:type="simple">45F33DAB-4A08-5F31-A766-E5212FF34924</object-id><object-id xmlns:xlink="http://www.w3.org/1999/xlink" content-type="doi" xlink:type="simple">10.3897/BDJ.9.e67134.figure35a</object-id><label>Figure 35a.</label><caption><p>Ventral view. Right gonostylus and setae on left gonocoxite not drawn. Scale = 50 μm.</p></caption><graphic xmlns:xlink="http://www.w3.org/1999/xlink" xlink:href="bdj-09-e67134-g035_a.jpg" xlink:type="simple" position="float" orientation="portrait" id="oo_482403.jpg"><uri content-type="original_file" xlink:type="simple">https://binary.pensoft.net/fig/482403</uri></graphic></fig><fig id="F6407918" position="float" orientation="portrait"><object-id xmlns:xlink="http://www.w3.org/1999/xlink" content-type="arpha" xlink:type="simple">5ED5F557-C653-50B4-B31A-6D0B4618D271</object-id><object-id xmlns:xlink="http://www.w3.org/1999/xlink" content-type="doi" xlink:type="simple">10.3897/BDJ.9.e67134.figure35b</object-id><label>Figure 35b.</label><caption><p>Ventral view. Photo.</p></caption><graphic xmlns:xlink="http://www.w3.org/1999/xlink" xlink:href="bdj-09-e67134-g035_b.jpg" xlink:type="simple" position="float" orientation="portrait" id="oo_482404.jpg"><uri content-type="original_file" xlink:type="simple">https://binary.pensoft.net/fig/482404</uri></graphic></fig><fig id="F6407919" position="float" orientation="portrait"><object-id xmlns:xlink="http://www.w3.org/1999/xlink" content-type="arpha" xlink:type="simple">7DCA92B1-DB84-55EE-B7E4-40713EBBA28D</object-id><object-id xmlns:xlink="http://www.w3.org/1999/xlink" content-type="doi" xlink:type="simple">10.3897/BDJ.9.e67134.figure35c</object-id><label>Figure 35c.</label><caption><p>Right gonostylus with: <bold>i</bold> dorsal branch, <bold>ii</bold> internal branch, <bold>iii</bold> medial branch and <bold>iv</bold> ventral branch separated. Scale = 50 μm.</p></caption><graphic xmlns:xlink="http://www.w3.org/1999/xlink" xlink:href="bdj-09-e67134-g035_c.jpg" xlink:type="simple" position="float" orientation="portrait" id="oo_482406.jpg"><uri content-type="original_file" xlink:type="simple">https://binary.pensoft.net/fig/482406</uri></graphic></fig><fig id="F6415665" position="float" orientation="portrait"><object-id xmlns:xlink="http://www.w3.org/1999/xlink" content-type="arpha" xlink:type="simple">283B5447-E5F7-5B0A-B97A-4F6766CDA204</object-id><object-id xmlns:xlink="http://www.w3.org/1999/xlink" content-type="doi" xlink:type="simple">10.3897/BDJ.9.e67134.figure19</object-id><label>Figure 19.</label><caption><p>Distribution map of species in the <italic><tp:taxon-name><tp:taxon-name-part taxon-name-part-type="genus" reg="Exechia">E.</tp:taxon-name-part><tp:taxon-name-part taxon-name-part-type="species" reg="parva">parva</tp:taxon-name-part></tp:taxon-name></italic> group occurring in the eastern Himalayas (Oriental Region), based on localities from studied material, type material and DNA-barcoded material. Different species are represented by individual colours. Altitudes are indicated in shades from grey (lowland) to white (mountains).</p></caption><graphic xmlns:xlink="http://www.w3.org/1999/xlink" xlink:href="bdj-09-e67134-g019.jpg" position="float" id="oo_484003.jpg" orientation="portrait" xlink:type="simple"><uri content-type="original_file" xlink:type="simple">https://binary.pensoft.net/fig/484003</uri></graphic></fig></tp:treatment-sec></tp:taxon-treatment>
