# Supplementary material for: Revision of the Exechiaparva group (Diptera: Mycetophilidae)
Source: Biodivers Data J. 2021 Sep 24;9:e67134. doi: 10.3897/BDJ.9.e67134 (PMC8486760; doi:10.3897/BDJ.9.e67134)
Supplement: XML Treatment for Exechia subrepanda [file BDJ.9.e67134-treatment30.xml]

<!DOCTYPE tp:taxon-treatment
  PUBLIC "-//TaxonX//DTD Taxonomic Treatment Publishing DTD v0 20100105//EN" "tax-treatment-NSO.dtd">
<tp:taxon-treatment xmlns:tp="http://www.plazi.org/taxpub"><tp:treatment-meta><mixed-citation publication-type="journal"><person-group><name><surname>Lindemann</surname><given-names>Jon Peder</given-names></name><name><surname>Søli</surname><given-names>Geir</given-names></name><name><surname>Kjærandsen</surname><given-names>Jostein</given-names></name></person-group><article-title>Revision of the <italic><tp:taxon-name><tp:taxon-name-part taxon-name-part-type="genus" reg="Exechia">Exechia</tp:taxon-name-part><tp:taxon-name-part taxon-name-part-type="species" reg="parva">parva</tp:taxon-name-part></tp:taxon-name></italic> group (<tp:taxon-name><tp:taxon-name-part taxon-name-part-type="order">Diptera</tp:taxon-name-part></tp:taxon-name>: <tp:taxon-name><tp:taxon-name-part taxon-name-part-type="family">Mycetophilidae</tp:taxon-name-part></tp:taxon-name>)</article-title><source>Biodivers Data J</source><day>24</day><month>9</month><year>2021</year><volume>9</volume><pub-id pub-id-type="doi">10.3897/BDJ.9.e67134</pub-id></mixed-citation></tp:treatment-meta><tp:nomenclature><tp:taxon-name>
            <object-id xmlns:xlink="http://www.w3.org/1999/xlink" content-type="arpha" xlink:type="simple">986465A3-78A1-5A15-8609-071C1A2CD3C2</object-id>
            <tp:taxon-name-part taxon-name-part-type="genus">Exechia</tp:taxon-name-part>
            <tp:taxon-name-part taxon-name-part-type="species">subrepanda</tp:taxon-name-part>
            <object-id xmlns:xlink="http://www.w3.org/1999/xlink" content-type="zoobank" xlink:type="simple" object-id-type="ZooBank">urn:lsid:zoobank.org:act:1307676e-7a4e-449a-a1f6-a2265c90d807</object-id>
            <object-id xmlns:xlink="http://www.w3.org/1999/xlink" xlink:type="simple" object-id-type="Barcode of life DOI">http://dx.doi.org/10.5883/BOLD:ACI6494</object-id>
          </tp:taxon-name><tp:taxon-authority>Lindemann</tp:taxon-authority><tp:taxon-status xmlns:xlink="http://www.w3.org/1999/xlink" xlink:type="simple">sp. n.</tp:taxon-status></tp:nomenclature><tp:treatment-sec sec-type="materials"><title>Materials</title><list list-type="alpha-lower" list-content="occurrences"><list-item><p><bold>Type status:</bold><named-content xmlns:xlink="http://www.w3.org/1999/xlink" content-type="dwc:typeStatus" xlink:type="simple">Holotype</named-content>. <bold>Occurrence:</bold> catalogNumber: <named-content xmlns:xlink="http://www.w3.org/1999/xlink" content-type="dwc:catalogNumber" xlink:type="simple">BIOUG22795-B10</named-content>; recordedBy: <named-content xmlns:xlink="http://www.w3.org/1999/xlink" content-type="dwc:recordedBy" xlink:type="simple">BIObus 2014</named-content>; individualCount: <named-content xmlns:xlink="http://www.w3.org/1999/xlink" content-type="dwc:individualCount" xlink:type="simple">1</named-content>; sex: <named-content xmlns:xlink="http://www.w3.org/1999/xlink" content-type="dwc:sex" xlink:type="simple">male</named-content>; lifeStage: <named-content xmlns:xlink="http://www.w3.org/1999/xlink" content-type="dwc:lifeStage" xlink:type="simple">adult</named-content>; preparations: <named-content xmlns:xlink="http://www.w3.org/1999/xlink" content-type="dwc:preparations" xlink:type="simple">Pinned, with genitalia in glycerine in separate microvial</named-content>; <bold>Location:</bold> country: <named-content xmlns:xlink="http://www.w3.org/1999/xlink" content-type="dwc:country" xlink:type="simple">Canada</named-content>; stateProvince: <named-content xmlns:xlink="http://www.w3.org/1999/xlink" content-type="dwc:stateProvince" xlink:type="simple">British Columbia</named-content>; locality: <named-content xmlns:xlink="http://www.w3.org/1999/xlink" content-type="dwc:locality" xlink:type="simple">Darkwoods Conservation Area, Grassy Lake</named-content>; verbatimElevation: <named-content xmlns:xlink="http://www.w3.org/1999/xlink" content-type="dwc:verbatimElevation" xlink:type="simple">1750 m</named-content>; decimalLatitude: <named-content xmlns:xlink="http://www.w3.org/1999/xlink" content-type="dwc:decimalLatitude" xlink:type="simple">49.281</named-content>; decimalLongitude: <named-content xmlns:xlink="http://www.w3.org/1999/xlink" content-type="dwc:decimalLongitude" xlink:type="simple">-117.043</named-content>; <bold>Event:</bold> samplingProtocol: <named-content xmlns:xlink="http://www.w3.org/1999/xlink" content-type="dwc:samplingProtocol" xlink:type="simple">Pan trap</named-content>; eventDate: <named-content xmlns:xlink="http://www.w3.org/1999/xlink" content-type="dwc:eventDate" xlink:type="simple">2014-08-25</named-content>; habitat: <named-content xmlns:xlink="http://www.w3.org/1999/xlink" content-type="dwc:habitat" xlink:type="simple">Wetland</named-content>; fieldNotes: <named-content xmlns:xlink="http://www.w3.org/1999/xlink" content-type="dwc:fieldNotes" xlink:type="simple">10 Pan Traps|Mostly overcast and rainy with wet vegetation|open marsh with willows, grass and reeds</named-content>; <bold>Record Level:</bold> institutionCode: <named-content xmlns:xlink="http://www.w3.org/1999/xlink" content-type="dwc:institutionCode" xlink:type="simple">CBG</named-content></p></list-item><list-item><p><bold>Type status:</bold><named-content xmlns:xlink="http://www.w3.org/1999/xlink" content-type="dwc:typeStatus" xlink:type="simple">Paratype</named-content>. <bold>Occurrence:</bold> catalogNumber: <named-content xmlns:xlink="http://www.w3.org/1999/xlink" content-type="dwc:catalogNumber" xlink:type="simple">BIOUG06394-C12</named-content>; recordedBy: <named-content xmlns:xlink="http://www.w3.org/1999/xlink" content-type="dwc:recordedBy" xlink:type="simple">BIOBus 2012</named-content>; individualCount: <named-content xmlns:xlink="http://www.w3.org/1999/xlink" content-type="dwc:individualCount" xlink:type="simple">1</named-content>; sex: <named-content xmlns:xlink="http://www.w3.org/1999/xlink" content-type="dwc:sex" xlink:type="simple">male</named-content>; lifeStage: <named-content xmlns:xlink="http://www.w3.org/1999/xlink" content-type="dwc:lifeStage" xlink:type="simple">adult</named-content>; preparations: <named-content xmlns:xlink="http://www.w3.org/1999/xlink" content-type="dwc:preparations" xlink:type="simple">Pinned, with genitalia in glycerine in separate microvial</named-content>; <bold>Location:</bold> country: <named-content xmlns:xlink="http://www.w3.org/1999/xlink" content-type="dwc:country" xlink:type="simple">Canada</named-content>; stateProvince: <named-content xmlns:xlink="http://www.w3.org/1999/xlink" content-type="dwc:stateProvince" xlink:type="simple">Alberta</named-content>; locality: <named-content xmlns:xlink="http://www.w3.org/1999/xlink" content-type="dwc:locality" xlink:type="simple">Waterton Lakes National Park, East of 2 Flags Lookout, Highway 6 pulloff</named-content>; verbatimElevation: <named-content xmlns:xlink="http://www.w3.org/1999/xlink" content-type="dwc:verbatimElevation" xlink:type="simple">1562 m</named-content>; decimalLatitude: <named-content xmlns:xlink="http://www.w3.org/1999/xlink" content-type="dwc:decimalLatitude" xlink:type="simple">49.065</named-content>; decimalLongitude: <named-content xmlns:xlink="http://www.w3.org/1999/xlink" content-type="dwc:decimalLongitude" xlink:type="simple">-113.778</named-content>; <bold>Event:</bold> samplingProtocol: <named-content xmlns:xlink="http://www.w3.org/1999/xlink" content-type="dwc:samplingProtocol" xlink:type="simple">Pitfall Trap</named-content>; eventDate: <named-content xmlns:xlink="http://www.w3.org/1999/xlink" content-type="dwc:eventDate" xlink:type="simple">2012-08-11</named-content>; habitat: <named-content xmlns:xlink="http://www.w3.org/1999/xlink" content-type="dwc:habitat" xlink:type="simple">Forest</named-content>; fieldNotes: <named-content xmlns:xlink="http://www.w3.org/1999/xlink" content-type="dwc:fieldNotes" xlink:type="simple">10 Pitfall Traps|Overcast, 19C|montane forest, douglas fir and lodgepole pine stand with aspen and birch understory</named-content>; <bold>Record Level:</bold> institutionCode: <named-content xmlns:xlink="http://www.w3.org/1999/xlink" content-type="dwc:institutionCode" xlink:type="simple">CBG</named-content></p></list-item><list-item><p><bold>Type status:</bold><named-content xmlns:xlink="http://www.w3.org/1999/xlink" content-type="dwc:typeStatus" xlink:type="simple">Paratype</named-content>. <bold>Occurrence:</bold> catalogNumber: <named-content xmlns:xlink="http://www.w3.org/1999/xlink" content-type="dwc:catalogNumber" xlink:type="simple">BIOUG09205-C08</named-content>; recordedBy: <named-content xmlns:xlink="http://www.w3.org/1999/xlink" content-type="dwc:recordedBy" xlink:type="simple">BIOBus 2012</named-content>; individualCount: <named-content xmlns:xlink="http://www.w3.org/1999/xlink" content-type="dwc:individualCount" xlink:type="simple">1</named-content>; sex: <named-content xmlns:xlink="http://www.w3.org/1999/xlink" content-type="dwc:sex" xlink:type="simple">male</named-content>; lifeStage: <named-content xmlns:xlink="http://www.w3.org/1999/xlink" content-type="dwc:lifeStage" xlink:type="simple">adult</named-content>; preparations: <named-content xmlns:xlink="http://www.w3.org/1999/xlink" content-type="dwc:preparations" xlink:type="simple">Pinned, with genitalia in glycerine in separate microvial</named-content>; <bold>Location:</bold> country: <named-content xmlns:xlink="http://www.w3.org/1999/xlink" content-type="dwc:country" xlink:type="simple">Canada</named-content>; stateProvince: <named-content xmlns:xlink="http://www.w3.org/1999/xlink" content-type="dwc:stateProvince" xlink:type="simple">Alberta</named-content>; locality: <named-content xmlns:xlink="http://www.w3.org/1999/xlink" content-type="dwc:locality" xlink:type="simple">Jasper National Park, Pocahontas Campground</named-content>; verbatimElevation: <named-content xmlns:xlink="http://www.w3.org/1999/xlink" content-type="dwc:verbatimElevation" xlink:type="simple">1131 m</named-content>; locationRemarks: <named-content xmlns:xlink="http://www.w3.org/1999/xlink" content-type="dwc:locationRemarks" xlink:type="simple">Site C21</named-content>; decimalLatitude: <named-content xmlns:xlink="http://www.w3.org/1999/xlink" content-type="dwc:decimalLatitude" xlink:type="simple">53.195</named-content>; decimalLongitude: <named-content xmlns:xlink="http://www.w3.org/1999/xlink" content-type="dwc:decimalLongitude" xlink:type="simple">-117.914</named-content>; <bold>Event:</bold> samplingProtocol: <named-content xmlns:xlink="http://www.w3.org/1999/xlink" content-type="dwc:samplingProtocol" xlink:type="simple">Intercept Trap</named-content>; eventDate: <named-content xmlns:xlink="http://www.w3.org/1999/xlink" content-type="dwc:eventDate" xlink:type="simple">2012-07-21</named-content>; habitat: <named-content xmlns:xlink="http://www.w3.org/1999/xlink" content-type="dwc:habitat" xlink:type="simple">Forest</named-content>; fieldNotes: <named-content xmlns:xlink="http://www.w3.org/1999/xlink" content-type="dwc:fieldNotes" xlink:type="simple">1 intercept trap|overcast|16C|birch and spruce forest on a slope, lots of fallen logs</named-content>; <bold>Record Level:</bold> institutionCode: <named-content xmlns:xlink="http://www.w3.org/1999/xlink" content-type="dwc:institutionCode" xlink:type="simple">CBG</named-content></p></list-item><list-item><p><bold>Type status:</bold><named-content xmlns:xlink="http://www.w3.org/1999/xlink" content-type="dwc:typeStatus" xlink:type="simple">Paratype</named-content>. <bold>Occurrence:</bold> catalogNumber: <named-content xmlns:xlink="http://www.w3.org/1999/xlink" content-type="dwc:catalogNumber" xlink:type="simple">BIOUG06132-H10</named-content>; recordedBy: <named-content xmlns:xlink="http://www.w3.org/1999/xlink" content-type="dwc:recordedBy" xlink:type="simple">BIOBus 2012</named-content>; individualCount: <named-content xmlns:xlink="http://www.w3.org/1999/xlink" content-type="dwc:individualCount" xlink:type="simple">1</named-content>; sex: <named-content xmlns:xlink="http://www.w3.org/1999/xlink" content-type="dwc:sex" xlink:type="simple">female</named-content>; lifeStage: <named-content xmlns:xlink="http://www.w3.org/1999/xlink" content-type="dwc:lifeStage" xlink:type="simple">adult</named-content>; preparations: <named-content xmlns:xlink="http://www.w3.org/1999/xlink" content-type="dwc:preparations" xlink:type="simple">Pinned, with genitalia in glycerine in separate microvial</named-content>; <bold>Location:</bold> country: <named-content xmlns:xlink="http://www.w3.org/1999/xlink" content-type="dwc:country" xlink:type="simple">Canada</named-content>; stateProvince: <named-content xmlns:xlink="http://www.w3.org/1999/xlink" content-type="dwc:stateProvince" xlink:type="simple">Alberta</named-content>; locality: <named-content xmlns:xlink="http://www.w3.org/1999/xlink" content-type="dwc:locality" xlink:type="simple">Banff National Park, Baker Creek picnic area, Adjacent to hydro line</named-content>; verbatimElevation: <named-content xmlns:xlink="http://www.w3.org/1999/xlink" content-type="dwc:verbatimElevation" xlink:type="simple">1500 m</named-content>; decimalLatitude: <named-content xmlns:xlink="http://www.w3.org/1999/xlink" content-type="dwc:decimalLatitude" xlink:type="simple">51.35</named-content>; decimalLongitude: <named-content xmlns:xlink="http://www.w3.org/1999/xlink" content-type="dwc:decimalLongitude" xlink:type="simple">-116.063</named-content>; <bold>Event:</bold> samplingProtocol: <named-content xmlns:xlink="http://www.w3.org/1999/xlink" content-type="dwc:samplingProtocol" xlink:type="simple">Intercept Trap</named-content>; eventDate: <named-content xmlns:xlink="http://www.w3.org/1999/xlink" content-type="dwc:eventDate" xlink:type="simple">2012-07-28</named-content>; habitat: <named-content xmlns:xlink="http://www.w3.org/1999/xlink" content-type="dwc:habitat" xlink:type="simple">Forest</named-content>; fieldNotes: <named-content xmlns:xlink="http://www.w3.org/1999/xlink" content-type="dwc:fieldNotes" xlink:type="simple">1 Intercept Trap|mostly sunny with a few cloudy on end date|mature forest, lodgepole pine, temperate forest</named-content>; <bold>Record Level:</bold> institutionCode: <named-content xmlns:xlink="http://www.w3.org/1999/xlink" content-type="dwc:institutionCode" xlink:type="simple">CBG</named-content></p></list-item><list-item><p><bold>Type status:</bold><named-content xmlns:xlink="http://www.w3.org/1999/xlink" content-type="dwc:typeStatus" xlink:type="simple">Paratype</named-content>. <bold>Occurrence:</bold> catalogNumber: <named-content xmlns:xlink="http://www.w3.org/1999/xlink" content-type="dwc:catalogNumber" xlink:type="simple">BIOUG09204-G02</named-content>; recordedBy: <named-content xmlns:xlink="http://www.w3.org/1999/xlink" content-type="dwc:recordedBy" xlink:type="simple">BIOBus 2012</named-content>; individualCount: <named-content xmlns:xlink="http://www.w3.org/1999/xlink" content-type="dwc:individualCount" xlink:type="simple">1</named-content>; sex: <named-content xmlns:xlink="http://www.w3.org/1999/xlink" content-type="dwc:sex" xlink:type="simple">female</named-content>; lifeStage: <named-content xmlns:xlink="http://www.w3.org/1999/xlink" content-type="dwc:lifeStage" xlink:type="simple">adult</named-content>; preparations: <named-content xmlns:xlink="http://www.w3.org/1999/xlink" content-type="dwc:preparations" xlink:type="simple">Pinned, with genitalia in glycerine in separate microvial</named-content>; <bold>Location:</bold> country: <named-content xmlns:xlink="http://www.w3.org/1999/xlink" content-type="dwc:country" xlink:type="simple">Canada</named-content>; stateProvince: <named-content xmlns:xlink="http://www.w3.org/1999/xlink" content-type="dwc:stateProvince" xlink:type="simple">Alberta</named-content>; locality: <named-content xmlns:xlink="http://www.w3.org/1999/xlink" content-type="dwc:locality" xlink:type="simple">Jasper National Park, Pocahontas Campground</named-content>; verbatimElevation: <named-content xmlns:xlink="http://www.w3.org/1999/xlink" content-type="dwc:verbatimElevation" xlink:type="simple">1131 m</named-content>; locationRemarks: <named-content xmlns:xlink="http://www.w3.org/1999/xlink" content-type="dwc:locationRemarks" xlink:type="simple">Site C21</named-content>; decimalLatitude: <named-content xmlns:xlink="http://www.w3.org/1999/xlink" content-type="dwc:decimalLatitude" xlink:type="simple">53.195</named-content>; decimalLongitude: <named-content xmlns:xlink="http://www.w3.org/1999/xlink" content-type="dwc:decimalLongitude" xlink:type="simple">-117.914</named-content>; <bold>Event:</bold> samplingProtocol: <named-content xmlns:xlink="http://www.w3.org/1999/xlink" content-type="dwc:samplingProtocol" xlink:type="simple">Intercept Trap</named-content>; eventDate: <named-content xmlns:xlink="http://www.w3.org/1999/xlink" content-type="dwc:eventDate" xlink:type="simple">2012-07-21</named-content>; habitat: <named-content xmlns:xlink="http://www.w3.org/1999/xlink" content-type="dwc:habitat" xlink:type="simple">Forest</named-content>; fieldNotes: <named-content xmlns:xlink="http://www.w3.org/1999/xlink" content-type="dwc:fieldNotes" xlink:type="simple">1 intercept trap|overcast|16C|birch and spruce forest on a slope, lots of fallen logs</named-content>; <bold>Record Level:</bold> institutionCode: <named-content xmlns:xlink="http://www.w3.org/1999/xlink" content-type="dwc:institutionCode" xlink:type="simple">CBG</named-content></p></list-item></list></tp:treatment-sec><tp:treatment-sec sec-type="Description"><title>Description</title><p>Male (n = 3): Body length 3.0-3.2 mm. Wing length 2.3-2.6 mm. <bold>Colouration</bold> (Dry specimen). Head brown to dark brown; face and clypeus dark brown; labellum and palpus yellow. Antenna with scape and pedicel yellow; flagellum pale brown to brown, basal part of first flagellomere pale. Scutum and lateral sclerites brown; propleura pale brown; halteres whitish-yellow. Legs whitish-yellow. Abdomen brown. Terminalia yellow to pale brown. <bold>Head</bold>. Vertex, frons and clypeus covered with pale setae. Antenna 1.55-1.7 times as long as length from vertex to ventral margin of clypeus; flagellomeres quadrate or longer than broad, with sixth flagellomere 1.0-1.2 times as long as wide. <bold>Thorax</bold>. Scutum covered with pale setae. <bold>Legs</bold>. Fore leg with tibia (n = 1) as long as first tarsomere. Mid-tibia with (n = 2) 15-20 anterior, (n = 2) 3-4 posterodorsal, (n = 2) 6 posterior and (n = 1) 1 posteroventral bristles. Hind tibia with (n = 2) 5-7 anterodorsal, 4 posterodorsal and 3 posterior bristles. <bold>Wings</bold>. Vein r-m (n = 2) 2.2-2.7 times longer than stem of M-fork. <bold>Abdomen.</bold> Tergites covered with pale setae. <bold>Terminalia</bold> (Fig. <xref ref-type="fig" rid="F6408240">38</xref><xref ref-type="fig" rid="F6408250">a</xref>, <xref ref-type="fig" rid="F6408251">b</xref>, <xref ref-type="fig" rid="F6408252">c</xref>). Each part of divided tergite IX with 8-9 setae, most apical seta stout. GL (Fig. <xref ref-type="fig" rid="F6408240">38</xref><xref ref-type="fig" rid="F6408250">a</xref>, <xref ref-type="fig" rid="F6408251">b</xref>) with length 0.53-0.60 of gonocoxite width; apico-internal margin slightly angled exteriorly; basal half or basal third covered with setae; apex with 3-4 setae. Aedaegal guides short with rounded or slightly angled apex (Fig. <xref ref-type="fig" rid="F6408240">38</xref><xref ref-type="fig" rid="F6408250">a</xref>, <xref ref-type="fig" rid="F6408251">b</xref>). Hypandrium covered with 8-12 setae with apical pair reaching about three-fourths of GL (Fig. <xref ref-type="fig" rid="F6408240">38</xref><xref ref-type="fig" rid="F6408250">a</xref>, <xref ref-type="fig" rid="F6408251">b</xref>). Hypandrial lobe with each branch slender, evenly tapered, apex acute. Gonostylus (Fig. <xref ref-type="fig" rid="F6408240">38</xref><xref ref-type="fig" rid="F6408252">c</xref>) with DB 2.4-2.7 times longer than broad, curved interiorly, apical lobe well defined, apex acute or somewhat rounded; evenly covered with setae on dorsal side, except on most apical part; external margin forming distinct angle, with row of 4-5 elongate setae. VB with 2 small setae. IB apically with 1 seta close to apex and pair of setae one-third from apex. MB apex acute, with 1 seta close to the base.</p><p>Female (n = 2): Body length 2.6-3.2 mm. Wing length 2.2-2.6 mm. <bold>Colouration</bold> (Dry specimen). Head, face and clypeus dark brown; labellum and palpus yellow. Antenna with scape and pedicel yellow; flagellum pale brown, basal part of first segment pale. Scutum and lateral sclerites brown; propleura pale brown; halteres whitish-yellow. Legs whitish-yellow. Abdomen pale brown to brown, tergites III-VI with yellow lateral areas extending dorsally at anterior tenth to eighth of tergites III and IV, forming two more or less distinct pale bands. Terminalia yellow. <bold>Head</bold>. Vertex, frons and clypeus covered with pale setae. Antenna 1.65-1.67 times as long as length from vertex to ventral margin of clypeus; flagellomeres slightly longer than broad, with sixth flagellomere 1.1-1.2 times as long as wide. <bold>Thorax</bold>. Scutum covered with pale setae. <bold>Legs</bold>. Fore leg with tibia (n = 1) as long as first tarsomere. Mid-tibia with (n = 1) 16 anterior, (n = 1) 3 posterodorsal and 4-5 posterior bristles. Hind tibia with (n = 1) 7 anterodorsal, (n = 1) 5 posterodorsal and (n = 1) 4 posterior bristles. <bold>Wings</bold>. Vein r-m 2-2.7 times longer than stem of M-fork. <bold>Abdomen.</bold> Tergites covered with pale brown setae. <bold>Terminalia</bold> (Fig. <xref ref-type="fig" rid="F6408240">38</xref><xref ref-type="fig" rid="F6408253">d</xref>, <xref ref-type="fig" rid="F6408254">e</xref>, <xref ref-type="fig" rid="F6408255">f</xref>). Cerci with apical segment half as long as basal segment. Tergite VIII with apicolateral margin slightly angular, not distinctly protruding (Fig. <xref ref-type="fig" rid="F6408240">38</xref><xref ref-type="fig" rid="F6408253">d</xref>). Sternite VII with apicoventral margin evenly rounded, sometimes with medial part very slightly protruding. Sternite VIII (Fig. <xref ref-type="fig" rid="F6408240">38</xref><xref ref-type="fig" rid="F6408254">e</xref>) with hypogynal valves separated by narrow cleft with depth about one fourth of sternite VIII length; apical seta 0.55-0.6 of sternite VIII length. Gonapophysis IX (Fig. <xref ref-type="fig" rid="F6408240">38</xref><xref ref-type="fig" rid="F6408255">f</xref>) with basolateral part expanding in relatively obtuse angle; spermathecal eminence trilobed, in ventral view appearing cross-shaped.</p></tp:treatment-sec><tp:treatment-sec sec-type="Diagnosis"><title>Diagnosis</title><p>Distinguished from <italic><tp:taxon-name><tp:taxon-name-part taxon-name-part-type="genus" reg="Exechia">E.</tp:taxon-name-part><tp:taxon-name-part taxon-name-part-type="species" reg="repanda">repanda</tp:taxon-name-part></tp:taxon-name></italic> in having the dorsal gonostylus branch 2.4-2.7 times longer than broad and with external row of setae covering only one-fifth to one-fourth of the total dorsal gonostylus branch length (Fig. <xref ref-type="fig" rid="F6408240">38</xref><xref ref-type="fig" rid="F6408252">c</xref>); from <italic><tp:taxon-name><tp:taxon-name-part taxon-name-part-type="genus" reg="Exechia">E.</tp:taxon-name-part><tp:taxon-name-part taxon-name-part-type="species" reg="neorepanda">neorepanda</tp:taxon-name-part></tp:taxon-name></italic> in having the dorsal gonostylus branch more curved, with external margin forming a distinct angle and with external row of setae covering only one-fifth to one-fourth of total dorsal gonostylus branch length (Fig. <xref ref-type="fig" rid="F6408240">38</xref><xref ref-type="fig" rid="F6408252">c</xref>); from <italic><tp:taxon-name><tp:taxon-name-part taxon-name-part-type="genus" reg="Exechia">E.</tp:taxon-name-part><tp:taxon-name-part taxon-name-part-type="species" reg="curvata">curvata</tp:taxon-name-part></tp:taxon-name></italic> in having the dorsal gonostylus branch with external margin forming a less protruding angle (Fig. <xref ref-type="fig" rid="F6408240">38</xref><xref ref-type="fig" rid="F6408252">c</xref>), in combination with the gonocoxal lobe more elongate, its length 0.53-0.60 of the gonocoxite width (Fig. <xref ref-type="fig" rid="F6408240">38</xref><xref ref-type="fig" rid="F6408250">a</xref>, <xref ref-type="fig" rid="F6408251">b</xref>); from other species in the <italic><tp:taxon-name><tp:taxon-name-part taxon-name-part-type="genus" reg="Exechia">E.</tp:taxon-name-part><tp:taxon-name-part taxon-name-part-type="species" reg="parva">parva</tp:taxon-name-part></tp:taxon-name></italic> group in having the dorsal gonostylus branch 2.4-2.7 times longer than broad (Fig. <xref ref-type="fig" rid="F6408240">38</xref><xref ref-type="fig" rid="F6408252">c</xref>), in combination with the gonocoxal lobes covered with setae on basal half or less and with apico-internal margin slightly angled exteriorly (Fig. <xref ref-type="fig" rid="F6408240">38</xref><xref ref-type="fig" rid="F6408250">a</xref>, <xref ref-type="fig" rid="F6408251">b</xref>).</p></tp:treatment-sec><tp:treatment-sec sec-type="Etymology"><title>Etymology</title><p>Named after the species <italic><tp:taxon-name><tp:taxon-name-part taxon-name-part-type="genus" reg="Exechia">Exechia</tp:taxon-name-part><tp:taxon-name-part taxon-name-part-type="species" reg="repanda">repanda</tp:taxon-name-part></tp:taxon-name></italic>, with Latin prefix <italic>sub</italic>-, below, relating to the close resemblance to <italic><tp:taxon-name><tp:taxon-name-part taxon-name-part-type="genus" reg="Exechia">E.</tp:taxon-name-part><tp:taxon-name-part taxon-name-part-type="species" reg="repanda">repanda</tp:taxon-name-part></tp:taxon-name></italic>.</p></tp:treatment-sec><tp:treatment-sec sec-type="Distribution"><title>Distribution</title><p>Nearctic, Canada (Fig. <xref ref-type="fig" rid="F6415657">13</xref>).</p></tp:treatment-sec><tp:treatment-sec sec-type="Biology"><title>Biology</title><p>Unknown</p></tp:treatment-sec><tp:treatment-sec sec-type="Taxon discussion"><title>Taxon discussion</title><p>The species is very close to <italic><tp:taxon-name><tp:taxon-name-part taxon-name-part-type="genus" reg="Exechia">E.</tp:taxon-name-part><tp:taxon-name-part taxon-name-part-type="species" reg="neorepanda">neorepanda</tp:taxon-name-part></tp:taxon-name></italic> and <italic><tp:taxon-name><tp:taxon-name-part taxon-name-part-type="genus" reg="Exechia">E.</tp:taxon-name-part><tp:taxon-name-part taxon-name-part-type="species" reg="repanda">repanda</tp:taxon-name-part></tp:taxon-name></italic> and species determination should be conducted with care or with aid of DNA barcoding.</p></tp:treatment-sec><tp:treatment-sec><!--Section generated to contain objects referenced in tp:taxon-treatment.--><fig-group id="F6408240" position="float" orientation="portrait"><caption><p><italic><tp:taxon-name><tp:taxon-name-part taxon-name-part-type="genus" reg="Exechia">Exechia</tp:taxon-name-part><tp:taxon-name-part taxon-name-part-type="species" reg="subrepanda">subrepanda</tp:taxon-name-part></tp:taxon-name></italic> sp. n.</p></caption><fig id="F6408250" position="float" orientation="portrait"><object-id xmlns:xlink="http://www.w3.org/1999/xlink" content-type="arpha" xlink:type="simple">59CB91A7-127E-5A37-8F0C-38039CDC4CDB</object-id><object-id xmlns:xlink="http://www.w3.org/1999/xlink" content-type="doi" xlink:type="simple">10.3897/BDJ.9.e67134.figure38a</object-id><label>Figure 38a.</label><caption><p>Male terminalia ventral view. Left gonocoxal setae and right gonostylus not drawn. Scale = 50 μm.</p></caption><graphic xmlns:xlink="http://www.w3.org/1999/xlink" xlink:href="bdj-09-e67134-g038_a.jpg" xlink:type="simple" position="float" orientation="portrait" id="oo_564054.jpg"><uri content-type="original_file" xlink:type="simple">https://binary.pensoft.net/fig/564054</uri></graphic></fig><fig id="F6408251" position="float" orientation="portrait"><object-id xmlns:xlink="http://www.w3.org/1999/xlink" content-type="arpha" xlink:type="simple">EF139EB1-0365-5FCD-B76F-990F57764267</object-id><object-id xmlns:xlink="http://www.w3.org/1999/xlink" content-type="doi" xlink:type="simple">10.3897/BDJ.9.e67134.figure38b</object-id><label>Figure 38b.</label><caption><p>Male terminalia ventral view. Photo.</p></caption><graphic xmlns:xlink="http://www.w3.org/1999/xlink" xlink:href="bdj-09-e67134-g038_b.jpg" xlink:type="simple" position="float" orientation="portrait" id="oo_564058.jpg"><uri content-type="original_file" xlink:type="simple">https://binary.pensoft.net/fig/564058</uri></graphic></fig><fig id="F6408252" position="float" orientation="portrait"><object-id xmlns:xlink="http://www.w3.org/1999/xlink" content-type="arpha" xlink:type="simple">67129AC0-A986-5D93-B807-9431EADF6FE6</object-id><object-id xmlns:xlink="http://www.w3.org/1999/xlink" content-type="doi" xlink:type="simple">10.3897/BDJ.9.e67134.figure38c</object-id><label>Figure 38c.</label><caption><p>Male right gonostylus with: <bold>i</bold> dorsal branch, <bold>ii</bold> internal branch, <bold>iii</bold> medial branch and <bold>iv</bold> ventral branch separated. Scale = 50 μm.</p></caption><graphic xmlns:xlink="http://www.w3.org/1999/xlink" xlink:href="bdj-09-e67134-g038_c.jpg" xlink:type="simple" position="float" orientation="portrait" id="oo_564059.jpg"><uri content-type="original_file" xlink:type="simple">https://binary.pensoft.net/fig/564059</uri></graphic></fig><fig id="F6408253" position="float" orientation="portrait"><object-id xmlns:xlink="http://www.w3.org/1999/xlink" content-type="arpha" xlink:type="simple">5DAC86D7-CA7B-5C48-A67A-7F5D7DA043F7</object-id><object-id xmlns:xlink="http://www.w3.org/1999/xlink" content-type="doi" xlink:type="simple">10.3897/BDJ.9.e67134.figure38d</object-id><label>Figure 38d.</label><caption><p>Female terminalia lateral view. Photo.</p></caption><graphic xmlns:xlink="http://www.w3.org/1999/xlink" xlink:href="bdj-09-e67134-g038_d.jpg" xlink:type="simple" position="float" orientation="portrait" id="oo_564060.jpg"><uri content-type="original_file" xlink:type="simple">https://binary.pensoft.net/fig/564060</uri></graphic></fig><fig id="F6408254" position="float" orientation="portrait"><object-id xmlns:xlink="http://www.w3.org/1999/xlink" content-type="arpha" xlink:type="simple">F149B994-766E-5C95-8473-0212E5B414BB</object-id><object-id xmlns:xlink="http://www.w3.org/1999/xlink" content-type="doi" xlink:type="simple">10.3897/BDJ.9.e67134.figure38e</object-id><label>Figure 38e.</label><caption><p>Female sternite VIII ventral view. Setae on left half not drawn. Scale = 50 μm.</p></caption><graphic xmlns:xlink="http://www.w3.org/1999/xlink" xlink:href="bdj-09-e67134-g038_e.jpg" xlink:type="simple" position="float" orientation="portrait" id="oo_564061.jpg"><uri content-type="original_file" xlink:type="simple">https://binary.pensoft.net/fig/564061</uri></graphic></fig><fig id="F6408255" position="float" orientation="portrait"><object-id xmlns:xlink="http://www.w3.org/1999/xlink" content-type="arpha" xlink:type="simple">36BD177C-84E5-5DDA-8EC7-A0F487028D1A</object-id><object-id xmlns:xlink="http://www.w3.org/1999/xlink" content-type="doi" xlink:type="simple">10.3897/BDJ.9.e67134.figure38f</object-id><label>Figure 38f.</label><caption><p>Female gonapophysis IX and spermathecal eminence in ventral view.</p></caption><graphic xmlns:xlink="http://www.w3.org/1999/xlink" xlink:href="bdj-09-e67134-g038_f.jpg" xlink:type="simple" position="float" orientation="portrait" id="oo_564062.jpg"><uri content-type="original_file" xlink:type="simple">https://binary.pensoft.net/fig/564062</uri></graphic></fig></fig-group><fig id="F6408250" position="float" orientation="portrait"><object-id xmlns:xlink="http://www.w3.org/1999/xlink" content-type="arpha" xlink:type="simple">59CB91A7-127E-5A37-8F0C-38039CDC4CDB</object-id><object-id xmlns:xlink="http://www.w3.org/1999/xlink" content-type="doi" xlink:type="simple">10.3897/BDJ.9.e67134.figure38a</object-id><label>Figure 38a.</label><caption><p>Male terminalia ventral view. Left gonocoxal setae and right gonostylus not drawn. Scale = 50 μm.</p></caption><graphic xmlns:xlink="http://www.w3.org/1999/xlink" xlink:href="bdj-09-e67134-g038_a.jpg" xlink:type="simple" position="float" orientation="portrait" id="oo_564054.jpg"><uri content-type="original_file" xlink:type="simple">https://binary.pensoft.net/fig/564054</uri></graphic></fig><fig id="F6408251" position="float" orientation="portrait"><object-id xmlns:xlink="http://www.w3.org/1999/xlink" content-type="arpha" xlink:type="simple">EF139EB1-0365-5FCD-B76F-990F57764267</object-id><object-id xmlns:xlink="http://www.w3.org/1999/xlink" content-type="doi" xlink:type="simple">10.3897/BDJ.9.e67134.figure38b</object-id><label>Figure 38b.</label><caption><p>Male terminalia ventral view. Photo.</p></caption><graphic xmlns:xlink="http://www.w3.org/1999/xlink" xlink:href="bdj-09-e67134-g038_b.jpg" xlink:type="simple" position="float" orientation="portrait" id="oo_564058.jpg"><uri content-type="original_file" xlink:type="simple">https://binary.pensoft.net/fig/564058</uri></graphic></fig><fig id="F6408252" position="float" orientation="portrait"><object-id xmlns:xlink="http://www.w3.org/1999/xlink" content-type="arpha" xlink:type="simple">67129AC0-A986-5D93-B807-9431EADF6FE6</object-id><object-id xmlns:xlink="http://www.w3.org/1999/xlink" content-type="doi" xlink:type="simple">10.3897/BDJ.9.e67134.figure38c</object-id><label>Figure 38c.</label><caption><p>Male right gonostylus with: <bold>i</bold> dorsal branch, <bold>ii</bold> internal branch, <bold>iii</bold> medial branch and <bold>iv</bold> ventral branch separated. Scale = 50 μm.</p></caption><graphic xmlns:xlink="http://www.w3.org/1999/xlink" xlink:href="bdj-09-e67134-g038_c.jpg" xlink:type="simple" position="float" orientation="portrait" id="oo_564059.jpg"><uri content-type="original_file" xlink:type="simple">https://binary.pensoft.net/fig/564059</uri></graphic></fig><fig id="F6408253" position="float" orientation="portrait"><object-id xmlns:xlink="http://www.w3.org/1999/xlink" content-type="arpha" xlink:type="simple">5DAC86D7-CA7B-5C48-A67A-7F5D7DA043F7</object-id><object-id xmlns:xlink="http://www.w3.org/1999/xlink" content-type="doi" xlink:type="simple">10.3897/BDJ.9.e67134.figure38d</object-id><label>Figure 38d.</label><caption><p>Female terminalia lateral view. Photo.</p></caption><graphic xmlns:xlink="http://www.w3.org/1999/xlink" xlink:href="bdj-09-e67134-g038_d.jpg" xlink:type="simple" position="float" orientation="portrait" id="oo_564060.jpg"><uri content-type="original_file" xlink:type="simple">https://binary.pensoft.net/fig/564060</uri></graphic></fig><fig id="F6408254" position="float" orientation="portrait"><object-id xmlns:xlink="http://www.w3.org/1999/xlink" content-type="arpha" xlink:type="simple">F149B994-766E-5C95-8473-0212E5B414BB</object-id><object-id xmlns:xlink="http://www.w3.org/1999/xlink" content-type="doi" xlink:type="simple">10.3897/BDJ.9.e67134.figure38e</object-id><label>Figure 38e.</label><caption><p>Female sternite VIII ventral view. Setae on left half not drawn. Scale = 50 μm.</p></caption><graphic xmlns:xlink="http://www.w3.org/1999/xlink" xlink:href="bdj-09-e67134-g038_e.jpg" xlink:type="simple" position="float" orientation="portrait" id="oo_564061.jpg"><uri content-type="original_file" xlink:type="simple">https://binary.pensoft.net/fig/564061</uri></graphic></fig><fig id="F6408255" position="float" orientation="portrait"><object-id xmlns:xlink="http://www.w3.org/1999/xlink" content-type="arpha" xlink:type="simple">36BD177C-84E5-5DDA-8EC7-A0F487028D1A</object-id><object-id xmlns:xlink="http://www.w3.org/1999/xlink" content-type="doi" xlink:type="simple">10.3897/BDJ.9.e67134.figure38f</object-id><label>Figure 38f.</label><caption><p>Female gonapophysis IX and spermathecal eminence in ventral view.</p></caption><graphic xmlns:xlink="http://www.w3.org/1999/xlink" xlink:href="bdj-09-e67134-g038_f.jpg" xlink:type="simple" position="float" orientation="portrait" id="oo_564062.jpg"><uri content-type="original_file" xlink:type="simple">https://binary.pensoft.net/fig/564062</uri></graphic></fig><fig id="F6415657" position="float" orientation="portrait"><object-id xmlns:xlink="http://www.w3.org/1999/xlink" content-type="arpha" xlink:type="simple">61FB0139-0F44-58C3-8C60-25AB23D20A24</object-id><object-id xmlns:xlink="http://www.w3.org/1999/xlink" content-type="doi" xlink:type="simple">10.3897/BDJ.9.e67134.figure13</object-id><label>Figure 13.</label><caption><p>Distribution map of species in the <italic><tp:taxon-name><tp:taxon-name-part taxon-name-part-type="genus" reg="Exechia">E.</tp:taxon-name-part><tp:taxon-name-part taxon-name-part-type="species" reg="parva">parva</tp:taxon-name-part></tp:taxon-name></italic> group occurring in the Nearctic Region, based on localities from studied material, type material and DNA-barcoded material. Different species are represented by individual colours. Altitudes are indicated in shades from grey (lowland) to white (mountains).</p></caption><graphic xmlns:xlink="http://www.w3.org/1999/xlink" xlink:href="bdj-09-e67134-g013.jpg" position="float" id="oo_483998.jpg" orientation="portrait" xlink:type="simple"><uri content-type="original_file" xlink:type="simple">https://binary.pensoft.net/fig/483998</uri></graphic></fig></tp:treatment-sec></tp:taxon-treatment>
