# Supplementary material for: Revision of the Exechiaparva group (Diptera: Mycetophilidae)
Source: Biodivers Data J. 2021 Sep 24;9:e67134. doi: 10.3897/BDJ.9.e67134 (PMC8486760; doi:10.3897/BDJ.9.e67134)
Supplement: XML Treatment for Exechia trunciseta [file BDJ.9.e67134-treatment32.xml]

<!DOCTYPE tp:taxon-treatment
  PUBLIC "-//TaxonX//DTD Taxonomic Treatment Publishing DTD v0 20100105//EN" "tax-treatment-NSO.dtd">
<tp:taxon-treatment xmlns:tp="http://www.plazi.org/taxpub"><tp:treatment-meta><mixed-citation publication-type="journal"><person-group><name><surname>Lindemann</surname><given-names>Jon Peder</given-names></name><name><surname>Søli</surname><given-names>Geir</given-names></name><name><surname>Kjærandsen</surname><given-names>Jostein</given-names></name></person-group><article-title>Revision of the <italic><tp:taxon-name><tp:taxon-name-part taxon-name-part-type="genus" reg="Exechia">Exechia</tp:taxon-name-part><tp:taxon-name-part taxon-name-part-type="species" reg="parva">parva</tp:taxon-name-part></tp:taxon-name></italic> group (<tp:taxon-name><tp:taxon-name-part taxon-name-part-type="order">Diptera</tp:taxon-name-part></tp:taxon-name>: <tp:taxon-name><tp:taxon-name-part taxon-name-part-type="family">Mycetophilidae</tp:taxon-name-part></tp:taxon-name>)</article-title><source>Biodivers Data J</source><day>24</day><month>9</month><year>2021</year><volume>9</volume><pub-id pub-id-type="doi">10.3897/BDJ.9.e67134</pub-id></mixed-citation></tp:treatment-meta><tp:nomenclature><tp:taxon-name>
            <object-id xmlns:xlink="http://www.w3.org/1999/xlink" content-type="arpha" xlink:type="simple">9306DCA4-2C06-5654-98A1-FDA1DA07D64E</object-id>
            <tp:taxon-name-part taxon-name-part-type="genus">Exechia</tp:taxon-name-part>
            <tp:taxon-name-part taxon-name-part-type="species">trunciseta</tp:taxon-name-part>
            <object-id xmlns:xlink="http://www.w3.org/1999/xlink" content-type="zoobank" xlink:type="simple" object-id-type="ZooBank">urn:lsid:zoobank.org:act:ad92ce22-8806-45de-8bd7-94fc1ccc1a5a</object-id>
          </tp:taxon-name><tp:taxon-authority>Lindemann</tp:taxon-authority><tp:taxon-status xmlns:xlink="http://www.w3.org/1999/xlink" xlink:type="simple">sp. n.</tp:taxon-status></tp:nomenclature><tp:treatment-sec sec-type="materials"><title>Materials</title><list list-type="alpha-lower" list-content="occurrences"><list-item><p><bold>Type status:</bold><named-content xmlns:xlink="http://www.w3.org/1999/xlink" content-type="dwc:typeStatus" xlink:type="simple">Holotype</named-content>. <bold>Occurrence:</bold> catalogNumber: <named-content xmlns:xlink="http://www.w3.org/1999/xlink" content-type="dwc:catalogNumber" xlink:type="simple">TSZD-JKJ-111562</named-content>; recordedBy: <named-content xmlns:xlink="http://www.w3.org/1999/xlink" content-type="dwc:recordedBy" xlink:type="simple">T. Saigusa</named-content>; individualCount: <named-content xmlns:xlink="http://www.w3.org/1999/xlink" content-type="dwc:individualCount" xlink:type="simple">1</named-content>; sex: <named-content xmlns:xlink="http://www.w3.org/1999/xlink" content-type="dwc:sex" xlink:type="simple">male</named-content>; lifeStage: <named-content xmlns:xlink="http://www.w3.org/1999/xlink" content-type="dwc:lifeStage" xlink:type="simple">adult</named-content>; preparations: <named-content xmlns:xlink="http://www.w3.org/1999/xlink" content-type="dwc:preparations" xlink:type="simple">Pinned, with genitalia in glycerine in separate microvial</named-content>; <bold>Location:</bold> country: <named-content xmlns:xlink="http://www.w3.org/1999/xlink" content-type="dwc:country" xlink:type="simple">Bhutan</named-content>; stateProvince: <named-content xmlns:xlink="http://www.w3.org/1999/xlink" content-type="dwc:stateProvince" xlink:type="simple">Thimpu District</named-content>; locality: <named-content xmlns:xlink="http://www.w3.org/1999/xlink" content-type="dwc:locality" xlink:type="simple">East of Dochhu La</named-content>; verbatimElevation: <named-content xmlns:xlink="http://www.w3.org/1999/xlink" content-type="dwc:verbatimElevation" xlink:type="simple">2700 m</named-content>; decimalLatitude: <named-content xmlns:xlink="http://www.w3.org/1999/xlink" content-type="dwc:decimalLatitude" xlink:type="simple">27.487778</named-content>; decimalLongitude: <named-content xmlns:xlink="http://www.w3.org/1999/xlink" content-type="dwc:decimalLongitude" xlink:type="simple">89.762222</named-content>; <bold>Event:</bold> eventDate: <named-content xmlns:xlink="http://www.w3.org/1999/xlink" content-type="dwc:eventDate" xlink:type="simple">1993-08-16</named-content>; <bold>Record Level:</bold> collectionCode: <named-content xmlns:xlink="http://www.w3.org/1999/xlink" content-type="dwc:collectionCode" xlink:type="simple">KUEC</named-content></p></list-item></list></tp:treatment-sec><tp:treatment-sec sec-type="Description"><title>Description</title><p>Male: Wing length 3.3 mm. <bold>Colouration</bold> (Dry specimen). Head, face and clypeus dark brown; labellum yellow; palpus yellow with segments 4 and 5 pale brown. Antenna with scape and pedicel yellow; flagellum dark brown, basal half of first flagellomere yellow. Scutum dark brown with yellow anterolateral margin; lateral sclerites and propleura brown; halteres whitish-yellow. Legs yellow. Abdomen dark brown, tergites II-III with a yellow laterodorsal area. Terminalia brown with MB dark brown (Fig. <xref ref-type="fig" rid="F6408275">40</xref><xref ref-type="fig" rid="F6408290">b</xref>). <bold>Head</bold>. Frons and vertex covered with short, brown setae. Clypeus covered with pale setae. <bold>Thorax</bold>. Scutum covered with short, brown setae. <bold>Legs</bold>. Fore leg with tibia 0.72 times length of first tarsomere. Mid-tibia with 23 anterior, 5 posterodorsal, 11 posterior and 3 posteroventral bristles. Hind tibia with 10 anterodorsal, 5 posterodorsal and 5 posterior bristles. <bold>Abdomen.</bold> Tergites covered with brown setae. <bold>Terminalia</bold> (Fig. <xref ref-type="fig" rid="F6408275">40</xref>). Each part of divided tergite IX with about 4 setae, most apical seta stout. Apicoventral margin of each gonocoxite forming short protrusion between the GL and hypandrium, each with 2 very stout setae, most apical seta distinctly truncated. GL (Fig. <xref ref-type="fig" rid="F6408275">40</xref><xref ref-type="fig" rid="F6408289">a</xref>, <xref ref-type="fig" rid="F6408290">b</xref>) about one-third of gonocoxite width, apex with 2-3 relatively stout setae. Aedaegal guides elongate and apically acute, converging (Fig. <xref ref-type="fig" rid="F6408275">40</xref><xref ref-type="fig" rid="F6408289">a</xref>). Hypandrium covered with about 6 setae, with apical pair very short, length about half GL length (Fig. <xref ref-type="fig" rid="F6408275">40</xref><xref ref-type="fig" rid="F6408289">a</xref>, <xref ref-type="fig" rid="F6408290">b</xref>). Hypandrial lobe with each branch elongate, slender, evenly tapered, apex acute. Gonostylus (Fig. <xref ref-type="fig" rid="F6408275">40</xref><xref ref-type="fig" rid="F6408291">c</xref>) with DB elongate and apically rounded; baso-internally forming small lobe, extending interiorly; evenly covered with relatively stout seta on dorsal side, except on most basal part and on internal lobe; apically with about 4 very stout and apically truncated setae. VB apically acute with 1 elongated seta on apex and 4 smaller setae further down, one distinctly wider than the others. IB apically with 1 seta on apex and row of 4 setae on elevation one-sixth from apex. MB wide, elongate, apex acute, baso-internally forming short distinctly right-angled process, apico-internally with row of 4 elongated setae, all about as long as MB length.</p><p>Female: Unknown</p></tp:treatment-sec><tp:treatment-sec sec-type="Diagnosis"><title>Diagnosis</title><p>Distinguished from <italic><tp:taxon-name><tp:taxon-name-part taxon-name-part-type="genus" reg="Exechia">E.</tp:taxon-name-part><tp:taxon-name-part taxon-name-part-type="species" reg="crassiseta">crassiseta</tp:taxon-name-part></tp:taxon-name></italic> by the shape of the medial gonostylus branch (Fig. <xref ref-type="fig" rid="F6408275">40</xref><xref ref-type="fig" rid="F6408291">c</xref>); from other species in the <italic><tp:taxon-name><tp:taxon-name-part taxon-name-part-type="genus" reg="Exechia">E.</tp:taxon-name-part><tp:taxon-name-part taxon-name-part-type="species" reg="parva">parva</tp:taxon-name-part></tp:taxon-name></italic> group in having the dorsal gonostylus branch basolaterally forming a short lobe and apically with a row of 4 stout truncated setae (Fig. <xref ref-type="fig" rid="F6408275">40</xref><xref ref-type="fig" rid="F6408291">c</xref>), in combination with a dark medial gonostylus branch (Fig. <xref ref-type="fig" rid="F6408275">40</xref><xref ref-type="fig" rid="F6408290">b</xref>), apically with a row of 4 elongated setae, all about as long as the medial gonostylus branch length (Fig. <xref ref-type="fig" rid="F6408275">40</xref><xref ref-type="fig" rid="F6408291">c</xref>).</p></tp:treatment-sec><tp:treatment-sec sec-type="Etymology"><title>Etymology</title><p>From Latin <italic>truncatus</italic>, truncated and <italic>seta</italic>, bristle, relating to the shape of the seta on posteroventral margin of the gonocoxites and on apical margin of the dorsal lobe of the gonostylus.</p></tp:treatment-sec><tp:treatment-sec sec-type="Distribution"><title>Distribution</title><p>Oriental, Nepal (2700 m a.s.l., Fig. <xref ref-type="fig" rid="F6415665">19</xref>)</p></tp:treatment-sec><tp:treatment-sec sec-type="Biology"><title>Biology</title><p>Unknown.</p></tp:treatment-sec><tp:treatment-sec><!--Section generated to contain objects referenced in tp:taxon-treatment.--><fig-group id="F6408275" position="float" orientation="portrait"><caption><p><italic><tp:taxon-name><tp:taxon-name-part taxon-name-part-type="genus" reg="Exechia">Exechia</tp:taxon-name-part><tp:taxon-name-part taxon-name-part-type="species" reg="trunciseta">trunciseta</tp:taxon-name-part></tp:taxon-name></italic> sp. n., male terminalia.</p></caption><fig id="F6408289" position="float" orientation="portrait"><object-id xmlns:xlink="http://www.w3.org/1999/xlink" content-type="arpha" xlink:type="simple">D34BE5B1-EF14-5BF0-A613-8B91206DB390</object-id><object-id xmlns:xlink="http://www.w3.org/1999/xlink" content-type="doi" xlink:type="simple">10.3897/BDJ.9.e67134.figure40a</object-id><label>Figure 40a.</label><caption><p>Ventral view. Right gonostylus and setae on left gonocoxite not drawn. Scale = 50 μm.</p></caption><graphic xmlns:xlink="http://www.w3.org/1999/xlink" xlink:href="bdj-09-e67134-g040_a.jpg" xlink:type="simple" position="float" orientation="portrait" id="oo_482482.jpg"><uri content-type="original_file" xlink:type="simple">https://binary.pensoft.net/fig/482482</uri></graphic></fig><fig id="F6408290" position="float" orientation="portrait"><object-id xmlns:xlink="http://www.w3.org/1999/xlink" content-type="arpha" xlink:type="simple">D1FD7761-EDDF-5815-9B63-75C9C06822E9</object-id><object-id xmlns:xlink="http://www.w3.org/1999/xlink" content-type="doi" xlink:type="simple">10.3897/BDJ.9.e67134.figure40b</object-id><label>Figure 40b.</label><caption><p>Ventral view. Photo. <bold>Abbreviations</bold>: mb = medial gonostylus branch.</p></caption><graphic xmlns:xlink="http://www.w3.org/1999/xlink" xlink:href="bdj-09-e67134-g040_b.jpg" xlink:type="simple" position="float" orientation="portrait" id="oo_482491.jpg"><uri content-type="original_file" xlink:type="simple">https://binary.pensoft.net/fig/482491</uri></graphic></fig><fig id="F6408291" position="float" orientation="portrait"><object-id xmlns:xlink="http://www.w3.org/1999/xlink" content-type="arpha" xlink:type="simple">3EC0BA1F-2502-5A3C-811C-C569D24DEB51</object-id><object-id xmlns:xlink="http://www.w3.org/1999/xlink" content-type="doi" xlink:type="simple">10.3897/BDJ.9.e67134.figure40c</object-id><label>Figure 40c.</label><caption><p>Right gonostylus with: <bold>i</bold> dorsal branch, <bold>ii</bold> internal branch, <bold>iii</bold> medial branch and <bold>iv</bold> ventral branch separated. Scale = 50 μm.</p></caption><graphic xmlns:xlink="http://www.w3.org/1999/xlink" xlink:href="bdj-09-e67134-g040_c.jpg" xlink:type="simple" position="float" orientation="portrait" id="oo_482492.jpg"><uri content-type="original_file" xlink:type="simple">https://binary.pensoft.net/fig/482492</uri></graphic></fig></fig-group><fig id="F6408290" position="float" orientation="portrait"><object-id xmlns:xlink="http://www.w3.org/1999/xlink" content-type="arpha" xlink:type="simple">D1FD7761-EDDF-5815-9B63-75C9C06822E9</object-id><object-id xmlns:xlink="http://www.w3.org/1999/xlink" content-type="doi" xlink:type="simple">10.3897/BDJ.9.e67134.figure40b</object-id><label>Figure 40b.</label><caption><p>Ventral view. Photo. <bold>Abbreviations</bold>: mb = medial gonostylus branch.</p></caption><graphic xmlns:xlink="http://www.w3.org/1999/xlink" xlink:href="bdj-09-e67134-g040_b.jpg" xlink:type="simple" position="float" orientation="portrait" id="oo_482491.jpg"><uri content-type="original_file" xlink:type="simple">https://binary.pensoft.net/fig/482491</uri></graphic></fig><fig id="F6408289" position="float" orientation="portrait"><object-id xmlns:xlink="http://www.w3.org/1999/xlink" content-type="arpha" xlink:type="simple">D34BE5B1-EF14-5BF0-A613-8B91206DB390</object-id><object-id xmlns:xlink="http://www.w3.org/1999/xlink" content-type="doi" xlink:type="simple">10.3897/BDJ.9.e67134.figure40a</object-id><label>Figure 40a.</label><caption><p>Ventral view. Right gonostylus and setae on left gonocoxite not drawn. Scale = 50 μm.</p></caption><graphic xmlns:xlink="http://www.w3.org/1999/xlink" xlink:href="bdj-09-e67134-g040_a.jpg" xlink:type="simple" position="float" orientation="portrait" id="oo_482482.jpg"><uri content-type="original_file" xlink:type="simple">https://binary.pensoft.net/fig/482482</uri></graphic></fig><fig id="F6408291" position="float" orientation="portrait"><object-id xmlns:xlink="http://www.w3.org/1999/xlink" content-type="arpha" xlink:type="simple">3EC0BA1F-2502-5A3C-811C-C569D24DEB51</object-id><object-id xmlns:xlink="http://www.w3.org/1999/xlink" content-type="doi" xlink:type="simple">10.3897/BDJ.9.e67134.figure40c</object-id><label>Figure 40c.</label><caption><p>Right gonostylus with: <bold>i</bold> dorsal branch, <bold>ii</bold> internal branch, <bold>iii</bold> medial branch and <bold>iv</bold> ventral branch separated. Scale = 50 μm.</p></caption><graphic xmlns:xlink="http://www.w3.org/1999/xlink" xlink:href="bdj-09-e67134-g040_c.jpg" xlink:type="simple" position="float" orientation="portrait" id="oo_482492.jpg"><uri content-type="original_file" xlink:type="simple">https://binary.pensoft.net/fig/482492</uri></graphic></fig><fig id="F6415665" position="float" orientation="portrait"><object-id xmlns:xlink="http://www.w3.org/1999/xlink" content-type="arpha" xlink:type="simple">283B5447-E5F7-5B0A-B97A-4F6766CDA204</object-id><object-id xmlns:xlink="http://www.w3.org/1999/xlink" content-type="doi" xlink:type="simple">10.3897/BDJ.9.e67134.figure19</object-id><label>Figure 19.</label><caption><p>Distribution map of species in the <italic><tp:taxon-name><tp:taxon-name-part taxon-name-part-type="genus" reg="Exechia">E.</tp:taxon-name-part><tp:taxon-name-part taxon-name-part-type="species" reg="parva">parva</tp:taxon-name-part></tp:taxon-name></italic> group occurring in the eastern Himalayas (Oriental Region), based on localities from studied material, type material and DNA-barcoded material. Different species are represented by individual colours. Altitudes are indicated in shades from grey (lowland) to white (mountains).</p></caption><graphic xmlns:xlink="http://www.w3.org/1999/xlink" xlink:href="bdj-09-e67134-g019.jpg" position="float" id="oo_484003.jpg" orientation="portrait" xlink:type="simple"><uri content-type="original_file" xlink:type="simple">https://binary.pensoft.net/fig/484003</uri></graphic></fig></tp:treatment-sec></tp:taxon-treatment>
