# Supplementary material for: Revision of the Exechiaparva group (Diptera: Mycetophilidae)
Source: Biodivers Data J. 2021 Sep 24;9:e67134. doi: 10.3897/BDJ.9.e67134 (PMC8486760; doi:10.3897/BDJ.9.e67134)
Supplement: XML Treatment for Exechia zuluensis [file BDJ.9.e67134-treatment33.xml]

<!DOCTYPE tp:taxon-treatment
  PUBLIC "-//TaxonX//DTD Taxonomic Treatment Publishing DTD v0 20100105//EN" "tax-treatment-NSO.dtd">
<tp:taxon-treatment xmlns:tp="http://www.plazi.org/taxpub"><tp:treatment-meta><mixed-citation publication-type="journal"><person-group><name><surname>Lindemann</surname><given-names>Jon Peder</given-names></name><name><surname>Søli</surname><given-names>Geir</given-names></name><name><surname>Kjærandsen</surname><given-names>Jostein</given-names></name></person-group><article-title>Revision of the <italic><tp:taxon-name><tp:taxon-name-part taxon-name-part-type="genus" reg="Exechia">Exechia</tp:taxon-name-part><tp:taxon-name-part taxon-name-part-type="species" reg="parva">parva</tp:taxon-name-part></tp:taxon-name></italic> group (<tp:taxon-name><tp:taxon-name-part taxon-name-part-type="order">Diptera</tp:taxon-name-part></tp:taxon-name>: <tp:taxon-name><tp:taxon-name-part taxon-name-part-type="family">Mycetophilidae</tp:taxon-name-part></tp:taxon-name>)</article-title><source>Biodivers Data J</source><day>24</day><month>9</month><year>2021</year><volume>9</volume><pub-id pub-id-type="doi">10.3897/BDJ.9.e67134</pub-id></mixed-citation></tp:treatment-meta><tp:nomenclature><tp:taxon-name>
            <object-id xmlns:xlink="http://www.w3.org/1999/xlink" content-type="arpha" xlink:type="simple">567006E4-7C8E-53DB-AB72-469887EB0A4E</object-id>
            <tp:taxon-name-part taxon-name-part-type="genus">Exechia</tp:taxon-name-part>
            <tp:taxon-name-part taxon-name-part-type="species">zuluensis</tp:taxon-name-part>
            <object-id xmlns:xlink="http://www.w3.org/1999/xlink" content-type="zoobank" xlink:type="simple" object-id-type="ZooBank">urn:lsid:zoobank.org:act:2ff411dd-0893-4cd7-914e-935b77b47676</object-id>
            <object-id xmlns:xlink="http://www.w3.org/1999/xlink" xlink:type="simple" object-id-type="Barcode of life DOI">http://dx.doi.org/10.5883/BOLD:AEA3872</object-id>
          </tp:taxon-name><tp:taxon-authority>Lindemann</tp:taxon-authority><tp:taxon-status xmlns:xlink="http://www.w3.org/1999/xlink" xlink:type="simple">sp. n.</tp:taxon-status></tp:nomenclature><tp:treatment-sec sec-type="materials"><title>Materials</title><list list-type="alpha-lower" list-content="occurrences"><list-item><p><bold>Type status:</bold><named-content xmlns:xlink="http://www.w3.org/1999/xlink" content-type="dwc:typeStatus" xlink:type="simple">Holotype</named-content>. <bold>Occurrence:</bold> catalogNumber: <named-content xmlns:xlink="http://www.w3.org/1999/xlink" content-type="dwc:catalogNumber" xlink:type="simple">TSZD-JKJ-107186</named-content>; recordedBy: <named-content xmlns:xlink="http://www.w3.org/1999/xlink" content-type="dwc:recordedBy" xlink:type="simple">M. Mostovski</named-content>; individualCount: <named-content xmlns:xlink="http://www.w3.org/1999/xlink" content-type="dwc:individualCount" xlink:type="simple">1</named-content>; sex: <named-content xmlns:xlink="http://www.w3.org/1999/xlink" content-type="dwc:sex" xlink:type="simple">male</named-content>; lifeStage: <named-content xmlns:xlink="http://www.w3.org/1999/xlink" content-type="dwc:lifeStage" xlink:type="simple">adult</named-content>; preparations: <named-content xmlns:xlink="http://www.w3.org/1999/xlink" content-type="dwc:preparations" xlink:type="simple">Pinned, with genitalia in glycerine in separate microvial</named-content>; <bold>Location:</bold> country: <named-content xmlns:xlink="http://www.w3.org/1999/xlink" content-type="dwc:country" xlink:type="simple">South Africa</named-content>; stateProvince: <named-content xmlns:xlink="http://www.w3.org/1999/xlink" content-type="dwc:stateProvince" xlink:type="simple">KwaZulu-Natal</named-content>; municipality: <named-content xmlns:xlink="http://www.w3.org/1999/xlink" content-type="dwc:municipality" xlink:type="simple">Pietermaritzburg</named-content>; locality: <named-content xmlns:xlink="http://www.w3.org/1999/xlink" content-type="dwc:locality" xlink:type="simple">Karkloof Nat. Res.</named-content>; verbatimElevation: <named-content xmlns:xlink="http://www.w3.org/1999/xlink" content-type="dwc:verbatimElevation" xlink:type="simple">1325 m</named-content>; decimalLatitude: <named-content xmlns:xlink="http://www.w3.org/1999/xlink" content-type="dwc:decimalLatitude" xlink:type="simple">-29.3169</named-content>; decimalLongitude: <named-content xmlns:xlink="http://www.w3.org/1999/xlink" content-type="dwc:decimalLongitude" xlink:type="simple">30.2514</named-content>; <bold>Event:</bold> samplingProtocol: <named-content xmlns:xlink="http://www.w3.org/1999/xlink" content-type="dwc:samplingProtocol" xlink:type="simple">Malaise trap</named-content>; eventDate: <named-content xmlns:xlink="http://www.w3.org/1999/xlink" content-type="dwc:eventDate" xlink:type="simple">2005-08-27</named-content>; habitat: <named-content xmlns:xlink="http://www.w3.org/1999/xlink" content-type="dwc:habitat" xlink:type="simple">mistbelt forest</named-content>; <bold>Record Level:</bold> institutionCode: <named-content xmlns:xlink="http://www.w3.org/1999/xlink" content-type="dwc:institutionCode" xlink:type="simple">TMU</named-content></p></list-item></list></tp:treatment-sec><tp:treatment-sec sec-type="Description"><title>Description</title><p>Male: Body length 4.1 mm. Wing length 3.4 mm. <bold>Colouration</bold> (Dry specimen). Head, face and clypeus dark brown; labellum and palpus yellow. Antenna with scape and pedicel yellow; flagellum brown, first segment with yellow base. Thorax with scutum dark brown, lateral margin broadly yellow; lateral sclerites brown; propleura pale brown; halteres whitish-yellow. Legs whitish-yellow. Abdomen dark brown, tergites II-III with lateroventral yellow area. Terminalia pale brown. <bold>Head</bold>. Frons and vertex covered with pale setae. Clypeus covered with pale brown setae. Antenna long, 2.3 times as long as length from vertex to ventral margin of clypeus; flagellomeres slightly longer than broad, with sixth flagellomere 1.1 times as long as wide. <bold>Thorax</bold>. Scutum covered with short pale brown setae. <bold>Legs</bold>. Fore leg with tibia 0.89 times as long as first tarsomere. Mid-tibia with 26 anterior, 4 posterodorsal, 10 posterior and 3 posteroventral bristles. Hind tibia with 12 anterodorsal, 6 posterodorsal and 5 posterior bristles. <bold>Wings</bold>. Vein r-m 2.8 times longer than stem of M-fork. <bold>Abdomen.</bold> Tergites covered with pale brown setae. <bold>Terminalia</bold> (Fig. <xref ref-type="fig" rid="F6408335">41</xref>). Each part of divided tergite IX apically with about 7 setae, apical seta stout. Gonocoxites with setae on apicoventral margin elongate, reaching as far as, or slightly shorter than level of GL apex (Fig. <xref ref-type="fig" rid="F6408335">41</xref><xref ref-type="fig" rid="F6408349">a</xref>). Each GL apex with row of 4 elongate setae, somewhat splayed out (Fig. <xref ref-type="fig" rid="F6408335">41</xref><xref ref-type="fig" rid="F6408349">a</xref>). Aedaegal guides indistinct or reduced. Hypandrium covered with about 12 setae, with apical pair elongate, almost reaching level of GL apex (Fig. <xref ref-type="fig" rid="F6408335">41</xref><xref ref-type="fig" rid="F6408349">a</xref>, <xref ref-type="fig" rid="F6408350">b</xref>). Hypandrial lobe with each branch evenly tapered, apically narrow, apex rounded (Fig. <xref ref-type="fig" rid="F6408335">41</xref><xref ref-type="fig" rid="F6408349">a</xref>). Gonostylus (Fig. <xref ref-type="fig" rid="F6408335">41</xref><xref ref-type="fig" rid="F6408351">c</xref>) with DB elongate and acuminate, apex spathulate; about 3.3 times longer than broad; evenly covered with setae on dorsal side, except on apical sixth. VB small and round; basally with short seta, otherwise bare. IB apically acute, with 1 seta close to apex and pair of setae about one-third from apex. MB slightly curved interiorly with apex acute; small seta located one-sixth from apex.</p><p>Female: Unknown.</p></tp:treatment-sec><tp:treatment-sec sec-type="Diagnosis"><title>Diagnosis</title><p>Distinguished from <italic><tp:taxon-name><tp:taxon-name-part taxon-name-part-type="genus" reg="Exechia">E.</tp:taxon-name-part><tp:taxon-name-part taxon-name-part-type="species" reg="arcuata">arcuata</tp:taxon-name-part></tp:taxon-name></italic> in having the gonocoxal lobe straight (Fig. <xref ref-type="fig" rid="F6408335">41</xref><xref ref-type="fig" rid="F6408349">a</xref>, <xref ref-type="fig" rid="F6408350">b</xref>); from other species in the <italic><tp:taxon-name><tp:taxon-name-part taxon-name-part-type="genus" reg="Exechia">E.</tp:taxon-name-part><tp:taxon-name-part taxon-name-part-type="species" reg="parva">parva</tp:taxon-name-part></tp:taxon-name></italic> group in having the dorsal gonostylus branch 3.3 times longer than broad with apex spathulate (Fig. <xref ref-type="fig" rid="F6408335">41</xref><xref ref-type="fig" rid="F6408351">c</xref>), in combination with the internal gonostylus branch with 1 seta close to the apex (Fig. <xref ref-type="fig" rid="F6408335">41</xref><xref ref-type="fig" rid="F6408351">c</xref>), the gonocoxal lobes with apico-internal margin straight (Fig. <xref ref-type="fig" rid="F6408335">41</xref><xref ref-type="fig" rid="F6408349">a</xref>) and the apical hypandrial setae reaching almost the level of the gonocoxal lobe apex (Fig. <xref ref-type="fig" rid="F6408335">41</xref><xref ref-type="fig" rid="F6408349">a</xref>).</p></tp:treatment-sec><tp:treatment-sec sec-type="Etymology"><title>Etymology</title><p>From <italic>KwaZulu-Natal</italic>, the Province where the holotype was collected, with Latin suffix -<italic>ensis</italic>, belonging to.</p></tp:treatment-sec><tp:treatment-sec sec-type="Distribution"><title>Distribution</title><p>Afrotropical, South Africa (Fig. <xref ref-type="fig" rid="F6415645">4</xref>)</p></tp:treatment-sec><tp:treatment-sec sec-type="Biology"><title>Biology</title><p>Collected in mistbelt forest (1325 m a.s.l.).</p></tp:treatment-sec><tp:treatment-sec><!--Section generated to contain objects referenced in tp:taxon-treatment.--><fig-group id="F6408335" position="float" orientation="portrait"><caption><p><italic><tp:taxon-name><tp:taxon-name-part taxon-name-part-type="genus" reg="Exechia">Exechia</tp:taxon-name-part><tp:taxon-name-part taxon-name-part-type="species" reg="zuluensis">zuluensis</tp:taxon-name-part></tp:taxon-name></italic> sp. n., male terminalia.</p></caption><fig id="F6408349" position="float" orientation="portrait"><object-id xmlns:xlink="http://www.w3.org/1999/xlink" content-type="arpha" xlink:type="simple">2A51891A-E538-5D06-B0AA-73562E31B913</object-id><object-id xmlns:xlink="http://www.w3.org/1999/xlink" content-type="doi" xlink:type="simple">10.3897/BDJ.9.e67134.figure41a</object-id><label>Figure 41a.</label><caption><p>Ventral view. Right gonostylus and setae on left gonocoxite not drawn. Scale = 50 μm.</p></caption><graphic xmlns:xlink="http://www.w3.org/1999/xlink" xlink:href="bdj-09-e67134-g041_a.jpg" xlink:type="simple" position="float" orientation="portrait" id="oo_482495.jpg"><uri content-type="original_file" xlink:type="simple">https://binary.pensoft.net/fig/482495</uri></graphic></fig><fig id="F6408350" position="float" orientation="portrait"><object-id xmlns:xlink="http://www.w3.org/1999/xlink" content-type="arpha" xlink:type="simple">EF1DE435-86BA-587F-A15C-56EEBAA53867</object-id><object-id xmlns:xlink="http://www.w3.org/1999/xlink" content-type="doi" xlink:type="simple">10.3897/BDJ.9.e67134.figure41b</object-id><label>Figure 41b.</label><caption><p>Ventral view. Photo.</p></caption><graphic xmlns:xlink="http://www.w3.org/1999/xlink" xlink:href="bdj-09-e67134-g041_b.jpg" xlink:type="simple" position="float" orientation="portrait" id="oo_482496.jpg"><uri content-type="original_file" xlink:type="simple">https://binary.pensoft.net/fig/482496</uri></graphic></fig><fig id="F6408351" position="float" orientation="portrait"><object-id xmlns:xlink="http://www.w3.org/1999/xlink" content-type="arpha" xlink:type="simple">D453F150-97CC-55CE-9EF2-111FB2228A9B</object-id><object-id xmlns:xlink="http://www.w3.org/1999/xlink" content-type="doi" xlink:type="simple">10.3897/BDJ.9.e67134.figure41c</object-id><label>Figure 41c.</label><caption><p>Right gonostylus with: <bold>i</bold> dorsal branch, <bold>ii</bold> internal branch, <bold>iii</bold> medial branch and <bold>iv</bold> ventral branch separated. Scale = 50 μm.</p></caption><graphic xmlns:xlink="http://www.w3.org/1999/xlink" xlink:href="bdj-09-e67134-g041_c.jpg" xlink:type="simple" position="float" orientation="portrait" id="oo_482499.jpg"><uri content-type="original_file" xlink:type="simple">https://binary.pensoft.net/fig/482499</uri></graphic></fig></fig-group><fig id="F6408349" position="float" orientation="portrait"><object-id xmlns:xlink="http://www.w3.org/1999/xlink" content-type="arpha" xlink:type="simple">2A51891A-E538-5D06-B0AA-73562E31B913</object-id><object-id xmlns:xlink="http://www.w3.org/1999/xlink" content-type="doi" xlink:type="simple">10.3897/BDJ.9.e67134.figure41a</object-id><label>Figure 41a.</label><caption><p>Ventral view. Right gonostylus and setae on left gonocoxite not drawn. Scale = 50 μm.</p></caption><graphic xmlns:xlink="http://www.w3.org/1999/xlink" xlink:href="bdj-09-e67134-g041_a.jpg" xlink:type="simple" position="float" orientation="portrait" id="oo_482495.jpg"><uri content-type="original_file" xlink:type="simple">https://binary.pensoft.net/fig/482495</uri></graphic></fig><fig id="F6408350" position="float" orientation="portrait"><object-id xmlns:xlink="http://www.w3.org/1999/xlink" content-type="arpha" xlink:type="simple">EF1DE435-86BA-587F-A15C-56EEBAA53867</object-id><object-id xmlns:xlink="http://www.w3.org/1999/xlink" content-type="doi" xlink:type="simple">10.3897/BDJ.9.e67134.figure41b</object-id><label>Figure 41b.</label><caption><p>Ventral view. Photo.</p></caption><graphic xmlns:xlink="http://www.w3.org/1999/xlink" xlink:href="bdj-09-e67134-g041_b.jpg" xlink:type="simple" position="float" orientation="portrait" id="oo_482496.jpg"><uri content-type="original_file" xlink:type="simple">https://binary.pensoft.net/fig/482496</uri></graphic></fig><fig id="F6408351" position="float" orientation="portrait"><object-id xmlns:xlink="http://www.w3.org/1999/xlink" content-type="arpha" xlink:type="simple">D453F150-97CC-55CE-9EF2-111FB2228A9B</object-id><object-id xmlns:xlink="http://www.w3.org/1999/xlink" content-type="doi" xlink:type="simple">10.3897/BDJ.9.e67134.figure41c</object-id><label>Figure 41c.</label><caption><p>Right gonostylus with: <bold>i</bold> dorsal branch, <bold>ii</bold> internal branch, <bold>iii</bold> medial branch and <bold>iv</bold> ventral branch separated. Scale = 50 μm.</p></caption><graphic xmlns:xlink="http://www.w3.org/1999/xlink" xlink:href="bdj-09-e67134-g041_c.jpg" xlink:type="simple" position="float" orientation="portrait" id="oo_482499.jpg"><uri content-type="original_file" xlink:type="simple">https://binary.pensoft.net/fig/482499</uri></graphic></fig><fig id="F6415645" position="float" orientation="portrait"><object-id xmlns:xlink="http://www.w3.org/1999/xlink" content-type="arpha" xlink:type="simple">CABCBF2F-16CB-55CC-923D-E132A38B2478</object-id><object-id xmlns:xlink="http://www.w3.org/1999/xlink" content-type="doi" xlink:type="simple">10.3897/BDJ.9.e67134.figure4</object-id><label>Figure 4.</label><caption><p>Distribution map of species in the <italic><tp:taxon-name><tp:taxon-name-part taxon-name-part-type="genus" reg="Exechia">E.</tp:taxon-name-part><tp:taxon-name-part taxon-name-part-type="species" reg="parva">parva</tp:taxon-name-part></tp:taxon-name></italic> group occurring in the Afrotropical Region, based on localities from studied material, type material and DNA barcoded material. Different species are represented by individual colours. Altitudes are indicated in shades from grey (lowland) to white (mountains).</p></caption><graphic xmlns:xlink="http://www.w3.org/1999/xlink" xlink:href="bdj-09-e67134-g004.jpg" position="float" id="oo_518386.jpg" orientation="portrait" xlink:type="simple"><uri content-type="original_file" xlink:type="simple">https://binary.pensoft.net/fig/518386</uri></graphic></fig></tp:treatment-sec></tp:taxon-treatment>
